# Supplementary material for: Cerebrospinal fluid neurofilament dynamic profiles predict cognitive progression in individuals with de novo Parkinson’s disease
Source: Front Aging Neurosci. 2022 Dec 16;14:1061096. doi: 10.3389/fnagi.2022.1061096 (PMC9802677; doi:10.3389/fnagi.2022.1061096)
Supplement: Supplementary file 1 [file Data_Sheet_1.ZIP]

Archive with 12 entries (10 files):
- original  data/
- original  data/original data/
- original  data/original data/Benton_Judgment_of_Line_Orientation.csv
- original  data/original data/Concomitant_Medication_Log.csv
- original  data/original data/Current_Biospecimen_Analysis_Results.csv
- original  data/original data/Hopkins_Verbal_Learning_Test.csv
- original  data/original data/Letter_-_Number_Sequencing__PD_.csv
- original  data/original data/Lexical_Fluency.csv
- original  data/original data/Montreal_Cognitive_Assessment__MoCA_.csv
- original  data/original data/PPMI_Original_Cohort_BL_to_Year_5_Dataset_Apr2020.csv
- original  data/original data/Semantic_Fluency.csv
- original  data/original data/Symbol_Digit_Modalities.csv
