# Supplementary material for: Cerebrospinal fluid neurofilament dynamic profiles predict cognitive progression in individuals with de novo Parkinson’s disease
Source: Front Aging Neurosci. 2022 Dec 16;14:1061096. doi: 10.3389/fnagi.2022.1061096 (PMC9802677; doi:10.3389/fnagi.2022.1061096)
Supplement: Supplementary file 1 [file Data_Sheet_1.ZIP › original data/original data/Benton_Judgment_of_Line_Orientation.csv]

REC_ID	F_STATUS	PATNO	EVENT_ID	PAG_NAME	INFODT	BJLOT1	BJLOT2	BJLOT3	BJLOT4	BJLOT5	BJLOT6	BJLOT7	BJLOT8	BJLOT9	BJLOT10	BJLOT11	BJLOT12	BJLOT13	BJLOT14	BJLOT15	BJLOT16	BJLOT17	BJLOT18	BJLOT19	BJLOT20	BJLOT21	BJLOT22	BJLOT23	BJLOT24	BJLOT25	BJLOT26	BJLOT27	BJLOT28	BJLOT29	BJLOT30	JLO_TOTRAW	JLO_TOTCALC	AGE_ASSESS_JLO	DVS_JLO_MSSA	DVS_JLO_MSSAE	ORIG_ENTRY	LAST_UPDATE	QUERY	SITE_APRV
233165301	S	3400	BL	BENTONOD	07/2010	1		1		1		1		1		1		1		1		1		1		1		0		0		1		1		13	26	39	13	11.7	07/2010	40:01.0		07/2010
232531901	S	3401	BL	BENTONOD	07/2010	0		1		0		0		1		1		1		1		1		0		0		1		0		1		1		9	18	56	8	5.97	07/2010	40:24.0		07/2010
234839901	S	3404	BL	BENTONOD	07/2010	1		1		1		1		1		1		1		1		1		1		1		1		1		1		1		15	30	55	16	15.92	07/2010	41:41.0		07/2010
236091401	S	3405	BL	BENTONOD	07/2010	1		1		1		1		1		1		1		1		1		1		1		1		1		1		0		14	28	63	14	12.8	07/2010	16:51.0		07/2010
231742101	S	3403	BL	BENTONOD	07/2010	1		1		1		0		1		1		1		1		1		1		1		1		1		0		1		13	26	68	13	11.7	07/2010	40:44.0		07/2010
236674101	S	3406	BL	BENTONOD	08/2010	1		1		1		1		1		1		1		1		1		1		1		0		0		1		1		13	26	34	13	11.7	08/2010	42:09.0		08/2010
247255401	S	3407	BL	BENTONOD	09/2010	1		1		1		1		1		1		1		1		1		1		0		1		1		1		1		14	28	65	14	13.26	09/2010	43:06.0		09/2010
250105401	S	3409	BL	BENTONOD	10/2010	0		1		1		1		1		1		1		1		1		1		1		1		1		1		1		14	28	63	14	13.72	10/2010	43:37.0		10/2010
252297701	S	3410	BL	BENTONOD	10/2010	1		1		1		1		1		1		1		1		1		1		1		1		1		1		1		15	30	74	16	15.46	10/2010	43:58.0		10/2010
257694001	S	3411	BL	BENTONOD	11/2010	1		1		1		1		1		1		1		1		1		1		1		1		1		1		1		15	30	40	16	15.46	11/2010	44:55.0		11/2010
254564301	S	3450	BL	BENTONOD	11/2010	1		1		1		1		1		1		1		1		1		1		0		1		0		0		1		12	24	51	12	11.52	11/2010	11:29.0		11/2010
252723401	S	3051	BL	BENTONOD	10/2010	1		1		1		1		1		1		1		1		1		0		1		1		1		1		0		13	26	71	13	11.7	10/2010	33:19.0		11/2010
260793601	S	3200	BL	BENTONOD	12/2010	1		1		1		1		1		1		1		1		1		1		0		0		1		1		1		13	26	55	13	13.08	12/2010	11:58.0		12/2010
256126901	S	3502	BL	BENTONOD	11/2010	1		1		1		1		1		1		1		1		1		1		1		1		1		1		1		15	30	69	16	15.46	11/2010	11:25.0		12/2010
256147801	S	3500	BL	BENTONOD	11/2010	1		1		1		1		1		1		1		1		1		1		0		1		1		1		1		14	28	49	14	13.95	11/2010	30:00.0		12/2010
256063801	S	3150	BL	BENTONOD	11/2010	1		1		1		1		1		1		1		0		1		1		0		1		1		0		1		12	24	57	12	11.75	11/2010	43:48.0		12/2010
261075901	S	3453	BL	BENTONOD	12/2010	0		1		1		0		1		1		1		1		1		1		0		1		0		1		0		10	20	59	9	7.53	12/2010	54:46.0		12/2010
261100301	S	3452	BL	BENTONOD	12/2010	0		1		1		1		1		1		0		0		1		0		1		0		0		0		0		7	14	64	6	5.38	12/2010	54:23.0		12/2010
261640101	S	3451	BL	BENTONOD	12/2010	1		1		1		1		1		1		1		1		1		1		0		1		1		1		1		14	28	54	14	12.8	12/2010	53:49.0		12/2010
262021001	S	3100	BL	BENTONOD	10/2010	1		1		1		1		1		1		1		1		1		1		0		1		1		1		1		14	28	67	14	13.26	12/2010	11:10.0		12/2010
259459701	S	3650	BL	BENTONOD	11/2010	1		1		1		0		1		1		1		1		1		1		0		0		0		0		1		10	20	67	9	7.3	11/2010	49:47.0		12/2010
256098101	S	3151	BL	BENTONOD	11/2010	1		1		1		1		1		1		1		1		1		1		0		1		0		0		1		12	24	57	12	11.75	11/2010	44:04.0		12/2010
260954401	S	3201	BL	BENTONOD	12/2010	1		1		1		1		1		1		1		1		1		1		0		0		0		0		1		11	22	64	10	7.94	12/2010	11:58.0		12/2010
262137001	S	3102	BL	BENTONOD	11/2010	1		1		1		1		1		1		1		1		1		1		0		1		1		0		0		12	24	63	12	11.06	12/2010	27:10.0		12/2010
256141101	S	3501	BL	BENTONOD	11/2010	1		1		1		1		1		1		1		1		1		1		1		1		1		1		1		15	30	46	16	15.46	11/2010	31:28.0		12/2010
261061801	S	3054	BL	BENTONOD	12/2010	1		1		1		1		1		1		1		1		1		1		1		1		0		1		1		14	28	74	14	13.26	12/2010	33:22.0		12/2010
262820101	S	3052	BL	BENTONOD	12/2010	1		1		1		1		1		1		1		1		1		1		0		1		1		1		1		14	28	65	14	13.26	12/2010	33:22.0		12/2010
262838601	S	3053	BL	BENTONOD	12/2010	1		1		1		1		1		1		1		1		1		1		1		1		1		1		1		15	30	68	16	15	12/2010	33:23.0		12/2010
261088501	S	3055	BL	BENTONOD	12/2010	1		1		1		1		1		1		1		1		1		0		0		0		1		0		1		11	22	68	10	8.4	12/2010	33:22.0		12/2010
265581001	S	3413	BL	BENTONOD	12/2010	1		1		1		1		1		1		1		1		1		1		1		1		1		1		0		14	28	43	14	14.18	12/2010	52:00.0		12/2010
265783901	S	3503	BL	BENTONOD	12/2010	1		1		1		1		1		1		1		0		1		0		1		1		0		0		0		10	20	31	9	7.76	12/2010	20:39.0		12/2010
265859101	S	3505	BL	BENTONOD	12/2010	1		1		1		1		1		1		1		1		1		1		0		1		1		1		1		14	28	72	14	12.11	12/2010	32:10.0		12/2010
267296301	S	3203	BL	BENTONOD	01/2011	0		1		1		1		1		1		1		1		0		1		0		1		1		1		1		12	24	56	12	11.98	01/2011	11:59.0		01/2011
254635101	S	3551	BL	BENTONOD	10/2010	1		1		1		1		1		1		1		1		1		1		1		1		1		1		1		15	30	64	16	14.54	11/2010	10:05.0		01/2011
267439001	S	3454	BL	BENTONOD	01/2011	1		1		1		1		1		1		1		0		1		0		0		1		1		1		0		11	22	57	10	8.86	01/2011	55:03.0		01/2011
267839901	S	3414	BL	BENTONOD	01/2011	1		1		1		1		1		1		1		1		1		1		1		1		1		1		1		15	30	37	16	15	01/2011	45:32.0		01/2011
268031801	S	3504	BL	BENTONOD	01/2011	1		1		1		1		1		1		1		1		1		1		1		1		1		0		1		14	28	61	14	12.57	01/2011	20:18.0		01/2011
269220001	S	3300	BL	BENTONOD	01/2011	1		1		1		1		1		1		1		1		1		1		1		1		1		1		1		15	30	52	16	15	01/2011	36:40.0		01/2011
270442901	S	3301	BL	BENTONOD	01/2011	1		1		1		1		1		1		1		1		1		1		1		1		1		1		1		15	30	52	16	14.54	01/2011	11:26.0		01/2011
272975701	S	3160	BL	BENTONOD	02/2011	1		1		1		1		1		1		1		1		1		1		0		1		1		1		0		13	26	79	14	12.34	02/2011	25:51.0		02/2011
272922201	S	3253	BL	BENTONOD	02/2011	1		1		0		0		1		1		1		1		1		1		0		1		0		1		0		10	20	42	9	8.22	02/2011	08:09.0		02/2011
272343401	S	3057	BL	BENTONOD	02/2011	1		1		0		1		1		1		1		1		1		1		1		1		0		1		1		13	26	59	13	11.47	02/2011	33:25.0		02/2011
272982101	S	3056	BL	BENTONOD	02/2011	1		1		1		1		1		1		1		1		1		1		1		1		1		1		1		15	30	55	16	15.46	02/2011	33:25.0		02/2011
273967501	S	3157	BL	BENTONOD	02/2011	0		1		0		1		1		1		1		1		1		0		0		1		1		1		1		11	22	64	10	7.94	02/2011	44:35.0		02/2011
274487001	S	3506	BL	BENTONOD	02/2011	1		1		1		1		0		1		1		1		1		1		1		1		1		1		1		14	28	66	14	13.72	02/2011	58:13.0		02/2011
269515701	S	3251	BL	BENTONOD	01/2011	1		1		1		1		0		1		1		1		1		0		1		1		0		0		0		10	20	59	9	7.53	01/2011	58:43.0		02/2011
269599601	S	3252	BL	BENTONOD	01/2011	1		1		1		1		1		1		1		1		1		1		1		1		1		1		1		15	30	47	16	15.46	01/2011	59:22.0		02/2011
276273701	S	3154	BL	BENTONOD	02/2011	1		1		0		1		1		1		0		0		0		1		1		1		1		0		1		10	20	73	9	8.22	02/2011	25:34.0		02/2011
272452301	S	3000	BL	BENTONOD	02/2011	1		1		1		1		1		1		1		1		1		1		1		1		1		1		1		15	30	69	16	15	02/2011	02:19.0		03/2011
277060401	S	3507	BL	BENTONOD	02/2011	1		1		1		1		1		1		1		1		1		1		1		1		1		1		0		14	28	61	14	11.42	02/2011	34:42.0		02/2011
276965701	S	3059	BL	BENTONOD	02/2011	1		1		1		1		1		1		1		1		1		1		0		1		1		1		1		14	28	82	15	13.67	02/2011	16:03.0		03/2011
275691301	S	3104	BL	BENTONOD	02/2011	1		1		1		1		1		1		1		1		1		1		1		1		1		0		1		14	28	72	14	12.8	02/2011	54:42.0		03/2011
278021601	S	3651	BL	BENTONOD	02/2011	1		1		1		1		1		1		1		1		1		1		1		1		1		1		1		15	30	76	16	14.54	03/2011	30:46.0		03/2011
279524801	S	3207	BL	BENTONOD	03/2011	0		1		0		0		1		1		1		1		1		0		0		0		1		1		1		9	18	58	8	7.35	03/2011	12:02.0		03/2011
277032801	S	3058	BL	BENTONOD	02/2011	1		1		1		1		1		1		1		1		1		1		1		1		1		1		1		15	30	79	17	15.87	02/2011	33:26.0		03/2011
280872401	S	3557	BL	BENTONOD	12/2010	1		1		1		1		1		1		1		1		1		1		0		1		0		1		1		13	26	59	13	12.16	03/2011	11:26.0		03/2011
280958801	S	3206	BL	BENTONOD	03/2011	1		1		1		1		1		1		1		1		1		1		1		0		0		0		1		12	24	30	12	10.83	03/2011	12:02.0		03/2011
281221201	S	3554	BL	BENTONOD	02/2011	1		1		1		1		1		1		1		1		1		1		1		1		1		1		1		15	30	75	16	15	03/2011	10:45.0		03/2011
278745301	S	3001	BL	BENTONOD	03/2011	1		1		1		1		1		1		1		1		1		1		1		1		1		1		1		15	30	65	16	15.46	03/2011	04:30.0		03/2011
279838301	S	3256	BL	BENTONOD	03/2011	1		1		1		1		0		1		1		1		1		1		0		0		0		1		1		11	22	57	10	9.78	03/2011	46:47.0		03/2011
281543601	S	3002	BL	BENTONOD	03/2011	0		1		1		1		1		1		1		1		1		1		0		1		1		1		1		13	26	67	13	12.16	03/2011	33:41.0		03/2011
281627601	S	3552	BL	BENTONOD	01/2011	1		1		1		1		0		1		1		1		1		1		1		1		1		1		1		14	28	59	14	13.72	03/2011	10:19.0		03/2011
281950701	S	3605	BL	BENTONOD	03/2011	1		1		1		1		1		1		1		1		1		1		1		1		1		1		1		15	30	74	16	15.23	03/2011	37:00.0		03/2011
281920301	S	3156	BL	BENTONOD	03/2011	1		1		1		1		1		1		1		1		1		1		1		1		1		0		1		14	28	69	14	12.8	03/2011	31:21.0		03/2011
282048901	S	3354	BL	BENTONOD	03/2011	0		1		1		1		1		1		1		1		1		1		1		1		1		1		1		14	28	69	14	13.26	03/2011	42:48.0		03/2011
282134801	S	3257	BL	BENTONOD	03/2011	1		1		1		1		1		1		1		1		1		1		1		1		1		0		1		14	28	53	14	13.26	03/2011	26:53.0		03/2011
282190001	S	3455	BL	BENTONOD	03/2011	0		1		1		1		1		0		1		0		1		0		0		0		0		0		1		7	14	67	6	4.46	03/2011	24:33.0		03/2011
282261701	S	3456	BL	BENTONOD	03/2011	1		1		1		1		1		1		1		1		1		1		1		1		1		1		0		14	28	65	14	13.03	03/2011	55:22.0		03/2011
282551901	S	3556	BL	BENTONOD	01/2011	1		1		1		1		1		1		1		1		1		1		1		1		1		1		1		15	30	65	16	15.46	03/2011	11:08.0		03/2011
282580601	S	3062	BL	BENTONOD	03/2011	0		1		1		1		1		1		1		1		0		1		1		1		1		1		1		13	26	61	13	11.7	03/2011	33:28.0		03/2011
282572301	S	3061	BL	BENTONOD	03/2011	1		1		1		1		1		1		1		1		1		1		1		1		1		1		1		15	30	53	16	14.54	03/2011	33:28.0		03/2011
274324401	S	3254	BL	BENTONOD	02/2011	1		1		1		1		1		1		1		1		1		1		1		1		1		1		1		15	30	51	16	15.92	02/2011	54:11.0		03/2011
282641101	S	3601	BL	BENTONOD	03/2011	1		1		1		0		1		1		1		1		1		1		1		1		0		0		1		12	24	63	12	10.6	03/2011	45:50.0		03/2011
282728601	S	3415	BL	BENTONOD	03/2011	1		1		1		1		1		1		1		1		1		1		1		1		1		1		1		15	30	61	16	13.16	03/2011	39:08.0		03/2011
282678401	S	3800	BL	BENTONOD	03/2011	1		1		1		1		1		1		1		1		1		1		0		1		1		1		1		14	28	40	14	13.72	03/2011	05:27.0		03/2011
283261901	S	3357	BL	BENTONOD	03/2011	1		1		1		1		1		1		1		1		1		1		1		1		1		0		1		14	28	43	14	12.8	03/2011	23:13.0		03/2011
283145101	S	3356	BL	BENTONOD	03/2011	1		1		1		1		1		1		1		0		1		1		0		1		1		1		1		13	26	75	13	12.62	03/2011	45:11.0		03/2011
283079601	S	3351	BL	BENTONOD	02/2011	1		1		1		1		0		1		1		0		1		1		0		0		1		0		0		9	18	67	8	5.74	03/2011	23:26.0		03/2011
283178501	S	3559	BL	BENTONOD	03/2011	1		1		1		1		1		1		1		1		1		1		1		1		1		1		1		15	30	37	16	15.46	03/2011	11:52.0		03/2011
283239101	S	3355	BL	BENTONOD	03/2011	1		1		1		1		1		1		1		1		1		1		1		1		1		1		1		15	30	32	16	16.15	03/2011	44:03.0		03/2011
283365401	S	3106	BL	BENTONOD	03/2011	1		1		1		1		1		1		1		1		1		1		1		1		1		1		0		14	28	70	14	13.95	03/2011	29:33.0		03/2011
283600101	S	3350	BL	BENTONOD	03/2011	1		1		1		1		1		1		1		1		1		1		1		1		1		1		1		15	30	78	17	15.64	03/2011	24:46.0		03/2011
283349101	S	3105	BL	BENTONOD	03/2011	1		1		1		1		1		1		1		1		1		1		0		1		1		1		1		14	28	68	14	12.8	03/2011	14:42.0		03/2011
283414701	S	3352	BL	BENTONOD	03/2011	1		0		1		1		1		1		1		1		1		0		0		1		1		0		1		11	22	51	10	9.78	03/2011	22:34.0		03/2011
283429001	S	3653	BL	BENTONOD	03/2011	1		1		1		1		1		1		1		1		1		1		0		0		0		1		1		12	24	79	12	11.29	03/2011	27:10.0		03/2011
283457601	S	3353	BL	BENTONOD	03/2011	1		1		0		1		1		1		1		1		0		0		0		1		0		1		1		10	20	56	9	7.76	03/2011	22:54.0		03/2011
283830701	S	3358	BL	BENTONOD	03/2011	1		1		1		1		1		1		1		1		1		1		0		1		1		1		1		14	28	48	14	13.49	03/2011	56:48.0		03/2011
284327401	S	3060	BL	BENTONOD	04/2011	1		1		1		1		1		1		1		1		1		1		1		1		1		1		1		15	30	75	16	15.46	04/2011	33:29.0		04/2011
286373301	S	3851	BL	BENTONOD	04/2011	1		1		1		1		1		1		1		1		0		1		1		1		1		1		0		13	26	54	13	13.08	04/2011	17:35.0		04/2011
286382001	S	3417	BL	BENTONOD	04/2011	1		1		1		1		1		1		1		1		1		1		0		1		1		0		1		13	26	56	13	11.7	04/2011	39:47.0		04/2011
287052501	S	3003	BL	BENTONOD	04/2011	1		1		1		1		1		1		1		1		1		1		0		1		1		0		1		13	26	56	13	12.16	04/2011	06:23.0		04/2011
287071401	S	3004	BL	BENTONOD	04/2011	1		1		1		1		1		1		1		1		1		1		0		1		1		1		0		13	26	59	13	12.16	04/2011	25:17.0		04/2011
287366201	S	3510	BL	BENTONOD	04/2011	1		1		1		1		1		1		1		1		1		1		0		1		1		1		1		14	28	59	14	13.72	04/2011	27:49.0		04/2011
287458001	S	3850	BL	BENTONOD	04/2011	1		1		1		1		1		1		1		1		1		1		0		1		1		1		1		14	28	50	14	14.18	04/2011	30:57.0		04/2011
287980001	S	3654	BL	BENTONOD	04/2011	1		1		1		1		1		1		1		1		1		1		0		1		1		1		1		14	28	47	14	13.26	04/2011	53:27.0		04/2011
288140901	S	3512	BL	BENTONOD	04/2011	1		1		1		1		1		1		1		1		1		1		1		1		1		1		1		15	30	66	16	15.92	04/2011	23:06.0		04/2011
288316501	S	3604	BL	BENTONOD	04/2011	0		1		1		1		0		1		1		1		1		1		0		1		0		1		1		11	22	69	10	9.32	04/2011	45:52.0		04/2011
288401401	S	3418	BL	BENTONOD	04/2011	1		1		1		1		1		1		1		1		1		1		0		1		1		1		1		14	28	54	14	13.26	04/2011	41:37.0		04/2011
288770901	S	3607	BL	BENTONOD	04/2011	1		1		1		1		1		1		1		1		1		0		1		1		0		0		1		12	24	55	12	11.29	04/2011	45:52.0		04/2011
287782701	S	3600	BL	BENTONOD	04/2011	0		1		1		1		1		1		1		1		1		1		1		1		1		1		1		14	28	55	14	13.72	04/2011	45:52.0		04/2011
287495001	S	3457	BL	BENTONOD	04/2011	1		1		1		1		1		1		1		1		0		1		1		1		1		0		1		13	26	63	13	11.47	04/2011	25:09.0		04/2011
288846801	S	3006	BL	BENTONOD	04/2011	0		1		0		1		1		1		1		1		1		0		0		1		0		0		1		9	18	57	8	7.12	05/2011	14:39.0		05/2011
289130501	S	3419	BL	BENTONOD	05/2011	0		1		1		0		0		1		1		0		1		0		1		1		1		1		1		10	20	67	9	7.3	05/2011	45:34.0		05/2011
289270501	S	3109	BL	BENTONOD	04/2011	1		1		1		1		1		1		1		1		1		1		1		1		1		1		1		15	30	52	16	15.23	05/2011	25:30.0		05/2011
289205401	S	3108	BL	BENTONOD	04/2011	1		1		1		1		1		1		1		1		1		1		1		1		1		1		1		15	30	49	16	15.69	05/2011	02:41.0		05/2011
289132801	S	3852	BL	BENTONOD	05/2011	1		1		0		0		1		1		1		1		0		0		0		0		0		1		1		8	16	76	7	6.48	05/2011	17:36.0		05/2011
289464501	S	3360	BL	BENTONOD	04/2011	1		1		1		1		1		1		1		0		1		1		1		1		1		1		1		14	28	67	14	13.26	05/2011	19:44.0		05/2011
289637701	S	3359	BL	BENTONOD	04/2011	1		1		1		1		1		1		1		1		1		1		1		1		0		1		1		14	28	72	14	13.26	05/2011	47:10.0		05/2011
286191701	S	3107	BL	BENTONOD	04/2011	1		1		1		1		1		1		1		1		1		1		1		1		1		1		1		15	30	69	16	15.46	04/2011	21:51.0		05/2011
290584101	S	3606	BL	BENTONOD	05/2011	1		1		1		1		1		1		1		1		1		1		1		1		1		1		1		15	30	50	16	15.46	05/2011	45:52.0		05/2011
290563401	S	3458	BL	BENTONOD	05/2011	1		1		1		1		1		1		1		1		1		1		0		1		0		0		1		12	24	60	12	10.83	05/2011	59:21.0		05/2011
290801601	S	3459	BL	BENTONOD	05/2011	1		1		1		1		1		1		1		1		1		1		0		1		1		1		1		14	28	51	14	13.72	05/2011	59:39.0		05/2011
290607001	S	3460	BL	BENTONOD	05/2011	1		1		1		0		1		1		1		0		1		1		1		1		1		1		1		13	26	70	13	13.08	05/2011	00:17.0		05/2011
292346401	S	3420	BL	BENTONOD	05/2011	1		1		1		1		1		1		1		1		1		1		1		1		1		1		1		15	30	50	16	15.46	05/2011	20:39.0		05/2011
292742901	S	3608	BL	BENTONOD	05/2011	0		1		1		1		1		1		1		1		1		1		1		0		1		1		1		13	26	46	13	12.16	05/2011	36:43.0		05/2011
291037801	S	3067	BL	BENTONOD	05/2011	0		1		1		1		1		1		1		1		1		1		1		1		1		1		1		14	28	73	14	13.26	05/2011	37:58.0		05/2011
292628001	S	3064	BL	BENTONOD	05/2011	0		1		0		1		1		1		1		1		1		1		0		1		1		0		1		11	22	60	10	8.17	05/2011	33:30.0		05/2011
293972101	S	3611	BL	BENTONOD	05/2011	1		1		1		1		1		1		1		1		1		1		0		1		0		1		1		13	26	41	13	12.16	05/2011	45:54.0		05/2011
293985601	S	3609	BL	BENTONOD	05/2011	1		1		1		1		0		1		1		1		1		1		1		0		0		1		1		12	24	68	12	11.06	05/2011	45:53.0		05/2011
294098001	S	3260	BL	BENTONOD	05/2011	0		0		0		0		0		1		1		1		1		0		0		0		0		0		0		4	8	63	5	3.36	05/2011	59:37.0		05/2011
294370801	S	3854	BL	BENTONOD	05/2011	1		1		1		1		1		1		1		1		1		1		1		1		1		1		1		15	30	30	16	16.15	06/2011	23:49.0		06/2011
295022101	S	3558	BL	BENTONOD	03/2011	1		1		1		1		1		1		1		1		1		1		1		1		1		1		1		15	30	63	16	16.38	06/2011	54:09.0		06/2011
295130401	S	3008	BL	BENTONOD	06/2011	1		1		0		1		1		1		1		1		1		1		0		1		1		0		1		12	24	81	12	11.52	06/2011	25:19.0		06/2011
295116701	S	3007	BL	BENTONOD	05/2011	1		1		0		1		1		1		1		1		1		0		0		1		0		0		0		9	18	64	8	6.66	06/2011	40:53.0		06/2011
295353301	S	3750	BL	BENTONOD	05/2011	1		1		1		1		1		1		1		1		1		1		1		1		1		1		1		15	30	52	16	15.23	06/2011	11:40.0		06/2011
295417601	S	3567	BL	BENTONOD	06/2011	1		1		1		1		1		1		1		1		1		1		1		1		1		1		1		15	30	65	16	15.69	06/2011	13:44.0		06/2011
295714401	S	3655	BL	BENTONOD	06/2011	1		1		1		1		1		1		1		1		1		1		0		1		0		0		0		11	22	44	10	9.32	06/2011	38:01.0		06/2011
296338901	S	3853	BL	BENTONOD	06/2011	1		1		1		1		1		1		1		1		1		1		1		1		1		1		1		15	30	46	16	17.07	06/2011	21:28.0		06/2011
296698301	S	3461	BL	BENTONOD	06/2011	1		1		1		1		1		1		1		1		1		1		1		1		1		1		1		15	30	62	16	15	06/2011	00:46.0		06/2011
296941901	S	3111	BL	BENTONOD	05/2011	0		1		1		1		0		1		1		0		0		0		1		0		0		0		1		7	14	64	6	4.92	06/2011	27:53.0		06/2011
296921501	S	3855	BL	BENTONOD	06/2011	1		1		1		1		1		1		1		1		1		1		0		1		1		1		1		14	28	48	14	14.18	06/2011	17:37.0		06/2011
297437001	S	3421	BL	BENTONOD	06/2011	1		1		1		1		1		1		1		1		1		1		1		1		1		1		1		15	30	39	16	15.92	06/2011	54:49.0		06/2011
298556801	S	3165	BL	BENTONOD	06/2011	1		1		1		1		1		1		1		1		1		1		0		1		1		1		1		14	28	58	14	13.26	06/2011	45:01.0		06/2011
298783001	S	3422	BL	BENTONOD	06/2011	1		1		1		1		1		1		1		1		1		1		1		1		1		1		1		15	30	57	16	14.77	06/2011	46:10.0		06/2011
298476501	S	3010	BL	BENTONOD	06/2011	1		1		1		0		1		0		1		1		1		0		0		1		0		1		1		10	20	46	9	7.76	06/2011	25:19.0		06/2011
299018201	S	3363	BL	BENTONOD	06/2011	1		1		1		1		1		1		1		1		1		1		0		1		1		1		0		13	26	64	13	12.16	06/2011	30:34.0		06/2011
299243601	S	3570	BL	BENTONOD	06/2011	1		1		1		1		0		1		1		1		1		1		1		1		1		1		1		14	28	72	14	12.8	06/2011	14:22.0		06/2011
299179901	S	3264	BL	BENTONOD	06/2011	1		1		1		1		1		1		1		1		1		1		0		1		1		1		1		14	28	60	14	13.72	06/2011	59:47.0		06/2011
299893201	S	3362	BL	BENTONOD	05/2011	0		1		1		1		1		1		1		1		1		1		0		1		1		1		1		13	26	41	13	12.85	06/2011	30:22.0		06/2011
299930201	S	3515	BL	BENTONOD	06/2011	1		1		0		1		1		1		1		1		0		1		0		1		1		1		1		12	24	73	12	11.75	06/2011	24:18.0		06/2011
300076101	S	3361	BL	BENTONOD	06/2011	1		1		1		1		1		0		1		0		1		1		0		1		1		1		1		12	24	56	12	10.83	06/2011	16:12.0		06/2011
300395601	S	3009	BL	BENTONOD	06/2011	1		1		1		1		1		1		1		1		1		0		0		1		1		0		1		12	24	83	12	11.75	06/2011	25:19.0		06/2011
292425401	S	3110	BL	BENTONOD	05/2011	1		1		1		1		1		1		1		1		1		1		1		1		1		0		0		13	26	62	13	11.7	05/2011	01:02.0		06/2011
302208901	S	3613	BL	BENTONOD	06/2011	1		1		1		1		1		1		1		1		1		1		1		1		0		0		1		13	26	55	13	12.16	06/2011	45:55.0		06/2011
302213701	S	3802	BL	BENTONOD	06/2011	1		1		1		1		1		1		1		1		0		1		0		1		1		0		1		12	24	70	12	11.98	06/2011	21:18.0		06/2011
302404101	S	3262	BL	BENTONOD	06/2011	1		1		0		1		1		1		1		1		1		0		0		1		1		1		1		12	24	67	12	11.06	06/2011	20:34.0		06/2011
302814301	S	3751	BL	BENTONOD	06/2011	1		1		1		1		1		1		1		0		1		1		1		1		1		0		1		13	26	68	13	13.54	06/2011	59:57.0		06/2011
303262001	S	3614	BL	BENTONOD	06/2011	1		1		1		1		1		1		1		1		0		1		1		1		1		0		1		13	26	62	13	11.7	06/2011	45:56.0		07/2011
303278101	S	3610	BL	BENTONOD	05/2011	1		1		1		1		1		1		1		1		1		1		0		1		1		1		1		14	28	60	14	12.8	07/2011	22:57.0		07/2011
297583201	S	3112	BL	BENTONOD	05/2011	0		1		1		1		1		1		1		1		1		1		0		1		1		0		1		12	24	62	12	11.06	06/2011	08:24.0		06/2011
299104901	S	3555	BL	BENTONOD	05/2011	1		1		1		1		1		1		1		1		1		1		1		1		1		1		1		15	30	39	16	16.61	06/2011	49:31.0		06/2011
317843401	S	3409	V04	BENTONEV	10/2011		1		1		1		1		1		1		1		1		1		1		1		1		1		1		1	15	30	64	16	15.92	10/2011	43:40.0		10/2011
299302001	S	3564	BL	BENTONOD	05/2011	1		1		1		1		1		1		1		1		1		1		1		1		1		1		1		15	30	68	16	15	06/2011	12:55.0		07/2011
302195401	S	3612	BL	BENTONOD	06/2011	1		1		1		1		1		1		1		1		1		1		1		1		1		1		1		15	30	67	16	15	06/2011	45:55.0		06/2011
299082701	S	3565	BL	BENTONOD	06/2011	1		1		1		1		1		1		1		1		1		1		1		1		1		1		1		15	30	54	16	15	06/2011	13:15.0		07/2011
303559001	S	3400	V04	BENTONEV	07/2011		1		1		1		1		1		1		1		1		1		0		1		0		1		1		0	12	24	40	12	10.6	07/2011	40:03.0		07/2011
304278001	S	3267	BL	BENTONOD	07/2011	1		1		0		0		1		1		1		1		1		0		0		0		1		0		0		8	16	70	7	6.48	07/2011	53:30.0		07/2011
304407701	S	4001	BL	BENTONOD	07/2011	1		1		1		1		1		0		1		1		1		1		1		1		1		0		1		13	26	49	13	11.7	07/2011	37:22.0		07/2011
305869701	S	3011	BL	BENTONOD	07/2011	1		1		1		1		1		1		1		1		1		1		1		1		1		1		1		15	30	31	16	15.46	07/2011	45:35.0		07/2011
305928401	S	3429	BL	BENTONOD	07/2011	0		1		0		0		0		1		1		1		0		1		0		1		1		0		1		8	16	65	7	6.02	07/2011	54:40.0		07/2011
305256001	S	3424	BL	BENTONOD	07/2011	1		1		1		1		1		1		1		1		1		1		1		1		1		1		1		15	30	64	16	15.46	07/2011	47:17.0		07/2011
305902701	S	3205	BL	BENTONOD	07/2011	1		1		1		1		0		1		1		1		1		1		0		0		1		1		0		11	22	72	10	7.25	07/2011	12:03.0		07/2011
304865901	S	3804	BL	BENTONOD	07/2011	0		1		0		1		1		1		1		1		1		1		1		1		0		1		1		12	24	60	12	11.98	07/2011	06:34.0		07/2011
305105801	S	3423	BL	BENTONOD	07/2011	1		1		1		1		1		1		1		1		1		1		1		1		1		1		1		15	30	69	16	15.46	07/2011	46:46.0		07/2011
305373501	S	3068	BL	BENTONOD	06/2011	1		1		1		1		1		1		1		1		1		1		0		1		1		1		1		14	28	70	14	13.03	07/2011	33:33.0		07/2011
305471501	S	3403	V04	BENTONEV	07/2011		1		1		1		1		1		1		1		0		0		1		1		1		1		1		1	13	26	69	13	11.7	07/2011	40:46.0		07/2011
306177801	S	3364	BL	BENTONOD	07/2011	0		1		1		1		1		1		1		1		1		0		0		1		1		0		1		11	22	39	10	9.09	07/2011	23:46.0		07/2011
306446701	S	3428	BL	BENTONOD	07/2011	1		1		1		1		1		1		1		1		1		1		1		1		1		1		1		15	30	58	16	14.54	07/2011	53:50.0		07/2011
306585701	S	3516	BL	BENTONOD	07/2011	1		1		1		1		1		1		1		1		1		1		0		1		1		1		1		14	28	78	15	14.82	07/2011	24:14.0		07/2011
306705101	S	3752	BL	BENTONOD	07/2011	1		1		1		1		1		1		1		1		1		0		0		1		1		1		1		13	26	52	13	12.85	07/2011	59:57.0		07/2011
306815101	S	3406	V04	BENTONEV	07/2011		1		1		1		1		1		1		1		1		1		1		1		1		0		1		1	14	28	35	14	12.8	07/2011	42:12.0		07/2011
306921501	S	3211	BL	BENTONOD	07/2011	1		1		1		1		1		1		1		1		1		1		0		1		1		1		1		14	28	61	14	14.18	07/2011	39:26.0		07/2011
306930201	S	3404	V04	BENTONEV	07/2011		1		1		1		1		0		1		1		1		1		1		0		1		0		0		0	10	20	56	9	8.22	07/2011	41:43.0		07/2011
307459901	S	3305	BL	BENTONOD	08/2011	1		1		1		1		1		1		1		1		1		1		1		1		1		1		1		15	30	64	16	15.46	08/2011	26:58.0		08/2011
307467601	S	3401	V04	BENTONEV	08/2011		1		1		1		1		1		1		0		1		1		1		1		1		0		0		0	11	22	57	10	8.17	08/2011	40:26.0		08/2011
307583801	S	3753	BL	BENTONOD	08/2011	1		1		1		1		0		1		1		1		1		1		1		1		1		1		1		14	28	68	14	14.64	08/2011	17:59.0		08/2011
307721401	S	3430	BL	BENTONOD	08/2011	1		1		1		1		1		1		1		1		1		0		1		1		1		0		0		12	24	53	12	11.52	08/2011	06:53.0		08/2011
307853701	S	3656	BL	BENTONOD	08/2011	1		1		1		1		1		1		1		1		1		1		1		1		1		1		1		15	30	79	17	15.18	08/2011	53:28.0		08/2011
307989401	S	3615	BL	BENTONOD	07/2011	1		1		1		1		1		1		1		1		1		1		1		1		1		1		1		15	30	66	16	14.77	08/2011	45:57.0		08/2011
308256001	S	3268	BL	BENTONOD	08/2011	0		1		1		1		1		1		1		1		1		1		1		1		0		0		1		12	24	61	12	11.52	08/2011	32:10.0		08/2011
308400201	S	3754	BL	BENTONOD	08/2011	1		1		1		1		1		1		1		1		1		1		1		0		1		0		1		13	26	71	13	12.85	08/2011	20:53.0		08/2011
308512001	S	3209	BL	BENTONOD	07/2011	1		1		1		0		1		1		1		1		1		1		0		1		1		1		1		13	26	68	13	11.7	08/2011	12:05.0		08/2011
308550101	S	3806	BL	BENTONOD	08/2011	1		1		1		1		1		1		1		1		1		1		0		1		0		0		1		12	24	59	12	11.98	08/2011	06:52.0		08/2011
308542101	S	3805	BL	BENTONOD	08/2011	1		1		1		1		1		1		1		1		1		1		0		1		0		0		1		12	24	56	12	11.52	08/2011	42:18.0		08/2011
308786301	S	3161	BL	BENTONOD	07/2011	0		1		1		1		1		1		1		1		1		1		1		1		1		1		1		14	28	44	14	13.26	08/2011	20:27.0		08/2011
308670401	S	3856	BL	BENTONOD	08/2011	1		1		1		1		1		1		1		1		1		1		1		1		1		1		1		15	30	67	16	16.38	08/2011	17:38.0		08/2011
307885501	S	3113	BL	BENTONOD	08/2011	0		0		1		1		1		1		1		1		1		1		1		1		1		0		1		12	24	59	12	11.06	08/2011	53:24.0		08/2011
307944401	S	3115	BL	BENTONOD	08/2011	0		1		1		1		1		1		1		0		1		1		1		1		1		1		1		13	26	61	13	12.16	08/2011	44:32.0		08/2011
309100701	S	3213	BL	BENTONOD	08/2011	0		1		1		1		1		1		1		1		1		1		1		1		1		1		1		14	28	63	14	13.26	08/2011	46:24.0		08/2011
309240301	S	3212	BL	BENTONOD	08/2011	0		1		1		1		1		1		1		1		1		1		1		1		1		1		0		13	26	56	13	12.62	08/2011	47:09.0		08/2011
309426401	S	3571	BL	BENTONOD	08/2011	1		1		1		1		0		1		1		1		1		1		1		1		1		1		1		14	28	45	14	12.8	08/2011	14:39.0		08/2011
309592001	S	3215	BL	BENTONOD	08/2011	1		0		1		1		0		0		1		1		1		1		0		0		1		0		1		9	18	69	8	7.12	08/2011	12:05.0		08/2011
307967401	S	3114	BL	BENTONOD	07/2011	1		1		1		1		1		1		1		1		1		1		0		1		1		0		1		13	26	63	13	11.01	08/2011	15:56.0		08/2011
309838301	S	3803	BL	BENTONOD	08/2011	1		1		1		1		1		1		1		0		1		1		0		1		1		0		1		12	24	69	12	11.06	08/2011	37:22.0		08/2011
309857001	S	3214	BL	BENTONOD	08/2011	1		1		1		1		0		1		1		1		1		1		0		1		1		0		0		11	22	78	10	9.78	08/2011	12:06.0		08/2011
310379101	S	3808	BL	BENTONOD	08/2011	1		1		1		1		1		1		1		1		1		1		0		1		0		1		1		13	26	57	13	12.85	08/2011	08:01.0		08/2011
310412901	S	4005	BL	BENTONOD	08/2011	0		1		1		1		1		1		1		0		1		0		0		0		0		0		1		8	16	72	7	6.25	08/2011	53:15.0		08/2011
310601001	S	3216	BL	BENTONOD	08/2011	1		1		1		1		1		1		1		1		1		1		1		1		1		1		1		15	30	52	16	14.54	08/2011	12:07.0		08/2011
310633601	S	3366	BL	BENTONOD	08/2011	0		1		1		1		1		1		1		1		1		1		0		1		0		1		0		11	22	61	10	9.78	08/2011	31:22.0		08/2011
310714601	S	3367	BL	BENTONOD	08/2011	0		1		1		1		1		1		1		1		1		1		1		1		1		1		1		14	28	45	14	13.26	08/2011	31:44.0		08/2011
310602301	S	3365	BL	BENTONOD	08/2011	1		1		1		0		1		1		1		0		1		1		1		1		1		1		1		13	26	48	13	12.16	08/2011	31:00.0		08/2011
310877501	S	3657	BL	BENTONOD	08/2011	1		1		1		1		1		1		1		1		1		1		1		1		1		1		1		15	30	69	16	14.54	08/2011	36:22.0		08/2011
311298001	S	3217	BL	BENTONOD	08/2011	1		1		1		1		1		1		1		1		0		1		1		1		1		1		1		14	28	69	14	12.34	09/2011	12:07.0		09/2011
311173501	S	3807	BL	BENTONOD	08/2011	1		1		1		1		1		1		1		0		1		1		0		1		0		1		1		12	24	73	12	10.14	09/2011	42:39.0		09/2011
311439801	S	3066	BL	BENTONOD	06/2011	1		1		1		1		1		1		1		1		1		1		1		1		1		0		1		14	28	63	14	13.72	09/2011	28:39.0		09/2011
311431601	S	3069	BL	BENTONOD	08/2011	1		1		1		1		1		1		1		1		1		1		0		1		1		1		1		14	28	54	14	12.8	09/2011	33:34.0		09/2011
311482501	S	3858	BL	BENTONOD	09/2011	1		1		0		1		1		1		1		0		0		1		0		0		0		0		1		8	16	67	7	7.4	09/2011	37:48.0		09/2011
311787501	S	3269	BL	BENTONOD	09/2011	1		1		1		1		1		1		1		1		1		1		1		1		1		1		1		15	30	60	16	16.38	09/2011	00:07.0		09/2011
312115801	S	3809	BL	BENTONOD	09/2011	1		1		1		1		1		1		1		1		1		1		1		1		0		0		1		13	26	53	13	13.08	09/2011	36:50.0		09/2011
312377701	S	3517	BL	BENTONOD	09/2011	1		1		1		1		1		1		1		1		1		1		1		1		1		0		1		14	28	45	14	12.57	09/2011	24:32.0		09/2011
312368101	S	3514	BL	BENTONOD	09/2011	0		1		1		1		1		1		1		1		1		1		0		1		1		0		1		12	24	71	12	11.06	09/2011	08:42.0		09/2011
312520101	S	3168	BL	BENTONOD	09/2011	1		1		0		1		1		1		1		1		1		1		0		1		1		0		1		12	24	63	12	11.06	09/2011	45:18.0		09/2011
312416801	S	3859	BL	BENTONOD	09/2011	1		1		1		1		1		1		1		1		1		1		1		1		1		1		1		15	30	59	16	16.38	09/2011	43:55.0		09/2011
312426201	S	3755	BL	BENTONOD	09/2011	1		1		1		1		1		1		1		1		1		1		1		1		1		1		1		15	30	48	16	16.15	09/2011	59:58.0		09/2011
312437801	S	3432	BL	BENTONOD	09/2011	1		1		1		1		1		1		1		1		1		1		1		1		1		1		1		15	30	63	16	15.92	09/2011	06:16.0		09/2011
312649301	S	3431	BL	BENTONOD	09/2011	1		1		0		1		1		1		1		1		1		1		1		1		1		0		1		13	26	61	13	12.16	09/2011	55:09.0		09/2011
312582901	S	3407	V04	BENTONEV	09/2011		1		1		1		1		1		1		1		1		1		1		1		1		1		1		0	14	28	66	14	13.26	09/2011	43:08.0		09/2011
312719301	S	3166	BL	BENTONOD	09/2011	1		1		1		1		1		1		1		1		1		1		0		1		1		0		1		13	26	59	13	12.16	09/2011	34:46.0		09/2011
312580001	S	3572	BL	BENTONOD	08/2011	1		1		1		1		1		1		1		1		1		1		1		1		1		1		1		15	30	57	16	15.46	09/2011	14:55.0		09/2011
312700201	S	3563	BL	BENTONOD	08/2011	1		1		1		1		1		1		1		1		1		1		1		1		1		1		1		15	30	60	16	15.46	09/2011	12:37.0		09/2011
312695301	S	4006	BL	BENTONOD	09/2011	1		1		1		1		0		1		0		1		1		0		1		1		1		1		1		12	24	59	12	11.06	09/2011	10:57.0		09/2011
312853501	S	3462	BL	BENTONOD	09/2011	1		1		1		1		1		1		1		1		1		0		0		0		0		0		1		10	20	44	9	6.84	09/2011	16:13.0		09/2011
313424501	S	3369	BL	BENTONOD	09/2011	0		1		1		1		1		1		1		1		1		1		0		1		1		1		1		13	26	43	13	12.85	09/2011	32:24.0		09/2011
313610001	S	3569	BL	BENTONOD	08/2011	1		1		1		1		1		1		1		1		1		1		1		1		1		0		1		14	28	40	14	13.95	09/2011	53:44.0		09/2011
313658201	S	3857	BL	BENTONOD	09/2011	0		1		1		1		0		1		1		1		1		1		0		1		0		0		0		9	18	40	8	7.58	09/2011	17:39.0		09/2011
313025801	S	3950	BL	BENTONOD	09/2011	1		1		1		1		1		1		1		1		1		0		0		0		1		0		1		11	22	43	10	8.86	09/2011	08:44.0		09/2011
313998401	S	3270	BL	BENTONOD	09/2011	1		1		0		0		1		1		1		1		1		1		1		1		0		1		0		11	22	54	10	9.55	09/2011	32:25.0		09/2011
314163701	S	3616	BL	BENTONOD	09/2011	1		1		1		1		1		1		1		1		1		0		0		1		0		0		1		11	22	77	10	8.86	09/2011	45:59.0		09/2011
314236701	S	3272	BL	BENTONOD	09/2011	0		1		1		1		1		1		1		1		1		1		0		1		1		1		1		13	26	39	13	12.39	09/2011	07:54.0		09/2011
314521901	S	3271	BL	BENTONOD	09/2011	0		1		1		1		1		1		1		1		1		1		1		1		1		1		1		14	28	57	14	13.26	09/2011	47:02.0		09/2011
314594401	S	3433	BL	BENTONOD	09/2011	0		1		1		1		1		1		1		1		1		1		0		1		1		1		1		13	26	81	14	13.26	09/2011	06:54.0		09/2011
314556301	S	3519	BL	BENTONOD	09/2011	1		1		1		1		1		1		1		1		1		1		0		1		1		1		0		13	26	73	13	11.24	09/2011	25:00.0		09/2011
315740901	S	3368	BL	BENTONOD	09/2011	1		1		1		1		1		1		1		1		1		1		1		1		1		1		1		15	30	53	16	15.46	10/2011	32:08.0		10/2011
315034501	S	3072	BL	BENTONOD	09/2011	0		1		1		1		1		1		1		1		0		1		1		1		0		1		1		12	24	47	12	11.98	09/2011	33:36.0		09/2011
314943101	S	3952	BL	BENTONOD	09/2011	1		1		1		1		1		1		1		1		1		1		0		1		1		1		1		14	28	69	14	12.8	09/2011	23:57.0		09/2011
315715801	S	3811	BL	BENTONOD	10/2011	1		1		1		1		1		1		1		1		1		1		1		1		1		1		1		15	30	67	16	16.38	10/2011	09:26.0		10/2011
314898601	S	4004	BL	BENTONOD	09/2011	0		1		1		1		0		1		1		0		1		1		0		1		1		1		1		11	22	65	10	9.32	09/2011	22:06.0		10/2011
314676601	S	4010	BL	BENTONOD	09/2011	0		1		1		1		1		1		1		1		1		1		1		1		1		0		1		13	26	42	13	13.08	09/2011	39:08.0		10/2011
316352501	S	4009	BL	BENTONOD	10/2011	1		1		1		1		1		1		1		1		1		0		1		1		1		1		0		13	26	42	13	12.85	10/2011	52:17.0		10/2011
316300701	S	3434	BL	BENTONOD	10/2011	1		1		1		1		1		1		1		1		1		1		0		1		1		1		1		14	28	53	14	13.26	10/2011	07:31.0		10/2011
316271201	S	3617	BL	BENTONOD	10/2011	0		1		1		1		1		1		1		1		1		1		0		1		1		1		1		13	26	62	13	11.93	10/2011	55:14.0		10/2011
316698001	S	3758	BL	BENTONOD	10/2011	0		0		1		1		1		1		1		1		1		1		1		1		1		1		1		13	26	69	13	12.16	10/2011	59:59.0		10/2011
316687201	S	3757	BL	BENTONOD	10/2011	0		1		1		1		1		1		1		0		1		0		0		0		0		0		1		8	16	70	7	6.71	10/2011	59:59.0		10/2011
317127501	S	3450	V04	BENTONEV	10/2011		1		1		1		1		1		1		1		1		1		1		1		1		1		1		1	15	30	52	16	15.92	10/2011	11:31.0		10/2011
316978801	S	3812	BL	BENTONOD	10/2011	0		1		0		0		1		1		1		0		0		0		0		1		1		0		1		7	14	64	6	5.61	10/2011	37:09.0		10/2011
317118301	S	3464	BL	BENTONOD	10/2011	1		1		1		1		1		1		1		1		1		1		1		1		1		1		1		15	30	51	16	15.46	10/2011	01:18.0		10/2011
317303901	S	3218	BL	BENTONOD	10/2011	1		1		0		0		1		1		1		1		0		0		0		0		1		0		1		8	16	63	7	5.1	10/2011	12:10.0		10/2011
317681401	S	3953	BL	BENTONOD	10/2011	1		1		1		1		1		1		1		1		1		1		1		1		1		1		1		15	30	53	16	15.46	10/2011	09:15.0		10/2011
317582001	S	3408	BL	BENTONOD	10/2011	1		1		1		1		1		1		1		1		1		1		1		1		1		1		1		15	30	39	16	15.46	10/2011	35:20.0		10/2011
317562001	S	3756	BL	BENTONOD	10/2011	1		1		1		1		1		1		1		1		1		1		1		1		1		1		1		15	30	65	16	16.38	10/2011	18:07.0		10/2011
317621101	S	3518	BL	BENTONOD	10/2011	0		1		1		1		1		1		1		1		0		1		0		1		1		0		1		11	22	72	10	8.86	10/2011	30:14.0		10/2011
317608701	S	3520	BL	BENTONOD	10/2011	1		0		1		1		1		1		1		1		1		1		0		0		0		0		1		10	20	70	9	8.68	10/2011	25:16.0		10/2011
317929101	S	3813	BL	BENTONOD	10/2011	1		1		1		1		1		1		1		1		1		1		0		0		1		0		1		12	24	65	12	11.06	10/2011	10:39.0		10/2011
318300401	S	3951	BL	BENTONOD	10/2011	1		1		1		1		1		1		1		1		1		1		1		1		1		1		1		15	30	57	16	15	10/2011	40:52.0		10/2011
318409701	S	3219	BL	BENTONOD	10/2011	1		1		1		1		1		1		1		1		1		1		1		1		1		1		1		15	30	69	16	14.54	10/2011	12:11.0		10/2011
318477201	S	3435	BL	BENTONOD	10/2011	0		1		1		1		1		1		1		1		1		1		1		1		1		1		1		14	28	54	14	12.8	10/2011	12:37.0		10/2011
318550801	S	3426	BL	BENTONOD	10/2011	1		1		1		1		1		1		1		1		1		1		1		1		1		1		1		15	30	68	16	16.15	10/2011	53:22.0		10/2011
318614301	S	3425	BL	BENTONOD	10/2011	1		1		1		1		1		1		1		1		1		1		1		1		1		1		1		15	30	65	16	15	10/2011	52:51.0		10/2011
319219001	S	3410	V04	BENTONEV	10/2011		1		1		1		1		1		1		1		1		1		1		1		1		1		0		1	14	28	75	14	13.26	11/2011	44:00.0		11/2011
319224401	S	3276	BL	BENTONOD	11/2011	1		1		1		1		1		1		1		1		1		1		0		1		1		1		1		14	28	55	14	13.26	11/2011	32:37.0		11/2011
319335101	S	4006	PW	BENTONEV	10/2011		1		1		0		0		0		1		1		1		1		1		1		0		1		1		1	11	22	60	10	8.86	11/2011	10:57.0		11/2011
319439901	S	3759	BL	BENTONOD	11/2011	1		1		1		1		1		1		1		1		1		1		0		1		1		1		1		14	28	54	14	13.26	11/2011	57:29.0		11/2011
319446301	S	3402	BL	BENTONOD	10/2011	1		1		1		1		1		1		1		1		1		1		1		1		1		1		1		15	30	47	16	15.46	11/2011	49:44.0		11/2011
319467501	S	3575	BL	BENTONOD	10/2011	1		1		1		1		1		1		1		1		1		1		1		1		1		1		1		15	30	61	16	14.54	11/2011	15:43.0		11/2011
319697201	S	3162	BL	BENTONOD	11/2011	1		1		1		1		1		1		1		1		1		1		1		1		1		1		1		15	30	61	16	15.92	11/2011	48:09.0		11/2011
319787201	S	3603	BL	BENTONOD	11/2011	1		1		1		1		1		1		1		1		1		1		1		1		1		0		1		14	28	58	14	13.72	11/2011	44:43.0		11/2011
320169101	S	3277	BL	BENTONOD	11/2011	1		1		1		1		1		1		1		1		1		1		1		1		1		1		1		15	30	65	16	14.77	11/2011	00:36.0		11/2011
320108201	S	3275	BL	BENTONOD	11/2011	1		1		0		1		0		1		1		1		1		1		1		1		1		1		1		13	26	69	13	12.16	11/2011	56:38.0		11/2011
320296601	S	3073	BL	BENTONOD	11/2011	1		1		1		1		1		1		1		1		1		1		1		1		1		0		1		14	28	48	14	13.26	11/2011	51:46.0		11/2011
320322801	S	3051	V04	BENTONEV	11/2011		1		1		1		1		1		1		1		1		1		1		1		1		1		1		1	15	30	72	16	15	11/2011	33:37.0		11/2011
320388401	S	3465	BL	BENTONOD	11/2011	1		1		1		1		1		1		1		1		1		1		0		1		1		1		1		14	28	63	14	13.72	11/2011	23:06.0		11/2011
320527901	S	3411	V04	BENTONEV	11/2011		1		1		1		1		1		1		1		1		1		1		1		1		1		1		0	14	28	41	14	13.26	11/2011	44:57.0		11/2011
320945401	S	3307	BL	BENTONOD	11/2011	1		1		1		1		1		1		1		1		1		1		1		1		1		1		1		15	30	66	16	14.08	11/2011	21:26.0		11/2011
321095801	S	3452	V04	BENTONEV	11/2011		1		1		1		1		1		0		1		0		1		0		1		0		1		1		0	10	20	65	9	8.68	11/2011	54:25.0		11/2011
321070501	S	3551	V04	BENTONEV	11/2011		1		1		1		1		1		1		1		1		1		1		1		1		1		1		1	15	30	65	16	14.54	11/2011	10:06.0		11/2011
321020401	S	3764	BL	BENTONOD	11/2011	1		1		1		1		1		1		1		1		1		1		1		1		0		1		1		14	28	52	14	12.8	11/2011	31:43.0		11/2011
321327601	S	3453	V04	BENTONEV	11/2011		1		1		1		1		1		1		1		1		0		1		1		1		0		1		0	12	24	60	12	10.83	11/2011	54:49.0		11/2011
321261501	S	3013	BL	BENTONOD	11/2011	1		1		1		1		1		1		1		1		1		1		0		1		1		1		1		14	28	79	15	14.59	11/2011	25:22.0		11/2011
321530201	S	4012	BL	BENTONOD	11/2011	1		1		1		1		1		1		1		1		1		1		1		1		1		1		1		15	30	50	16	14.77	11/2011	51:44.0		11/2011
321815601	S	3763	BL	BENTONOD	11/2011	0		1		1		1		1		1		1		1		1		1		0		1		0		1		1		12	24	59	12	11.98	11/2011	36:07.0		11/2011
321901601	S	3577	BL	BENTONOD	11/2011	1		1		1		1		0		1		1		1		1		1		1		1		1		1		1		14	28	67	14	13.26	11/2011	34:36.0		11/2011
321819701	S	3274	BL	BENTONOD	11/2011	1		1		1		1		1		1		1		0		0		0		1		1		1		1		0		11	22	81	11	8.35	11/2011	58:35.0		11/2011
321987401	S	3074	BL	BENTONOD	11/2011	1		1		1		1		1		1		1		1		1		1		1		1		1		1		1		15	30	31	16	13.85	11/2011	33:40.0		11/2011
321917501	S	3100	V04	BENTONEV	11/2011		1		1		1		1		1		1		1		1		1		1		1		1		1		0		0	13	26	68	13	12.16	11/2011	12:18.0		11/2011
321804501	S	3815	BL	BENTONOD	11/2011	1		1		1		1		1		1		1		1		1		1		0		1		1		0		1		13	26	62	13	13.08	11/2011	19:09.0		11/2011
322021201	S	3116	BL	BENTONOD	11/2011	0		1		1		0		0		1		1		0		1		0		1		1		0		1		1		9	18	65	8	6.2	11/2011	40:44.0		11/2011
322041001	S	3619	BL	BENTONOD	11/2011	0		1		1		1		1		1		1		1		1		1		1		1		1		1		1		14	28	32	14	13.49	11/2011	46:01.0		11/2011
322293201	S	3012	BL	BENTONOD	11/2011	1		1		1		1		0		1		1		1		1		1		1		1		1		1		1		14	28	58	14	13.26	11/2011	25:22.0		11/2011
322538101	S	3500	V04	BENTONEV	11/2011		1		1		1		1		0		1		1		0		1		1		1		1		1		0		1	12	24	50	12	11.75	11/2011	30:03.0		11/2011
322640901	S	3466	BL	BENTONOD	11/2011	1		1		1		1		1		1		1		1		1		1		1		1		0		1		0		13	26	48	13	12.16	11/2011	01:34.0		11/2011
322563601	S	3502	V04	BENTONEV	11/2011		1		1		1		1		1		1		1		1		1		1		1		1		1		1		1	15	30	70	16	15.46	11/2011	11:27.0		11/2011
322783201	S	3436	BL	BENTONOD	11/2011	1		1		1		1		1		1		1		1		1		1		1		1		1		1		1		15	30	51	16	16.38	12/2011	13:39.0		12/2011
323032701	S	3308	BL	BENTONOD	11/2011	1		1		1		1		1		1		1		1		1		1		1		1		1		1		1		15	30	67	16	15	12/2011	40:18.0		12/2011
322400401	S	3071	BL	BENTONOD	11/2011	1		1		1		1		1		1		1		1		1		1		1		1		1		1		1		15	30	71	16	16.38	11/2011	33:40.0		12/2011
324066101	S	3574	BL	BENTONOD	10/2011	1		1		1		1		1		1		1		1		1		1		1		1		1		0		1		14	28	65	14	12.8	12/2011	15:28.0		12/2011
324396301	S	3816	BL	BENTONOD	12/2011	1		1		1		1		1		1		1		1		1		1		1		1		1		0		1		14	28	64	14	13.72	12/2011	12:50.0		12/2011
325525101	S	3075	BL	BENTONOD	12/2011	1		1		1		1		1		1		1		1		1		1		1		1		1		1		1		15	30	75	16	14.54	12/2011	33:40.0		12/2011
324397101	S	3762	BL	BENTONOD	11/2011	1		1		1		1		1		1		1		1		0		1		0		1		1		1		1		13	26	70	13	13.31	12/2011	00:03.0		12/2011
326973301	S	3102	ST	BENTONEV	11/2011		1		1		1		1		0		1		1		1		0		1		1		1		1		1		0	12	24	64	12	11.06	12/2011	27:11.0		12/2011
324400301	S	3765	BL	BENTONOD	11/2011	1		1		1		1		1		1		1		1		1		0		1		1		0		1		1		13	26	68	13	13.31	12/2011	00:02.0		12/2011
325546201	S	3766	BL	BENTONOD	12/2011	1		1		1		1		1		1		1		1		1		1		0		1		1		0		1		13	26	63	13	12.39	12/2011	40:56.0		12/2011
325589201	S	3014	BL	BENTONOD	12/2011	1		1		1		0		0		1		1		1		1		1		0		1		0		0		1		10	20	67	9	8.22	12/2011	55:27.0		12/2011
325706401	S	3154	V04	BENTONEV	11/2011		1		1		1		1		1		0		1		0		0		1		1		1		1		0		0	10	20	74	9	8.22	12/2011	25:36.0		12/2011
325537101	S	3760	BL	BENTONOD	12/2011	1		1		1		1		1		1		1		1		1		1		1		1		1		1		1		15	30	68	16	15	12/2011	00:02.0		12/2011
325855001	S	3658	BL	BENTONOD	12/2011	1		1		1		1		1		1		1		1		1		1		0		1		1		1		0		13	26	58	13	12.16	12/2011	15:47.0		12/2011
325934001	S	3221	BL	BENTONOD	12/2011	1		1		1		1		1		1		1		1		1		1		1		1		1		0		0		13	26	67	13	12.62	12/2011	12:13.0		12/2011
325915301	S	3220	BL	BENTONOD	12/2011	1		1		1		1		1		1		1		1		1		1		1		1		1		0		0		13	26	73	13	11.24	12/2011	12:13.0		12/2011
326109501	S	4013	BL	BENTONOD	12/2011	1		1		1		1		1		1		1		1		1		1		1		1		1		1		0		14	28	65	14	14.18	12/2011	26:44.0		12/2011
326114901	S	3151	V04	BENTONEV	12/2011		1		1		1		1		1		1		1		1		1		1		1		1		1		0		1	14	28	58	14	13.95	12/2011	44:05.0		12/2011
326019701	S	3650	V04	BENTONEV	12/2011		1		1		1		1		0		0		1		0		0		1		1		1		0		0		1	9	18	68	8	6.2	12/2011	49:49.0		12/2011
326264501	S	3150	V04	BENTONEV	12/2011		1		1		1		1		0		1		0		0		1		1		1		1		1		0		0	10	20	58	9	8.45	12/2011	43:50.0		12/2011
326366301	S	3467	BL	BENTONOD	12/2011	1		1		1		1		1		1		1		1		1		1		1		1		1		1		1		15	30	66	16	15.46	12/2011	02:19.0		12/2011
326611301	S	3620	BL	BENTONOD	12/2011	1		1		1		1		1		1		1		1		1		1		1		1		1		1		1		15	30	69	16	14.77	12/2011	46:02.0		12/2011
326652201	S	3451	V04	BENTONEV	12/2011		1		1		1		1		0		1		1		1		1		1		1		1		1		0		1	13	26	55	13	11.7	12/2011	53:53.0		12/2011
326972101	S	3505	V04	BENTONEV	12/2011		1		1		1		1		1		1		1		1		1		1		1		1		0		1		1	14	28	73	14	12.11	12/2011	32:12.0		12/2011
327216501	S	3523	BL	BENTONOD	12/2011	1		1		1		1		1		1		1		1		1		1		1		1		1		1		1		15	30	63	16	14.77	12/2011	26:25.0		12/2011
327068901	S	3817	BL	BENTONOD	12/2011	1		1		1		1		1		1		1		1		1		1		0		0		1		1		1		13	26	73	13	11.7	12/2011	13:13.0		12/2011
327227201	S	3525	BL	BENTONOD	12/2011	1		1		1		1		1		1		1		1		1		1		1		1		1		0		1		14	28	55	14	13.26	12/2011	26:53.0		12/2011
327213601	S	3521	BL	BENTONOD	12/2011	1		1		1		1		1		1		1		1		1		0		1		1		1		1		1		14	28	64	14	13.72	12/2011	25:30.0		12/2011
327272101	S	3169	BL	BENTONOD	12/2011	1		1		1		1		1		1		1		1		1		1		1		1		1		1		0		14	28	57	14	13.72	12/2011	45:35.0		12/2011
327129301	S	3767	BL	BENTONOD	12/2011	1		1		1		1		1		1		1		1		1		1		0		1		1		0		1		13	26	52	13	11.7	12/2011	00:03.0		12/2011
327094701	S	3814	BL	BENTONOD	12/2011	1		1		1		1		1		1		1		1		1		1		1		1		1		1		1		15	30	67	16	15.69	12/2011	11:06.0		12/2011
327494101	S	3522	BL	BENTONOD	12/2011	1		1		1		1		1		1		1		1		1		0		0		1		0		1		1		12	24	54	12	10.14	12/2011	26:07.0		12/2011
327421301	S	3414	V04	BENTONEV	12/2011		1		1		1		1		1		1		1		1		1		1		1		1		0		1		1	14	28	38	14	12.8	12/2011	45:34.0		12/2011
327564701	S	3768	BL	BENTONOD	12/2011	1		1		1		1		1		1		1		1		1		1		1		1		0		1		1		14	28	59	14	12.8	12/2011	00:03.0		12/2011
327693301	S	3053	V04	BENTONEV	12/2011		1		1		1		1		1		1		1		1		1		1		1		1		1		0		1	14	28	69	14	12.8	12/2011	33:42.0		12/2011
327747601	S	3055	V04	BENTONEV	12/2011		1		1		1		1		1		1		1		1		1		1		1		1		1		0		1	14	28	69	14	12.8	12/2011	33:41.0		12/2011
327724701	S	3054	V04	BENTONEV	12/2011		1		1		1		1		1		1		1		1		1		1		1		0		0		1		1	13	26	75	13	12.16	12/2011	33:41.0		12/2011
327628101	S	3052	V04	BENTONEV	12/2011		1		1		1		1		1		1		1		1		1		1		1		1		0		1		1	14	28	66	14	13.26	12/2011	33:42.0		12/2011
327867201	S	3501	V04	BENTONEV	12/2011		1		1		1		1		1		1		1		1		0		0		1		1		0		1		1	12	24	47	12	11.06	12/2011	31:30.0		12/2011
327876801	S	3528	BL	BENTONOD	12/2011	1		1		1		1		1		1		1		1		1		1		0		1		0		1		0		12	24	59	12	10.83	12/2011	27:34.0		12/2011
328418601	S	3370	BL	BENTONOD	01/2012	0		1		1		1		1		1		1		0		1		1		0		0		1		1		1		11	22	40	10	8.86	01/2012	54:33.0		01/2012
328443501	S	3172	BL	BENTONOD	01/2012	1		1		1		1		1		1		1		1		1		1		0		1		1		0		1		13	26	69	13	11.93	01/2012	31:42.0		01/2012
328572101	S	3170	BL	BENTONOD	01/2012	1		1		1		1		1		1		1		1		1		1		1		1		0		1		1		14	28	59	14	12.57	01/2012	28:58.0		01/2012
328689601	S	3252	V04	BENTONEV	12/2011		1		1		1		1		1		1		1		1		1		1		1		1		1		1		0	14	28	48	14	13.26	01/2012	59:24.0		01/2012
328945401	S	3201	V04	BENTONEV	01/2012		1		1		1		1		0		1		1		1		0		0		0		1		0		0		0	8	16	65	7	4.64	01/2012	12:15.0		01/2012
329001201	S	3769	BL	BENTONOD	01/2012	1		1		1		1		1		1		1		1		1		0		0		1		1		0		1		12	24	70	12	11.75	01/2012	00:04.0		01/2012
329035501	S	3527	BL	BENTONOD	01/2012	1		1		1		1		1		0		1		0		1		1		0		0		1		0		0		9	18	62	8	6.89	01/2012	36:16.0		01/2012
329025401	S	3526	BL	BENTONOD	01/2012	1		1		1		1		1		1		1		1		1		1		1		1		1		0		1		14	28	61	14	13.72	01/2012	12:41.0		01/2012
329219001	S	3439	BL	BENTONOD	01/2012	1		1		1		1		1		1		1		1		1		1		1		1		1		1		1		15	30	57	16	15.23	01/2012	14:48.0		01/2012
329368301	S	3200	V04	BENTONEV	01/2012		1		1		1		1		1		0		0		0		1		1		1		1		1		1		1	12	24	56	12	11.98	01/2012	12:15.0		01/2012
329426501	S	3309	BL	BENTONOD	01/2012	1		1		1		1		1		1		1		1		1		0		1		1		0		0		1		12	24	54	12	11.52	01/2012	46:01.0		01/2012
329761501	S	3171	BL	BENTONOD	01/2012	1		1		0		1		1		1		1		1		1		1		1		1		1		1		1		14	28	61	14	13.26	01/2012	45:51.0		01/2012
330240201	S	3954	BL	BENTONOD	01/2012	0		1		0		1		1		1		1		1		1		1		1		1		1		1		1		13	26	64	13	13.08	01/2012	09:34.0		01/2012
330267301	S	3310	BL	BENTONOD	01/2012	1		1		1		1		1		1		1		1		1		1		1		1		1		0		1		14	28	64	14	13.26	01/2012	52:58.0		01/2012
330394501	S	3503	V04	BENTONEV	01/2012		1		1		1		1		0		1		0		0		1		1		0		0		0		1		1	9	18	32	8	6.66	01/2012	20:42.0		01/2012
330678301	S	3605	V04	BENTONEV	01/2012		1		1		1		1		1		1		1		1		1		1		1		0		0		0		1	12	24	75	12	10.83	01/2012	37:01.0		01/2012
331170701	S	3222	BL	BENTONOD	01/2012	1		1		1		1		1		1		1		1		1		1		1		1		1		1		1		15	30	57	16	16.38	01/2012	12:15.0		01/2012
331144901	S	3223	BL	BENTONOD	01/2012	1		1		1		1		1		1		1		1		1		1		0		1		1		1		1		14	28	66	14	13.26	01/2012	12:16.0		01/2012
331231101	S	3304	BL	BENTONOD	01/2012	1		1		1		1		1		1		1		1		1		1		1		1		0		1		1		14	28	38	14	14.18	01/2012	22:50.0		01/2012
331375701	S	3251	V04	BENTONEV	01/2012		1		1		1		1		1		1		1		1		1		1		0		1		0		0		1	12	24	60	12	10.83	01/2012	58:46.0		01/2012
331390301	S	3118	BL	BENTONOD	01/2012	1		1		1		1		1		1		1		1		1		0		1		0		1		0		0		11	22	60	10	9.32	01/2012	49:45.0		01/2012
495594101	S	41287	BL	BENTONOD	01/2015	0		1		1		1		1		1		1		1		0		1		1		1		1		0		1		12	24	70	12	10.6	01/2015	12:41.0		01/2015
331359101	S	3504	V04	BENTONEV	01/2012		1		1		1		1		1		1		1		1		1		1		1		0		0		1		1	13	26	62	13	11.47	01/2012	20:20.0		01/2012
331739701	S	3173	BL	BENTONOD	01/2012	1		1		0		1		1		1		1		1		0		1		0		1		1		1		1		12	24	62	12	10.6	01/2012	46:16.0		01/2012
331785501	S	3529	BL	BENTONOD	01/2012	1		1		1		1		1		1		1		1		1		1		1		1		1		0		1		14	28	64	14	13.26	02/2012	38:53.0		02/2012
331864501	S	3311	BL	BENTONOD	01/2012	1		1		1		1		1		1		1		1		1		1		1		1		1		1		1		15	30	74	16	14.31	02/2012	42:46.0		02/2012
331912901	S	3530	BL	BENTONOD	01/2012	1		1		1		1		1		1		1		0		0		1		0		0		1		0		1		10	20	64	9	7.76	02/2012	28:06.0		02/2012
332217501	S	3622	BL	BENTONOD	02/2012	1		1		1		1		1		1		1		1		1		1		1		1		1		1		1		15	30	62	16	15.69	02/2012	46:03.0		02/2012
332234801	S	3621	BL	BENTONOD	02/2012	0		1		1		1		1		1		1		1		1		1		1		0		1		1		0		12	24	53	12	11.75	02/2012	56:52.0		02/2012
332386701	S	3203	V04	BENTONEV	02/2012		1		1		1		1		0		1		0		0		1		1		1		1		1		1		1	12	24	57	12	11.98	02/2012	12:17.0		02/2012
332477301	S	3860	BL	BENTONOD	01/2012	1		1		1		1		1		1		1		0		0		1		1		0		0		0		1		10	20	46	9	9.37	02/2012	17:41.0		02/2012
332596601	S	3454	V04	BENTONEV	02/2012		1		1		1		1		0		1		1		1		1		1		1		1		1		1		0	13	26	58	13	12.16	02/2012	55:06.0		02/2012
332495101	S	3861	BL	BENTONOD	02/2012	0		1		1		1		1		1		1		1		1		1		1		1		1		0		1		13	26	69	13	13.77	02/2012	17:42.0		02/2012
332896901	S	3468	BL	BENTONOD	02/2012	1		1		1		1		1		0		1		1		1		1		1		1		1		1		1		14	28	57	14	13.26	02/2012	02:55.0		02/2012
332842101	S	3557	V04	BENTONEV	01/2012		1		1		1		1		1		1		1		1		1		1		1		1		1		1		1	15	30	60	16	15.46	02/2012	11:28.0		02/2012
332781601	S	3469	BL	BENTONOD	02/2012	0		1		0		1		1		1		1		1		1		1		0		0		1		1		1		11	22	56	10	9.55	02/2012	03:21.0		02/2012
333097501	S	3552	V04	BENTONEV	01/2012		1		1		1		1		1		1		1		1		1		1		1		1		1		1		1	15	30	60	16	15.92	02/2012	10:22.0		02/2012
333162701	S	3770	BL	BENTONOD	02/2012	1		1		1		1		1		1		1		1		1		1		1		1		1		0		1		14	28	54	14	14.18	02/2012	00:05.0		02/2012
333123601	S	3279	BL	BENTONOD	01/2012	1		1		1		0		1		1		1		1		1		1		1		1		0		1		0		12	24	63	12	10.14	02/2012	53:51.0		02/2012
333136701	S	3659	BL	BENTONOD	02/2012	0		1		1		1		1		1		1		0		1		1		1		1		0		1		1		12	24	71	12	10.83	02/2012	20:35.0		02/2012
333238801	S	3566	BL	BENTONOD	02/2012	1		1		1		1		1		1		1		1		1		1		0		1		1		1		1		14	28	49	14	13.26	02/2012	13:30.0		02/2012
333269601	S	4011	BL	BENTONOD	01/2012	1		1		1		1		1		1		1		1		1		0		1		1		1		1		0		13	26	51	13	12.16	02/2012	43:15.0		02/2012
333289501	S	3312	BL	BENTONOD	02/2012	1		1		1		1		1		1		1		1		1		1		1		1		1		1		1		15	30	78	17	15.64	02/2012	12:06.0		02/2012
333359101	S	3624	BL	BENTONOD	02/2012	1		1		1		1		1		1		1		1		1		1		1		1		1		1		1		15	30	61	16	15.46	02/2012	46:04.0		02/2012
333576301	S	3280	BL	BENTONOD	02/2012	1		1		1		1		1		1		1		1		1		1		1		1		1		0		1		14	28	47	14	13.72	02/2012	01:28.0		02/2012
333717301	S	3440	BL	BENTONOD	02/2012	1		0		1		1		1		1		1		1		1		1		1		1		0		0		1		12	24	59	12	11.52	02/2012	40:00.0		02/2012
334068901	S	3056	V04	BENTONEV	02/2012		1		1		1		1		0		1		1		1		1		1		1		1		1		1		1	14	28	56	14	13.26	02/2012	33:44.0		02/2012
334207801	S	3441	BL	BENTONOD	02/2012	1		1		1		0		1		1		1		1		0		0		0		0		0		0		1		8	16	74	7	6.02	02/2012	17:48.0		02/2012
334248801	S	3057	V04	BENTONEV	02/2012		1		1		1		1		1		1		1		1		1		1		1		0		1		1		1	14	28	60	14	12.57	02/2012	33:44.0		02/2012
334149201	S	3651	V04	BENTONEV	02/2012		1		1		1		1		1		1		1		1		1		1		1		1		1		1		1	15	30	77	16	14.54	02/2012	30:49.0		02/2012
335070001	S	3050	BL	BENTONOD	02/2012	1		1		1		1		1		1		1		1		1		1		0		1		1		1		1		14	28	51	14	13.72	02/2012	33:44.0		02/2012
335212001	S	3016	BL	BENTONOD	02/2012	1		1		1		1		1		1		1		1		1		1		0		1		1		1		1		14	28	57	14	13.26	02/2012	25:23.0		02/2012
335187101	S	3580	BL	BENTONOD	02/2012	1		1		1		1		1		1		1		1		1		1		1		1		1		1		1		15	30	69	16	15.46	02/2012	35:13.0		02/2012
335265401	S	3076	BL	BENTONOD	02/2012	1		1		1		1		1		1		1		1		1		1		1		1		1		1		1		15	30	75	16	15	02/2012	20:09.0		02/2012
335170701	S	3955	BL	BENTONOD	02/2012	1		1		0		0		1		1		1		1		1		0		0		1		1		1		1		11	22	53	10	8.86	02/2012	10:53.0		02/2012
333208701	S	3300	V04	BENTONEV	01/2012		1		1		1		1		1		1		1		1		1		1		1		1		1		1		1	15	30	53	16	15	02/2012	36:42.0		02/2012
335375701	S	3313	BL	BENTONOD	02/2012	1		1		1		1		1		1		1		1		1		1		0		1		1		1		0		13	26	69	13	12.85	02/2012	41:30.0		02/2012
335494901	S	3507	V04	BENTONEV	02/2012		1		1		1		1		1		0		1		1		1		1		1		0		1		1		1	13	26	62	13	10.32	02/2012	34:46.0		02/2012
335550501	S	3550	BL	BENTONOD	02/2012	1		1		1		1		1		1		1		1		1		1		1		1		1		1		1		15	30	51	16	16.38	02/2012	09:42.0		02/2012
335862601	S	3059	V04	BENTONEV	02/2012		1		1		1		1		1		1		1		1		1		1		1		1		1		1		1	15	30	83	17	15.87	02/2012	16:05.0		02/2012
336006401	S	3253	V04	BENTONEV	02/2012		1		0		1		0		0		0		1		0		0		1		1		1		0		0		1	7	14	43	6	4.92	02/2012	08:10.0		02/2012
336083001	S	3581	BL	BENTONOD	02/2012	1		1		1		1		1		1		1		1		1		1		1		1		1		1		1		15	30	52	16	15.92	02/2012	35:24.0		02/2012
336256601	S	3471	BL	BENTONOD	02/2012	1		1		1		1		1		1		1		1		1		1		1		1		1		1		1		15	30	73	16	16.38	03/2012	28:35.0		03/2012
336232101	S	3470	BL	BENTONOD	02/2012	1		1		1		1		1		1		1		1		1		1		1		1		0		1		1		14	28	57	14	13.72	03/2012	03:56.0		03/2012
336413801	S	3157	V04	BENTONEV	03/2012		1		1		1		1		0		1		1		0		0		0		0		0		0		0		0	6	12	65	6	3.54	03/2012	44:37.0		03/2012
336376701	S	3506	V04	BENTONEV	02/2012		1		1		1		1		1		0		1		0		1		1		1		1		1		1		1	13	26	67	13	12.62	03/2012	58:15.0		03/2012
336734201	S	3058	V04	BENTONEV	03/2012		1		1		1		1		1		1		1		1		1		1		0		1		1		0		1	13	26	80	14	12.57	03/2012	33:45.0		03/2012
336918501	S	3372	BL	BENTONOD	03/2012	1		1		1		1		1		1		1		1		1		1		0		1		1		1		1		14	28	71	14	13.26	03/2012	33:43.0		03/2012
336839101	S	3371	BL	BENTONOD	01/2012	1		1		1		1		1		1		1		1		1		1		0		1		1		0		1		13	26	68	13	12.16	03/2012	33:23.0		03/2012
337076201	S	3443	BL	BENTONOD	03/2012	1		1		1		1		1		1		1		1		1		1		1		1		1		1		0		14	28	53	14	13.72	03/2012	19:38.0		03/2012
337166401	S	3351	V04	BENTONEV	03/2012		1		1		1		1		0		0		1		0		1		1		1		1		1		0		0	10	20	68	9	6.84	03/2012	23:27.0		03/2012
337434601	S	4016	BL	BENTONOD	01/2012	1		1		1		1		1		1		1		1		1		1		1		1		0		1		1		14	28	63	14	12.8	03/2012	50:11.0		03/2012
337424001	S	3077	BL	BENTONOD	03/2012	1		1		1		1		1		1		1		1		1		1		0		1		1		1		1		14	28	62	14	13.49	03/2012	33:45.0		03/2012
336245201	S	3573	BL	BENTONOD	03/2012	1		1		1		1		1		1		1		1		1		1		1		1		1		1		1		15	30	52	16	15.92	03/2012	15:15.0		03/2012
337663201	S	3119	BL	BENTONOD	02/2012	1		1		1		1		1		1		1		1		1		1		1		1		1		1		1		15	30	64	16	15.46	03/2012	07:39.0		03/2012
337498801	S	3771	BL	BENTONOD	03/2012	1		1		1		1		0		1		1		1		1		0		0		1		1		0		1		11	22	74	10	7.94	03/2012	52:39.0		03/2012
337483201	S	3772	BL	BENTONOD	03/2012	1		1		1		1		1		1		1		1		1		1		1		1		1		1		1		15	30	72	16	15.23	03/2012	00:01.0		03/2012
337735901	S	3442	BL	BENTONOD	03/2012	1		1		1		1		1		1		1		1		1		1		0		1		1		1		1		14	28	63	14	13.26	03/2012	52:16.0		03/2012
337978801	S	3444	BL	BENTONOD	03/2012	1		1		1		1		1		1		1		1		1		1		1		1		1		1		1		15	30	68	16	15	03/2012	20:58.0		03/2012
338408401	S	3773	BL	BENTONOD	02/2012	0		1		1		1		0		1		1		1		1		1		1		1		0		0		0		10	20	50	9	8.68	03/2012	00:06.0		03/2012
338575601	S	3455	V04	BENTONEV	03/2012		1		1		0		1		1		1		1		1		0		1		1		0		0		1		0	10	20	68	9	7.76	03/2012	24:35.0		03/2012
338703701	S	3000	V04	BENTONEV	03/2012		1		1		1		1		1		1		1		1		1		1		1		1		1		1		1	15	30	70	16	15	03/2012	02:21.0		03/2012
338715601	S	3256	V04	BENTONEV	03/2012		1		1		1		1		1		1		1		0		1		1		0		1		1		0		0	11	22	58	10	9.78	03/2012	46:50.0		03/2012
338886301	S	3660	BL	BENTONOD	03/2012	1		1		1		1		0		1		1		0		1		0		1		0		1		0		0		9	18	76	8	7.12	03/2012	40:46.0		03/2012
338965401	S	3532	BL	BENTONOD	03/2012	0		1		1		1		1		0		1		0		0		1		1		1		1		0		0		9	18	61	8	6.66	03/2012	28:38.0		03/2012
339253801	S	3314	BL	BENTONOD	03/2012	0		1		1		0		0		1		1		1		1		0		0		1		0		0		0		7	14	77	6	5.61	03/2012	38:52.0		03/2012
339196201	S	3301	V04	BENTONEV	02/2012		1		1		1		1		1		1		1		1		1		1		1		1		1		1		1	15	30	53	16	14.54	03/2012	12:13.0		03/2012
339242801	S	3257	V04	BENTONEV	03/2012		1		1		1		1		0		1		1		1		1		1		1		1		0		0		1	12	24	54	12	11.06	03/2012	26:55.0		03/2012
339317801	S	4020	BL	BENTONEV	03/2012		1		1		1		1		0		1		1		1		1		0		0		0		0		0		0	8	16	60	7	5.1	03/2012	45:02.0		03/2012
339318401	S	3156	V04	BENTONEV	03/2012		1		1		1		1		1		1		1		1		1		1		1		1		0		1		1	14	28	70	14	12.8	03/2012	31:23.0		03/2012
339281601	S	3357	V04	BENTONEV	03/2012		1		1		1		1		1		0		1		0		1		1		1		1		1		0		0	11	22	44	10	8.4	03/2012	23:14.0		03/2012
339527401	S	3160	V04	BENTONEV	03/2012		1		1		1		1		1		1		1		1		1		0		1		1		1		1		0	13	26	80	14	12.34	03/2012	25:53.0		03/2012
339402401	S	3445	BL	BENTONOD	03/2012	1		1		1		1		1		1		1		1		1		1		1		1		1		1		1		15	30	48	16	15	03/2012	22:20.0		03/2012
499643801	S	17608	BL	BENTONOD	01/2015	1		1		1		1		1		1		1		1		1		1		1		1		1		1		1		15	30	60	16	15.46	02/2015	43:31.0		02/2015
339727101	S	3556	V04	BENTONEV	03/2012		1		1		1		1		0		1		1		1		1		1		1		1		1		1		1	14	28	66	14	13.26	03/2012	11:11.0		03/2012
339720801	S	3375	BL	BENTONOD	03/2012	1		1		1		1		1		1		1		1		1		1		1		0		0		1		1		13	26	49	13	12.16	03/2012	21:54.0		03/2012
339630601	S	3356	V04	BENTONEV	03/2012		1		1		1		1		0		1		0		0		1		1		0		0		1		1		0	9	18	76	8	7.12	03/2012	45:13.0		03/2012
339925101	S	3456	V04	BENTONEV	03/2012		1		1		1		1		1		1		1		1		1		1		1		1		1		1		1	15	30	66	16	15.23	03/2012	55:24.0		03/2012
340216401	S	3862	BL	BENTONOD	03/2012	1		1		1		1		1		1		1		1		1		1		1		1		1		1		1		15	30	61	16	16.61	03/2012	17:44.0		03/2012
340415101	S	3625	BL	BENTONOD	03/2012	1		1		1		1		1		1		1		1		1		1		0		1		0		1		1		13	26	67	13	12.62	03/2012	46:05.0		03/2012
340443401	S	3818	BL	BENTONOD	03/2012	0		1		1		1		0		0		0		1		1		0		0		0		1		1		1		8	16	72	7	6.94	03/2012	16:42.0		03/2012
339355001	S	4019	BL	BENTONOD	02/2012	1		1		1		1		1		1		1		1		1		1		1		1		1		1		1		15	30	54	16	14.54	03/2012	44:32.0		03/2012
340508601	S	3417	V04	BENTONEV	03/2012		1		1		1		1		1		1		1		0		1		1		1		1		1		1		1	14	28	57	14	12.8	03/2012	39:49.0		03/2012
340584801	S	3601	V04	BENTONEV	03/2012		1		1		1		1		1		1		1		1		0		1		1		0		1		1		0	12	24	64	12	10.6	03/2012	46:05.0		03/2012
340810101	S	3061	V04	BENTONEV	03/2012		1		1		1		1		1		0		1		1		1		1		1		1		1		1		1	14	28	54	14	12.34	03/2012	33:46.0		03/2012
340909801	S	3559	V04	BENTONEV	03/2012		1		1		1		1		1		1		1		1		1		1		1		1		1		1		1	15	30	39	16	15.46	04/2012	11:54.0		04/2012
340955901	S	3018	BL	BENTONOD	03/2012	1		1		0		1		0		1		1		1		1		1		1		1		0		1		1		12	24	60	12	11.06	04/2012	25:24.0		04/2012
341439101	S	3001	V04	BENTONEV	03/2012		1		1		1		1		1		1		1		1		1		0		1		1		0		0		1	12	24	66	12	11.06	04/2012	04:33.0		04/2012
341314901	S	3863	BL	BENTONOD	03/2012	1		1		1		1		0		1		1		1		1		1		0		1		0		0		1		11	22	64	10	10.24	04/2012	30:39.0		04/2012
341373001	S	3554	V04	BENTONEV	03/2012		1		1		1		1		1		1		1		1		1		1		1		1		1		1		1	15	30	76	16	15	04/2012	10:47.0		04/2012
341559301	S	3419	V04	BENTONEV	04/2012		1		1		1		1		1		1		0		1		0		1		0		0		0		0		1	9	18	68	8	6.2	04/2012	45:36.0		04/2012
341724501	S	3653	V04	BENTONEV	04/2012		1		1		1		1		0		1		1		1		0		1		1		1		1		1		1	13	26	80	14	13.49	04/2012	27:12.0		04/2012
341728401	S	3278	BL	BENTONOD	12/2011	1		1		1		1		1		1		1		1		1		1		0		1		1		1		1		14	28	65	14	13.26	04/2012	01:14.0		04/2012
335144401	S	4018	BL	BENTONOD	02/2012	1		1		1		1		0		1		1		1		1		1		0		0		0		1		0		10	20	63	9	7.76	02/2012	44:05.0		04/2012
341868601	S	3107	V04	BENTONEV	03/2012		1		1		1		1		1		1		1		1		1		1		1		1		1		1		1	15	30	70	16	15.46	04/2012	23:30.0		04/2012
341953401	S	3004	V04	BENTONEV	04/2012		1		1		0		1		1		1		1		1		1		1		1		1		1		0		1	13	26	60	13	12.16	04/2012	25:25.0		04/2012
341945801	S	3003	V04	BENTONEV	04/2012		1		1		1		1		1		1		1		1		1		1		1		1		0		0		1	13	26	57	13	12.16	04/2012	06:26.0		04/2012
342008301	S	3654	V04	BENTONEV	04/2012		1		1		1		1		0		1		1		1		1		1		1		1		1		1		1	14	28	48	14	13.26	04/2012	53:29.0		04/2012
342213201	S	3655	V04	BENTONEV	04/2012		1		1		1		1		1		1		1		0		1		0		1		1		1		1		0	12	24	45	12	11.52	04/2012	38:03.0		04/2012
342314301	S	3174	BL	BENTONOD	04/2012	1		1		1		1		1		1		1		1		1		1		1		1		1		1		1		15	30	50	16	15	04/2012	46:34.0		04/2012
342251601	S	3446	BL	BENTONOD	04/2012	1		1		1		1		1		1		1		1		1		1		1		1		1		1		1		15	30	75	16	15	04/2012	45:36.0		04/2012
342413801	S	3512	V04	BENTONEV	04/2012		1		1		1		1		1		1		1		1		1		1		1		1		1		1		1	15	30	67	16	15.92	04/2012	23:09.0		04/2012
342411001	S	3376	BL	BENTONOD	03/2012	0		1		1		1		0		0		1		0		0		1		0		0		1		1		0		7	14	70	6	3.08	04/2012	57:59.0		04/2012
342517801	S	3415	V04	BENTONEV	04/2012		1		1		1		1		1		1		1		1		1		1		1		1		0		1		1	14	28	62	14	10.96	04/2012	39:10.0		04/2012
342882401	S	3062	V04	BENTONEV	04/2012		1		1		1		1		1		1		1		1		0		1		1		1		1		0		1	13	26	62	13	11.7	04/2012	33:47.0		04/2012
342923201	S	3355	V04	BENTONEV	04/2012		1		1		1		1		1		1		1		1		1		1		1		1		1		1		1	15	30	33	16	16.15	04/2012	44:04.0		04/2012
343270901	S	3281	BL	BENTONOD	04/2012	1		1		1		1		1		1		1		1		1		1		1		0		1		0		1		13	26	56	13	12.62	04/2012	32:51.0		04/2012
343448101	S	3175	BL	BENTONOD	04/2012	1		1		1		0		0		1		1		1		1		0		0		1		1		0		0		9	18	57	8	5.74	04/2012	46:51.0		04/2012
343543101	S	3600	V04	BENTONEV	04/2012		1		1		1		1		1		1		1		1		1		0		1		1		1		1		1	14	28	56	14	13.72	04/2012	46:06.0		04/2012
343582001	S	3852	V04	BENTONEV	04/2012		1		1		1		1		0		0		0		0		0		1		1		1		0		0		0	7	14	77	6	5.38	04/2012	17:44.0		04/2012
344121401	S	3106	V04	BENTONEV	04/2012		1		1		1		1		1		0		1		1		1		1		1		1		1		0		0	12	24	71	12	11.75	04/2012	29:34.0		04/2012
344028401	S	3105	V04	BENTONEV	04/2012		1		1		1		1		0		1		1		1		1		1		1		1		1		0		1	13	26	69	13	11.7	04/2012	14:44.0		04/2012
344091701	S	3225	BL	BENTONOD	04/2012	1		1		1		1		1		1		1		1		1		1		0		1		1		0		1		13	26	69	13	11.93	04/2012	12:19.0		04/2012
344436901	S	3078	BL	BENTONOD	04/2012	1		1		1		1		1		1		1		1		1		1		1		1		1		1		1		15	30	60	16	15.69	04/2012	33:48.0		04/2012
344252901	S	3800	V04	BENTONEV	04/2012		1		1		1		1		1		1		1		1		1		0		1		1		1		1		1	14	28	41	14	13.72	04/2012	05:30.0		04/2012
344402301	S	3021	BL	BENTONOD	04/2012	1		1		1		0		1		1		1		0		1		1		0		1		0		1		1		11	22	64	10	9.78	04/2012	25:26.0		04/2012
344427801	S	3104	V04	BENTONEV	04/2012		1		1		1		1		1		1		1		1		1		1		1		1		1		1		1	15	30	73	16	15	04/2012	54:44.0		04/2012
344451801	S	3060	V04	BENTONEV	04/2012		1		1		1		1		0		0		1		0		1		0		1		1		1		1		1	11	22	76	10	8.86	04/2012	33:48.0		04/2012
344305701	S	4021	BL	BENTONOD	02/2012	1		1		1		1		0		1		1		1		1		0		0		1		0		1		0		10	20	72	9	8.22	04/2012	50:22.0		04/2012
344465801	S	3819	BL	BENTONOD	04/2012	1		1		1		1		1		1		1		1		1		0		1		0		0		0		0		10	20	52	9	9.14	04/2012	17:07.0		04/2012
344590201	S	4022	BL	BENTONOD	03/2012	1		1		1		1		1		1		1		1		1		1		1		1		1		0		1		14	28	47	14	12.8	04/2012	50:49.0		04/2012
344749301	S	3810	BL	BENTONOD	09/2011	1		1		1		1		1		1		1		1		1		1		0		0		0		0		1		11	22	67	10	9.78	04/2012	32:57.0		04/2012
344833701	S	3316	BL	BENTONOD	04/2012	1		1		1		1		1		1		1		1		1		1		1		1		1		1		1		15	30	74	16	14.08	04/2012	47:37.0		04/2012
344820801	S	3318	BL	BENTONOD	04/2012	1		1		1		1		1		1		0		1		1		1		0		1		1		0		1		12	24	64	12	9.68	04/2012	57:30.0		04/2012
345068001	S	3002	V04	BENTONEV	04/2012		1		1		0		1		1		1		1		1		1		1		0		1		1		1		0	12	24	68	12	11.06	05/2012	33:45.0		05/2012
344919101	S	3020	BL	BENTONOD	04/2012	1		1		1		1		1		1		1		1		1		1		1		1		1		0		1		14	28	73	14	13.49	05/2012	25:26.0		05/2012
345050001	S	3224	BL	BENTONOD	04/2012	1		1		1		1		1		1		1		1		1		1		1		1		1		1		1		15	30	84	17	17.48	05/2012	12:20.0		05/2012
345516901	S	3457	V04	BENTONEV	05/2012		1		1		1		1		1		1		1		1		1		1		1		1		1		1		1	15	30	64	16	14.77	05/2012	25:11.0		05/2012
345482501	S	3226	BL	BENTONOD	04/2012	1		1		1		1		1		1		1		1		1		1		1		1		1		0		0		13	26	33	13	12.62	05/2012	19:10.0		05/2012
345604801	S	3850	V04	BENTONEV	04/2012		1		1		1		1		1		1		1		1		1		1		1		1		1		1		1	15	30	51	16	16.38	05/2012	30:58.0		05/2012
345795401	S	3418	V04	BENTONEV	05/2012		1		1		1		1		1		1		1		0		1		1		1		1		1		1		1	14	28	55	14	13.26	05/2012	41:39.0		05/2012
345924701	S	3176	BL	BENTONOD	05/2012	1		1		1		1		1		1		1		1		1		1		1		1		1		1		1		15	30	61	16	14.77	05/2012	47:07.0		05/2012
346133201	S	3207	ST	BENTONEV	04/2012		1		0		1		1		0		0		1		0		1		0		1		0		0		0		1	7	14	59	6	5.15	05/2012	12:20.0		05/2012
346269201	S	3865	BL	BENTONOD	05/2012	1		1		1		1		1		1		1		1		1		1		1		1		1		1		1		15	30	77	16	17.3	05/2012	17:45.0		05/2012
346270601	S	3851	V04	BENTONEV	05/2012		1		1		1		1		0		1		1		0		1		1		1		1		1		1		1	13	26	55	13	13.08	05/2012	17:45.0		05/2012
346436901	S	3373	BL	BENTONOD	04/2012	1		1		1		1		1		1		1		1		1		1		1		1		1		1		1		15	30	60	16	15.46	05/2012	34:07.0		05/2012
346386701	S	3821	BL	BENTONOD	05/2012	1		1		1		1		1		1		1		1		1		0		0		0		1		0		1		11	22	66	10	10.7	05/2012	17:43.0		05/2012
346974401	S	3067	V04	BENTONEV	05/2012		1		1		1		1		1		1		1		1		1		1		1		1		1		1		1	15	30	74	16	15.46	05/2012	39:00.0		05/2012
346989701	S	3604	V04	BENTONEV	02/2012		1		1		1		1		0		1		1		0		0		0		0		1		1		0		0	8	16	69	7	6.02	05/2012	46:06.0		05/2012
347595001	S	3956	BL	BENTONOD	05/2012	1		1		1		1		1		1		1		1		1		1		1		1		1		1		1		15	30	63	16	15	05/2012	11:15.0		05/2012
347581701	S	3120	BL	BENTONOD	05/2012	1		1		1		1		1		1		1		1		1		1		0		1		1		1		1		14	28	49	14	12.8	05/2012	46:37.0		05/2012
347454901	S	3461	V04	BENTONEV	05/2012		1		1		1		1		1		1		1		1		1		1		1		1		1		0		1	14	28	63	14	12.8	05/2012	00:49.0		05/2012
347811001	S	3424	V04	BENTONEV	05/2012		1		1		1		1		1		1		1		1		1		1		0		1		0		1		1	13	26	65	13	12.16	05/2012	47:19.0		05/2012
347822801	S	3515	V04	BENTONEV	05/2012		1		0		1		1		0		1		1		1		0		0		1		0		1		0		0	8	16	74	7	6.25	05/2012	24:20.0		05/2012
347803701	S	3214	ST	BENTONEV	05/2012		1		1		1		1		0		0		1		0		0		1		1		0		1		0		1	9	18	79	8	7.58	05/2012	12:21.0		05/2012
348045101	S	3459	V04	BENTONEV	05/2012		1		1		1		1		1		1		0		0		1		1		1		1		1		1		1	13	26	52	13	12.62	05/2012	59:42.0		05/2012
348024301	S	3423	V04	BENTONEV	05/2012		1		1		1		1		1		1		1		0		1		1		0		1		1		1		1	13	26	70	13	12.16	05/2012	46:48.0		05/2012
347960001	S	3448	BL	BENTONOD	05/2012	1		1		1		1		1		1		1		1		1		1		1		1		1		0		1		14	28	56	14	14.18	05/2012	21:33.0		05/2012
347592801	S	3122	BL	BENTONOD	05/2012	1		1		1		1		1		1		1		1		1		1		1		1		1		1		1		15	30	62	16	15.46	05/2012	08:01.0		05/2012
348243701	S	3022	BL	BENTONOD	05/2012	1		1		1		1		1		1		1		1		1		1		0		0		0		1		1		12	24	58	12	12.21	05/2012	52:22.0		05/2012
348129701	S	3820	BL	BENTONOD	05/2012	1		1		1		1		0		1		1		1		1		0		0		1		0		0		1		10	20	76	9	9.6	05/2012	42:02.0		05/2012
348279801	S	3206	V04	BENTONEV	04/2012		1		1		1		1		1		0		1		1		1		1		1		1		1		1		0	13	26	32	13	11.93	05/2012	12:22.0		05/2012
348319301	S	3165	V04	BENTONEV	05/2012		1		1		1		1		1		0		1		0		0		1		1		1		1		1		0	11	22	59	10	8.86	05/2012	45:02.0		05/2012
348234901	S	3227	BL	BENTONOD	05/2012	1		1		1		1		1		1		1		1		1		1		1		1		1		1		1		15	30	50	16	15.46	05/2012	12:22.0		05/2012
348388901	S	3460	V04	BENTONEV	05/2012		1		1		1		1		1		0		1		0		1		1		1		1		1		1		0	12	24	71	12	11.98	05/2012	00:19.0		05/2012
348676801	S	3110	V04	BENTONEV	05/2012		1		1		1		1		1		1		1		1		1		1		0		0		0		0		1	11	22	63	10	8.4	05/2012	02:35.0		05/2012
348689001	S	3111	V04	BENTONEV	05/2012		1		1		1		1		1		1		1		0		1		1		1		0		1		0		1	12	24	65	12	11.52	05/2012	29:42.0		05/2012
348567001	S	4051	BL	BENTONOD	05/2012	1		1		0		1		1		1		1		1		1		0		0		1		0		1		0		10	20	53	9	7.76	05/2012	25:50.0		05/2012
348777801	S	3109	V04	BENTONEV	05/2012		1		1		1		1		1		1		1		1		1		1		1		1		1		1		1	15	30	53	16	15.23	06/2012	27:00.0		06/2012
348794801	S	3108	V04	BENTONEV	05/2012		1		1		1		1		1		1		1		1		1		1		1		1		1		1		1	15	30	50	16	15.69	06/2012	04:05.0		06/2012
348751901	S	3112	V04	BENTONEV	05/2012		1		1		1		1		0		1		1		0		1		1		1		1		1		0		0	11	22	63	10	8.86	06/2012	09:56.0		06/2012
348718701	S	3779	BL	BENTONOD	05/2012	1		1		1		1		1		1		1		1		1		1		1		1		1		1		1		15	30	55	16	15.92	06/2012	05:41.0		06/2012
348945601	S	3447	BL	BENTONOD	05/2012	1		1		1		1		1		1		1		1		1		1		1		1		1		1		1		15	30	68	16	14.77	06/2012	29:39.0		06/2012
349019701	S	3629	BL	BENTONOD	05/2012	1		1		1		1		1		1		1		1		1		1		0		1		1		1		1		14	28	53	14	12.8	06/2012	46:07.0		06/2012
349076901	S	3822	BL	BENTONOD	05/2012	1		1		0		1		1		0		1		0		1		1		0		1		0		0		1		9	18	55	8	8.27	06/2012	18:35.0		06/2012
349157101	S	3516	ST	BENTONEV	05/2012		0		1		1		1		1		1		1		1		1		1		1		0		1		1		1	13	26	79	14	13.72	06/2012	24:16.0		06/2012
349853201	S	3582	BL	BENTONOD	05/2012	1		1		1		1		0		1		1		1		1		1		0		1		1		1		1		13	26	63	13	11.01	06/2012	35:34.0		06/2012
349899401	S	3320	BL	BENTONOD	05/2012	1		1		1		1		1		1		1		1		1		1		1		1		1		1		1		15	30	55	16	14.54	06/2012	51:56.0		06/2012
350066601	S	3360	V04	BENTONEV	06/2012		1		1		1		1		1		1		1		0		1		1		1		0		1		1		0	12	24	68	12	11.06	06/2012	19:47.0		06/2012
350316601	S	3458	V04	BENTONEV	06/2012		1		1		1		1		0		1		1		1		0		1		1		1		1		0		1	12	24	61	12	10.83	06/2012	59:23.0		06/2012
350547701	S	3064	V04	BENTONEV	06/2012		1		1		1		1		0		0		1		1		0		0		0		1		0		0		0	7	14	61	6	3.77	06/2012	33:50.0		06/2012
350569701	S	3006	V04	BENTONEV	05/2012		1		1		1		1		0		1		1		1		0		0		0		1		0		1		0	9	18	58	8	7.12	06/2012	14:41.0		06/2012
350579301	S	3008	V04	BENTONEV	06/2012		1		1		1		1		1		1		1		0		0		1		1		1		1		1		0	12	24	82	12	11.52	06/2012	25:28.0		06/2012
350929801	S	3558	V04	BENTONEV	04/2012		1		1		1		1		1		1		1		1		1		1		1		1		1		1		1	15	30	64	16	16.38	06/2012	54:11.0		06/2012
350987601	S	3802	V04	BENTONEV	06/2012		1		1		1		1		0		1		1		0		1		1		1		1		0		1		1	12	24	71	12	11.98	06/2012	21:20.0		06/2012
351044601	S	3066	V04	BENTONEV	06/2012		1		1		1		1		1		1		1		1		1		1		1		1		1		1		1	15	30	64	16	15.92	06/2012	28:44.0		06/2012
351186801	S	3421	V04	BENTONEV	06/2012		1		1		1		1		1		1		1		1		1		1		1		1		0		1		1	14	28	40	14	13.72	06/2012	54:51.0		06/2012
351272401	S	3472	BL	BENTONOD	06/2012	1		1		1		1		0		1		1		1		1		1		1		1		1		1		1		14	28	61	14	12.57	06/2012	04:17.0		06/2012
351403001	S	3319	BL	BENTONOD	06/2012	1		1		1		1		1		1		1		1		1		0		0		1		1		1		1		13	26	53	13	12.16	06/2012	11:44.0		06/2012
351651601	S	3267	V04	BENTONEV	06/2012		1		1		1		1		0		0		1		0		1		1		0		1		0		0		1	9	18	71	8	7.58	06/2012	53:32.0		06/2012
351541301	S	3823	BL	BENTONOD	06/2012	1		1		1		1		1		1		1		1		1		1		1		1		1		1		1		15	30	57	16	16.84	06/2012	20:27.0		06/2012
351614201	S	4054	BL	BENTONOD	06/2012	0		0		0		0		0		1		1		0		0		0		1		1		1		0		0		5	10	62	5	4.28	06/2012	28:32.0		06/2012
351716901	S	3854	V04	BENTONEV	06/2012		1		1		1		1		1		1		1		1		1		1		1		1		1		1		1	15	30	31	16	16.15	06/2012	23:51.0		06/2012
351867101	S	3178	BL	BENTONOD	06/2012	1		1		1		1		0		1		1		1		1		1		1		0		0		0		1		11	22	71	10	8.4	06/2012	28:59.0		06/2012
352018201	S	3401	V06	BENTONOD	06/2012	0		1		0		1		1		1		1		1		1		1		0		0		1		1		1		11	22	58	10	8.17	06/2012	40:27.0		06/2012
351937401	S	4023	BL	BENTONOD	05/2012	1		1		1		1		1		1		1		1		1		1		1		0		1		0		1		13	26	63	13	10.32	06/2012	52:00.0		06/2012
352121001	S	3607	V04	BENTONEV	05/2012		1		1		1		1		1		1		1		0		1		1		1		1		1		0		0	12	24	56	12	11.29	06/2012	46:08.0		06/2012
351942301	S	3585	BL	BENTONOD	06/2012	1		1		1		1		1		1		1		1		1		1		1		1		1		1		1		15	30	49	16	15.92	06/2012	36:08.0		06/2012
352124101	S	3628	BL	BENTONOD	06/2012	1		1		1		1		1		1		1		1		1		0		0		0		0		1		1		11	22	72	10	8.86	06/2012	49:53.0		06/2012
352068001	S	3353	V04	BENTONEV	02/2012		1		0		1		1		0		1		1		0		1		0		0		0		1		1		0	8	16	56	7	5.56	06/2012	22:56.0		06/2012
351909001	S	3777	BL	BENTONOD	06/2012	1		1		1		1		1		1		1		1		1		1		1		1		0		0		1		13	26	62	13	13.31	06/2012	00:09.0		06/2012
352396901	S	3853	V04	BENTONEV	06/2012		1		1		1		1		1		1		1		1		1		1		1		1		0		1		1	14	28	47	14	14.87	06/2012	21:30.0		06/2012
352371401	S	3630	BL	BENTONOD	06/2012	1		1		1		0		1		1		1		1		0		1		0		1		0		1		1		11	22	61	10	9.55	06/2012	37:08.0		06/2012
352388001	S	3608	V04	BENTONEV	06/2012		1		1		1		1		1		1		0		1		1		1		0		1		0		1		1	12	24	47	12	11.06	06/2012	36:44.0		06/2012
352193901	S	3352	V04	BENTONEV	02/2012		1		1		1		1		0		0		1		0		1		1		1		1		0		1		1	11	22	52	10	9.78	06/2012	22:36.0		06/2012
352223801	S	3362	V04	BENTONEV	06/2012		1		1		1		1		1		1		1		1		1		1		1		1		1		0		1	14	28	42	14	13.95	06/2012	30:24.0		06/2012
352467501	S	3024	BL	BENTONOD	06/2012	1		1		1		1		1		1		1		1		1		1		1		1		1		1		1		15	30	52	16	15.46	06/2012	25:29.0		06/2012
352528301	S	3627	BL	BENTONOD	05/2012	1		1		1		1		1		1		1		1		1		1		1		1		1		1		1		15	30	59	16	15.92	06/2012	53:45.0		06/2012
352486201	S	3010	V04	BENTONEV	06/2012		1		1		1		1		1		1		1		1		1		1		0		0		1		1		1	13	26	47	13	12.16	06/2012	25:28.0		06/2012
352564801	S	3606	V04	BENTONEV	06/2012		1		1		1		1		1		1		1		1		1		1		1		1		0		0		1	13	26	51	13	12.16	06/2012	46:09.0		06/2012
352450701	S	3023	BL	BENTONOD	06/2012	1		1		1		1		1		1		1		1		0		1		0		1		1		1		1		13	26	71	13	12.16	06/2012	25:28.0		06/2012
352561401	S	3609	V04	BENTONEV	06/2012		1		1		1		1		1		1		1		1		1		1		1		0		0		1		1	13	26	69	13	12.16	06/2012	46:09.0		06/2012
352536201	S	3565	V04	BENTONEV	06/2012		1		1		1		1		1		1		1		1		1		1		1		1		0		1		1	14	28	55	14	12.8	06/2012	13:17.0		06/2012
352521601	S	3584	BL	BENTONOD	06/2012	1		1		1		1		1		1		1		1		1		1		1		1		1		0		1		14	28	43	14	12.8	06/2012	55:23.0		06/2012
352550601	S	3957	BL	BENTONOD	06/2012	1		1		1		1		1		1		1		1		1		0		1		1		1		0		0		12	24	68	12	11.06	06/2012	18:10.0		06/2012
352573901	S	3612	V04	BENTONEV	06/2012		1		1		1		1		1		1		1		1		1		1		1		1		1		0		1	14	28	68	14	12.8	06/2012	46:09.0		06/2012
352455001	S	3079	BL	BENTONOD	06/2012	1		1		1		1		1		1		1		1		1		1		1		1		1		1		1		15	30	68	16	16.38	06/2012	33:51.0		06/2012
352503601	S	3228	BL	BENTONOD	06/2012	0		1		1		1		1		1		1		1		1		1		0		0		0		0		1		10	20	67	9	6.61	06/2012	12:24.0		06/2012
352618901	S	3780	BL	BENTONOD	06/2012	1		1		1		1		1		1		1		1		1		1		0		0		0		0		1		11	22	70	10	10.01	06/2012	00:10.0		06/2012
352595201	S	3775	BL	BENTONOD	05/2012	1		1		1		1		1		1		1		1		1		1		1		1		1		1		1		15	30	62	16	15	06/2012	00:10.0		06/2012
352796101	S	3321	BL	BENTONOD	06/2012	0		1		1		1		0		1		0		1		1		0		0		1		0		1		1		9	18	70	8	6.66	06/2012	01:19.0		06/2012
352600301	S	3776	BL	BENTONOD	05/2012	0		1		0		1		0		1		1		1		1		0		0		0		0		0		1		7	14	62	6	4.46	06/2012	00:10.0		06/2012
352654301	S	3363	V04	BENTONEV	06/2012		1		1		1		1		1		1		1		1		1		0		0		1		0		1		0	11	22	65	10	8.86	06/2012	30:35.0		06/2012
352801601	S	3354	V04	BENTONEV	04/2012		1		1		1		1		1		1		1		1		1		1		0		1		0		1		1	13	26	70	13	12.16	06/2012	42:51.0		06/2012
352744501	S	3350	V04	BENTONEV	04/2012		1		1		1		1		1		1		1		1		1		1		1		1		1		1		1	15	30	79	17	15.64	06/2012	24:48.0		06/2012
352613001	S	3778	BL	BENTONOD	05/2012	1		1		1		1		1		1		1		1		1		1		0		1		0		1		1		13	26	51	13	13.08	06/2012	00:22.0		06/2012
352392901	S	3611	V04	BENTONEV	05/2012		1		1		1		1		1		1		1		1		1		0		1		1		0		0		1	12	24	42	12	11.06	06/2012	45:56.0		06/2012
353142501	S	3229	BL	BENTONOD	07/2012	1		1		1		1		1		1		1		1		1		1		0		1		0		1		1		13	26	72	13	11.24	07/2012	12:25.0		07/2012
353119201	S	4053	BL	BENTONOD	06/2012	1		1		1		1		1		1		1		1		1		1		1		1		0		0		1		13	26	48	13	12.16	07/2012	27:17.0		07/2012
353303601	S	3124	BL	BENTONOD	06/2012	1		1		1		1		1		1		1		1		1		1		1		1		1		0		1		14	28	57	14	13.26	07/2012	55:13.0		07/2012
353327101	S	3123	BL	BENTONOD	06/2012	1		1		1		1		1		1		1		1		1		1		0		1		0		1		1		13	26	69	13	11.7	07/2012	28:30.0		07/2012
353315101	S	3867	BL	BENTONOD	07/2012	1		1		1		1		1		0		1		0		1		1		1		1		0		0		1		11	22	71	10	10.7	07/2012	29:40.0		07/2012
353324001	S	3361	V04	BENTONEV	07/2012		1		1		1		1		0		1		1		0		1		1		1		0		0		1		1	11	22	57	10	8.63	07/2012	16:14.0		07/2012
353505201	S	3613	V04	BENTONEV	07/2012		1		1		1		1		1		1		1		1		1		1		0		1		1		1		1	14	28	56	14	13.26	07/2012	46:10.0		07/2012
353941301	S	3080	BL	BENTONOD	07/2012	1		1		1		1		1		1		0		1		1		1		1		1		1		1		0		13	26	80	14	12.57	07/2012	33:52.0		07/2012
351882401	S	3901	BL	BENTONOD	05/2012	1		1		1		0		1		1		1		1		1		1		0		1		1		1		0		12	24	68	12	11.75	06/2012	43:04.0		07/2012
351899901	S	3902	BL	BENTONOD	05/2012	0		1		1		1		0		1		1		1		0		0		1		0		1		1		0		9	18	78	8	6.89	06/2012	43:05.0		07/2012
351573401	S	3900	BL	BENTONOD	05/2012	1		1		1		1		1		1		1		1		1		1		1		1		1		0		1		14	28	71	14	13.03	06/2012	32:16.0		07/2012
354047301	S	3868	BL	BENTONOD	07/2012	1		1		1		1		1		1		0		1		0		1		0		1		1		1		1		12	24	69	12	12.21	07/2012	30:20.0		07/2012
354226901	S	3422	V04	BENTONEV	07/2012		1		1		1		1		1		1		1		1		1		0		1		1		0		1		0	12	24	58	12	10.37	07/2012	46:13.0		07/2012
354196701	S	3212	V04	BENTONEV	06/2012		1		1		1		1		1		0		1		1		1		1		1		1		0		1		0	12	24	56	12	11.52	07/2012	47:11.0		07/2012
354441901	S	3400	V06	BENTONOD	07/2012	1		1		1		1		1		1		1		1		1		0		0		1		1		1		0		12	24	41	12	10.6	07/2012	40:04.0		07/2012
354738001	S	3125	BL	BENTONOD	07/2012	1		1		1		1		1		1		1		1		1		1		1		1		1		1		1		15	30	46	16	15.46	07/2012	05:05.0		07/2012
354608901	S	3403	V06	BENTONOD	07/2012	1		1		1		1		1		1		1		1		1		1		1		0		1		1		1		14	28	70	14	12.8	07/2012	40:47.0		07/2012
354782901	S	3231	BL	BENTONOD	07/2012	1		1		1		1		1		1		1		1		1		1		1		1		1		1		1		15	30	55	16	15	07/2012	12:27.0		07/2012
354888301	S	3567	V04	BENTONEV	06/2012		1		1		1		1		1		1		1		1		1		1		1		1		1		1		1	15	30	66	16	15.69	07/2012	13:46.0		07/2012
354987801	S	3323	BL	BENTONOD	07/2012	1		1		1		0		1		1		1		1		1		1		0		1		1		1		1		13	26	69	13	11.24	07/2012	21:59.0		07/2012
355009501	S	4001	V04	BENTONEV	07/2012		1		1		1		1		1		1		1		1		1		0		1		1		1		1		1	14	28	50	14	12.8	07/2012	37:25.0		07/2012
355151201	S	3866	BL	BENTONOD	07/2012	1		1		1		1		1		1		1		1		1		1		0		1		0		1		1		13	26	52	13	13.08	07/2012	30:01.0		07/2012
355330801	S	3179	BL	BENTONOD	07/2012	1		1		1		1		1		1		1		1		1		1		1		1		1		0		0		13	26	51	13	13.08	07/2012	47:27.0		07/2012
355392801	S	3230	BL	BENTONOD	07/2012	1		1		1		1		1		1		1		1		1		1		1		1		1		0		0		13	26	69	13	12.16	07/2012	12:27.0		07/2012
355428501	S	3009	V04	BENTONEV	07/2012		1		1		1		1		1		0		1		0		1		0		1		1		0		0		0	9	18	84	9	8.45	07/2012	25:29.0		07/2012
355478101	S	3855	V04	BENTONEV	07/2012		1		1		1		1		1		1		1		1		1		1		1		1		0		1		1	14	28	49	14	14.18	07/2012	17:45.0		07/2012
355895901	S	3115	V04	BENTONEV	07/2012		1		1		1		1		1		1		1		1		1		1		1		1		1		1		1	15	30	62	16	15.46	07/2012	44:34.0		07/2012
355916001	S	3126	BL	BENTONOD	07/2012	0		1		1		1		1		1		1		1		1		1		0		0		1		0		0		10	20	64	9	7.3	07/2012	52:01.0		07/2012
355951601	S	3404	V06	BENTONOD	07/2012	1		1		1		0		1		1		1		1		1		0		0		1		0		1		1		11	22	57	10	9.32	07/2012	41:43.0		07/2012
355931401	S	3113	V04	BENTONEV	07/2012		1		1		1		1		0		1		1		1		0		1		1		1		1		1		1	13	26	60	13	12.16	07/2012	53:26.0		07/2012
356199401	S	3586	BL	BENTONOD	07/2012	1		1		1		1		1		1		1		1		1		1		1		1		1		1		1		15	30	62	16	15.46	07/2012	36:25.0		07/2012
356361001	S	3180	BL	BENTONOD	07/2012	0		1		1		1		1		1		1		1		0		1		0		1		1		0		1		11	22	60	10	8.4	07/2012	47:42.0		07/2012
357074901	S	4057	BL	BENTONOD	07/2012	1		1		1		1		1		1		1		1		1		1		1		1		1		1		1		15	30	61	16	14.31	08/2012	32:12.0		08/2012
357197401	S	4058	BL	BENTONOD	07/2012	1		1		1		1		1		1		1		1		1		1		0		1		1		1		1		14	28	62	14	12.8	08/2012	32:26.0		08/2012
357057501	S	3359	V04	BENTONEV	05/2012		1		1		1		1		1		1		1		1		0		1		0		1		0		1		0	11	22	73	10	8.86	08/2012	47:12.0		08/2012
357044201	S	3804	V04	BENTONEV	08/2012		1		1		1		1		1		1		1		1		1		1		1		1		1		1		1	15	30	61	16	16.38	08/2012	06:36.0		08/2012
357082001	S	3358	V04	BENTONEV	04/2012		1		1		1		1		1		0		1		1		1		1		1		1		1		0		1	13	26	49	13	12.39	08/2012	56:50.0		08/2012
357034001	S	3825	BL	BENTONOD	08/2012	0		1		1		1		1		1		1		1		1		1		1		1		1		1		1		14	28	58	14	14.64	08/2012	21:18.0		08/2012
357352501	S	3903	BL	BENTONOD	07/2012	0		1		1		1		1		1		1		1		1		1		0		1		0		0		1		11	22	71	10	9.09	08/2012	41:59.0		08/2012
357434201	S	4090	BL	BENTONOD	07/2012	1		1		1		1		1		1		1		1		1		1		1		1		1		1		1		15	30	57	16	14.77	08/2012	32:55.0		08/2012
357398701	S	4059	BL	BENTONOD	07/2012	1		1		1		1		1		1		1		1		1		1		1		1		1		1		1		15	30	46	16	15.46	08/2012	32:40.0		08/2012
357405201	S	3537	BL	BENTONEV	07/2012		1		0		1		1		0		1		1		0		0		0		0		0		0		0		0	5	10	42	5	4.28	08/2012	29:36.0		08/2012
357682101	S	4092	BL	BENTONOD	07/2012	1		1		1		1		1		1		1		1		1		1		0		1		1		1		1		14	28	77	14	12.8	08/2012	40:37.0		08/2012
357562301	S	3374	BL	BENTONOD	04/2012	1		1		1		1		1		0		1		0		1		1		1		1		1		1		1		13	26	70	13	12.16	08/2012	34:24.0		08/2012
357668001	S	3380	BL	BENTONOD	08/2012	0		1		1		1		1		1		1		1		1		0		0		1		1		0		0		10	20	70	9	7.53	08/2012	35:50.0		08/2012
357720801	S	3614	V04	BENTONEV	07/2012		1		1		1		1		1		1		1		1		1		1		1		0		0		0		0	11	22	63	10	8.4	08/2012	46:10.0		08/2012
357570901	S	4091	BL	BENTONOD	08/2012	1		1		1		1		0		1		1		1		1		1		0		1		1		1		1		13	26	68	13	12.16	08/2012	33:23.0		08/2012
357924701	S	3268	V04	BENTONEV	07/2012		1		1		1		0		1		1		1		0		0		0		1		1		0		0		1	9	18	62	8	7.12	08/2012	32:12.0		08/2012
357751201	S	3429	V04	BENTONEV	08/2012		1		1		1		1		0		1		0		0		0		1		0		0		0		0		0	6	12	66	6	4.92	08/2012	54:42.0		08/2012
357869101	S	3378	BL	BENTONOD	07/2012	1		1		1		1		1		1		1		1		1		1		0		1		1		1		1		14	28	48	14	12.34	08/2012	35:23.0		08/2012
357766701	S	4093	BL	BENTONOD	08/2012	0		1		1		1		0		1		1		1		1		1		1		1		1		1		1		13	26	51	13	12.16	08/2012	55:26.0		08/2012
356605801	S	4052	BL	BENTONOD	07/2012	1		1		1		1		1		1		1		1		1		1		0		1		0		0		1		12	24	66	12	11.52	08/2012	26:21.0		08/2012
356636001	S	4055	BL	BENTONOD	07/2012	1		1		1		1		1		1		1		1		1		1		1		1		1		1		1		15	30	69	16	15.46	08/2012	31:27.0		08/2012
356807301	S	4056	BL	BENTONOD	07/2012	1		1		1		1		0		1		1		1		1		1		1		1		1		1		0		13	26	64	13	11.7	08/2012	31:57.0		08/2012
358066401	S	3536	BL	BENTONOD	08/2012	1		1		1		1		1		1		1		0		1		0		0		1		0		1		1		11	22	59	10	9.32	08/2012	16:01.0		08/2012
358085901	S	3262	V04	BENTONEV	07/2012		1		1		0		1		1		1		1		1		1		1		0		1		0		0		0	10	20	68	9	7.76	08/2012	20:36.0		08/2012
358527801	S	4094	BL	BENTONOD	08/2012	0		1		0		1		0		1		1		1		0		0		0		0		0		1		0		6	12	77	6	4.92	08/2012	35:52.0		08/2012
358537101	S	3570	V04	BENTONEV	08/2012		1		1		1		1		1		1		1		0		1		1		1		1		1		1		1	14	28	73	14	12.8	08/2012	14:24.0		08/2012
358566301	S	3069	V04	BENTONEV	08/2012		1		1		1		1		0		1		1		1		1		1		1		1		1		1		1	14	28	55	14	12.8	08/2012	33:53.0		08/2012
358600701	S	3751	V04	BENTONEV	08/2012		1		1		1		1		0		1		1		1		0		1		1		0		1		1		0	11	22	69	10	10.24	08/2012	00:12.0		08/2012
358824401	S	3114	V04	BENTONEV	08/2012		1		1		1		1		0		0		1		1		0		1		1		0		1		0		1	10	20	64	9	6.61	08/2012	15:58.0		08/2012
358861501	S	3587	BL	BENTONOD	08/2012	1		1		1		1		1		1		1		0		1		1		1		1		1		1		1		14	28	52	14	13.26	08/2012	36:39.0		08/2012
358796301	S	3428	V04	BENTONEV	08/2012		1		1		1		1		0		1		1		1		1		1		1		1		1		0		1	13	26	59	13	11.24	08/2012	53:52.0		08/2012
357702901	S	4025	BL	BENTONOD	08/2012	0		1		1		1		1		1		0		1		1		1		1		1		1		0		0		11	22	49	10	9.32	08/2012	53:50.0		08/2012
359220701	S	3805	V04	BENTONEV	08/2012		1		1		1		1		1		1		0		1		0		0		1		1		1		0		1	11	22	57	10	9.32	08/2012	42:20.0		08/2012
359313301	S	3260	V04	BENTONEV	08/2012		1		0		1		0		0		0		1		0		0		1		1		0		1		0		1	7	14	64	6	4.46	08/2012	59:39.0		08/2012
359215301	S	3806	V04	BENTONEV	08/2012		1		1		1		1		0		1		1		0		0		1		1		1		0		0		0	9	18	60	8	7.58	08/2012	06:54.0		08/2012
359513401	S	3101	BL	BENTONOD	08/2012	1		1		1		1		1		1		1		1		1		1		1		1		1		1		1		15	30	50	16	13.85	08/2012	12:02.0		08/2012
357742401	S	4024	BL	BENTONOD	08/2012	1		1		1		1		1		1		1		1		1		1		1		1		1		1		1		15	30	72	16	15	08/2012	52:25.0		08/2012
359890701	S	3958	BL	BENTONOD	08/2012	1		1		1		1		1		1		1		1		1		1		0		1		1		1		1		14	28	75	14	13.26	08/2012	23:36.0		08/2012
360143001	S	3181	BL	BENTONOD	08/2012	1		1		1		1		1		1		1		1		1		1		1		1		1		1		1		15	30	67	16	15.92	08/2012	48:00.0		08/2012
360316301	S	3571	V04	BENTONEV	08/2012		1		1		1		1		1		0		1		0		1		1		1		1		1		1		1	13	26	46	13	11.7	08/2012	14:41.0		08/2012
360325201	S	3322	BL	BENTONOD	08/2012	1		1		1		1		1		1		1		1		1		0		1		1		1		0		1		13	26	60	13	11.47	08/2012	07:52.0		08/2012
360204401	S	3656	V04	BENTONEV	08/2012		1		1		1		1		1		1		1		1		1		1		1		1		1		1		1	15	30	80	17	15.18	08/2012	53:29.0		08/2012
360205201	S	3211	V04	BENTONEV	08/2012		1		1		1		1		1		1		1		1		1		1		0		1		1		1		1	14	28	62	14	14.18	08/2012	39:29.0		08/2012
360398201	S	3803	V04	BENTONEV	08/2012		1		1		1		1		1		1		1		0		1		0		1		1		1		0		0	11	22	70	10	8.86	08/2012	37:24.0		08/2012
360554901	S	3615	V04	BENTONEV	08/2012		1		1		1		1		1		1		1		1		1		1		1		1		1		1		1	15	30	67	16	14.77	08/2012	46:11.0		08/2012
360710901	S	3213	V04	BENTONEV	08/2012		1		1		1		1		1		1		1		0		1		1		1		1		1		1		1	14	28	64	14	13.26	08/2012	46:26.0		08/2012
360869001	S	3661	BL	BENTONOD	08/2012	1		1		1		1		1		1		1		1		1		1		0		1		0		1		0		12	24	60	12	10.37	08/2012	30:14.0		08/2012
360854301	S	3563	V04	BENTONEV	08/2012		1		1		1		1		1		1		1		1		1		1		1		1		1		1		1	15	30	61	16	15.46	08/2012	12:39.0		08/2012
357816301	S	4070	BL	BENTONOD	07/2012	1		1		1		1		1		1		0		1		0		0		0		0		0		0		1		8	16	79	7	5.79	08/2012	00:53.0		08/2012
360941901	S	3856	V04	BENTONEV	08/2012		1		1		1		1		1		1		1		1		1		1		1		1		1		1		1	15	30	68	16	16.38	09/2012	17:46.0		09/2012
361037701	S	3025	BL	BENTONOD	09/2012	1		1		1		1		1		0		1		1		1		1		1		1		1		1		1		14	28	67	14	12.34	09/2012	48:54.0		09/2012
361169701	S	3161	V04	BENTONEV	09/2012		1		1		1		1		1		1		1		1		1		1		1		0		0		1		1	13	26	45	13	12.16	09/2012	20:29.0		09/2012
361204201	S	3475	BL	BENTONOD	09/2012	1		1		1		1		1		1		1		1		1		1		1		1		0		1		1		14	28	48	14	12.57	09/2012	05:14.0		09/2012
361283601	S	3824	BL	BENTONOD	09/2012	1		1		0		1		1		1		1		1		1		1		1		1		1		1		1		14	28	55	14	14.41	09/2012	46:08.0		09/2012
361324501	S	3473	BL	BENTONOD	08/2012	1		1		1		0		1		1		1		1		1		1		1		0		1		1		1		13	26	55	13	12.62	09/2012	04:56.0		09/2012
361301401	S	4096	BL	BENTONOD	09/2012	1		1		1		0		1		1		1		1		1		0		0		1		0		0		0		9	18	49	8	7.12	09/2012	36:17.0		09/2012
361357001	S	4071	BL	BENTONOD	07/2012	1		1		1		1		1		1		1		1		1		1		1		1		1		1		1		15	30	58	16	15	09/2012	57:17.0		09/2012
361397401	S	3182	BL	BENTONOD	09/2012	1		1		1		1		1		1		1		1		1		1		1		1		1		1		1		15	30	54	16	15	09/2012	31:22.0		09/2012
361360101	S	4072	BL	BENTONOD	08/2012	1		1		1		1		1		1		0		1		0		0		0		0		0		0		1		8	16	57	7	6.48	09/2012	17:10.0		09/2012
361566901	S	3272	V04	BENTONEV	09/2012		1		1		1		1		1		1		1		1		1		1		1		1		1		1		1	15	30	40	16	15.69	09/2012	07:57.0		09/2012
361551001	S	3216	V04	BENTONEV	09/2012		1		1		1		1		1		1		1		1		1		1		0		1		1		1		1	14	28	53	14	12.34	09/2012	12:28.0		09/2012
361431901	S	4005	V04	BENTONEV	09/2012		1		1		1		1		1		1		1		1		1		1		1		1		0		1		1	14	28	73	14	13.95	09/2012	53:18.0		09/2012
361518801	S	3406	V06	BENTONOD	09/2012	1		1		1		1		1		1		1		1		1		1		0		1		0		1		1		13	26	36	13	11.7	09/2012	42:12.0		09/2012
361382101	S	4004	V04	BENTONEV	09/2012		1		1		1		1		1		1		1		1		1		1		0		1		0		0		1	12	24	65	12	11.52	09/2012	22:08.0		09/2012
361626501	S	3827	BL	BENTONOD	08/2012	1		1		0		1		1		1		1		1		1		0		0		1		0		0		0		9	18	75	8	7.58	09/2012	21:37.0		09/2012
361632601	S	3807	V04	BENTONEV	09/2012		1		1		1		1		1		1		1		1		1		1		1		0		1		1		0	13	26	74	13	11.24	09/2012	42:40.0		09/2012
361667901	S	3904	BL	BENTONOD	09/2012	1		1		1		0		1		1		1		1		1		0		0		1		1		0		0		10	20	71	9	9.14	09/2012	42:14.0		09/2012
361789301	S	3826	BL	BENTONOD	09/2012	1		1		1		1		1		1		1		1		1		0		1		0		1		0		0		11	22	77	10	9.09	09/2012	22:32.0		09/2012
361930701	S	3183	BL	BENTONOD	09/2012	1		1		1		1		0		1		1		1		1		1		0		1		1		1		1		13	26	63	13	11.7	09/2012	29:01.0		09/2012
362024401	S	3462	V04	BENTONEV	09/2012		1		1		1		1		1		1		1		1		1		0		1		1		0		1		1	13	26	45	13	11.24	09/2012	16:15.0		09/2012
361940301	S	3808	V04	BENTONEV	09/2012		1		1		1		1		1		1		1		1		0		1		1		1		1		0		0	12	24	58	12	11.75	09/2012	08:04.0		09/2012
362366501	S	3631	BL	BENTONOD	09/2012	1		1		1		1		1		1		1		1		1		1		1		1		1		1		1		15	30	68	16	15.46	09/2012	00:17.0		09/2012
362451501	S	3781	BL	BENTONOD	07/2012	0		1		1		1		1		1		1		1		1		1		1		1		1		0		1		13	26	72	13	12.16	09/2012	00:13.0		09/2012
362726901	S	3011	V04	BENTONEV	09/2012		1		1		1		1		1		1		1		1		1		1		1		1		1		1		1	15	30	33	16	15.46	09/2012	45:37.0		09/2012
362637201	S	3828	BL	BENTONOD	09/2012	1		1		1		1		1		1		1		0		1		1		1		1		1		1		1		14	28	77	14	13.72	09/2012	23:27.0		09/2012
362803201	S	3430	V04	BENTONEV	09/2012		1		1		1		1		0		1		1		1		1		1		1		1		1		1		1	14	28	54	14	13.72	09/2012	06:55.0		09/2012
362794301	S	3432	ST	BENTONEV	08/2012		1		1		1		1		1		1		1		1		1		1		1		0		1		1		0	13	26	64	13	12.62	09/2012	06:18.0		09/2012
362866701	S	3325	BL	BENTONOD	09/2012	1		1		1		1		1		1		1		1		1		1		0		1		1		1		1		14	28	66	14	12.8	09/2012	47:25.0		09/2012
362660301	S	3305	V04	BENTONEV	09/2012		1		1		1		1		1		1		1		1		1		1		1		1		1		1		1	15	30	65	16	15.46	09/2012	27:35.0		09/2012
362969801	S	4026	BL	BENTONOD	09/2012	1		1		1		1		1		1		1		1		1		1		0		0		0		1		0		11	22	75	10	8.4	09/2012	54:38.0		09/2012
362956601	S	3364	V04	BENTONEV	08/2012		1		0		1		1		0		0		1		0		1		1		1		1		1		1		0	10	20	40	9	7.99	09/2012	23:49.0		09/2012
362960301	S	3127	BL	BENTONOD	09/2012	1		1		1		0		1		1		1		1		1		1		1		1		1		1		0		13	26	49	13	12.16	09/2012	59:40.0		09/2012
363236601	S	3217	V04	BENTONEV	09/2012		1		1		1		1		1		1		1		0		1		1		1		1		1		1		1	14	28	70	14	12.34	09/2012	12:29.0		09/2012
363399401	S	3569	V04	BENTONEV	09/2012		1		1		1		0		1		1		1		0		0		1		1		1		1		0		0	10	20	41	9	8.45	09/2012	53:45.0		09/2012
363426301	S	3476	BL	BENTONOD	09/2012	1		1		1		1		1		1		1		1		1		1		1		1		1		1		1		15	30	65	16	15.69	09/2012	53:44.0		09/2012
363376801	S	3128	BL	BENTONOD	09/2012	0		1		0		0		1		1		1		1		1		1		0		1		1		0		1		10	20	60	9	7.3	09/2012	09:12.0		09/2012
363727801	S	3377	BL	BENTONOD	07/2012	0		1		1		1		1		1		1		1		1		1		1		1		1		0		0		12	24	53	12	11.06	09/2012	35:06.0		09/2012
363913901	S	3379	BL	BENTONOD	08/2012	0		1		1		0		1		1		1		1		0		1		0		1		1		1		0		10	20	51	9	7.76	09/2012	51:34.0		09/2012
364168701	S	3616	V04	BENTONEV	09/2012		1		1		1		1		1		1		1		0		1		1		1		1		1		0		0	12	24	78	12	11.06	09/2012	46:12.0		09/2012
364114801	S	3433	V04	BENTONEV	09/2012		1		1		1		1		1		1		1		0		1		1		0		0		1		0		1	11	22	82	11	9.96	09/2012	06:57.0		09/2012
364085201	S	3657	V04	BENTONEV	09/2012		1		1		1		1		0		1		1		1		1		1		1		1		1		1		1	14	28	70	14	12.34	09/2012	36:24.0		09/2012
364048601	S	3859	V04	BENTONEV	09/2012		1		1		1		1		1		1		1		1		1		1		1		1		1		1		1	15	30	60	16	16.38	09/2012	43:57.0		09/2012
364342801	S	3950	V04	BENTONEV	09/2012		1		1		1		1		0		0		1		0		0		1		1		0		1		0		0	8	16	44	7	5.56	09/2012	08:48.0		09/2012
364294601	S	3407	V06	BENTONOD	09/2012	1		1		1		1		1		1		1		1		1		1		0		1		1		1		1		14	28	67	14	13.26	09/2012	43:09.0		09/2012
364318101	S	3068	V04	BENTONEV	09/2012		1		1		1		1		1		1		1		1		0		0		0		1		0		0		1	10	20	71	9	7.53	09/2012	33:54.0		09/2012
364213401	S	3270	V04	BENTONEV	09/2012		1		1		1		1		1		1		0		0		1		1		0		1		0		1		1	11	22	55	10	9.55	09/2012	32:26.0		09/2012
364257301	S	3282	BL	BENTONOD	09/2012	1		1		1		1		1		1		1		0		1		1		0		1		1		1		1		13	26	62	13	12.62	09/2012	01:51.0		09/2012
364470101	S	3215	V04	BENTONEV	09/2012		0		1		1		1		0		1		1		1		1		0		1		0		1		0		0	9	18	70	8	7.12	09/2012	12:29.0		09/2012
364461801	S	3209	V04	BENTONEV	09/2012		1		1		1		1		1		1		1		0		1		0		0		1		0		0		1	10	20	69	9	7.3	09/2012	12:30.0		09/2012
364799701	S	3951	ST	BENTONEV	10/2012		1		1		1		1		1		1		1		1		1		1		1		1		1		1		1	15	30	58	16	15	10/2012	40:53.0		10/2012
364965401	S	3588	BL	BENTONOD	09/2012	1		1		0		1		1		0		1		1		0		1		1		1		1		0		1		11	22	49	10	9.78	10/2012	36:57.0		10/2012
364944601	S	3538	BL	BENTONOD	09/2012	0		1		1		1		1		1		1		1		1		1		0		1		0		0		1		11	22	70	10	7.94	10/2012	29:50.0		10/2012
364960501	S	3431	V04	BENTONEV	10/2012		1		1		1		1		1		0		1		1		0		1		1		1		0		0		0	10	20	62	9	7.76	10/2012	55:12.0		10/2012
365086501	S	3572	V04	BENTONEV	10/2012		1		1		1		1		1		1		1		1		1		1		1		0		1		1		1	14	28	58	14	13.26	10/2012	14:56.0		10/2012
365172801	S	3166	V04	BENTONEV	10/2012		1		1		1		1		1		1		1		1		1		1		1		1		1		1		0	14	28	60	14	13.26	10/2012	34:49.0		10/2012
365320401	S	3784	BL	BENTONOD	09/2012	1		1		1		1		1		1		1		1		1		1		1		1		1		1		1		15	30	54	16	15.69	10/2012	00:14.0		10/2012
365365701	S	3574	ST	BENTONEV	10/2012		1		1		1		1		1		1		1		1		1		1		1		1		1		1		1	15	30	66	16	15	10/2012	15:29.0		10/2012
365273201	S	4027	BL	BENTONOD	09/2012	1		1		1		1		1		1		1		1		1		1		1		1		0		0		1		13	26	66	13	12.16	10/2012	55:05.0		10/2012
365478601	S	3753	V04	BENTONEV	09/2012		1		1		1		1		1		0		1		1		1		1		1		1		1		1		0	13	26	69	13	13.54	10/2012	18:00.0		10/2012
365496201	S	4010	V04	BENTONEV	09/2012		1		1		1		1		1		1		1		1		1		1		1		1		1		1		1	15	30	43	16	16.38	10/2012	39:10.0		10/2012
365666801	S	3754	V04	BENTONEV	09/2012		1		1		1		1		0		1		1		0		0		1		1		1		1		0		0	10	20	72	9	8.45	10/2012	20:54.0		10/2012
713624501	S	58327	V04	BENTONEV	11/2018		1		1		1		1		1		1		1		1		1		1		1		1		0		1		1	14	28	56	14	13.26	11/2018	11:30.0		11/2018
366393501	S	3168	V04	BENTONEV	10/2012		1		1		1		1		1		1		1		1		1		1		0		0		0		1		0	11	22	64	10	8.86	10/2012	45:20.0		10/2012
366260101	S	3129	BL	BENTONOD	10/2012	1		1		1		1		1		1		1		0		1		1		1		1		1		1		1		14	28	56	14	13.26	10/2012	41:54.0		10/2012
366263001	S	3517	V04	BENTONEV	10/2012		1		1		1		1		1		1		1		0		1		0		1		1		1		1		1	13	26	46	13	11.47	10/2012	24:34.0		10/2012
366374501	S	3519	V04	BENTONEV	10/2012		1		1		1		1		1		1		1		1		1		0		1		1		1		1		0	13	26	74	13	11.24	10/2012	25:01.0		10/2012
366199801	S	3750	V04	BENTONEV	10/2012		1		1		1		1		1		1		1		1		1		1		1		1		1		1		1	15	30	54	16	15.23	10/2012	11:41.0		10/2012
366195901	S	3782	BL	BENTONOD	08/2012	1		1		1		1		1		1		1		1		1		1		1		1		1		1		1		15	30	70	16	15.69	10/2012	48:35.0		10/2012
366634701	S	3082	BL	BENTONOD	10/2012	1		1		1		1		1		1		1		1		1		1		1		1		0		1		1		14	28	65	14	13.26	10/2012	33:55.0		10/2012
366461701	S	3269	V04	BENTONEV	10/2012		1		1		1		1		1		1		1		1		1		1		0		1		0		0		1	12	24	61	12	11.98	10/2012	00:09.0		10/2012
366668301	S	3072	V04	BENTONEV	10/2012		1		1		1		1		0		1		0		0		0		0		1		1		0		0		0	7	14	48	6	5.38	10/2012	33:56.0		10/2012
366567701	S	3409	V06	BENTONOD	10/2012	1		1		1		1		1		1		1		1		1		1		1		1		1		0		1		14	28	65	14	13.72	10/2012	43:40.0		10/2012
366713601	S	3752	V04	BENTONEV	10/2012		1		1		1		1		1		0		1		1		1		1		0		1		1		1		1	13	26	53	13	12.85	10/2012	00:15.0		10/2012
368357501	S	4029	BL	BENTONOD	10/2012	1		1		1		1		1		1		1		1		1		1		1		1		1		1		1		15	30	48	16	15.46	10/2012	56:19.0		10/2012
367117201	S	3264	V04	BENTONEV	10/2012		1		1		1		1		1		1		1		0		1		1		1		0		1		1		1	13	26	61	13	12.62	10/2012	59:49.0		10/2012
366879001	S	3812	V04	BENTONEV	10/2012		0		1		1		1		0		0		1		0		0		1		1		0		1		0		0	7	14	65	6	5.61	10/2012	37:11.0		10/2012
366887401	S	3811	V04	BENTONEV	10/2012		1		1		1		1		1		0		1		0		0		0		0		1		0		0		0	7	14	68	6	5.38	10/2012	09:28.0		10/2012
366903301	S	3434	V04	BENTONEV	10/2012		1		1		1		1		1		1		1		0		1		1		1		1		1		1		1	14	28	54	14	13.26	10/2012	07:33.0		10/2012
366874101	S	3829	BL	BENTONOD	10/2012	1		1		1		1		1		0		1		1		1		0		1		1		1		1		1		13	26	67	13	14	10/2012	24:20.0		10/2012
367316801	S	3551	V06	BENTONOD	10/2012	1		1		1		1		1		1		1		1		1		1		1		0		1		1		1		14	28	65	14	12.34	10/2012	10:07.0		10/2012
367318801	S	3539	BL	BENTONOD	10/2012	1		1		1		1		1		1		1		1		1		1		1		1		1		1		1		15	30	55	16	15	10/2012	30:04.0		10/2012
367568101	S	3952	V04	BENTONEV	10/2012		1		1		1		1		1		0		1		1		1		1		1		1		1		1		1	14	28	70	14	12.8	10/2012	23:59.0		10/2012
368067901	S	4012	V04	BENTONEV	10/2012		1		1		1		1		0		0		1		1		1		1		1		1		0		1		1	12	24	51	12	10.37	10/2012	51:47.0		10/2012
356537301	S	3702	BL	BENTONOD	08/2012	1		0		1		0		0		1		0		0		1		0		1		0		0		1		0		6	12	71	6	6.99	08/2012	03:13.0		10/2012
355473801	S	3700	BL	BENTONOD	07/2012	1		1		1		1		1		1		1		1		1		1		0		0		0		0		1		11	22	62	10	11.39	07/2012	43:45.0		10/2012
355842501	S	3701	BL	BENTONOD	07/2012	1		1		1		1		1		1		1		1		1		1		0		1		1		1		1		14	28	46	14	13.49	07/2012	03:08.0		10/2012
366515101	S	4074	BL	BENTONOD	09/2012	0		1		1		1		0		1		1		1		1		0		0		1		1		0		1		10	20	59	9	7.76	10/2012	22:49.0		10/2012
368808301	S	3271	V04	BENTONEV	10/2012		1		1		1		1		1		1		1		1		1		1		1		1		1		1		1	15	30	58	16	15.46	10/2012	47:04.0		10/2012
368837601	S	3410	V06	BENTONOD	10/2012	1		1		1		1		1		1		1		1		1		1		1		1		1		0		1		14	28	76	14	13.26	10/2012	44:01.0		10/2012
369142001	S	3162	V04	BENTONEV	10/2012		1		1		1		1		1		1		1		1		1		1		1		1		0		0		1	13	26	62	13	12.62	10/2012	48:11.0		10/2012
369159201	S	3959	BL	BENTONOD	10/2012	1		1		1		1		1		1		1		1		1		1		1		1		1		1		1		15	30	73	16	15.23	10/2012	12:09.0		10/2012
369481101	S	3426	V04	BENTONEV	10/2012		1		1		1		1		1		0		1		1		0		0		1		1		1		0		0	10	20	69	9	8.45	10/2012	53:24.0		10/2012
369459001	S	3435	V04	BENTONEV	10/2012		1		1		1		1		1		1		1		1		1		1		1		1		1		1		1	15	30	55	16	15	10/2012	12:39.0		10/2012
369543301	S	3785	BL	BENTONOD	10/2012	1		1		1		1		1		1		1		1		1		0		0		1		0		1		1		12	24	56	12	11.75	10/2012	08:23.0		10/2012
369755101	S	3662	BL	BENTONOD	10/2012	1		1		1		1		0		1		1		1		1		1		1		1		1		1		1		14	28	57	14	13.26	10/2012	17:11.0		10/2012
369744001	S	3284	BL	BENTONOD	10/2012	1		1		1		1		1		1		1		1		0		0		1		1		1		1		0		12	24	64	12	11.52	10/2012	51:05.0		10/2012
369918301	S	3540	BL	BENTONOD	10/2012	1		1		1		1		1		1		1		1		1		1		0		1		1		0		1		13	26	64	13	12.62	10/2012	30:20.0		10/2012
369926301	S	3500	V06	BENTONOD	10/2012	1		1		1		1		1		1		1		1		0		1		0		1		0		1		1		12	24	50	12	11.75	10/2012	30:03.0		10/2012
369920901	S	3514	V04	BENTONEV	10/2012		1		1		1		1		1		0		1		0		0		1		1		1		1		0		0	10	20	72	9	7.76	10/2012	08:45.0		10/2012
370040301	S	3905	BL	BENTONOD	10/2012	1		1		1		1		1		1		1		1		1		1		0		1		1		1		1		14	28	71	14	12.8	11/2012	43:07.0		11/2012
370180601	S	3953	V04	BENTONEV	11/2012		1		1		1		1		1		1		0		1		1		1		1		1		1		1		1	14	28	54	14	13.26	11/2012	09:18.0		11/2012
370031401	S	3575	V04	BENTONEV	10/2012		1		1		1		1		1		1		1		1		1		1		1		1		1		1		1	15	30	62	16	14.54	11/2012	15:45.0		11/2012
370303301	S	3632	BL	BENTONOD	10/2012	1		1		1		0		0		1		1		1		1		1		0		1		0		1		0		10	20	54	9	7.3	11/2012	37:39.0		11/2012
370500001	S	3617	V04	BENTONEV	10/2012		1		1		1		1		1		1		1		1		1		1		1		0		0		1		0	12	24	63	12	10.83	11/2012	55:17.0		11/2012
370447401	S	3233	BL	BENTONOD	10/2012	1		0		0		0		0		1		1		1		0		1		0		0		0		0		1		6	12	37	6	4.69	11/2012	47:25.0		11/2012
370544601	S	3275	V04	BENTONEV	11/2012		1		0		1		1		1		1		1		0		0		0		1		1		0		0		0	8	16	70	7	5.56	11/2012	56:41.0		11/2012
370358801	S	3857	V04	BENTONEV	10/2012		1		1		1		1		1		1		1		0		1		0		0		0		0		1		0	9	18	41	8	7.58	11/2012	17:47.0		11/2012
370631901	S	3381	BL	BENTONOD	09/2012	1		1		1		0		1		1		1		0		1		1		0		1		1		1		1		12	24	51	12	10.6	11/2012	33:09.0		11/2012
370734101	S	3541	BL	BENTONOD	11/2012	1		1		1		1		1		1		1		1		1		1		1		0		1		1		0		13	26	65	13	12.16	11/2012	36:27.0		11/2012
370724001	S	3520	V04	BENTONEV	11/2012		1		1		1		1		0		0		0		0		0		1		1		0		1		0		0	7	14	72	6	5.38	11/2012	25:18.0		11/2012
370910701	S	3464	V04	BENTONEV	11/2012		1		1		1		1		1		0		1		1		1		1		1		1		0		1		1	13	26	52	13	12.16	11/2012	01:20.0		11/2012
370840801	S	4064	BL	BENTONOD	10/2012	0		1		0		0		1		1		1		1		1		0		0		1		0		0		0		7	14	72	6	4.46	11/2012	29:32.0		11/2012
370852401	S	3026	BL	BENTONOD	11/2012	0		1		1		1		1		0		1		0		1		1		1		1		1		0		1		11	22	56	10	9.09	11/2012	14:11.0		11/2012
370991101	S	3813	V04	BENTONEV	11/2012		1		1		1		1		1		1		1		1		1		1		1		0		1		1		0	13	26	66	13	12.16	11/2012	10:41.0		11/2012
369779201	S	3704	BL	BENTONOD	10/2012	1		1		1		1		1		1		1		1		1		1		1		1		1		0		1		14	28	62	14	13.95	10/2012	47:54.0		11/2012
371272901	S	3502	V06	BENTONOD	11/2012	1		1		1		1		1		1		1		1		1		1		1		1		1		0		1		14	28	71	14	13.26	11/2012	11:28.0		11/2012
371420401	S	3411	V06	BENTONOD	11/2012	1		1		1		1		1		1		1		1		1		1		1		0		1		1		1		14	28	42	14	13.26	11/2012	44:57.0		11/2012
371868701	S	3277	V04	BENTONEV	11/2012		1		1		1		1		1		1		1		1		1		1		1		1		1		0		1	14	28	66	14	12.57	11/2012	00:37.0		11/2012
372035801	S	3815	V04	BENTONEV	11/2012		1		1		1		1		1		0		0		1		1		1		1		1		1		0		1	12	24	63	12	11.98	11/2012	19:12.0		11/2012
372340901	S	3960	BL	BENTONOD	11/2012	1		1		1		1		1		1		1		1		1		1		1		1		1		1		1		15	30	52	16	15	11/2012	07:11.0		11/2012
372348001	S	4098	BL	BENTONOD	11/2012	1		1		1		1		1		1		1		1		1		1		1		1		1		1		1		15	30	58	16	15.46	11/2012	31:29.0		11/2012
372268301	S	3450	V06	BENTONOD	11/2012	1		1		1		1		1		1		1		1		1		1		1		1		1		1		1		15	30	53	16	15.92	11/2012	11:31.0		11/2012
372165501	S	3518	V04	BENTONEV	11/2012		1		1		1		1		0		1		1		1		0		0		1		1		1		0		0	10	20	73	9	7.76	11/2012	30:16.0		11/2012
372630201	S	3453	V06	BENTONOD	11/2012	1		1		1		1		1		1		0		1		1		1		0		1		1		1		0		12	24	61	12	10.83	11/2012	54:49.0		11/2012
372407101	S	3869	BL	BENTONOD	11/2012	1		1		1		1		1		1		1		1		1		1		1		1		1		1		1		15	30	38	16	16.38	11/2012	30:07.0		11/2012
372566701	S	3402	V04	BENTONEV	11/2012		1		1		1		1		1		1		1		1		1		1		1		1		1		1		1	15	30	48	16	15.46	11/2012	49:47.0		11/2012
372572301	S	3465	V04	BENTONEV	11/2012		1		1		1		1		1		1		1		1		1		1		1		1		1		1		1	15	30	64	16	15.92	11/2012	23:09.0		11/2012
372500401	S	3425	V04	BENTONEV	11/2012		1		1		1		1		1		1		1		1		1		1		1		1		0		1		1	14	28	66	14	12.8	11/2012	52:53.0		11/2012
372514801	S	3116	V04	BENTONEV	11/2012		1		1		1		1		1		1		0		1		0		1		1		0		0		0		1	10	20	66	9	7.3	11/2012	41:47.0		11/2012
372599001	S	3100	V06	BENTONOD	11/2012	1		1		1		1		1		1		1		0		1		1		1		1		1		1		1		14	28	69	14	13.26	11/2012	13:27.0		11/2012
372629601	S	3218	V04	BENTONEV	11/2012		1		1		1		1		0		0		0		0		0		1		0		0		1		1		1	8	16	65	7	5.1	11/2012	12:31.0		11/2012
366562901	S	4076	BL	BENTONOD	09/2012	1		1		1		1		1		1		1		0		1		1		1		1		1		0		1		13	26	73	13	11.47	10/2012	08:25.0		11/2012
363419601	S	4073	BL	BENTONOD	09/2012	1		1		0		1		0		1		1		1		0		1		0		1		0		1		1		10	20	47	9	8.68	09/2012	28:45.0		11/2012
373349601	S	3408	V04	BENTONEV	11/2012		1		1		1		1		1		1		1		1		1		1		1		1		0		1		1	14	28	40	14	13.26	11/2012	35:23.0		11/2012
373677101	S	3130	BL	BENTONOD	11/2012	1		1		1		1		1		1		1		1		1		0		1		1		1		0		1		13	26	43	13	11.7	11/2012	15:22.0		11/2012
373764101	S	3765	V04	BENTONEV	11/2012		1		1		1		1		1		1		1		0		1		1		1		0		1		0		1	12	24	69	12	12.21	11/2012	00:16.0		11/2012
373767301	S	3756	V04	BENTONEV	11/2012		1		1		1		1		1		1		1		1		1		1		1		1		1		1		1	15	30	66	16	16.38	11/2012	26:20.0		11/2012
373813801	S	3783	BL	BENTONOD	10/2012	0		1		1		1		1		1		1		1		1		1		0		1		1		1		1		13	26	51	13	11.47	11/2012	00:16.0		11/2012
373805901	S	3759	V04	BENTONEV	11/2012		1		1		1		1		1		1		1		0		1		1		1		1		1		0		0	12	24	55	12	11.06	11/2012	57:31.0		11/2012
373922701	S	3705	BL	BENTONOD	11/2012	0		1		1		1		1		0		1		1		0		1		0		0		0		0		1		8	16	65	7	7.4	11/2012	50:53.0		11/2012
374022401	S	3436	V04	BENTONEV	11/2012		1		1		1		1		1		1		1		1		1		1		1		1		1		1		1	15	30	51	16	16.38	11/2012	13:41.0		11/2012
374374701	S	3633	BL	BENTONOD	11/2012	0		1		0		0		1		1		1		1		1		1		0		0		1		1		1		10	20	68	9	8.22	11/2012	48:24.0		11/2012
374650601	S	3184	BL	BENTONOD	11/2012	1		1		1		1		1		1		1		1		1		1		1		1		1		1		1		15	30	59	16	15.46	11/2012	48:30.0		11/2012
374607501	S	3650	V06	BENTONOD	11/2012	1		1		1		0		1		1		1		1		0		1		0		0		0		1		1		10	20	69	9	7.3	11/2012	49:50.0		11/2012
374648701	S	3073	V04	BENTONEV	11/2012		1		1		1		1		1		1		1		1		1		1		1		1		1		1		1	15	30	49	16	15.46	11/2012	51:50.0		11/2012
374675201	S	3169	V04	BENTONEV	11/2012		1		1		1		1		1		1		1		1		1		1		1		1		1		1		1	15	30	57	16	15.92	11/2012	45:37.0		11/2012
374477601	S	3907	BL	BENTONOD	11/2012	0		1		0		0		1		1		1		1		1		1		0		0		0		0		1		8	16	69	7	6.48	11/2012	43:07.0		11/2012
375207301	S	3478	BL	BENTONOD	11/2012	1		1		0		0		1		1		1		1		1		1		1		1		1		0		0		11	22	76	10	8.4	11/2012	12:59.0		11/2012
375142701	S	3274	V04	BENTONEV	11/2012		1		1		1		1		1		1		1		1		1		1		1		1		1		1		1	15	30	82	17	14.95	11/2012	58:36.0		11/2012
374694301	S	3831	BL	BENTONOD	11/2012	1		1		1		1		1		1		1		1		1		0		1		1		0		0		0		11	22	75	10	9.32	11/2012	25:51.0		11/2012
375516901	S	3620	V04	BENTONEV	11/2012		1		1		1		1		1		1		1		1		0		1		1		1		1		1		1	14	28	70	14	12.57	11/2012	46:13.0		11/2012
375519801	S	3522	V04	BENTONEV	11/2012		1		1		1		0		1		1		1		1		1		0		0		1		1		1		1	12	24	55	12	10.14	11/2012	26:10.0		11/2012
375412301	S	3787	BL	BENTONOD	11/2012	1		1		1		1		1		1		1		1		1		1		1		1		1		0		1		14	28	48	14	13.49	11/2012	00:16.0		11/2012
375425201	S	3788	BL	BENTONOD	11/2012	1		1		1		1		1		1		1		1		1		1		1		1		0		0		1		13	26	60	13	11.7	11/2012	27:25.0		11/2012
375561001	S	3384	BL	BENTONOD	11/2012	0		1		0		1		1		1		1		1		1		0		0		1		1		0		1		10	20	66	9	8.68	11/2012	36:42.0		11/2012
375443101	S	4101	BL	BENTONOD	11/2012	1		1		1		1		1		1		1		1		1		0		0		0		1		1		0		11	22	66	10	9.78	11/2012	26:22.0		11/2012
375628601	S	3466	V04	BENTONEV	11/2012		1		1		1		1		1		1		1		1		1		1		1		1		1		1		1	15	30	49	16	15.46	11/2012	01:36.0		11/2012
375761201	S	4075	BL	BENTONOD	09/2012	0		1		0		0		1		1		1		1		0		0		0		1		1		0		0		7	14	59	6	3.77	12/2012	56:26.0		12/2012
375819001	S	3285	BL	BENTONOD	11/2012	1		1		1		1		1		1		1		1		0		1		1		1		1		0		0		12	24	68	12	11.98	12/2012	02:03.0		12/2012
375769801	S	3279	ST	BENTONEV	11/2012		1		1		1		1		1		1		1		1		0		1		0		0		0		1		0	10	20	64	9	6.84	12/2012	53:52.0		12/2012
376234801	S	4120	BL	BENTONOD	11/2012	1		1		1		1		0		1		1		0		1		0		0		1		1		1		1		11	22	65	10	8.86	12/2012	40:33.0		12/2012
376400001	S	3830	BL	BENTONOD	12/2012	1		1		1		1		1		1		1		1		1		0		1		1		1		0		0		12	24	51	12	11.75	12/2012	25:09.0		12/2012
376233601	S	4077	BL	BENTONOD	10/2012	0		1		1		1		1		1		1		1		1		1		0		1		1		0		1		12	24	48	12	11.52	12/2012	11:24.0		12/2012
376181801	S	3760	V04	BENTONEV	12/2012		1		1		1		1		1		1		1		1		1		1		1		1		1		1		1	15	30	69	16	15	12/2012	00:17.0		12/2012
376500901	S	3451	V06	BENTONOD	12/2012	1		1		1		1		1		1		1		1		1		1		0		1		1		1		1		14	28	56	14	12.8	12/2012	53:53.0		12/2012
376494801	S	3201	V06	BENTONOD	12/2012	0		1		1		1		1		1		1		1		1		0		0		1		1		1		0		11	22	66	10	7.94	12/2012	12:32.0		12/2012
376585901	S	3150	V06	BENTONOD	12/2012	1		1		1		1		1		1		1		1		1		1		1		0		1		0		1		13	26	59	13	12.85	12/2012	43:51.0		12/2012
376756801	S	3151	V06	BENTONOD	12/2012	1		1		1		1		1		1		1		1		1		1		0		1		1		1		1		14	28	59	14	13.95	12/2012	44:06.0		12/2012
376838101	S	3327	BL	BENTONOD	11/2012	1		1		1		1		1		1		1		1		1		1		1		1		1		1		1		15	30	54	16	15	12/2012	57:38.0		12/2012
376772501	S	3557	V06	BENTONOD	12/2012	1		1		1		1		1		1		1		1		1		1		1		1		1		1		1		15	30	60	16	15.46	12/2012	11:29.0		12/2012
376828501	S	3326	BL	BENTONOD	11/2012	1		1		1		1		1		1		1		1		1		1		1		1		1		1		1		15	30	68	16	13.62	12/2012	54:05.0		12/2012
377020001	S	3452	V06	BENTONOD	12/2012	1		1		1		1		0		1		1		0		1		1		0		1		0		0		0		9	18	66	8	7.58	12/2012	54:25.0		12/2012
377424201	S	3278	V04	BENTONEV	12/2012		1		1		1		1		1		1		1		1		1		1		1		0		0		1		1	13	26	66	13	12.16	12/2012	01:16.0		12/2012
377382301	S	3527	V04	BENTONEV	12/2012		1		1		1		1		0		1		1		1		0		1		1		1		0		0		0	10	20	62	9	7.99	12/2012	36:18.0		12/2012
377434101	S	3528	ST	BENTONEV	11/2012		1		1		1		1		0		1		1		1		0		0		0		0		1		0		0	8	16	60	7	5.33	12/2012	27:36.0		12/2012
377539001	S	3832	BL	BENTONOD	12/2012	1		1		1		1		1		1		1		1		1		1		1		1		0		1		1		14	28	64	14	14.41	12/2012	26:24.0		12/2012
377881401	S	3467	V04	BENTONEV	12/2012		1		1		1		1		1		1		1		1		1		0		1		1		1		1		1	14	28	67	14	13.26	12/2012	02:22.0		12/2012
377940701	S	4102	BL	BENTONOD	12/2012	1		1		1		1		1		1		1		1		1		1		1		1		1		1		1		15	30	68	16	14.54	12/2012	25:53.0		12/2012
377936001	S	3789	BL	BENTONOD	11/2012	1		1		1		0		1		1		1		1		1		1		0		0		0		0		1		10	20	57	9	8.22	12/2012	12:58.0		12/2012
377961301	S	3768	V04	BENTONEV	12/2012		1		1		1		1		1		1		1		1		1		1		1		1		1		1		1	15	30	60	16	15	12/2012	00:17.0		12/2012
377992601	S	3503	V06	BENTONOD	12/2012	0		1		1		1		1		1		1		0		0		1		1		0		0		0		1		9	18	33	8	6.66	12/2012	20:42.0		12/2012
378041801	S	3203	ST	BENTONOD	12/2012	1		1		1		1		1		1		1		1		1		1		0		1		1		1		0		13	26	58	13	13.08	12/2012	12:32.0		12/2012
378324101	S	3634	BL	BENTONOD	12/2012	1		1		1		1		1		1		1		1		1		1		1		1		1		1		1		15	30	43	16	15.92	12/2012	46:14.0		12/2012
378243501	S	3870	BL	BENTONOD	12/2012	1		1		1		1		1		1		1		1		1		1		1		0		1		1		1		14	28	41	14	12.34	12/2012	17:49.0		12/2012
378186601	S	3814	V04	BENTONEV	12/2012		1		1		1		1		1		1		1		1		0		0		1		1		0		1		1	12	24	68	12	11.29	12/2012	11:08.0		12/2012
378379601	S	3013	V04	BENTONEV	11/2012		1		1		1		1		1		1		1		1		1		1		1		0		1		1		0	13	26	80	14	13.49	12/2012	25:31.0		12/2012
378832101	S	3414	V06	BENTONOD	12/2012	1		1		1		1		1		1		1		1		1		1		1		1		1		0		1		14	28	39	14	12.8	12/2012	45:35.0		12/2012
378822701	S	3908	BL	BENTONOD	12/2012	1		1		1		1		1		1		1		0		1		1		0		0		0		0		1		10	20	64	9	7.99	12/2012	43:08.0		12/2012
378917201	S	3051	V06	BENTONOD	11/2012	1		1		1		1		1		1		1		1		1		1		1		1		1		1		1		15	30	73	16	15	12/2012	33:57.0		12/2012
378949601	S	3220	V04	BENTONEV	12/2012		1		1		1		1		1		1		1		1		1		1		1		1		1		1		1	15	30	74	16	14.54	12/2012	12:33.0		12/2012
378854401	S	4011	V04	BENTONEV	12/2012		1		1		1		1		1		1		0		1		1		0		0		0		1		1		0	10	20	52	9	7.76	12/2012	43:16.0		12/2012
379001501	S	4065	BL	BENTONOD	12/2012	0		1		1		1		1		1		1		1		1		1		1		0		1		1		1		13	26	62	13	13.08	12/2012	27:58.0		12/2012
379022001	S	3219	V04	BENTONEV	12/2012		1		1		1		1		1		1		1		0		1		1		0		1		0		0		0	10	20	71	9	6.84	12/2012	12:34.0		12/2012
379306801	S	3055	V06	BENTONOD	12/2012	1		1		1		1		1		1		1		1		1		1		0		1		1		1		1		14	28	70	14	12.8	12/2012	33:58.0		12/2012
379250901	S	3054	V06	BENTONOD	12/2012	1		1		1		1		0		1		1		1		1		1		1		1		1		0		1		13	26	76	13	12.16	12/2012	33:58.0		12/2012
378994901	S	3817	V04	BENTONEV	12/2012		1		1		1		1		1		1		1		1		1		1		0		1		1		1		1	14	28	74	14	12.8	12/2012	13:14.0		12/2012
379167301	S	4100	BL	BENTONOD	12/2012	1		1		1		1		1		1		1		1		1		1		1		1		0		1		1		14	28	58	14	14.18	12/2012	29:21.0		12/2012
379037801	S	3200	V06	BENTONOD	12/2012	1		1		1		1		1		1		1		1		0		1		0		0		0		1		1		11	22	57	10	9.78	12/2012	12:34.0		12/2012
379238601	S	3053	V06	BENTONOD	12/2012	1		1		1		0		1		1		1		1		1		1		1		1		1		1		1		14	28	70	14	12.8	12/2012	33:58.0		12/2012
379195801	S	3052	V06	BENTONOD	12/2012	1		1		1		1		0		1		1		1		1		0		0		1		0		0		1		10	20	67	9	7.76	12/2012	33:58.0		12/2012
379116801	S	4105	BL	BENTONOD	12/2012	1		1		1		1		1		1		1		1		1		1		0		1		1		0		1		13	26	66	13	11.7	12/2012	50:00.0		12/2012
379016601	S	3221	V04	BENTONEV	12/2012		1		1		1		1		0		1		1		0		1		0		0		0		0		0		1	8	16	68	7	6.02	12/2012	12:33.0		12/2012
379531501	S	3961	BL	BENTONOD	12/2012	1		1		1		1		1		1		1		1		1		1		0		1		1		1		1		14	28	36	14	14.18	12/2012	17:58.0		12/2012
379468601	S	3577	V04	BENTONEV	12/2012		1		1		1		1		1		1		1		1		1		1		1		1		1		1		1	15	30	68	16	15.46	12/2012	34:39.0		12/2012
378420901	S	4080	BL	BENTONOD	12/2012	1		1		1		1		1		1		1		1		1		1		0		1		1		1		1		14	28	72	14	13.26	12/2012	03:35.0		12/2012
379678501	S	3658	V04	BENTONEV	12/2012		1		1		1		1		1		1		1		1		1		1		1		1		1		1		1	15	30	59	16	15.46	12/2012	15:50.0		12/2012
379758801	S	4067	BL	BENTONOD	12/2012	1		1		1		1		1		1		1		1		1		1		1		1		1		1		1		15	30	61	16	15.69	12/2012	31:16.0		12/2012
379774001	S	3603	V04	BENTONEV	10/2012		1		1		1		1		1		1		1		1		1		1		1		1		1		1		1	15	30	59	16	15.92	12/2012	44:46.0		12/2012
379870801	S	3619	V04	BENTONEV	10/2012		1		1		1		1		1		1		1		0		1		1		1		1		0		1		1	13	26	33	13	12.39	12/2012	46:15.0		12/2012
379893301	S	3083	BL	BENTONOD	11/2012	1		1		1		1		1		1		1		1		1		1		1		1		1		1		1		15	30	65	16	15	12/2012	33:59.0		12/2012
380073101	S	3479	BL	BENTONOD	01/2013	1		1		1		1		1		1		1		1		1		1		1		1		1		1		1		15	30	57	16	15	01/2013	05:53.0		01/2013
379994401	S	4099	BL	BENTONOD	12/2012	0		1		1		1		1		1		1		1		0		0		1		1		0		0		0		9	18	59	8	6.66	01/2013	30:59.0		01/2013
379991901	S	3276	V04	BENTONEV	12/2012		1		1		1		1		1		1		1		1		1		1		1		1		1		1		1	15	30	56	16	15.46	01/2013	32:39.0		01/2013
380037501	S	4103	BL	BENTONOD	12/2012	1		1		1		1		1		1		1		0		1		1		1		1		0		1		1		13	26	58	13	12.16	01/2013	39:47.0		01/2013
380268701	S	4030	BL	BENTONOD	01/2013	1		1		1		1		1		1		1		0		1		1		1		1		0		1		0		12	24	74	12	10.6	01/2013	57:01.0		01/2013
380340701	S	4104	BL	BENTONOD	01/2013	1		1		1		1		0		1		1		1		1		0		0		1		1		1		1		12	24	66	12	11.06	01/2013	22:42.0		01/2013
380363501	S	4066	BL	BENTONOD	01/2013	1		1		1		0		1		1		1		1		1		1		0		0		0		0		1		10	20	60	9	5.92	01/2013	28:11.0		01/2013
380302701	S	3505	V06	BENTONOD	01/2013	1		1		1		1		1		1		1		1		1		1		0		1		0		1		1		13	26	74	13	11.01	01/2013	32:12.0		01/2013
380538401	S	4013	V04	BENTONEV	12/2012		1		1		1		1		1		1		1		1		1		1		0		1		0		1		0	12	24	66	12	11.98	01/2013	26:46.0		01/2013
380559501	S	3367	V04	BENTONEV	08/2012		1		1		1		1		1		0		1		0		1		0		1		1		1		1		1	12	24	46	12	11.06	01/2013	31:46.0		01/2013
380496901	S	3910	BL	BENTONOD	01/2013	1		1		1		1		1		1		1		1		1		1		1		1		1		1		1		15	30	58	16	15.46	01/2013	43:09.0		01/2013
380807501	S	3523	V04	BENTONEV	01/2013		1		1		1		1		1		1		1		1		1		1		1		1		1		1		1	15	30	64	16	14.77	01/2013	26:27.0		01/2013
380828101	S	3542	BL	BENTONOD	01/2013	0		1		1		0		1		1		1		1		1		0		0		1		1		0		1		10	20	67	9	7.76	01/2013	30:49.0		01/2013
380911501	S	3552	V06	BENTONOD	01/2013	0		1		1		1		1		0		1		1		1		1		1		1		1		1		1		13	26	61	13	12.62	01/2013	10:22.0		01/2013
381041301	S	3439	V04	BENTONEV	01/2013		1		1		1		1		1		1		1		1		1		1		1		1		1		1		1	15	30	58	16	15.23	01/2013	14:50.0		01/2013
381086201	S	4107	BL	BENTONOD	01/2013	1		1		0		1		1		1		0		0		1		0		1		1		0		0		1		9	18	70	8	6.43	01/2013	47:57.0		01/2013
381383501	S	3521	V04	BENTONEV	01/2013		0		1		1		1		1		0		1		1		1		0		1		1		1		0		0	10	20	65	9	8.22	01/2013	25:31.0		01/2013
381390601	S	3543	BL	BENTONOD	01/2013	0		1		1		0		0		1		0		1		1		1		0		0		0		1		1		8	16	65	7	6.48	01/2013	35:35.0		01/2013
381433601	S	3707	BL	BENTONOD	01/2013	1		1		1		1		1		1		1		1		1		1		1		1		1		1		1		15	30	61	16	16.15	01/2013	57:30.0		01/2013
381520201	S	3365	V04	BENTONEV	08/2012		1		1		1		1		1		0		1		0		0		1		1		1		1		1		1	12	24	49	12	11.06	01/2013	31:02.0		01/2013
381672201	S	3556	V06	BENTONOD	01/2013	1		1		1		1		1		1		1		1		1		1		1		1		1		1		1		15	30	67	16	15.46	01/2013	11:11.0		01/2013
381712301	S	3369	V04	BENTONEV	08/2012		1		1		1		1		1		1		1		1		1		1		1		0		1		1		1	14	28	44	14	13.95	01/2013	32:25.0		01/2013
381827101	S	4106	BL	BENTONOD	01/2013	1		1		1		1		1		1		1		1		1		1		1		1		1		1		1		15	30	72	16	14.77	01/2013	22:10.0		01/2013
381910101	S	3300	V06	BENTONOD	01/2013	1		1		1		1		1		1		1		1		1		1		1		1		1		1		1		15	30	54	16	15	01/2013	36:43.0		01/2013
381850401	S	3762	V04	BENTONEV	01/2013		1		1		1		1		1		1		1		1		1		1		1		1		1		1		1	15	30	71	16	16.61	01/2013	00:18.0		01/2013
381868601	S	3766	V04	BENTONEV	12/2012		1		1		1		1		1		1		1		1		1		0		0		0		1		1		1	12	24	64	12	11.29	01/2013	40:58.0		01/2013
381956301	S	3954	V04	BENTONEV	01/2013		1		1		1		1		1		1		1		1		0		1		1		1		1		0		1	13	26	65	13	13.08	01/2013	09:36.0		01/2013
382076701	S	3308	V04	BENTONEV	01/2013		1		1		1		1		1		1		1		1		1		1		1		1		0		1		1	14	28	68	14	12.8	01/2013	40:21.0		01/2013
381979601	S	3834	BL	BENTONOD	01/2013	1		1		1		1		1		1		1		1		1		1		1		1		1		0		1		14	28	68	14	14.41	01/2013	20:59.0		01/2013
382142901	S	3223	V04	BENTONEV	01/2013		1		1		1		1		1		1		1		1		1		1		0		1		1		0		1	13	26	67	13	12.16	01/2013	12:34.0		01/2013
382296701	S	3027	BL	BENTONOD	01/2013	1		1		1		0		1		1		1		1		1		1		0		1		1		1		1		13	26	69	13	11.7	01/2013	25:32.0		01/2013
382344401	S	3544	BL	BENTONOD	01/2013	1		1		1		1		1		1		1		0		1		1		1		1		1		0		1		13	26	69	13	11.93	01/2013	31:17.0		01/2013
382217401	S	3767	V04	BENTONEV	01/2012		1		1		1		1		1		1		1		1		1		1		1		1		1		1		0	14	28	52	14	12.8	01/2013	00:18.0		01/2013
382341801	S	3525	V04	BENTONEV	01/2013		1		1		1		1		1		1		1		1		1		1		1		1		0		0		0	12	24	56	12	11.06	01/2013	26:55.0		01/2013
382319401	S	3104	V06	BENTONOD	01/2013	1		1		1		1		1		1		1		1		1		1		1		1		1		1		1		15	30	73	16	15	01/2013	54:44.0		01/2013
382345801	S	3501	V06	BENTONOD	01/2013	1		1		1		1		1		1		1		1		1		1		0		1		0		0		1		12	24	48	12	11.06	01/2013	31:30.0		01/2013
382586501	S	4110	BL	BENTONOD	01/2013	1		1		1		1		1		1		1		1		1		1		0		1		0		0		0		11	22	70	10	9.78	01/2013	54:04.0		01/2013
382471201	S	3014	V04	BENTONEV	12/2012		1		1		1		1		0		0		1		0		0		0		0		0		1		0		1	7	14	68	6	4.92	01/2013	55:29.0		01/2013
382649201	S	3790	BL	BENTONOD	01/2013	1		1		1		1		1		1		1		1		1		1		1		1		1		0		1		14	28	77	14	14.41	01/2013	00:19.0		01/2013
382652501	S	3281	ST	BENTONEV	01/2013		1		1		1		1		0		1		1		1		1		1		1		1		0		1		1	13	26	57	13	12.62	01/2013	32:52.0		01/2013
382528601	S	3816	V04	BENTONEV	01/2013		1		1		1		1		1		0		1		1		1		1		1		0		1		0		0	11	22	65	10	9.32	01/2013	12:52.0		01/2013
382710201	S	4108	BL	BENTONOD	01/2013	1		1		1		1		1		1		1		1		1		1		0		1		1		1		1		14	28	65	14	13.95	01/2013	21:17.0		01/2013
382872501	S	3012	V04	BENTONEV	01/2013		1		1		1		1		1		1		1		1		1		1		1		1		0		1		1	14	28	59	14	13.26	01/2013	25:32.0		01/2013
382994401	S	3911	BL	BENTONOD	01/2013	1		1		1		1		1		1		1		1		1		1		1		1		1		1		1		15	30	52	16	15.23	01/2013	43:10.0		01/2013
383150601	S	4109	BL	BENTONOD	01/2013	1		1		1		1		1		1		1		1		1		0		0		1		1		1		1		13	26	67	13	13.08	01/2013	44:58.0		01/2013
383177201	S	3589	BL	BENTONOD	01/2013	1		1		1		0		1		1		1		1		1		1		1		0		1		0		1		12	24	74	12	10.14	01/2013	52:06.0		01/2013
383216701	S	3118	V04	BENTONEV	01/2013		1		1		1		0		1		1		1		0		1		1		1		1		0		1		1	12	24	61	12	11.52	01/2013	51:03.0		01/2013
383649101	S	3057	V06	BENTONOD	01/2013	1		1		1		1		1		1		1		1		1		1		1		1		1		1		1		15	30	61	16	14.77	01/2013	34:00.0		01/2013
383680901	S	4082	BL	BENTONOD	01/2013	1		1		1		1		1		1		1		1		1		1		1		1		1		1		1		15	30	65	16	15.69	01/2013	29:34.0		01/2013
383905001	S	3964	BL	BENTONOD	01/2013	1		1		1		0		1		1		1		1		1		1		0		1		1		1		1		13	26	39	13	12.16	02/2013	19:46.0		02/2013
383861901	S	3056	V06	BENTONOD	01/2013	1		1		1		1		1		1		1		1		1		1		1		1		1		0		1		14	28	57	14	13.26	02/2013	34:01.0		02/2013
383869301	S	3963	BL	BENTONOD	01/2013	0		1		1		1		1		1		1		1		1		1		1		1		1		0		0		12	24	58	12	11.06	02/2013	33:50.0		02/2013
383912901	S	3071	V04	BENTONEV	11/2012		1		1		1		1		1		1		1		0		1		1		1		1		1		1		0	13	26	72	13	13.08	02/2013	34:02.0		02/2013
382767301	S	4083	BL	BENTONOD	01/2013	1		1		1		1		1		1		1		1		1		1		1		1		1		1		1		15	30	45	16	16.38	01/2013	29:39.0		01/2013
383481301	S	3170	V04	BENTONEV	01/2013		0		1		1		1		1		1		1		1		1		1		1		1		0		1		1	13	26	60	13	11.47	01/2013	29:02.0		01/2013
384103201	S	3172	V04	BENTONEV	01/2013		1		1		1		1		1		1		1		1		1		1		1		1		0		1		0	13	26	71	13	11.93	02/2013	31:44.0		02/2013
383981801	S	3529	V04	BENTONEV	01/2013		1		1		1		1		0		0		0		1		0		0		0		1		0		0		0	6	12	65	6	4.46	02/2013	40:09.0		02/2013
383979601	S	3504	V06	BENTONOD	01/2013	1		1		1		1		1		1		1		1		1		1		0		1		1		0		1		13	26	63	13	11.47	02/2013	20:21.0		02/2013
384322501	S	3550	V04	BENTONEV	02/2013		1		1		1		1		1		1		1		0		1		1		1		1		1		0		1	13	26	51	13	13.08	02/2013	09:44.0		02/2013
384407801	S	3769	V04	BENTONEV	01/2013		1		1		1		1		0		1		1		0		0		1		0		0		0		0		1	8	16	71	7	6.25	02/2013	00:19.0		02/2013
384416201	S	3791	BL	BENTONOD	02/2013	1		1		1		1		1		1		1		1		1		1		0		0		1		0		1		12	24	75	12	10.14	02/2013	00:20.0		02/2013
384631201	S	3480	BL	BENTONOD	02/2013	1		1		1		1		1		1		1		1		1		1		1		1		1		1		1		15	30	72	16	15.92	02/2013	18:23.0		02/2013
384671301	S	4111	BL	BENTONOD	02/2013	1		1		1		1		0		1		1		1		1		1		1		0		0		1		1		12	24	73	12	10.6	02/2013	20:48.0		02/2013
384751001	S	3580	V04	BENTONEV	02/2013		1		1		1		1		1		1		1		1		1		1		1		1		1		1		1	15	30	70	16	15.46	02/2013	35:15.0		02/2013
384764501	S	3962	BL	BENTONOD	02/2013	1		1		1		0		1		1		1		0		1		1		0		1		1		1		1		12	24	68	12	11.98	02/2013	02:33.0		02/2013
384614701	S	4032	BL	BENTONOD	02/2013	1		1		1		1		1		1		1		1		1		1		1		0		1		1		1		14	28	68	14	13.03	02/2013	58:44.0		02/2013
384808601	S	3330	BL	BENTONOD	01/2013	1		1		1		1		1		1		1		1		1		1		1		1		1		1		1		15	30	50	16	16.38	02/2013	20:15.0		02/2013
384823701	S	3062	ST	BENTONOD	01/2013	1		1		1		1		1		0		1		1		1		1		1		1		1		1		0		13	26	62	13	11.7	02/2013	34:02.0		02/2013
384895501	S	3861	V04	BENTONEV	02/2013		1		1		1		1		1		1		1		1		1		1		1		1		0		1		0	13	26	70	13	13.77	02/2013	17:49.0		02/2013
385010901	S	3000	V06	BENTONOD	02/2013	1		1		1		1		1		1		0		1		1		1		1		1		1		1		1		14	28	71	14	12.8	02/2013	02:22.0		02/2013
384941901	S	3454	V06	BENTONOD	01/2013	1		1		1		1		1		1		1		0		1		1		0		1		1		1		1		13	26	59	13	12.16	02/2013	55:06.0		02/2013
385250701	S	3157	V06	BENTONOD	02/2013	1		1		1		0		1		1		1		1		1		1		0		1		0		1		1		12	24	66	12	10.14	02/2013	44:37.0		02/2013
385249001	S	3154	V06	BENTONOD	01/2013	1		1		0		1		0		1		1		0		0		1		0		0		1		1		1		9	18	75	8	7.12	02/2013	25:36.0		02/2013
385214301	S	3469	V04	BENTONEV	02/2013		1		1		1		1		1		1		1		1		0		1		1		1		1		1		0	13	26	57	13	12.85	02/2013	03:24.0		02/2013
385261601	S	3967	BL	BENTONOD	02/2013	0		1		1		1		1		1		1		1		1		0		0		0		0		1		1		10	20	56	9	7.76	02/2013	31:51.0		02/2013
385391801	S	3440	V04	BENTONEV	02/2013		1		1		1		1		1		1		1		1		1		1		1		1		0		1		1	14	28	60	14	13.72	02/2013	40:04.0		02/2013
385396701	S	3635	BL	BENTONOD	02/2013	1		1		1		1		1		1		1		1		1		1		1		1		1		1		0		14	28	56	14	12.8	02/2013	46:16.0		02/2013
385375201	S	4018	V04	BENTONEV	02/2013		1		1		1		1		0		1		1		1		0		1		1		0		0		1		0	10	20	64	9	7.76	02/2013	44:07.0		02/2013
385324701	S	4079	BL	BENTONOD	01/2013	1		1		1		1		1		1		1		1		1		1		1		1		1		1		1		15	30	63	16	15	02/2013	57:50.0		02/2013
385363001	S	3566	V04	BENTONEV	02/2013		1		1		1		1		1		1		1		1		1		1		0		1		1		0		0	12	24	50	12	11.06	02/2013	13:32.0		02/2013
385329501	S	4078	BL	BENTONOD	01/2013	0		1		1		1		1		1		1		1		0		1		0		1		0		1		0		10	20	70	9	8.22	02/2013	00:36.0		02/2013
385349801	S	3102	V06	BENTONOD	02/2013	1		1		1		1		0		1		1		0		1		0		0		1		1		0		0		9	18	65	8	6.66	02/2013	27:13.0		02/2013
385614801	S	3965	BL	BENTONOD	02/2013	1		1		1		1		1		1		1		1		1		0		0		0		0		0		1		10	20	82	10	9.32	02/2013	35:30.0		02/2013
385549701	S	3481	BL	BENTONOD	02/2013	1		1		1		1		1		1		1		1		1		1		1		1		1		1		1		15	30	62	16	16.15	02/2013	06:09.0		02/2013
385600201	S	3507	ST	BENTONOD	02/2013	1		1		1		1		0		1		1		1		1		1		1		1		1		1		1		14	28	63	14	11.42	02/2013	34:45.0		02/2013
385689801	S	3966	BL	BENTONOD	02/2013	1		0		1		1		1		1		0		0		1		0		1		1		1		1		1		11	22	59	10	7.94	02/2013	20:12.0		02/2013
385809901	S	4081	BL	BENTONOD	02/2013	1		1		1		1		1		1		1		1		1		1		1		1		1		0		1		14	28	71	14	14.87	02/2013	29:29.0		02/2013
385914901	S	4084	BL	BENTONOD	02/2013	1		1		1		1		1		1		1		1		1		1		1		0		0		1		1		13	26	58	13	11.93	02/2013	29:43.0		02/2013
386074201	S	3307	V04	BENTONEV	11/2012		1		1		1		1		1		1		1		1		1		1		1		1		1		1		1	15	30	67	16	14.08	02/2013	21:28.0		02/2013
386061101	S	3581	V04	BENTONEV	02/2013		1		1		1		1		1		1		1		1		1		1		1		1		0		1		0	13	26	53	13	12.62	02/2013	35:26.0		02/2013
386017201	S	3441	V04	BENTONEV	02/2013		1		0		1		1		0		1		0		0		0		0		0		1		0		0		0	5	10	75	5	3.82	02/2013	17:50.0		02/2013
386077101	S	3554	V06	BENTONOD	02/2013	1		1		1		0		1		1		1		1		1		1		0		1		1		1		1		13	26	77	13	11.7	02/2013	10:47.0		02/2013
444572701	S	40690	BL	BENTONOD	05/2014	1		1		1		1		1		1		1		1		1		1		1		1		0		1		1		14	28	72	14	12.57	06/2014	21:23.0		06/2014
386167801	S	3526	V04	BENTONEV	02/2013		1		1		1		1		1		1		1		0		0		1		1		1		1		1		1	13	26	62	13	12.62	02/2013	12:43.0		02/2013
386122801	S	3757	V04	BENTONEV	02/2013		1		1		1		1		1		1		1		0		1		0		1		1		1		0		0	11	22	71	10	10.01	02/2013	00:21.0		02/2013
386269601	S	3835	BL	BENTONOD	02/2013	1		1		1		1		1		1		1		1		1		1		0		1		0		0		1		12	24	71	12	12.44	02/2013	26:57.0		02/2013
386334701	S	3222	V04	BENTONEV	02/2013		1		1		1		1		0		1		1		0		0		1		1		0		0		0		0	8	16	58	7	6.48	02/2013	12:37.0		02/2013
386490501	S	4021	V04	BENTONEV	02/2013		1		1		1		1		0		1		1		0		0		0		1		1		0		0		0	8	16	73	7	6.02	02/2013	50:24.0		02/2013
386470301	S	4020	V04	BENTONEV	02/2013		1		1		1		0		1		1		0		1		1		1		1		0		0		0		0	9	18	61	8	6.2	02/2013	45:03.0		02/2013
386531401	S	3076	V04	BENTONEV	02/2013		1		1		1		1		0		1		1		1		0		0		1		1		1		1		0	11	22	76	10	8.4	02/2013	20:12.0		02/2013
386530601	S	3468	V04	BENTONEV	02/2013		1		1		1		1		1		1		1		1		1		1		1		1		1		1		1	15	30	58	16	15.46	02/2013	02:57.0		02/2013
386510501	S	3119	V04	BENTONEV	02/2013		1		1		1		1		1		1		1		1		1		1		1		1		0		1		1	14	28	65	14	13.26	02/2013	20:20.0		02/2013
386541001	S	3443	V04	BENTONEV	02/2013		1		1		1		1		1		1		1		1		1		1		1		1		1		1		0	14	28	54	14	13.72	02/2013	19:41.0		02/2013
386433001	S	3836	BL	BENTONOD	02/2013	1		1		0		0		1		1		1		1		1		0		0		0		1		1		1		10	20	58	9	9.37	02/2013	31:07.0		02/2013
386932101	S	4121	BL	BENTONOD	02/2013	0		1		1		0		1		1		1		0		0		0		0		1		0		1		1		8	16	65	7	4.64	02/2013	55:36.0		02/2013
387133901	S	3171	V04	BENTONEV	02/2013		1		1		1		1		1		1		1		1		1		1		1		1		1		1		1	15	30	62	16	15.46	02/2013	45:53.0		02/2013
387094001	S	4036	BL	BENTONOD	02/2013	1		1		1		1		1		1		1		1		1		1		0		1		1		1		1		14	28	49	14	13.26	02/2013	05:12.0		02/2013
387153201	S	3309	V04	BENTONEV	02/2013		1		1		1		1		1		1		1		1		1		1		1		1		1		1		1	15	30	55	16	15.92	02/2013	46:43.0		02/2013
387406901	S	3085	BL	BENTONOD	02/2013	1		1		1		1		1		1		1		1		1		1		1		1		1		1		1		15	30	56	16	15.46	02/2013	34:03.0		02/2013
387362101	S	3530	V04	BENTONEV	02/2013		1		1		1		1		1		1		1		1		1		1		1		1		1		0		1	14	28	65	14	13.26	02/2013	28:08.0		02/2013
387263701	S	4122	BL	BENTONOD	02/2013	1		1		1		1		1		1		1		1		1		1		1		1		1		1		1		15	30	63	16	15.23	02/2013	30:08.0		02/2013
387349901	S	3471	V04	BENTONEV	02/2013		1		1		1		1		1		1		1		1		1		1		1		1		0		0		1	13	26	74	13	13.08	02/2013	28:37.0		02/2013
387457701	S	3770	V04	BENTONEV	02/2013		1		1		1		1		1		1		1		1		1		1		1		0		1		1		1	14	28	55	14	14.18	03/2013	00:21.0		03/2013
387710501	S	4019	V04	BENTONEV	02/2013		1		1		1		1		1		1		1		1		1		0		1		1		0		0		1	12	24	55	12	10.14	03/2013	44:34.0		03/2013
388070001	S	3955	V04	BENTONEV	03/2013		1		0		1		1		0		1		1		1		1		0		0		1		1		0		0	9	18	54	8	6.66	03/2013	10:55.0		03/2013
387983301	S	3758	V04	BENTONEV	03/2013		1		1		1		1		1		1		1		1		1		1		1		1		1		1		1	15	30	70	16	15.46	03/2013	00:22.0		03/2013
388144001	S	4031	BL	BENTONOD	02/2013	1		1		1		0		1		1		1		0		0		0		0		1		1		0		1		9	18	62	8	6.89	03/2013	58:26.0		03/2013
388092101	S	3709	BL	BENTONOD	03/2013	0		1		1		1		1		1		1		1		1		0		1		0		0		0		0		9	18	68	8	8.5	03/2013	03:18.0		03/2013
388352701	S	3059	V06	BENTONOD	03/2013	1		1		1		0		1		1		1		1		1		1		0		1		1		1		1		13	26	85	15	13.67	03/2013	16:06.0		03/2013
388402201	S	3636	BL	BENTONOD	02/2013	0		1		1		1		1		1		1		1		1		1		1		1		1		1		1		14	28	64	14	11.88	03/2013	46:17.0		03/2013
388286901	S	4123	BL	BENTONOD	03/2013	1		1		1		1		1		1		0		1		1		1		1		1		1		1		1		14	28	60	14	13.26	03/2013	50:01.0		03/2013
388336801	S	3506	ST	BENTONOD	02/2013	1		1		1		1		1		1		1		1		1		1		1		1		1		1		1		15	30	68	16	15.92	03/2013	58:14.0		03/2013
388420601	S	3173	V04	BENTONEV	02/2013		1		1		1		1		0		1		1		0		1		0		1		0		1		0		0	9	18	63	8	6.2	03/2013	46:18.0		03/2013
388404001	S	3968	BL	BENTONOD	03/2013	0		1		1		1		1		1		0		1		0		0		0		1		0		1		0		8	16	56	7	5.56	03/2013	21:25.0		03/2013
388326401	S	3442	V04	BENTONEV	03/2013		1		1		1		1		1		1		1		1		1		1		1		1		1		1		1	15	30	64	16	15.46	03/2013	52:19.0		03/2013
388278001	S	3860	V04	BENTONEV	03/2013		1		1		1		1		1		1		1		1		1		0		0		1		1		1		1	13	26	47	13	13.77	03/2013	17:50.0		03/2013
388448801	S	4112	BL	BENTONOD	03/2013	1		1		1		1		1		1		1		1		1		1		1		1		0		1		1		14	28	53	14	12.8	03/2013	16:51.0		03/2013
388501601	S	3456	V06	BENTONOD	03/2013	1		1		1		1		1		1		1		1		1		1		1		1		1		0		1		14	28	67	14	13.03	03/2013	55:25.0		03/2013
388488101	S	3470	V04	BENTONEV	03/2013		1		1		1		1		1		1		1		1		1		1		1		1		0		1		1	14	28	58	14	13.72	03/2013	03:59.0		03/2013
388751601	S	3324	BL	BENTONOD	11/2012	1		1		1		1		1		1		1		1		1		1		1		0		1		1		1		14	28	54	14	12.34	03/2013	05:47.0		03/2013
388554001	S	3708	BL	BENTONOD	03/2013	1		1		0		1		1		1		1		1		1		1		0		1		0		0		1		11	22	71	10	9.32	03/2013	43:26.0		03/2013
388742101	S	3482	BL	BENTONOD	03/2013	1		1		1		1		1		1		1		1		1		1		1		1		1		1		1		15	30	53	16	15.69	03/2013	38:37.0		03/2013
388663401	S	3207	V06	BENTONOD	02/2013	0		1		0		0		1		1		1		1		1		0		0		0		0		0		1		7	14	60	6	5.15	03/2013	12:37.0		03/2013
388684701	S	4113	BL	BENTONOD	03/2013	0		1		1		1		1		1		1		1		1		1		1		1		1		1		1		14	28	33	14	13.72	03/2013	16:19.0		03/2013
388842001	S	3915	BL	BENTONOD	03/2013	0		1		1		0		0		1		1		1		0		1		0		0		0		1		0		7	14	52	6	4.46	03/2013	54:34.0		03/2013
388853601	S	3591	BL	BENTONOD	03/2013	1		1		1		1		1		1		1		1		1		1		1		1		1		1		1		15	30	62	16	15.23	03/2013	39:51.0		03/2013
389095301	S	3559	V06	BENTONOD	03/2013	1		1		1		1		1		1		1		1		1		1		1		0		0		0		1		12	24	39	12	11.06	03/2013	11:55.0		03/2013
389166801	S	3970	BL	BENTONOD	03/2013	1		1		1		1		1		1		0		0		1		1		0		0		1		0		1		10	20	66	9	8.68	03/2013	22:26.0		03/2013
389159901	S	3969	BL	BENTONOD	03/2013	1		1		1		1		1		1		1		1		1		1		1		0		1		1		1		14	28	80	15	15.28	03/2013	21:59.0		03/2013
389092901	S	3058	V06	BENTONOD	03/2013	1		1		1		0		0		1		1		1		1		1		1		1		1		1		1		13	26	81	14	12.57	03/2013	34:04.0		03/2013
389345001	S	3074	V04	BENTONEV	11/2012		1		1		1		1		1		1		1		1		1		1		1		1		1		1		1	15	30	32	16	13.85	03/2013	34:05.0		03/2013
389188401	S	4022	V04	BENTONEV	03/2013		1		1		1		1		1		1		1		1		1		1		1		1		1		1		0	14	28	48	14	12.8	03/2013	50:51.0		03/2013
389359601	S	3075	V04	BENTONEV	11/2012		1		1		1		1		1		1		0		0		1		1		1		1		1		1		1	13	26	76	13	11.24	03/2013	34:04.0		03/2013
389424501	S	3444	V04	BENTONEV	03/2013		0		0		1		1		1		1		1		1		1		1		1		0		1		1		1	12	24	69	12	10.6	03/2013	21:01.0		03/2013
389511601	S	3131	BL	BENTONOD	03/2013	1		0		1		1		1		1		1		1		0		1		1		1		1		1		1		13	26	71	13	11.7	03/2013	30:37.0		03/2013
389739501	S	3235	BL	BENTONOD	03/2013	1		1		1		1		1		1		1		1		1		1		1		1		1		1		1		15	30	62	16	16.38	03/2013	14:34.0		03/2013
389628701	S	3160	V06	BENTONOD	03/2013	1		1		1		1		0		1		1		0		1		0		0		1		1		1		1		11	22	81	11	9.04	03/2013	25:53.0		03/2013
389675501	S	3637	BL	BENTONOD	03/2013	1		1		1		1		1		1		1		1		1		1		1		1		1		0		1		14	28	57	14	14.18	03/2013	46:18.0		03/2013
389735501	S	3234	BL	BENTONOD	03/2013	1		1		1		1		1		1		1		1		1		1		1		1		1		0		1		14	28	69	14	14.18	03/2013	12:38.0		03/2013
390016501	S	3622	V04	BENTONEV	02/2013		1		1		1		1		1		0		1		1		1		1		1		1		1		1		1	14	28	63	14	13.49	03/2013	46:19.0		03/2013
389830701	S	4033	BL	BENTONOD	03/2013	1		1		1		1		1		0		1		1		1		1		0		1		1		0		1		12	24	49	12	11.06	03/2013	59:11.0		03/2013
389940901	S	3624	V04	BENTONEV	02/2013		1		1		1		1		1		1		1		1		1		1		1		0		1		0		0	12	24	62	12	11.06	03/2013	46:18.0		03/2013
389989901	S	3186	BL	BENTONOD	03/2013	1		1		1		1		1		1		1		1		1		1		0		0		0		1		1		12	24	61	12	11.98	03/2013	53:31.0		03/2013
390006801	S	3077	V04	BENTONEV	03/2013		1		1		1		1		1		1		1		1		0		1		1		0		1		1		1	13	26	63	13	12.39	03/2013	34:05.0		03/2013
389880001	S	3558	V06	BENTONOD	03/2013	1		1		1		1		1		1		1		1		1		1		1		1		1		0		1		14	28	65	14	14.18	03/2013	54:12.0		03/2013
389854201	S	4035	BL	BENTONOD	03/2013	1		1		1		1		1		1		1		1		1		1		0		1		1		1		1		14	28	60	14	13.26	03/2013	02:41.0		03/2013
390067101	S	3773	V04	BENTONEV	03/2013		1		1		1		1		1		1		1		1		1		1		1		1		0		1		1	14	28	51	14	14.18	03/2013	00:24.0		03/2013
390162801	S	3621	V04	BENTONEV	02/2013		1		1		1		1		0		0		1		0		1		0		0		1		0		1		0	8	16	54	7	6.25	03/2013	56:54.0		03/2013
390060501	S	3793	BL	BENTONOD	03/2013	1		1		1		1		1		1		1		1		1		1		1		1		1		1		1		15	30	67	16	15.23	03/2013	00:23.0		03/2013
390200001	S	3605	V06	BENTONOD	03/2013	1		1		1		1		1		1		1		1		1		1		1		0		1		0		0		12	24	76	12	10.83	03/2013	46:59.0		03/2013
390297401	S	4115	BL	BENTONOD	03/2013	1		1		1		1		1		1		1		1		1		1		1		1		1		1		1		15	30	66	16	15.46	03/2013	14:58.0		03/2013
390329401	S	3818	V04	BENTONEV	03/2013		1		0		1		0		0		1		1		0		0		0		0		0		0		0		0	4	8	73	5	4.74	03/2013	16:44.0		03/2013
390305601	S	3328	BL	BENTONOD	12/2012	1		1		1		1		1		1		1		1		1		0		1		1		0		0		1		12	24	63	12	11.52	03/2013	03:22.0		03/2013
390418101	S	3132	BL	BENTONOD	03/2013	0		1		1		1		1		1		0		0		1		1		1		0		1		0		1		10	20	49	9	7.76	03/2013	25:58.0		03/2013
390351501	S	3862	V04	BENTONEV	03/2013		1		1		1		1		1		1		1		1		1		0		1		1		1		1		1	14	28	62	14	14.41	03/2013	17:50.0		03/2013
390439201	S	3050	V04	BENTONEV	03/2013		1		1		1		1		1		1		1		1		1		1		1		1		1		1		1	15	30	52	16	15.92	03/2013	34:06.0		03/2013
390435301	S	3455	V06	BENTONOD	03/2013	1		1		1		1		1		1		0		1		1		1		0		1		0		1		1		12	24	69	12	11.06	03/2013	24:35.0		03/2013
390587401	S	3028	BL	BENTONOD	03/2013	1		1		1		1		1		1		1		1		1		0		0		1		0		1		0		11	22	75	10	7.48	03/2013	25:33.0		03/2013
390799301	S	3304	V04	BENTONEV	03/2013		1		1		1		1		1		1		1		1		1		1		1		1		1		1		1	15	30	39	16	16.38	03/2013	23:27.0		03/2013
390792301	S	3060	V06	BENTONOD	03/2013	1		1		1		1		1		1		1		1		1		1		1		1		1		1		1		15	30	77	16	15.46	03/2013	34:06.0		03/2013
390775801	S	3387	BL	BENTONOD	01/2013	1		1		1		1		1		1		1		1		1		1		1		1		1		1		0		14	28	56	14	13.26	03/2013	37:19.0		03/2013
390693801	S	3863	V04	BENTONEV	03/2013		1		1		1		1		1		1		0		1		1		0		1		1		1		1		1	13	26	65	13	13.54	03/2013	30:41.0		03/2013
391048401	S	3417	V06	BENTONOD	03/2013	1		1		1		1		1		1		1		1		1		1		1		1		1		0		1		14	28	58	14	12.8	03/2013	39:49.0		03/2013
391024801	S	3185	BL	BENTONOD	03/2013	1		1		1		1		1		1		1		1		1		1		0		1		0		0		0		11	22	54	10	8.86	03/2013	48:49.0		03/2013
391075001	S	3800	V06	BENTONOD	03/2013	1		1		1		1		1		1		1		1		1		1		0		1		1		1		1		14	28	42	14	13.72	03/2013	05:31.0		03/2013
391593801	S	3156	V06	BENTONOD	03/2013	1		1		1		1		1		1		1		1		1		1		1		1		1		1		1		15	30	71	16	15	03/2013	31:23.0		03/2013
391095401	S	4126	BL	BENTONOD	03/2013	1		1		1		1		1		1		1		1		1		1		1		1		1		1		1		15	30	55	16	16.38	03/2013	09:53.0		03/2013
391120101	S	3593	BL	BENTONOD	03/2013	0		1		1		1		1		1		1		1		1		1		0		1		0		1		0		11	22	55	10	9.55	03/2013	40:18.0		03/2013
391600501	S	3665	BL	BENTONOD	03/2013	1		1		1		1		1		1		1		0		1		1		0		1		0		1		1		12	24	77	12	11.98	03/2013	27:25.0		03/2013
391703501	S	3087	BL	BENTONOD	03/2013	1		1		1		1		1		1		1		1		1		1		1		1		1		1		1		15	30	56	16	15	03/2013	17:47.0		03/2013
391679401	S	3086	BL	BENTONOD	03/2013	1		1		1		1		1		1		1		1		1		1		0		1		1		1		1		14	28	56	14	12.8	03/2013	34:07.0		03/2013
392008901	S	4114	BL	BENTONOD	04/2013	1		1		1		1		1		1		1		1		1		0		0		1		0		0		0		10	20	66	9	7.3	04/2013	50:31.0		04/2013
392047601	S	4038	BL	BENTONOD	04/2013	0		1		0		1		1		1		1		1		1		1		1		1		1		1		1		13	26	70	13	12.16	04/2013	05:18.0		04/2013
392130301	S	4034	BL	BENTONOD	04/2013	1		1		1		1		1		1		1		1		1		1		0		1		1		1		1		14	28	54	14	13.26	04/2013	00:09.0		04/2013
392602201	S	3651	V06	BENTONOD	03/2013	1		1		1		1		1		1		1		1		1		1		1		1		1		1		1		15	30	78	17	15.64	04/2013	30:50.0		04/2013
392550501	S	3914	BL	BENTONOD	04/2013	1		1		1		1		1		1		1		1		1		1		1		1		0		0		1		13	26	57	13	11.24	04/2013	43:12.0		04/2013
392576101	S	3916	BL	BENTONOD	04/2013	1		1		1		1		0		1		1		1		1		0		0		1		1		1		0		11	22	69	10	9.09	04/2013	43:12.0		04/2013
392667301	S	3711	BL	BENTONOD	03/2013	1		0		1		1		0		1		1		1		1		1		1		1		1		1		1		13	26	37	13	12.85	04/2013	03:22.0		04/2013
392940201	S	3771	V04	BENTONEV	03/2013		1		1		1		1		0		1		1		0		0		1		0		0		1		0		0	8	16	75	7	4.64	04/2013	52:41.0		04/2013
392985801	S	3419	V06	BENTONOD	04/2013	1		1		1		1		1		1		1		1		0		0		0		1		0		1		1		11	22	69	10	8.4	04/2013	45:36.0		04/2013
393048101	S	3838	BL	BENTONOD	04/2013	1		1		1		1		1		1		1		1		1		1		1		1		1		0		1		14	28	60	14	13.49	04/2013	27:32.0		04/2013
393221101	S	4085	BL	BENTONOD	04/2013	1		1		1		1		0		1		1		1		1		1		1		1		1		1		1		14	28	66	14	13.26	04/2013	29:46.0		04/2013
393212101	S	3189	BL	BENTONOD	04/2013	1		1		1		1		1		1		1		1		1		1		0		1		0		1		1		13	26	70	13	11.7	04/2013	49:15.0		04/2013
393130001	S	3972	BL	BENTONOD	04/2013	1		1		1		1		1		1		1		1		1		1		0		0		1		1		1		13	26	65	13	13.08	04/2013	24:15.0		04/2013
393373701	S	3188	BL	BENTONOD	04/2013	0		1		0		1		0		1		1		1		0		1		0		1		1		0		1		9	18	70	8	6.2	04/2013	31:04.0		04/2013
393483701	S	3415	V06	BENTONOD	04/2013	1		1		1		1		1		1		1		1		1		1		1		1		1		1		1		15	30	63	16	13.16	04/2013	39:11.0		04/2013
393482401	S	3174	V04	BENTONEV	04/2013		1		1		1		1		1		1		1		1		1		1		1		1		0		1		1	14	28	51	14	12.8	04/2013	46:36.0		04/2013
393548201	S	3386	BL	BENTONOD	12/2012	1		1		1		1		0		0		1		1		0		1		1		0		0		1		1		10	20	71	9	7.99	04/2013	37:01.0		04/2013
393658901	S	3710	BL	BENTONOD	04/2013	1		1		1		1		1		1		1		1		1		1		0		1		1		0		1		13	26	55	13	13.31	04/2013	38:14.0		04/2013
393400001	S	3851	V06	BENTONOD	04/2013	1		1		1		1		1		1		1		1		1		1		1		0		0		1		0		12	24	56	12	11.98	04/2013	17:50.0		04/2013
393971601	S	3088	BL	BENTONOD	04/2013	1		1		1		1		1		1		1		1		1		1		0		1		1		1		1		14	28	55	14	13.26	04/2013	34:08.0		04/2013
393962001	S	3445	V04	BENTONEV	04/2013		1		1		1		1		1		1		1		1		1		1		1		1		1		1		1	15	30	49	16	15	04/2013	22:23.0		04/2013
393900101	S	3592	BL	BENTONOD	04/2013	1		1		1		1		1		1		1		1		1		1		1		1		1		1		1		15	30	62	16	14.54	04/2013	40:06.0		04/2013
394006901	S	3078	V04	BENTONEV	04/2013		1		0		1		1		1		1		0		1		1		1		1		1		1		1		1	13	26	61	13	12.39	04/2013	34:08.0		04/2013
394076401	S	3310	V04	BENTONEV	02/2013		1		1		1		1		1		1		1		1		1		1		1		1		1		1		1	15	30	65	16	15.46	04/2013	53:00.0		04/2013
394265301	S	3446	V04	BENTONEV	04/2013		1		1		1		1		1		1		1		1		1		1		1		1		1		1		1	15	30	76	16	15	04/2013	45:39.0		04/2013
394521101	S	3532	V04	BENTONEV	04/2013		1		1		1		1		1		1		1		0		1		1		1		1		1		1		1	14	28	62	14	13.26	04/2013	28:40.0		04/2013
394595701	S	3016	V04	BENTONEV	04/2013		1		1		1		1		1		1		1		1		1		1		1		1		1		0		1	14	28	58	14	13.26	04/2013	25:34.0		04/2013
394679001	S	3458	V06	BENTONOD	04/2013	1		1		1		1		1		1		1		1		1		0		0		1		0		1		0		11	22	62	10	8.63	04/2013	59:23.0		04/2013
394855901	S	3105	V06	BENTONOD	04/2013	1		1		1		1		1		1		1		1		1		1		1		1		1		1		1		15	30	70	16	15	04/2013	14:45.0		04/2013
394920801	S	3089	BL	BENTONOD	04/2013	1		1		1		1		1		1		1		1		1		1		0		1		1		1		1		14	28	56	14	11.88	04/2013	34:09.0		04/2013
394907701	S	3106	V06	BENTONOD	04/2013	1		1		1		1		1		1		1		1		1		1		0		1		0		1		1		13	26	72	13	12.85	04/2013	29:35.0		04/2013
394835201	S	3120	V04	BENTONEV	04/2013		1		1		1		1		1		1		1		1		1		1		0		1		0		1		1	13	26	50	13	11.7	04/2013	47:43.0		04/2013
395179001	S	3061	V06	BENTONOD	04/2013	1		1		1		1		1		1		1		1		1		1		1		1		1		1		1		15	30	55	16	14.54	04/2013	34:09.0		04/2013
395057001	S	3794	BL	BENTONOD	04/2013	1		1		0		1		1		1		1		1		0		1		0		1		0		1		1		11	22	70	10	10.01	04/2013	00:26.0		04/2013
395365001	S	3664	BL	BENTONOD	02/2013	0		1		0		1		1		1		1		1		1		1		1		1		1		1		1		13	26	61	13	13.08	04/2013	53:32.0		04/2013
395286701	S	3237	BL	BENTONOD	04/2013	1		1		1		1		0		1		1		1		1		1		1		1		1		1		0		13	26	70	13	11.47	04/2013	12:39.0		04/2013
395375301	S	3666	BL	BENTONOD	03/2013	1		1		1		1		1		1		1		1		1		1		1		1		1		1		1		15	30	52	16	14.77	04/2013	53:33.0		04/2013
395307001	S	3659	V04	BENTONEV	04/2013		1		1		1		1		1		1		1		1		1		1		1		1		1		1		1	15	30	72	16	15.23	04/2013	20:37.0		04/2013
395530801	S	3638	BL	BENTONOD	04/2013	1		1		1		1		1		1		1		1		1		1		1		1		1		1		1		15	30	66	16	15	04/2013	46:20.0		04/2013
395501801	S	3224	V04	BENTONEV	04/2013		1		1		1		1		0		1		1		1		0		1		1		0		1		0		0	10	20	85	10	9.78	04/2013	12:39.0		04/2013
395521901	S	4116	BL	BENTONOD	04/2013	1		1		1		1		0		1		1		1		1		0		1		1		1		1		1		13	26	64	13	12.16	04/2013	13:59.0		04/2013
395594001	S	3601	V06	BENTONOD	04/2013	1		1		1		1		1		1		1		1		1		1		1		0		1		0		1		13	26	65	13	11.7	04/2013	46:21.0		04/2013
395476001	S	3134	BL	BENTONOD	04/2013	1		1		1		1		0		1		1		1		1		1		0		1		1		1		1		13	26	38	13	11.93	04/2013	32:12.0		04/2013
395531201	S	3029	BL	BENTONOD	04/2013	1		1		1		1		1		0		1		1		1		1		0		1		0		1		0		11	22	66	10	9.09	04/2013	25:34.0		04/2013
395591501	S	3600	V06	BENTONOD	04/2013	1		1		1		1		1		1		1		1		1		1		1		1		1		1		1		15	30	57	16	15.92	04/2013	46:20.0		04/2013
395642701	S	3795	BL	BENTONOD	04/2013	1		1		1		1		1		1		1		1		1		1		1		0		1		1		1		14	28	73	14	12.8	04/2013	00:26.0		04/2013
395721601	S	3190	BL	BENTONOD	04/2013	1		1		1		1		1		1		1		1		1		1		1		1		1		0		1		14	28	82	15	14.13	04/2013	49:28.0		04/2013
395788601	S	3625	V04	BENTONEV	04/2013		1		1		1		1		0		0		1		0		1		0		0		0		0		0		1	7	14	68	6	4.92	04/2013	46:20.0		04/2013
395638901	S	3819	V04	BENTONEV	04/2013		1		1		1		1		1		1		1		0		0		1		1		1		0		0		1	11	22	53	10	10.24	04/2013	17:10.0		04/2013
395806101	S	3608	V06	BENTONOD	04/2013	1		1		1		1		1		1		1		1		1		1		1		1		1		1		1		15	30	48	16	15.46	04/2013	36:45.0		04/2013
395874701	S	4117	BL	BENTONOD	04/2013	0		1		1		0		1		1		1		1		1		0		0		1		1		1		1		11	22	59	10	9.55	04/2013	13:22.0		04/2013
395938601	S	4124	BL	BENTONOD	04/2013	1		1		0		0		1		1		1		1		1		1		0		1		0		0		1		10	20	71	9	8.22	04/2013	55:55.0		04/2013
396117801	S	3573	V04	BENTONEV	04/2013		1		1		1		1		0		1		1		1		1		1		1		1		0		1		1	13	26	53	13	12.62	05/2013	15:17.0		05/2013
396284001	S	3460	V06	BENTONOD	04/2013	1		1		1		1		1		1		1		1		1		1		1		1		1		1		1		15	30	72	16	16.38	05/2013	00:20.0		05/2013
396293801	S	3191	BL	BENTONOD	05/2013	1		1		1		1		1		1		1		1		1		1		1		1		1		1		1		15	30	66	16	15	05/2013	49:44.0		05/2013
396389101	S	3607	V06	BENTONOD	04/2013	1		1		1		1		1		1		1		1		1		1		0		1		1		1		1		14	28	57	14	13.49	05/2013	46:21.0		05/2013
396449401	S	3332	BL	BENTONOD	04/2013	1		1		1		1		1		1		1		1		1		1		1		0		1		1		1		14	28	74	14	13.26	05/2013	08:49.0		05/2013
396328301	S	3852	V06	BENTONOD	05/2013	1		1		1		1		0		1		0		0		1		0		0		1		0		0		0		7	14	78	7	6.48	05/2013	17:52.0		05/2013
396330301	S	3002	V06	BENTONOD	04/2013	0		1		1		1		1		1		1		1		1		1		0		1		1		1		1		13	26	69	13	12.16	05/2013	33:46.0		05/2013
396467101	S	3333	BL	BENTONOD	05/2013	1		1		1		1		0		1		1		0		1		0		1		0		0		0		1		9	18	66	8	6.43	05/2013	14:33.0		05/2013
396691201	S	4086	BL	BENTONOD	04/2013	1		1		1		1		1		1		1		1		1		1		0		1		1		1		1		14	28	73	14	12.34	05/2013	29:49.0		05/2013
396612701	S	4118	BL	BENTONOD	05/2013	1		1		1		0		1		1		1		1		1		1		1		0		1		0		1		12	24	68	12	11.06	05/2013	12:23.0		05/2013
396592601	S	3459	V06	BENTONOD	04/2013	1		1		1		1		1		1		1		0		1		1		1		1		1		0		1		13	26	53	13	12.62	05/2013	59:42.0		05/2013
396860101	S	3390	BL	BENTONOD	03/2013	0		1		1		1		1		1		1		1		1		1		1		1		1		1		0		13	26	65	13	11.93	05/2013	51:52.0		05/2013
396966001	S	3385	BL	BENTONOD	12/2012	1		1		1		1		1		0		1		1		0		1		1		1		1		1		0		12	24	51	12	11.75	05/2013	24:04.0		05/2013
397096401	S	3389	BL	BENTONOD	02/2013	1		1		1		1		1		1		1		1		1		1		0		1		1		0		0		12	24	71	12	11.06	05/2013	26:32.0		05/2013
397275901	S	3418	V06	BENTONOD	05/2013	1		1		1		1		1		1		1		1		1		1		1		1		1		1		1		15	30	56	16	15.46	05/2013	41:39.0		05/2013
397252601	S	3383	BL	BENTONOD	10/2012	1		1		1		1		1		1		1		1		1		1		1		1		1		1		1		15	30	48	16	14.08	05/2013	36:24.0		05/2013
397250101	S	4125	BL	BENTONOD	04/2013	1		1		1		1		1		1		1		1		1		1		0		1		1		1		1		14	28	64	14	12.11	05/2013	02:00.0		05/2013
396633201	S	3109	V06	BENTONOD	04/2013	1		1		1		1		1		1		1		1		1		1		1		1		1		1		1		15	30	54	16	15.23	05/2013	28:16.0		05/2013
396662201	S	3108	V06	BENTONOD	04/2013	0		1		1		1		0		1		1		1		1		1		1		1		1		1		0		12	24	51	12	11.29	05/2013	05:42.0		05/2013
397468601	S	3457	V06	BENTONOD	05/2013	1		1		1		1		1		1		1		1		1		1		1		1		1		1		1		15	30	65	16	14.77	05/2013	25:11.0		05/2013
397400701	S	3392	BL	BENTONOD	04/2013	1		1		1		1		1		1		1		1		1		1		0		1		1		1		1		14	28	50	14	12.57	05/2013	38:28.0		05/2013
397542901	S	3871	BL	BENTONOD	05/2013	1		1		1		1		1		1		1		1		0		1		1		0		1		1		0		12	24	56	12	11.98	05/2013	17:52.0		05/2013
397592401	S	3288	BL	BENTONOD	04/2013	1		1		1		1		1		1		1		1		1		1		1		1		0		1		1		14	28	46	14	10.96	05/2013	52:57.0		05/2013
397634701	S	3570	V06	BENTONOD	05/2013	1		1		1		1		1		1		1		1		1		1		1		1		1		1		1		15	30	74	16	15	05/2013	14:24.0		05/2013
397686501	S	4037	BL	BENTONOD	04/2013	1		1		1		1		1		1		1		1		1		1		1		1		1		1		1		15	30	52	16	16.38	05/2013	04:37.0		05/2013
398048501	S	3175	V04	BENTONEV	05/2013		1		1		1		1		1		1		1		1		0		1		0		1		0		1		0	11	22	58	10	7.94	05/2013	46:53.0		05/2013
398052801	S	3668	BL	BENTONOD	05/2013	1		1		1		1		1		1		1		1		1		1		0		1		1		1		1		14	28	75	14	11.42	05/2013	25:14.0		05/2013
397864101	S	3850	V06	BENTONOD	04/2013	1		1		1		1		1		1		1		1		1		1		1		1		1		1		1		15	30	52	16	16.38	05/2013	30:59.0		05/2013
399406201	S	3796	BL	BENTONOD	05/2013	1		1		1		1		1		1		1		1		1		1		1		1		0		1		1		14	28	64	14	12.34	05/2013	00:02.0		05/2013
398124301	S	3917	BL	BENTONOD	05/2013	1		1		1		1		1		1		1		1		1		0		1		1		1		0		1		13	26	69	13	14	05/2013	54:45.0		05/2013
398207301	S	3001	V06	BENTONOD	05/2013	1		1		1		1		1		1		1		1		1		1		1		1		1		1		1		15	30	67	16	15.46	05/2013	04:33.0		05/2013
398174401	S	3003	V06	BENTONOD	04/2013	1		1		1		1		1		1		1		1		1		1		1		1		1		0		1		14	28	58	14	13.26	05/2013	06:26.0		05/2013
398201801	S	3604	V06	BENTONOD	05/2013	1		1		1		1		1		1		1		1		1		1		0		0		1		0		1		12	24	71	12	11.52	05/2013	46:21.0		05/2013
398146901	S	3004	V06	BENTONOD	04/2013	1		1		1		1		1		1		1		1		1		1		1		1		1		1		1		15	30	61	16	15.46	05/2013	25:35.0		05/2013
398118901	S	4051	V04	BENTONEV	05/2013		1		1		1		1		1		0		1		0		1		1		1		1		0		0		0	10	20	54	9	7.76	05/2013	25:52.0		05/2013
392195401	S	3252	V06	BENTONOD	02/2013	1		1		1		1		1		1		1		1		1		1		1		1		1		1		1		15	30	49	16	15.46	04/2013	59:25.0		05/2013
391568301	S	3251	V06	BENTONOD	01/2013	1		1		1		1		1		1		1		1		1		0		1		1		0		1		1		13	26	61	13	11.93	03/2013	58:47.0		05/2013
398291901	S	3901	V04	BENTONEV	05/2013		1		1		1		1		1		1		1		1		1		1		1		1		1		0		0	13	26	69	13	12.85	05/2013	43:13.0		05/2013
398360101	S	3653	V06	BENTONOD	04/2013	1		1		1		1		1		1		1		1		1		1		1		1		1		1		1		15	30	81	17	16.79	05/2013	27:13.0		05/2013
398249901	S	3900	V04	BENTONEV	05/2013		1		1		1		0		1		0		1		1		1		0		1		1		1		1		1	12	24	72	12	10.83	05/2013	32:19.0		05/2013
398355801	S	3565	V06	BENTONOD	05/2013	1		1		1		1		1		1		1		1		1		1		1		1		1		1		1		15	30	55	16	15	05/2013	13:17.0		05/2013
398379101	S	3225	V04	BENTONEV	05/2013		1		1		1		1		1		1		1		1		1		0		1		0		0		1		0	11	22	70	10	8.63	05/2013	12:40.0		05/2013
398505501	S	3564	V06	BENTONOD	05/2013	1		1		1		1		1		1		1		1		1		1		1		1		0		1		1		14	28	71	14	12.8	05/2013	12:58.0		05/2013
398537401	S	3107	V06	BENTONOD	05/2013	1		1		1		1		1		1		1		1		1		1		1		1		1		1		1		15	30	71	16	15.46	05/2013	25:30.0		05/2013
398498901	S	3226	ST	BENTONEV	05/2013		1		1		1		1		1		1		1		1		1		1		1		1		0		0		0	12	24	34	12	11.52	05/2013	19:13.0		05/2013
398676801	S	3448	V04	BENTONEV	05/2013		1		1		1		1		1		1		1		1		1		1		0		1		1		0		1	13	26	57	13	13.08	05/2013	21:36.0		05/2013
398642301	S	4036	PW	BENTONEV	05/2013		1		1		1		1		1		1		1		1		1		1		1		1		0		1		1	14	28	49	14	13.26	05/2013	05:13.0		05/2013
398940901	S	3018	V04	BENTONEV	05/2013		1		1		1		1		1		1		0		1		1		0		0		1		0		0		1	10	20	61	9	7.76	05/2013	25:36.0		05/2013
398981501	S	3660	V04	BENTONEV	04/2013		1		0		1		1		0		1		1		1		1		0		1		0		0		0		1	9	18	77	8	7.12	05/2013	40:48.0		05/2013
398836301	S	3821	V04	BENTONEV	05/2013		1		1		1		1		1		1		1		0		0		0		1		1		0		1		1	11	22	67	10	10.7	05/2013	17:45.0		05/2013
398848001	S	3312	V04	BENTONEV	05/2013		1		1		1		1		1		1		1		1		1		1		1		1		1		1		1	15	30	79	17	15.64	05/2013	12:46.0		05/2013
398857401	S	3290	BL	BENTONEV	05/2013		1		1		1		0		1		0		1		1		1		1		1		1		1		1		1	13	26	63	13	12.39	05/2013	08:31.0		05/2013
399088501	S	3122	V04	BENTONEV	05/2013		1		1		1		1		1		1		0		1		1		1		1		1		1		1		1	14	28	63	14	13.26	05/2013	09:34.0		05/2013
399070201	S	3110	V06	BENTONOD	05/2013	0		1		1		0		1		1		1		1		0		1		0		1		1		1		0		10	20	64	9	7.3	05/2013	04:11.0		05/2013
398991001	S	3820	V04	BENTONEV	05/2013		1		1		1		1		0		0		1		1		1		0		1		0		1		0		0	9	18	77	8	8.5	05/2013	42:04.0		05/2013
399000301	S	3902	V04	BENTONEV	05/2013		1		1		1		1		1		1		0		0		1		0		0		1		1		0		1	10	20	79	9	7.99	05/2013	43:13.0		05/2013
399213201	S	3314	V04	BENTONEV	05/2013		1		1		1		0		1		1		0		1		0		1		1		0		1		1		0	10	20	78	9	8.91	05/2013	38:55.0		05/2013
399460801	S	3792	V01	BENTONOD	05/2013	1		1		1		1		1		0		1		1		1		1		1		1		1		1		1		14	28	57	14	14.18	05/2013	00:27.0		05/2013
399557701	S	3066	V06	BENTONOD	05/2013	1		1		1		1		0		1		1		1		1		1		1		1		0		0		0		11	22	65	10	9.32	05/2013	28:45.0		05/2013
399614601	S	3112	V06	BENTONOD	05/2013	0		1		1		1		1		1		1		1		1		1		1		1		1		1		1		14	28	64	14	13.26	05/2013	11:24.0		05/2013
399626101	S	3111	V06	BENTONOD	05/2013	1		1		1		1		0		1		1		0		1		0		1		1		1		0		1		11	22	66	10	9.32	05/2013	31:08.0		05/2013
399675401	S	4023	V04	BENTONEV	05/2013		1		1		1		1		1		1		1		1		1		1		1		0		1		1		1	14	28	64	14	11.42	05/2013	52:02.0		05/2013
399793701	S	3611	V06	BENTONOD	05/2013																																				05/2013	45:56.0		05/2013
399777001	S	3512	V06	BENTONOD	05/2013	0		1		1		1		1		1		1		1		1		1		1		1		1		1		1		14	28	68	14	13.72	05/2013	23:09.0		05/2013
399796301	S	3611	V06	BENTONEV	05/2013		1		1		1		1		1		1		1		0		1		1		1		1		0		1		1	13	26	43	13	12.16	05/2013	45:56.0		05/2013
399849001	S	3609	V06	BENTONOD	05/2013	1		0		1		1		0		1		1		1		1		1		1		0		0		1		1		11	22	70	10	8.86	05/2013	46:22.0		05/2013
400336001	S	3654	V06	BENTONOD	05/2013	1		1		1		1		1		1		1		1		1		1		1		1		1		1		1		15	30	49	16	15.46	06/2013	53:33.0		06/2013
400252601	S	3854	V06	BENTONOD	05/2013	1		1		1		1		1		1		1		1		1		1		1		1		1		1		0		14	28	32	14	13.95	06/2013	23:51.0		06/2013
400411601	S	3420	V06	BENTONOD	06/2013	1		1		1		1		1		1		1		1		1		1		1		0		1		1		1		14	28	52	14	13.26	06/2013	20:42.0		06/2013
400592801	S	3021	V04	BENTONEV	06/2013		1		1		1		1		0		0		1		0		0		1		1		1		1		1		0	10	20	65	9	8.68	06/2013	25:36.0		06/2013
395945101	S	4127	BL	BENTONOD	04/2013	1		1		1		1		1		0		1		1		1		0		0		1		1		1		1		12	24	67	12	11.52	04/2013	14:37.0		06/2013
400680901	S	3822	V04	BENTONEV	06/2013		1		1		1		1		1		1		1		1		1		1		1		1		1		1		1	15	30	57	16	17.07	06/2013	18:37.0		06/2013
400709401	S	4094	ST	BENTONEV	06/2013		1		1		1		1		0		0		0		0		1		0		0		0		0		0		0	5	10	77	5	3.82	06/2013	35:53.0		06/2013
401185201	S	3064	V06	BENTONOD	06/2013	1		1		1		1		1		1		1		1		1		1		0		1		0		1		1		13	26	62	13	11.47	06/2013	34:11.0		06/2013
401144501	S	3067	V06	BENTONOD	06/2013	1		1		1		1		1		1		1		1		1		1		1		1		0		0		1		13	26	76	13	12.16	06/2013	40:03.0		06/2013
401288001	S	3375	V04	BENTONEV	06/2013		1		1		1		1		1		1		1		1		1		1		1		0		1		1		1	14	28	51	14	13.26	06/2013	21:56.0		06/2013
401205901	S	3776	V04	BENTONEV	06/2013		1		0		1		1		1		1		0		1		0		0		1		0		1		0		0	8	16	64	7	5.56	06/2013	00:28.0		06/2013
401309301	S	3371	V04	BENTONEV	02/2013		1		1		1		1		1		1		1		0		1		0		1		1		1		1		0	12	24	69	12	11.06	06/2013	33:26.0		06/2013
401202401	S	3777	V04	BENTONEV	06/2013		1		1		1		1		0		0		1		0		1		1		1		1		1		1		1	12	24	63	12	12.21	06/2013	00:27.0		06/2013
401541201	S	3079	V04	BENTONEV	06/2013		1		1		1		1		1		1		1		1		1		1		1		0		1		1		1	14	28	69	14	14.18	06/2013	34:11.0		06/2013
401490901	S	4056	V04	BENTONEV	06/2013		1		1		1		1		1		0		1		1		1		1		1		1		1		1		1	14	28	65	14	12.8	06/2013	31:59.0		06/2013
394937301	S	4139	BL	BENTONOD	04/2013	1		1		1		1		1		1		1		1		1		1		1		1		1		1		1		15	30	80	17	16.79	04/2013	28:25.0		06/2013
400519101	S	3260	V06	BENTONOD	06/2013	0		0		0		0		1		0		0		0		1		0		0		0		0		0		0		2	4	65	4	2.26	06/2013	59:39.0		06/2013
394762001	S	4136	BL	BENTONOD	03/2013	1		1		1		0		1		1		1		1		1		0		1		0		0		1		1		11	22	55	10	9.55	04/2013	36:18.0		06/2013
391768501	S	4135	BL	BENTONOD	03/2013	1		1		1		1		1		1		1		1		1		1		1		1		1		1		0		14	28	66	14	13.72	03/2013	28:53.0		06/2013
401675401	S	3206	V06	BENTONOD	06/2013	1		1		1		1		1		1		1		1		1		0		1		0		0		0		1		11	22	33	10	8.63	06/2013	12:40.0		06/2013
402852801	S	3422	V06	BENTONOD	06/2013	1		1		1		1		1		1		1		1		1		0		1		1		1		1		1		14	28	59	14	12.57	06/2013	46:13.0		06/2013
402004701	S	3775	V04	BENTONEV	05/2013		1		1		1		1		1		1		1		1		1		1		1		1		1		1		1	15	30	63	16	15	06/2013	00:28.0		06/2013
402262401	S	3627	V04	BENTONEV	05/2013		1		1		1		1		1		1		1		1		1		1		1		1		0		1		1	14	28	60	14	13.72	06/2013	53:47.0		06/2013
402036801	S	3853	V06	BENTONOD	06/2013	0		1		1		1		1		1		1		1		1		1		1		1		0		1		1		13	26	48	13	13.77	06/2013	21:30.0		06/2013
402237201	S	3606	V06	BENTONEV	05/2013		1		1		1		1		1		1		1		1		1		1		1		1		1		1		1	15	30	52	16	15.46	06/2013	46:22.0		06/2013
402349501	S	3956	V04	BENTONEV	06/2013		1		1		1		1		1		1		1		1		1		1		1		0		1		1		1	14	28	64	14	12.8	06/2013	11:17.0		06/2013
402317601	S	3472	V04	BENTONEV	06/2013		1		1		1		1		1		1		1		1		1		1		1		1		1		1		1	15	30	62	16	14.77	06/2013	04:19.0		06/2013
402437501	S	3356	V06	BENTONOD	06/2013	1		1		1		1		1		1		1		1		1		1		0		1		1		1		1		14	28	77	14	13.72	06/2013	45:14.0		06/2013
402494301	S	3123	ST	BENTONEV	06/2013		1		1		1		1		1		1		1		1		1		1		1		0		1		0		0	12	24	70	12	10.6	06/2013	35:03.0		06/2013
402742101	S	3400	V08	BENTONEV	06/2013		1		1		1		1		0		1		1		1		1		0		1		1		1		1		0	12	24	42	12	10.6	06/2013	40:04.0		06/2013
402548001	S	3823	V04	BENTONEV	06/2013		1		1		1		1		0		1		1		1		1		1		1		1		1		0		1	13	26	58	13	13.54	06/2013	20:29.0		06/2013
402849301	S	3461	V06	BENTONOD	06/2013	1		1		1		1		1		1		1		1		1		1		0		1		1		1		1		14	28	64	14	12.8	06/2013	00:49.0		06/2013
402812201	S	3802	V06	BENTONOD	06/2013	1		1		0		1		0		1		1		1		1		1		0		1		1		1		1		12	24	72	12	11.98	06/2013	21:21.0		06/2013
403048201	S	3178	V04	BENTONEV	06/2013		1		1		1		1		0		0		1		0		0		0		1		1		0		0		0	7	14	72	6	4	06/2013	29:03.0		06/2013
403208201	S	3354	V06	BENTONOD	03/2013	0		1		1		1		1		1		1		1		1		1		0		1		1		1		1		13	26	71	13	12.16	06/2013	42:51.0		06/2013
403252201	S	4054	V04	BENTONEV	06/2013		0		0		0		1		0		0		0		0		0		1		0		0		0		0		0	2	4	63	4	3.18	06/2013	28:34.0		06/2013
403176601	S	3779	V04	BENTONEV	06/2013		1		1		1		1		1		1		1		1		1		1		1		1		1		1		1	15	30	57	16	15.92	06/2013	05:43.0		06/2013
403175401	S	3865	V04	BENTONEV	06/2013		1		1		1		1		1		1		1		0		0		1		0		0		0		0		0	8	16	78	7	7.4	06/2013	17:52.0		06/2013
403324201	S	3421	V06	BENTONOD	06/2013	1		1		1		1		1		1		1		1		1		1		1		1		0		1		1		14	28	41	14	13.72	06/2013	54:51.0		06/2013
403484001	S	3751	V06	BENTONOD	06/2013	1		1		1		1		1		1		1		1		1		1		1		1		1		0		1		14	28	70	14	14.64	06/2013	00:28.0		06/2013
403602401	S	3165	V06	BENTONOD	06/2013	1		1		1		1		0		1		1		1		1		1		0		1		0		1		0		11	22	60	10	8.86	06/2013	45:02.0		06/2013
403466901	S	3778	V04	BENTONEV	06/2013		1		1		1		1		0		1		1		1		1		1		0		1		1		0		0	11	22	53	10	9.78	06/2013	00:25.0		06/2013
403540001	S	3020	V04	BENTONEV	05/2013		1		1		1		1		1		1		1		1		1		1		1		1		1		1		1	15	30	75	16	15.69	06/2013	25:36.0		06/2013
403575501	S	3008	V06	BENTONOD	06/2013	1		1		0		1		1		1		1		1		1		0		0		1		1		1		1		12	24	83	12	11.52	06/2013	25:37.0		06/2013
403587001	S	3358	V06	BENTONOD	03/2013	1		1		1		1		1		1		1		1		1		1		0		1		1		1		1		14	28	50	14	13.49	06/2013	56:50.0		06/2013
403524801	S	3629	V04	BENTONEV	06/2013		1		1		1		1		1		1		1		1		1		1		1		1		1		1		0	14	28	54	14	12.8	06/2013	46:23.0		06/2013
403974801	S	3855	V06	BENTONOD	07/2013	1		1		1		1		1		1		1		1		1		1		1		1		1		1		1		15	30	50	16	16.38	07/2013	17:53.0		07/2013
404186701	S	4058	V04	BENTONEV	07/2013		1		1		1		1		1		1		1		1		1		1		1		0		0		0		0	11	22	63	10	8.4	07/2013	32:29.0		07/2013
404152701	S	3428	V06	BENTONOD	07/2013	1		1		1		1		1		1		1		1		1		1		1		1		1		1		1		15	30	60	16	14.54	07/2013	53:52.0		07/2013
404251401	S	3804	V06	BENTONOD	07/2013	1		1		0		1		1		1		1		1		0		1		0		1		1		1		1		12	24	62	12	11.98	07/2013	06:36.0		07/2013
404351001	S	3614	V06	BENTONOD	07/2013	1		1		1		1		1		1		1		1		1		1		1		0		0		1		1		13	26	64	13	11.7	07/2013	46:23.0		07/2013
404261201	S	3430	V06	BENTONOD	07/2013	1		1		1		1		1		1		1		1		1		1		1		0		1		1		1		14	28	55	14	13.72	07/2013	06:56.0		07/2013
404432401	S	3567	V06	BENTONOD	07/2013	1		1		1		1		1		1		1		1		1		1		1		1		1		1		1		15	30	67	16	15.69	07/2013	13:47.0		07/2013
404554901	S	3351	V06	BENTONOD	03/2013	1		1		1		1		1		1		1		1		1		1		0		0		1		0		1		12	24	69	12	10.14	07/2013	23:28.0		07/2013
404535301	S	3515	V06	BENTONOD	07/2013	1		1		0		0		0		1		1		1		1		0		0		0		1		0		1		8	16	75	7	6.25	07/2013	24:20.0		07/2013
404520301	S	3361	V06	BENTONOD	07/2013	1		1		1		1		1		1		1		0		1		1		0		1		1		0		1		12	24	58	12	10.83	07/2013	16:14.0		07/2013
404657301	S	3372	V04	BENTONEV	02/2013		1		1		1		1		1		1		1		1		1		0		1		1		1		0		1	13	26	72	13	12.16	07/2013	33:45.0		07/2013
404629201	S	3378	V04	BENTONEV	07/2013		1		1		1		1		1		1		1		1		1		1		1		1		1		0		1	14	28	49	14	12.34	07/2013	35:26.0		07/2013
404905201	S	3403	V08	BENTONEV	07/2013		1		1		1		1		0		1		1		1		1		1		1		1		1		1		1	14	28	71	14	12.8	07/2013	40:47.0		07/2013
404835501	S	3227	V04	BENTONEV	07/2013		1		1		1		1		1		1		1		1		1		1		1		1		1		1		1	15	30	51	16	15.46	07/2013	12:41.0		07/2013
404820001	S	60015	BL	BENTONOD	07/2013	1		0		1		0		0		1		0		1		1		1		0		1		1		0		0		8	16	80	7	5.1	07/2013	32:44.0		07/2013
404858201	S	3582	V04	BENTONEV	07/2013		1		1		1		1		1		1		1		1		0		1		1		1		1		0		0	12	24	64	12	9.91	07/2013	35:36.0		07/2013
404767701	S	3585	V04	BENTONEV	07/2013		1		1		1		1		0		1		1		1		1		1		1		1		1		1		1	14	28	50	14	13.72	07/2013	36:10.0		07/2013
405014501	S	3424	V06	BENTONOD	07/2013	1		1		1		1		1		1		1		1		1		1		0		1		1		1		1		14	28	66	14	13.26	07/2013	47:19.0		07/2013
405075701	S	3176	V04	BENTONEV	07/2013		1		1		1		0		1		1		1		1		1		1		1		1		1		1		1	14	28	62	14	12.57	07/2013	47:10.0		07/2013
405199901	S	3228	V04	BENTONEV	07/2013		1		1		1		1		0		1		0		0		1		1		0		0		0		0		0	7	14	68	6	3.31	07/2013	12:42.0		07/2013
405134101	S	3867	V04	BENTONEV	07/2013		1		1		1		1		1		0		1		0		0		0		0		0		0		0		0	6	12	72	6	6.3	07/2013	29:42.0		07/2013
405210501	S	3230	V04	BENTONEV	07/2013		1		1		1		1		1		1		1		1		1		1		1		1		1		1		1	15	30	70	16	15.46	07/2013	12:42.0		07/2013
405153701	S	3423	V06	BENTONOD	07/2013	1		1		1		1		1		1		1		1		1		1		0		1		1		1		1		14	28	71	14	13.26	07/2013	46:49.0		07/2013
405352901	S	3613	V06	BENTONOD	07/2013	1		1		1		1		1		1		1		1		1		1		1		1		1		1		1		15	30	57	16	15.46	07/2013	46:23.0		07/2013
405433701	S	3404	V08	BENTONEV	07/2013		1		1		1		1		1		1		1		1		1		1		1		1		1		1		1	15	30	58	16	15.92	07/2013	41:44.0		07/2013
405514001	S	3700	V04	BENTONEV	07/2013		1		1		1		1		0		1		1		0		1		0		0		0		1		0		1	9	18	63	8	9.19	07/2013	43:47.0		07/2013
405532301	S	3212	V06	BENTONOD	07/2013	0		1		1		1		1		1		1		1		1		1		1		1		1		1		1		14	28	58	14	13.72	07/2013	47:12.0		07/2013
405577401	S	4052	V04	BENTONEV	07/2013		1		1		1		1		1		1		1		1		1		0		0		0		0		0		0	9	18	67	8	7.12	07/2013	26:23.0		07/2013
405648001	S	3537	V04	BENTONEV	07/2013		1		1		1		1		1		1		1		0		1		1		0		1		0		0		1	11	22	43	10	9.78	07/2013	29:38.0		07/2013
405891901	S	3182	ST	BENTONEV	07/2013		1		1		1		1		1		1		1		0		1		1		1		1		0		1		1	13	26	55	13	11.7	07/2013	31:23.0		07/2013
406066001	S	3701	V04	BENTONEV	07/2013		1		1		1		1		0		1		1		0		0		1		1		0		1		0		0	9	18	47	8	6.89	07/2013	03:10.0		07/2013
405966801	S	3406	V08	BENTONEV	07/2013		1		1		1		1		0		1		1		1		1		1		1		1		1		1		1	14	28	37	14	12.8	07/2013	42:13.0		07/2013
405934101	S	4055	V04	BENTONEV	07/2013		1		1		1		1		0		1		1		1		1		1		1		1		1		1		0	13	26	70	13	12.16	07/2013	31:30.0		07/2013
405866201	S	3080	V04	BENTONEV	07/2013		1		1		1		1		1		1		1		1		1		0		1		1		1		1		1	14	28	81	15	13.67	07/2013	34:12.0		07/2013
406146401	S	4092	V04	BENTONEV	07/2013		1		1		1		1		1		1		1		1		0		1		1		0		1		0		1	12	24	78	12	10.6	07/2013	40:40.0		07/2013
406132301	S	3957	V04	BENTONEV	07/2013		1		1		1		1		1		1		1		1		1		1		1		0		0		1		0	12	24	69	12	11.06	07/2013	18:13.0		07/2013
406131101	S	3264	V06	BENTONOD	07/2013	1		1		1		1		1		1		1		1		1		1		1		1		1		1		1		15	30	62	16	15.92	07/2013	59:49.0		07/2013
406113201	S	4053	V04	BENTONEV	07/2013		1		1		1		1		1		1		1		1		1		1		1		1		1		1		1	15	30	49	16	15.46	07/2013	27:19.0		07/2013
406148701	S	3612	V06	BENTONOD	07/2013	1		1		1		1		1		1		1		1		1		1		1		1		1		1		1		15	30	69	16	15	07/2013	46:24.0		07/2013
406339301	S	3702	V04	BENTONEV	07/2013		1		1		0		1		0		0		1		1		0		0		0		1		0		0		1	7	14	72	6	6.99	07/2013	03:15.0		07/2013
406411301	S	3401	V08	BENTONEV	07/2013		1		1		1		1		1		1		1		1		1		1		0		1		0		1		1	13	26	59	13	11.47	07/2013	40:27.0		07/2013
406625801	S	3215	V06	BENTONOD	07/2013	1		0		1		1		0		1		1		1		0		0		0		1		0		0		1		8	16	71	7	6.02	07/2013	12:43.0		07/2013
406637401	S	3068	V06	BENTONOD	07/2013	1		1		1		1		1		1		1		1		1		1		1		0		0		1		1		13	26	72	13	11.93	07/2013	34:13.0		07/2013
406923501	S	3069	V06	BENTONOD	08/2013	0		1		1		1		1		1		1		1		1		1		1		1		1		0		1		13	26	55	13	11.7	08/2013	34:13.0		08/2013
406891501	S	3231	V04	BENTONEV	08/2013		1		1		1		1		1		1		1		1		1		1		1		1		1		1		1	15	30	56	16	15	08/2013	12:44.0		08/2013
406901401	S	3115	V06	BENTONOD	07/2013	1		1		1		1		1		1		1		1		1		1		1		1		1		1		1		15	30	63	16	15.46	08/2013	44:34.0		08/2013
406905701	S	3113	V06	BENTONOD	07/2013	1		1		1		1		1		1		1		1		0		1		0		0		1		1		1		12	24	61	12	11.06	08/2013	53:27.0		08/2013
406892601	S	3124	V04	BENTONEV	07/2013		1		1		1		1		1		1		1		1		1		1		1		1		1		1		1	15	30	58	16	15.46	08/2013	56:21.0		08/2013
406897701	S	3125	V04	BENTONEV	07/2013		1		1		1		1		1		1		1		1		1		1		0		1		1		1		1	14	28	47	14	13.26	08/2013	05:46.0		08/2013
406958801	S	3217	V06	BENTONOD	08/2013	0		1		1		1		1		0		1		1		1		1		1		1		1		1		1		13	26	71	13	11.24	08/2013	12:43.0		08/2013
406990801	S	3586	V04	BENTONEV	08/2013		1		1		1		1		0		1		1		1		1		1		0		1		1		0		1	12	24	63	12	11.06	08/2013	36:27.0		08/2013
407109401	S	3572	V06	BENTONOD	07/2013	1		1		1		1		1		1		1		1		1		1		0		1		1		1		1		14	28	59	14	13.26	08/2013	14:57.0		08/2013
407172701	S	3180	V04	BENTONEV	07/2013		1		1		1		1		1		1		1		1		0		1		1		1		1		0		0	12	24	61	12	10.6	08/2013	47:45.0		08/2013
407078601	S	4001	V06	BENTONOD	06/2013	1		1		1		1		1		1		1		1		1		1		1		1		1		1		1		15	30	51	16	15	08/2013	37:25.0		08/2013
407320101	S	3868	V04	BENTONEV	08/2013		1		1		1		1		1		1		1		1		1		1		1		1		1		0		1	14	28	70	14	14.41	08/2013	30:22.0		08/2013
407413801	S	3209	V06	BENTONOD	07/2013	1		1		1		1		1		1		1		1		1		1		0		1		1		1		1		14	28	70	14	12.8	08/2013	12:44.0		08/2013
407390201	S	3781	V04	BENTONEV	07/2013		1		1		1		1		0		1		1		1		1		1		1		1		1		1		1	14	28	73	14	13.26	08/2013	00:29.0		08/2013
407399401	S	4057	V04	BENTONEV	08/2013		1		1		1		1		1		1		1		1		1		1		1		1		0		1		1	14	28	62	14	12.11	08/2013	32:15.0		08/2013
407405701	S	3780	V04	BENTONEV	07/2013		1		1		1		1		1		1		0		1		1		1		0		1		1		0		0	11	22	71	10	10.01	08/2013	00:29.0		08/2013
407357601	S	3429	V06	BENTONOD	08/2013	1		1		0		1		1		1		1		1		1		1		1		1		0		0		0		11	22	67	10	9.32	08/2013	54:42.0		08/2013
407479801	S	3023	V04	BENTONEV	07/2013		1		1		1		1		1		1		1		1		0		1		1		1		1		0		1	13	26	72	13	12.16	08/2013	25:37.0		08/2013
407195801	S	3211	V06	BENTONOD	08/2013	0		1		1		1		1		1		1		1		1		1		1		1		1		1		1		14	28	63	14	14.18	08/2013	39:30.0		08/2013
407749301	S	4093	V04	BENTONEV	08/2013		1		1		1		1		0		1		1		0		0		1		0		0		1		0		0	8	16	52	7	5.56	08/2013	55:29.0		08/2013
407644101	S	3825	V04	BENTONEV	08/2013		1		1		1		1		1		1		1		1		1		1		0		1		1		0		0	12	24	59	12	12.44	08/2013	21:20.0		08/2013
407839501	S	3569	V06	BENTONOD	08/2013	1		1		0		0		1		1		1		1		1		1		0		1		0		0		1		10	20	42	9	8.45	08/2013	53:46.0		08/2013
407799801	S	4091	V04	BENTONEV	08/2013		1		1		1		1		1		1		1		1		1		1		0		1		0		0		0	11	22	69	10	8.86	08/2013	33:25.0		08/2013
407874701	S	3805	V06	BENTONOD	08/2013	1		1		1		1		1		1		1		1		1		1		0		1		1		1		1		14	28	58	14	13.72	08/2013	42:20.0		08/2013
407891801	S	3806	V06	BENTONOD	08/2013	1		1		1		1		1		1		1		1		1		1		1		1		1		0		1		14	28	61	14	14.18	08/2013	06:54.0		08/2013
407943901	S	3571	V06	BENTONOD	08/2013	0		1		1		1		1		1		1		1		1		1		0		1		0		1		1		12	24	47	12	10.6	08/2013	14:41.0		08/2013
408100201	S	3181	V04	BENTONEV	08/2013		1		1		1		1		0		1		1		0		1		0		0		0		0		0		0	7	14	68	6	4.92	08/2013	48:02.0		08/2013
408170701	S	3179	V04	BENTONEV	08/2013		1		1		1		0		1		0		1		0		1		1		1		1		1		1		1	12	24	52	12	11.98	08/2013	47:29.0		08/2013
486686101	S	3816	V08	BENTONEV	12/2014		1		1		1		1		1		1		1		1		0		1		1		1		1		1		0	13	26	67	13	12.62	12/2014	12:52.0		12/2014
486622101	S	40759	BL	BENTONOD	10/2014	1		1		0		1		0		1		1		0		1		1		1		0		0		0		0		8	16	44	7	6.02	12/2014	19:13.0		12/2014
408662501	S	3584	V04	BENTONEV	08/2013		1		1		1		1		1		1		1		1		1		1		1		1		1		1		1	15	30	44	16	15	08/2013	55:26.0		08/2013
408878801	S	4070	V04	BENTONEV	08/2013		1		1		1		0		0		0		1		0		0		0		1		0		0		0		0	5	10	80	5	3.59	08/2013	00:56.0		08/2013
409261401	S	3229	V04	BENTONEV	08/2013		1		1		1		1		1		1		1		1		1		0		1		1		1		1		1	14	28	74	14	12.34	08/2013	12:45.0		08/2013
410788801	S	3380	V04	BENTONEV	08/2013		1		1		1		1		1		0		1		0		1		1		1		1		1		0		0	11	22	71	10	8.63	09/2013	35:53.0		09/2013
410939801	S	3473	V04	BENTONEV	09/2013		1		1		1		1		0		1		0		1		1		1		0		1		1		1		1	12	24	56	12	11.52	09/2013	04:59.0		09/2013
411126401	S	3161	V06	BENTONOD	08/2013	1		0		1		1		1		1		1		1		1		1		1		1		1		1		1		14	28	46	14	13.26	09/2013	20:30.0		09/2013
411106901	S	4096	V04	BENTONEV	09/2013		1		1		1		1		0		0		1		0		0		1		1		1		0		1		0	9	18	50	8	7.12	09/2013	36:20.0		09/2013
410912001	S	3856	V06	BENTONOD	09/2013	1		1		1		1		1		1		1		1		1		1		1		1		1		1		1		15	30	69	16	16.38	09/2013	17:54.0		09/2013
409493601	S	3903	ST	BENTONEV	08/2013		1		1		1		1		1		0		1		0		1		1		0		1		1		0		0	10	20	72	9	7.99	08/2013	42:01.0		08/2013
411082201	S	4090	V04	BENTONEV	09/2013		1		1		1		1		1		1		1		1		1		1		1		1		1		1		1	15	30	58	16	14.77	09/2013	32:57.0		09/2013
409473301	S	3808	V06	BENTONOD	08/2013	1		1		1		1		1		1		1		1		1		1		1		1		1		0		0		13	26	59	13	12.85	08/2013	08:04.0		08/2013
409525301	S	3953	ST	BENTONOD	08/2013	1		1		1		1		1		1		1		1		1		1		1		1		1		1		1		15	30	55	16	15.46	08/2013	26:31.0		08/2013
411140301	S	3114	V06	BENTONOD	08/2013	1		1		1		1		1		1		1		1		1		1		0		1		1		1		0		13	26	65	13	11.01	09/2013	15:58.0		09/2013
409666201	S	4024	V04	BENTONEV	08/2013		1		1		1		1		1		1		1		1		1		1		1		1		0		1		1	14	28	73	14	12.8	09/2013	52:26.0		09/2013
411015301	S	3516	V06	BENTONOD	09/2013	1		1		1		1		1		1		1		1		1		1		1		1		1		1		1		15	30	80	17	17.02	09/2013	24:17.0		09/2013
410919301	S	3866	V04	BENTONEV	09/2013		1		1		1		1		1		1		1		1		1		1		1		0		0		0		0	11	22	54	10	9.78	09/2013	30:03.0		09/2013
411089301	S	4025	V04	BENTONEV	08/2013		1		1		1		1		1		1		0		1		1		1		1		1		1		0		0	12	24	50	12	11.52	09/2013	53:52.0		09/2013
411102401	S	4059	V04	BENTONEV	09/2013		1		1		1		1		1		1		1		1		1		1		1		1		1		1		1	15	30	47	16	15.46	09/2013	32:42.0		09/2013
411285401	S	3168	V06	BENTONOD	08/2013	1		1		1		1		0		1		1		0		1		1		0		0		0		0		1		9	18	65	8	6.66	09/2013	45:21.0		09/2013
411496501	S	3661	V04	BENTONEV	08/2013		1		1		1		1		1		1		1		0		1		1		1		1		1		1		1	14	28	61	14	12.57	09/2013	30:17.0		09/2013
411557901	S	90456	BL	BENTONOD	09/2013	1		1		1		0		0		1		0		1		1		1		0		0		1		0		1		9	18	82	8	6.2	09/2013	10:24.0		09/2013
411545901	S	4005	V06	BENTONOD	09/2013	1		1		1		1		1		1		1		1		1		1		1		1		1		0		1		14	28	74	14	13.95	09/2013	53:18.0		09/2013
409495601	S	4071	V04	BENTONEV	08/2013		1		1		1		1		1		1		1		1		1		1		1		1		1		1		1	15	30	59	16	15	08/2013	58:42.0		09/2013
411558501	S	4004	V06	BENTONOD	09/2013	1		1		1		1		1		1		1		1		1		1		0		0		0		0		1		11	22	66	10	9.32	09/2013	22:08.0		09/2013
411675701	S	3475	V04	BENTONEV	09/2013		1		1		1		1		1		1		1		1		1		1		1		1		1		1		1	15	30	49	16	14.77	09/2013	05:16.0		09/2013
412008201	S	3366	V04	BENTONEV	09/2012		1		1		1		1		1		1		1		1		1		1		1		0		0		1		1	13	26	62	13	13.08	09/2013	31:25.0		09/2013
411930601	S	3752	V06	BENTONOD	08/2013	0		1		1		1		1		1		1		1		1		1		0		0		0		0		1		10	20	54	9	8.45	09/2013	00:30.0		09/2013
411947301	S	3755	V06	BENTONOD	09/2013	1		1		1		1		1		1		1		1		1		1		1		1		1		1		1		15	30	50	16	16.15	09/2013	00:31.0		09/2013
412104001	S	3366	V06	BENTONOD	09/2013	0		1		1		1		1		1		1		1		1		1		0		1		0		1		0		11	22	63	10	9.78	09/2013	31:25.0		09/2013
412031301	S	3859	V06	BENTONOD	09/2013	1		1		1		1		1		1		1		1		1		1		1		1		1		0		1		14	28	61	14	14.18	09/2013	43:57.0		09/2013
412039801	S	3824	V04	BENTONEV	09/2013		1		1		1		1		1		1		1		0		1		1		1		1		1		1		0	13	26	56	13	13.31	09/2013	46:10.0		09/2013
412274401	S	3022	V04	BENTONEV	07/2013		1		1		1		1		0		0		1		0		0		1		1		1		1		1		0	10	20	59	9	8.91	09/2013	52:24.0		09/2013
412261901	S	3009	V06	BENTONOD	07/2013	1		1		1		1		1		1		1		1		1		0		0		0		0		1		0		10	20	85	10	9.55	09/2013	25:38.0		09/2013
412221301	S	60002	BL	BENTONOD	09/2013	1		1		1		1		1		1		1		1		1		1		1		0		1		1		1		14	28	77	14	11.65	09/2013	12:45.0		09/2013
412197001	S	3803	V06	BENTONOD	09/2013	0		1		1		1		1		1		1		1		1		1		1		1		1		1		1		14	28	71	14	13.26	09/2013	37:25.0		09/2013
412256701	S	3011	V06	BENTONOD	09/2013	1		1		1		1		1		1		1		1		1		1		1		1		1		1		0		14	28	34	14	13.26	09/2013	45:37.0		09/2013
412245801	S	3024	V04	BENTONEV	08/2013		1		1		1		1		1		1		1		1		0		0		0		1		0		0		1	10	20	53	9	7.76	09/2013	25:38.0		09/2013
412394901	S	3462	V06	BENTONOD	09/2013	0		1		1		1		1		1		1		1		1		0		1		1		1		0		0		11	22	46	10	7.94	09/2013	16:15.0		09/2013
412465301	S	3587	V04	BENTONEV	09/2013		1		1		1		1		1		1		1		1		1		1		1		1		1		1		1	15	30	53	16	15.46	09/2013	36:41.0		09/2013
412342801	S	4026	V04	BENTONEV	09/2013		1		1		1		1		0		1		1		1		0		1		1		1		1		1		0	12	24	76	12	10.6	09/2013	54:40.0		09/2013
412432001	S	3563	V06	BENTONOD	09/2013	1		1		1		1		1		1		1		1		1		1		1		0		1		1		1		14	28	62	14	13.26	09/2013	12:39.0		09/2013
412601501	S	3128	ST	BENTONEV	09/2013		1		1		1		1		1		1		1		0		1		0		1		1		1		0		1	12	24	61	12	10.6	09/2013	13:12.0		09/2013
412686701	S	3216	V06	BENTONOD	09/2013	1		1		1		1		1		1		1		1		1		1		1		1		0		1		1		14	28	54	14	12.34	09/2013	12:46.0		09/2013
412777401	S	3162	V06	BENTONOD	09/2013	1		1		1		1		1		1		1		0		1		1		1		1		1		1		1		14	28	63	14	13.72	09/2013	48:12.0		09/2013
412727401	S	3166	V06	BENTONOD	09/2013	0		1		1		1		1		1		1		1		1		1		0		1		1		1		1		13	26	61	13	12.16	09/2013	34:50.0		09/2013
412805401	S	3826	V04	BENTONEV	08/2013		1		1		1		1		1		1		1		1		0		1		1		0		0		1		0	11	22	78	10	9.09	09/2013	22:34.0		09/2013
412955801	S	3656	V06	BENTONOD	08/2013	1		1		1		1		1		1		1		0		1		1		0		1		1		1		1		13	26	81	14	11.88	09/2013	53:34.0		09/2013
412863801	S	3214	V06	BENTONOD	09/2013	1		1		1		1		1		1		1		1		0		1		0		1		0		0		1		11	22	80	10	9.78	09/2013	12:46.0		09/2013
412815601	S	3828	V04	BENTONEV	09/2013		1		1		1		1		0		0		1		1		0		0		1		1		1		1		1	11	22	78	10	9.32	09/2013	23:29.0		09/2013
412930801	S	3476	V04	BENTONEV	09/2013		1		1		1		1		1		1		1		1		1		1		0		1		0		0		1	12	24	66	12	11.29	09/2013	53:47.0		09/2013
413013801	S	3904	ST	BENTONEV	09/2013		1		1		1		0		0		1		1		1		1		1		1		0		0		0		0	9	18	72	8	8.04	09/2013	42:15.0		09/2013
412985701	S	3126	ST	BENTONEV	09/2013		1		1		1		1		1		0		1		1		1		0		1		1		0		1		1	12	24	65	12	10.6	09/2013	57:24.0		09/2013
413011601	S	3410	V08	BENTONEV	09/2013		1		1		1		1		1		1		1		1		1		1		1		1		1		1		1	15	30	76	16	15.46	09/2013	44:01.0		09/2013
412980401	S	4010	V06	BENTONOD	09/2013	1		1		1		1		1		1		1		1		1		1		1		1		1		1		1		15	30	44	16	16.38	09/2013	39:10.0		09/2013
411655001	S	3615	V06	BENTONOD	08/2013	1		1		1		1		1		1		1		1		1		1		1		1		1		1		1		15	30	68	16	14.77	09/2013	46:24.0		09/2013
413198501	S	3757	V06	BENTONOD	09/2013	0		1		1		1		1		1		1		1		1		1		0		1		0		0		1		11	22	72	10	10.01	09/2013	00:31.0		09/2013
413211201	S	3807	V06	BENTONOD	09/2013	1		1		1		1		1		1		1		0		1		1		0		1		0		0		0		10	20	75	9	6.84	09/2013	42:41.0		09/2013
413340801	S	3433	V06	BENTONOD	09/2013	1		1		1		1		1		1		1		1		1		1		0		1		1		1		1		14	28	83	15	14.36	10/2013	06:57.0		10/2013
413343801	S	3359	V06	BENTONOD	09/2013	1		1		1		1		1		1		1		1		1		0		0		0		0		0		1		10	20	74	9	7.76	10/2013	47:13.0		10/2013
413454801	S	3407	V08	BENTONEV	10/2013		1		1		1		1		1		0		1		1		1		1		1		1		0		1		1	13	26	68	13	12.16	10/2013	43:09.0		10/2013
413426101	S	3010	V06	BENTONOD	07/2013	1		1		1		1		1		1		1		1		1		0		0		1		1		1		1		13	26	49	13	12.16	10/2013	25:38.0		10/2013
413567001	S	3377	V04	BENTONEV	08/2013		1		1		1		1		1		1		1		1		1		1		1		0		1		1		1	14	28	54	14	13.26	10/2013	35:08.0		10/2013
413715101	S	3432	V06	BENTONOD	10/2013	1		1		1		1		1		1		1		1		1		1		1		1		1		1		1		15	30	65	16	15.92	10/2013	06:19.0		10/2013
421584301	S	3519	V06	BENTONOD	12/2013	1		1		1		1		1		1		1		1		1		1		1		1		0		1		1		14	28	75	14	12.34	12/2013	25:02.0		12/2013
413831901	S	3829	V04	BENTONEV	10/2013		1		1		1		1		1		1		1		1		1		1		1		0		1		1		0	13	26	68	13	14	10/2013	24:22.0		10/2013
413938701	S	3811	V06	BENTONOD	10/2013	0		1		1		0		1		1		1		1		1		1		0		1		0		0		1		10	20	69	9	8.68	10/2013	09:28.0		10/2013
414025001	S	3367	V06	BENTONOD	08/2013	1		1		1		1		1		1		1		1		1		1		0		1		1		1		1		14	28	47	14	13.26	10/2013	31:46.0		10/2013
414108101	S	3325	V04	BENTONEV	10/2013		1		1		1		1		1		1		1		1		1		1		1		0		1		1		0	13	26	67	13	11.7	10/2013	48:00.0		10/2013
414237501	S	3072	V06	BENTONOD	10/2013	1		1		1		1		1		1		1		1		1		1		1		1		1		1		1		15	30	49	16	16.38	10/2013	34:16.0		10/2013
414315201	S	4027	V04	BENTONEV	09/2013		1		1		1		1		1		1		1		0		1		1		1		1		1		1		1	14	28	67	14	13.26	10/2013	55:07.0		10/2013
414322401	S	3101	V04	BENTONEV	09/2013		1		1		1		1		1		1		1		1		1		1		1		1		1		1		0	14	28	51	14	11.65	10/2013	13:30.0		10/2013
414375201	S	3784	V04	BENTONOD	10/2013	1		1		1		1		1		1		1		1		1		1		1		1		1		1		1		15	30	55	16	15.69	10/2013	00:32.0		10/2013
414399301	S	3431	V06	BENTONOD	10/2013	1		1		0		1		1		1		1		1		1		1		1		1		1		0		1		13	26	63	13	12.16	10/2013	55:12.0		10/2013
414500401	S	3758	V06	BENTONOD	10/2013	1		1		1		1		1		1		1		1		1		1		1		1		1		1		1		15	30	71	16	15.46	10/2013	00:32.0		10/2013
414533001	S	3950	V06	BENTONOD	08/2013	1		1		1		0		1		1		0		1		1		1		0		1		1		1		0		11	22	45	10	8.86	10/2013	08:48.0		10/2013
414643401	S	3082	V04	BENTONEV	10/2013		1		1		1		1		1		1		1		0		1		1		1		1		0		0		0	11	22	66	10	8.86	10/2013	34:16.0		10/2013
414842201	S	3409	V08	BENTONEV	10/2013		1		1		1		1		1		1		1		1		1		1		1		1		1		1		1	15	30	66	16	15.92	10/2013	43:41.0		10/2013
414716401	S	3365	V06	BENTONOD	10/2013	1		1		1		1		1		1		1		1		1		1		1		1		1		1		0		14	28	51	14	13.26	10/2013	31:03.0		10/2013
414870401	S	3952	V06	BENTONOD	10/2013	0		1		1		1		1		1		1		1		1		1		1		1		1		0		1		13	26	71	13	11.7	10/2013	24:00.0		10/2013
414900301	S	4029	V04	BENTONEV	10/2013		1		1		1		1		1		1		1		1		1		1		1		1		1		0		1	14	28	49	14	13.26	10/2013	56:21.0		10/2013
415018701	S	3538	ST	BENTONEV	10/2013		1		1		1		1		0		0		1		0		0		0		0		1		0		0		0	6	12	71	6	3.54	10/2013	29:52.0		10/2013
414929201	S	3364	V06	BENTONOD	07/2013	1		0		1		1		0		1		0		1		1		0		0		1		1		0		1		9	18	41	8	6.89	10/2013	23:49.0		10/2013
415054601	S	3434	V06	BENTONOD	10/2013	1		1		1		1		1		1		1		1		1		1		1		1		1		1		1		15	30	55	16	15.46	10/2013	07:33.0		10/2013
415297701	S	3464	V06	BENTONOD	10/2013	1		1		1		1		1		1		1		1		1		1		1		1		1		1		1		15	30	53	16	15.46	10/2013	01:21.0		10/2013
415698901	S	3270	V06	BENTONOD	10/2013	1		1		0		1		1		1		1		1		1		0		1		0		0		0		1		10	20	56	9	8.45	10/2013	32:27.0		10/2013
415748001	S	3603	V06	BENTONOD	10/2013	1		1		1		1		1		1		1		1		1		1		1		1		1		0		1		14	28	60	14	13.72	10/2013	44:46.0		10/2013
415694201	S	3408	V06	BENTONOD	10/2013	1		1		1		1		1		1		1		1		1		1		0		1		1		0		1		13	26	41	13	12.16	10/2013	35:23.0		10/2013
415508101	S	3129	V04	BENTONEV	10/2013		1		1		1		1		0		0		1		1		0		1		1		0		1		0		1	10	20	57	9	7.76	10/2013	41:55.0		10/2013
415638901	S	3282	V04	BENTONEV	09/2013		1		1		1		1		1		1		1		1		1		1		1		1		0		0		0	12	24	63	12	11.52	10/2013	01:53.0		10/2013
415904901	S	3619	V06	BENTONOD	10/2013	1		1		1		1		1		0		1		1		1		1		1		1		0		1		1		13	26	34	13	12.39	10/2013	46:25.0		10/2013
415865801	S	3756	V06	BENTONOD	10/2013	1		1		1		1		1		1		1		1		1		1		1		1		0		1		1		14	28	67	14	14.18	10/2013	24:34.0		10/2013
415778601	S	3381	V04	BENTONEV	08/2013		1		0		0		1		1		1		1		0		0		0		1		1		0		0		1	8	16	52	7	5.1	10/2013	33:11.0		10/2013
416029201	S	3788	V04	BENTONEV	10/2013		1		1		1		1		1		1		1		1		0		1		1		1		0		1		1	13	26	61	13	11.7	10/2013	27:28.0		10/2013
415944601	S	3705	V04	BENTONEV	10/2013		1		1		1		1		1		1		1		0		1		1		1		1		1		0		0	12	24	66	12	12.9	10/2013	50:56.0		10/2013
416213001	S	12224	BL	BENTONOD	10/2013	1		1		1		1		1		1		1		1		1		1		1		0		1		1		1		14	28	66	14	12.34	10/2013	12:48.0		10/2013
416243301	S	3218	V06	BENTONOD	10/2013	1		1		1		0		1		0		0		1		1		0		0		0		0		1		0		7	14	65	6	4	10/2013	12:49.0		10/2013
416357001	S	3574	V06	BENTONOD	10/2013	1		1		1		1		1		1		1		1		1		1		0		1		0		0		1		12	24	67	12	10.6	10/2013	15:30.0		10/2013
416485401	S	3960	ST	BENTONEV	11/2013		1		1		1		1		1		1		1		1		1		1		1		1		1		1		1	15	30	53	16	15	11/2013	07:13.0		11/2013
416559901	S	3540	V04	BENTONEV	10/2013		1		1		1		1		1		1		1		1		1		1		1		1		1		0		0	13	26	65	13	12.62	11/2013	30:22.0		11/2013
416755701	S	3517	V06	BENTONOD	11/2013	1		1		1		1		1		1		1		0		1		1		1		0		1		0		1		12	24	47	12	10.37	11/2013	24:35.0		11/2013
416821401	S	3183	V04	BENTONEV	10/2013		1		1		1		1		0		1		1		1		1		0		1		1		1		1		1	13	26	65	13	11.7	11/2013	29:04.0		11/2013
416841201	S	3812	V06	BENTONOD	10/2013	0		1		0		1		0		0		1		1		1		1		0		1		1		0		0		8	16	66	7	6.71	11/2013	37:11.0		11/2013
416838001	S	3704	V04	BENTONEV	11/2013		1		1		1		1		1		1		1		0		1		1		0		1		1		1		1	13	26	63	13	12.85	11/2013	47:57.0		11/2013
416863001	S	3426	V06	BENTONOD	11/2013	1		1		1		1		1		1		1		1		1		1		0		1		1		0		1		13	26	70	13	12.85	11/2013	53:24.0		11/2013
417068901	S	4064	V04	BENTONEV	10/2013		1		1		1		1		1		1		1		0		1		0		1		1		1		1		1	13	26	73	13	12.16	11/2013	29:34.0		11/2013
416997201	S	4072	V04	BENTONEV	08/2013		1		1		1		1		1		1		1		1		1		1		1		1		1		1		1	15	30	58	16	16.38	11/2013	17:59.0		11/2013
416982501	S	3813	V06	BENTONOD	10/2013	1		1		1		1		1		1		1		1		1		0		0		1		1		1		1		13	26	67	13	12.16	11/2013	10:41.0		11/2013
416991601	S	3831	V04	BENTONEV	11/2013		1		1		1		1		1		1		0		1		1		1		1		0		1		0		0	11	22	76	10	9.32	11/2013	25:53.0		11/2013
417211101	S	3951	V06	BENTONOD	10/2013	1		1		1		1		1		1		1		1		1		1		1		1		1		1		1		15	30	59	16	15	11/2013	40:54.0		11/2013
417146801	S	4012	V06	BENTONOD	11/2013	1		1		1		1		1		1		1		1		1		1		0		1		1		1		1		14	28	52	14	12.57	11/2013	51:47.0		11/2013
416758501	S	4073	V04	BENTONEV	09/2013		1		1		1		1		1		1		0		1		1		0		0		1		0		0		0	9	18	48	8	7.58	11/2013	27:58.0		11/2013
416746701	S	4078	ST	BENTONEV	10/2013		1		1		1		1		1		1		0		1		1		1		0		1		0		0		0	10	20	70	9	8.22	11/2013	00:38.0		11/2013
417292701	S	3201	V08	BENTONEV	11/2013		1		1		1		1		1		1		1		0		1		1		1		1		0		0		0	11	22	67	10	7.94	11/2013	12:50.0		11/2013
417315301	S	3051	V08	BENTONEV	11/2013		1		1		1		1		1		1		1		1		1		1		1		1		1		1		1	15	30	74	16	15	11/2013	34:17.0		11/2013
417295701	S	3411	V08	BENTONEV	11/2013		1		1		1		1		1		1		1		0		1		1		1		1		1		1		1	14	28	43	14	13.26	11/2013	44:57.0		11/2013
417244301	S	3502	V08	BENTONEV	11/2013		1		1		1		1		1		1		1		1		1		1		1		1		0		1		1	14	28	72	14	13.26	11/2013	11:28.0		11/2013
417750201	S	3539	V04	BENTONEV	11/2013		1		1		1		1		1		0		1		1		1		1		1		1		1		1		1	14	28	56	14	12.8	11/2013	30:06.0		11/2013
417825501	S	3857	V06	BENTONOD	11/2013	0		1		1		1		0		1		1		1		1		0		0		1		0		1		1		10	20	42	9	8.68	11/2013	17:55.0		11/2013
417857401	S	3221	V06	BENTONOD	11/2013	1		1		1		1		1		1		1		1		1		1		0		1		0		1		1		13	26	69	13	12.62	11/2013	12:50.0		11/2013
417855801	S	3907	V04	BENTONEV	11/2013		0		1		1		0		0		1		1		0		0		0		0		0		0		0		0	4	8	70	5	4.28	11/2013	43:15.0		11/2013
417906001	S	4098	V04	BENTONEV	11/2013		1		1		1		1		1		1		1		1		0		1		0		1		1		1		1	13	26	59	13	12.16	11/2013	31:31.0		11/2013
418023301	S	3631	V04	BENTONEV	11/2013		1		1		1		1		1		1		1		1		1		1		1		1		1		1		1	15	30	69	16	15.46	11/2013	00:19.0		11/2013
418036801	S	3959	V04	BENTONEV	11/2013		1		1		1		1		1		1		1		1		1		1		1		1		1		1		1	15	30	74	16	15.23	11/2013	12:11.0		11/2013
417964501	S	3815	V06	BENTONOD	11/2013	1		1		1		1		1		1		1		0		1		0		1		1		1		0		1		12	24	64	12	11.98	11/2013	18:46.0		11/2013
418144801	S	3520	V06	BENTONOD	11/2013	1		1		0		0		1		1		1		1		0		1		0		1		1		0		0		9	18	73	8	7.58	11/2013	25:18.0		11/2013
418306301	S	3184	V04	BENTONEV	11/2013		1		1		1		1		1		1		1		1		1		1		1		1		1		1		1	15	30	60	16	15.46	11/2013	48:32.0		11/2013
418308801	S	3402	V06	BENTONOD	11/2013	1		1		1		1		1		1		1		1		1		1		1		1		1		1		1		15	30	49	16	15.46	11/2013	49:47.0		11/2013
418376701	S	3435	V06	BENTONOD	11/2013	1		1		1		1		1		1		1		1		1		1		1		1		1		1		0		14	28	56	14	12.8	11/2013	12:40.0		11/2013
418548101	S	4101	V04	BENTONEV	11/2013		1		1		1		1		1		0		1		1		1		1		0		0		1		0		1	11	22	67	10	9.78	11/2013	26:25.0		11/2013
418679301	S	3220	ST	BENTONOD	11/2013	1		1		1		1		1		1		1		1		1		1		0		1		1		1		1		14	28	75	14	12.34	11/2013	12:52.0		11/2013
418667001	S	3074	V06	BENTONOD	11/2013	1		1		1		1		1		1		1		1		1		1		1		1		1		1		1		15	30	33	16	13.85	11/2013	34:18.0		11/2013
418764101	S	3436	V06	BENTONOD	11/2013	1		1		1		1		1		1		1		1		1		1		1		1		1		1		1		15	30	52	16	16.38	11/2013	13:42.0		11/2013
418870001	S	4076	V04	BENTONEV	11/2013		1		1		1		1		1		0		1		1		1		1		1		1		1		1		1	14	28	74	14	12.57	11/2013	41:30.0		11/2013
418855101	S	3130	V04	BENTONEV	11/2013		1		1		1		1		1		1		1		1		0		1		1		1		1		1		1	14	28	44	14	12.8	11/2013	16:02.0		11/2013
418995801	S	3219	V06	BENTONOD	11/2013	1		1		1		1		1		1		1		1		1		1		1		1		1		0		1		14	28	71	14	12.34	11/2013	12:51.0		11/2013
419036601	S	3100	V08	BENTONEV	11/2013		1		1		1		1		0		1		1		1		0		1		1		1		1		1		0	12	24	70	12	11.06	11/2013	14:50.0		11/2013
419169201	S	3071	V06	BENTONOD	11/2013	1		1		1		1		1		1		1		1		1		1		1		0		1		1		1		14	28	73	14	14.18	11/2013	34:18.0		11/2013
419243301	S	3908	V04	BENTONEV	11/2013		1		1		1		1		1		1		1		1		1		1		1		1		1		1		1	15	30	65	16	15.69	11/2013	43:16.0		11/2013
419254301	S	3465	V06	BENTONOD	11/2013	1		1		1		1		1		1		1		1		1		1		0		1		1		1		1		14	28	65	14	13.72	11/2013	23:09.0		11/2013
419290901	S	3200	V08	BENTONEV	11/2013		1		1		1		1		1		1		0		1		1		1		0		1		0		0		1	11	22	58	10	9.78	11/2013	12:52.0		11/2013
419389001	S	3905	ST	BENTONEV	11/2013		1		1		1		1		1		0		1		1		1		1		1		1		1		0		1	13	26	72	13	11.7	11/2013	43:16.0		11/2013
419011101	S	3073	V06	BENTONOD	11/2013	1		1		1		1		1		1		1		1		1		1		1		1		1		1		1		15	30	50	16	15.46	11/2013	51:50.0		11/2013
419472201	S	3374	V04	BENTONEV	07/2013		1		1		1		1		1		1		1		1		1		1		1		1		1		1		1	15	30	71	16	15.46	12/2013	34:26.0		12/2013
419485201	S	3500	V08	BENTONEV	11/2013		1		1		1		1		1		1		1		0		1		0		1		0		1		1		1	12	24	52	12	11.75	12/2013	30:04.0		12/2013
419456101	S	3817	V06	BENTONOD	11/2013	1		1		1		1		1		1		1		0		1		0		1		0		0		0		1		10	20	75	9	7.3	12/2013	13:15.0		12/2013
419552101	S	3478	V04	BENTONEV	11/2013		1		1		1		1		0		0		1		1		1		1		1		1		1		1		0	12	24	77	12	10.6	12/2013	13:01.0		12/2013
419494901	S	3352	V06	BENTONOD	03/2013	1		0		1		1		1		1		1		1		1		1		0		1		1		1		0		12	24	53	12	11.98	12/2013	22:37.0		12/2013
419576901	S	3765	V06	BENTONOD	11/2013	1		1		1		1		1		1		1		1		1		0		0		0		0		0		1		10	20	70	9	8.91	12/2013	00:33.0		12/2013
419655301	S	3075	V06	BENTONOD	12/2013	1		1		1		1		1		1		1		1		0		1		1		1		1		1		1		14	28	77	14	12.34	12/2013	34:19.0		12/2013
419810101	S	3452	V08	BENTONEV	12/2013		1		1		1		1		1		1		1		0		1		1		1		0		0		0		0	10	20	67	9	8.68	12/2013	54:25.0		12/2013
419740201	S	4065	V04	BENTONEV	11/2013		1		1		0		1		1		1		1		1		1		1		1		0		0		1		1	12	24	63	12	11.98	12/2013	27:59.0		12/2013
419817001	S	3816	V06	BENTONOD	12/2013	1		1		1		1		1		1		1		1		1		1		1		0		0		1		1		13	26	66	13	12.62	12/2013	12:52.0		12/2013
419869301	S	3233	V04	BENTONEV	12/2013		0		0		0		1		0		1		0		0		1		1		1		0		0		0		1	6	12	38	6	4.69	12/2013	47:27.0		12/2013
420000401	S	3617	V06	BENTONOD	10/2013	1		1		1		1		1		1		1		1		1		1		1		1		1		1		1		15	30	64	16	15.23	12/2013	55:17.0		12/2013
420057501	S	3650	V08	BENTONEV	11/2013		1		1		1		1		0		0		0		0		0		0		0		1		1		0		1	7	14	70	6	4	12/2013	49:50.0		12/2013
420914201	S	3467	V06	BENTONOD	12/2013	1		1		1		1		1		1		1		1		1		1		1		1		1		1		0		14	28	68	14	13.26	12/2013	02:22.0		12/2013
420100301	S	3768	V06	BENTONOD	12/2013	1		1		1		1		1		1		1		1		1		1		1		1		1		1		1		15	30	61	16	15	12/2013	00:34.0		12/2013
420095601	S	3762	V06	BENTONOD	11/2013	1		1		1		1		1		1		1		1		1		1		1		1		1		1		1		15	30	72	16	16.61	12/2013	00:34.0		12/2013
420084301	S	3787	V04	BENTONEV	10/2013		1		1		1		1		1		1		1		1		1		1		1		1		1		1		1	15	30	49	16	15.69	12/2013	00:34.0		12/2013
420090501	S	3759	V06	BENTONOD	11/2013	1		1		1		1		1		1		1		1		1		1		1		1		1		1		1		15	30	56	16	15.46	12/2013	57:32.0		12/2013
420221601	S	3527	V06	BENTONOD	12/2013	1		1		1		1		1		1		1		1		1		1		0		0		0		0		0		10	20	63	9	7.99	12/2013	36:18.0		12/2013
420319401	S	3451	V08	BENTONEV	12/2013		1		1		1		1		1		1		1		1		1		0		1		1		0		1		1	13	26	57	13	11.7	12/2013	53:54.0		12/2013
420314001	S	3505	V08	BENTONEV	12/2013		1		1		1		1		0		1		1		1		0		1		1		1		1		1		1	13	26	75	13	11.01	12/2013	31:41.0		12/2013
420294801	S	4099	V04	BENTONEV	12/2013		1		1		1		1		1		1		1		1		1		1		1		1		0		0		0	12	24	60	12	11.06	12/2013	31:01.0		12/2013
420345301	S	3577	V06	BENTONOD	12/2013	1		1		1		1		1		1		1		1		1		1		1		1		1		1		0		14	28	69	14	13.26	12/2013	34:40.0		12/2013
420311301	S	4100	V04	BENTONEV	12/2013		1		1		1		1		1		1		1		0		1		1		1		1		1		1		1	14	28	59	14	14.18	12/2013	29:22.0		12/2013
420443201	S	3102	V08	BENTONEV	11/2013		1		1		1		1		1		1		1		1		1		1		0		1		1		1		1	14	28	66	14	13.26	12/2013	27:13.0		12/2013
420364601	S	3763	V06	BENTONOD	11/2013	0		1		1		1		1		1		1		0		0		1		0		0		1		0		0		8	16	61	7	6.48	12/2013	36:10.0		12/2013
420371101	S	3792	V04	BENTONEV	02/2014		1		1		1		1		1		1		1		1		1		1		1		1		0		0		0	12	24	58	12	11.98	12/2013	00:35.0		02/2015
420378101	S	3783	V04	BENTONEV	11/2013		1		1		1		1		0		1		0		1		0		1		1		1		0		0		1	10	20	52	9	7.07	12/2013	00:35.0		12/2013
420415201	S	3116	V06	BENTONOD	11/2013	0		1		1		1		1		1		1		0		1		1		0		1		1		0		0		10	20	67	9	7.3	12/2013	43:01.0		12/2013
420386401	S	3760	V06	BENTONOD	12/2013	1		1		1		1		1		1		1		1		1		1		1		1		1		1		1		15	30	70	16	15	12/2013	00:35.0		12/2013
420528901	S	3453	V08	BENTONEV	12/2013		1		1		1		1		1		1		1		1		1		1		1		1		0		0		1	13	26	62	13	11.93	12/2013	54:49.0		12/2013
420471901	S	3789	V04	BENTONEV	12/2013		1		1		1		1		1		1		1		0		1		1		1		1		1		0		1	13	26	58	13	12.62	12/2013	13:00.0		12/2013
420740401	S	4102	V04	BENTONEV	12/2013		1		1		1		1		1		1		1		1		1		1		1		1		1		1		1	15	30	69	16	14.54	12/2013	25:56.0		12/2013
420748901	S	3961	V04	BENTONEV	12/2013		1		1		1		1		1		1		1		1		1		1		1		1		1		1		1	15	30	37	16	16.38	12/2013	18:01.0		12/2013
486614901	S	3453	V10	BENTONOD	12/2014	1		1		1		1		1		1		1		1		1		1		0		1		0		1		0		12	24	63	12	10.83	12/2014	54:50.0		12/2014
420683901	S	3150	V08	BENTONEV	12/2013		1		1		1		1		1		1		1		0		1		1		1		1		1		0		1	13	26	60	13	12.85	12/2013	43:51.0		12/2013
420789101	S	3466	V06	BENTONOD	12/2013	1		1		1		1		1		1		1		1		1		1		0		1		1		1		1		14	28	50	14	13.26	12/2013	01:37.0		12/2013
421060501	S	60035	BL	BENTONOD	12/2013	0		1		1		1		0		0		1		0		1		1		0		1		0		0		1		8	16	66	7	6.25	12/2013	28:08.0		12/2013
421140601	S	3172	V06	BENTONOD	12/2013	1		1		1		1		1		1		1		1		1		1		0		1		1		1		1		14	28	71	14	13.03	12/2013	31:45.0		12/2013
421155001	S	3588	V04	BENTONEV	12/2013		1		1		1		1		1		0		0		1		1		0		0		1		0		0		0	8	16	50	7	6.48	12/2013	37:00.0		12/2013
421207301	S	3814	V06	BENTONOD	12/2013	1		1		1		1		0		1		1		1		1		1		1		1		1		0		1		13	26	69	13	12.39	12/2013	11:08.0		12/2013
421316301	S	4105	V04	BENTONEV	12/2013		1		1		1		1		1		1		1		1		1		1		1		1		1		1		1	15	30	67	16	15	12/2013	50:02.0		12/2013
421191401	S	3830	V04	BENTONEV	12/2013		1		1		1		0		0		1		1		1		0		0		1		0		1		0		1	9	18	52	8	7.35	12/2013	25:11.0		12/2013
421221801	S	4077	V04	BENTONEV	12/2013		1		1		1		0		1		1		1		1		1		1		1		1		0		1		1	13	26	49	13	12.62	12/2013	09:50.0		12/2013
421200401	S	3832	V04	BENTONEV	12/2013		1		1		1		1		1		1		1		0		1		1		1		1		0		1		0	12	24	65	12	12.21	12/2013	26:26.0		12/2013
421276801	S	4106	V04	BENTONEV	12/2013		1		1		1		1		1		1		1		1		1		1		1		1		1		1		1	15	30	72	16	14.77	12/2013	22:12.0		12/2013
421212601	S	4074	V04	BENTONEV	12/2013		1		1		1		1		1		1		1		1		1		1		1		1		0		1		1	14	28	60	14	13.26	12/2013	40:14.0		12/2013
421516201	S	3083	V04	BENTONEV	12/2013		1		1		1		1		1		1		1		1		0		1		1		1		1		1		0	13	26	66	13	11.7	12/2013	34:20.0		12/2013
421401301	S	3414	V08	BENTONEV	12/2013		1		1		1		1		1		1		1		1		1		1		1		1		1		0		1	14	28	40	14	12.8	12/2013	45:35.0		12/2013
421412001	S	3368	V04	BENTONEV	01/2013		1		1		1		1		1		1		1		1		1		1		1		1		1		1		1	15	30	54	16	15.46	12/2013	32:10.0		12/2013
421577901	S	4104	V04	BENTONEV	12/2013		1		1		1		1		1		1		1		0		1		1		1		1		1		0		1	13	26	67	13	12.16	12/2013	22:43.0		12/2013
421761001	S	3551	V08	BENTONEV	12/2013		1		1		1		1		1		1		1		1		0		1		1		1		0		0		1	12	24	67	12	10.14	12/2013	10:07.0		12/2013
421723001	S	14281	BL	BENTONOD	12/2013	1		1		1		1		0		1		1		1		0		1		1		1		1		1		1		13	26	62	13	12.85	12/2013	34:19.0		12/2013
421725801	S	3658	V06	BENTONOD	12/2013	1		1		1		1		1		1		1		1		1		1		1		1		1		1		1		15	30	60	16	15.46	12/2013	15:50.0		12/2013
421749601	S	3575	V06	BENTONOD	12/2013	1		1		1		1		1		1		1		1		1		1		1		1		1		1		1		15	30	63	16	14.54	12/2013	15:45.0		12/2013
421974001	S	3151	V08	BENTONEV	12/2013		1		1		1		1		1		1		1		1		1		1		1		0		1		1		1	14	28	60	14	13.95	12/2013	44:06.0		12/2013
421899101	S	3557	V08	BENTONEV	12/2013		1		1		1		1		1		1		1		1		1		1		1		0		1		1		1	14	28	62	14	13.26	12/2013	11:29.0		12/2013
419474201	S	3285	ST	BENTONEV	11/2013		1		1		1		1		0		1		1		0		0		1		1		1		1		0		0	10	20	69	9	8.68	12/2013	02:04.0		12/2013
415627001	S	3272	V06	BENTONOD	10/2013	1		1		1		1		1		1		0		1		1		1		1		1		0		1		1		13	26	41	13	12.39	10/2013	07:57.0		12/2013
422067501	S	3327	V04	BENTONEV	12/2013		1		1		1		1		1		1		1		1		1		1		1		1		1		1		1	15	30	55	16	15	12/2013	58:13.0		12/2013
422628701	S	3357	V06	BENTONOD	07/2013	1		1		1		1		1		1		1		1		1		1		1		1		0		0		1		13	26	46	13	11.7	01/2014	23:15.0		01/2014
421219201	S	4120	V04	BENTONEV	12/2013		1		1		1		1		1		0		1		1		1		0		1		0		0		0		1	10	20	66	9	7.76	12/2013	41:10.0		01/2014
422810301	S	3053	V08	BENTONEV	01/2014		1		1		1		1		0		1		1		1		0		1		1		1		1		0		0	11	22	71	10	8.4	01/2014	34:20.0		01/2014
422878101	S	3052	V08	BENTONEV	01/2014		1		1		1		1		1		1		1		1		1		1		1		1		0		0		0	12	24	69	12	11.06	01/2014	34:21.0		01/2014
422826701	S	3360	V06	BENTONOD	07/2013	0		1		1		1		1		1		1		1		1		0		1		1		1		1		1		13	26	69	13	12.16	01/2014	19:47.0		01/2014
423283601	S	3309	V06	BENTONOD	01/2014	1		1		1		1		1		1		1		1		1		1		1		1		1		1		1		15	30	56	16	15.92	01/2014	47:14.0		01/2014
423668001	S	3544	V04	BENTONEV	01/2014		1		1		1		1		1		1		1		1		1		1		1		1		1		1		1	15	30	70	16	15.23	01/2014	31:18.0		01/2014
423653701	S	3541	V04	BENTONEV	01/2014		1		1		1		1		1		1		1		1		1		1		1		1		0		1		0	13	26	66	13	12.16	01/2014	36:29.0		01/2014
423684101	S	3054	V08	BENTONEV	01/2014		1		1		1		1		1		1		1		1		1		1		1		1		1		1		1	15	30	77	16	15.46	01/2014	34:21.0		01/2014
423678501	S	3055	V08	BENTONEV	01/2014		1		1		1		1		1		1		1		1		1		1		1		1		1		0		0	13	26	71	13	11.7	01/2014	34:21.0		01/2014
423648801	S	3528	V06	BENTONOD	01/2014	1		1		1		1		1		1		1		1		1		1		0		1		0		1		0		12	24	61	12	10.83	01/2014	27:37.0		01/2014
423583901	S	4103	V04	BENTONEV	01/2014		1		1		1		1		1		1		1		1		1		1		1		0		1		1		1	14	28	60	14	13.26	01/2014	39:49.0		01/2014
423473101	S	3369	V06	BENTONOD	10/2013	1		1		1		0		1		1		1		1		1		1		1		0		1		0		0		11	22	46	10	9.55	01/2014	32:26.0		01/2014
423658501	S	3439	V06	BENTONOD	01/2014	1		1		1		1		1		1		1		1		1		1		1		1		1		1		1		15	30	59	16	15.23	01/2014	14:51.0		01/2014
423908601	S	3503	V08	BENTONEV	01/2014		1		1		1		1		1		0		1		0		1		0		0		1		0		0		1	9	18	34	8	6.66	01/2014	20:43.0		01/2014
424082001	S	3954	V06	BENTONOD	01/2014	1		1		1		1		1		1		1		1		1		1		1		1		1		0		1		14	28	66	14	14.18	01/2014	09:37.0		01/2014
424069901	S	3965	V04	BENTONEV	01/2014		1		1		1		1		1		1		1		0		0		1		0		1		1		0		0	10	20	83	10	9.32	01/2014	35:32.0		01/2014
424150101	S	3556	V08	BENTONEV	01/2014		1		1		1		1		1		1		1		1		1		1		1		1		1		1		1	15	30	68	16	15.46	01/2014	11:12.0		01/2014
424164001	S	3169	V06	BENTONOD	01/2014	1		1		1		1		1		1		1		1		1		1		1		1		1		1		1		15	30	59	16	15.92	01/2014	45:37.0		01/2014
424082801	S	3523	V06	BENTONOD	01/2014	1		1		1		1		1		1		1		1		1		1		1		1		1		1		1		15	30	65	16	14.77	01/2014	26:27.0		01/2014
424166201	S	3707	V04	BENTONEV	01/2014		1		1		1		1		1		1		1		1		1		1		1		1		1		1		1	15	30	62	16	16.15	01/2014	57:32.0		01/2014
424320901	S	3525	V06	BENTONOD	01/2014	1		1		1		1		1		1		1		1		1		0		1		1		1		1		1		14	28	57	14	13.26	01/2014	26:56.0		01/2014
424269401	S	3328	V04	BENTONEV	01/2014		1		1		1		1		0		1		0		1		1		1		1		1		0		1		1	12	24	64	12	11.52	01/2014	04:04.0		01/2014
424493801	S	4108	V04	BENTONEV	01/2014		1		1		1		1		1		1		1		0		0		1		1		1		0		0		0	10	20	66	9	8.45	01/2014	21:19.0		01/2014
424540701	S	4109	V04	BENTONEV	01/2014		1		1		1		1		1		1		1		1		0		1		1		1		0		0		1	12	24	68	12	11.98	01/2014	45:00.0		01/2014
424819701	S	3454	V08	BENTONEV	01/2014		1		1		1		1		0		0		1		1		0		1		0		0		1		1		1	10	20	60	9	7.76	01/2014	55:07.0		01/2014
424834101	S	3479	V04	BENTONEV	01/2014		1		1		1		1		1		1		1		1		1		1		1		1		1		1		1	15	30	58	16	15	01/2014	05:55.0		01/2014
424988501	S	3911	ST	BENTONEV	01/2014		1		1		1		1		1		1		1		1		1		1		1		1		0		1		1	14	28	53	14	13.03	01/2014	43:17.0		01/2014
425218101	S	60023	BL	BENTONOD	01/2014	1		1		1		1		1		1		1		1		1		1		1		1		0		0		1		13	26	63	13	11.7	01/2014	42:45.0		01/2014
425235601	S	3203	V08	BENTONEV	01/2014		1		1		1		1		1		0		1		1		1		1		1		1		1		1		1	14	28	59	14	14.18	01/2014	12:54.0		01/2014
425376201	S	3171	V06	BENTONOD	01/2014	1		1		1		1		1		1		1		1		1		1		1		1		1		1		1		15	30	63	16	15.46	01/2014	45:53.0		01/2014
425620601	S	3058	V08	BENTONEV	01/2014		1		1		1		1		1		1		1		1		1		1		1		1		0		0		1	13	26	82	14	12.57	01/2014	34:22.0		01/2014
423919101	S	4083	V04	BENTONEV	01/2014		1		1		1		1		1		1		1		1		1		1		1		1		1		1		1	15	30	46	16	16.38	01/2014	29:41.0		01/2014
425693401	S	3522	ST	BENTONOD	01/2014	1		1		1		1		1		1		1		1		1		1		0		1		1		0		1		13	26	56	13	11.24	01/2014	26:08.0		01/2014
425734201	S	3526	V06	BENTONOD	01/2014	0		1		0		0		1		1		1		1		0		0		0		0		0		0		1		6	12	63	6	4.92	01/2014	12:43.0		01/2014
425768501	S	3767	V06	BENTONOD	12/2013	1		1		1		1		1		1		1		1		1		1		1		1		1		1		1		15	30	54	16	15	01/2014	00:36.0		01/2014
425814601	S	3860	V06	BENTONOD	01/2014	1		1		1		1		1		1		1		1		1		1		0		0		0		1		1		12	24	48	12	12.67	01/2014	17:56.0		01/2014
426515901	S	3307	V06	BENTONOD	11/2013	1		1		1		1		1		1		1		1		1		1		1		1		1		1		1		15	30	68	16	14.08	02/2014	21:29.0		02/2014
425969601	S	3154	V08	BENTONEV	01/2014		1		1		0		1		0		0		1		0		0		1		0		1		1		0		0	7	14	76	6	4.92	01/2014	25:37.0		01/2014
426133801	S	3870	V04	BENTONEV	01/2014		1		1		1		1		1		1		1		1		1		1		1		1		1		0		1	14	28	42	14	12.34	01/2014	17:56.0		01/2014
426231701	S	4013	V06	BENTONOD	12/2013	1		1		1		1		1		1		1		0		0		1		1		1		0		1		1		12	24	67	12	11.98	01/2014	26:46.0		01/2014
426275301	S	3085	V04	BENTONEV	01/2014		1		1		1		1		1		1		1		1		1		1		1		1		1		0		1	14	28	57	14	13.26	01/2014	34:22.0		01/2014
426288401	S	3834	V04	BENTONEV	01/2014		1		1		1		1		1		1		1		1		1		1		1		1		1		1		1	15	30	69	16	16.61	01/2014	21:01.0		01/2014
426299001	S	4030	V04	BENTONEV	01/2014		1		1		1		1		1		1		1		1		1		1		1		1		1		0		1	14	28	75	14	12.8	01/2014	57:03.0		01/2014
426043001	S	4079	V04	BENTONEV	01/2014		1		1		1		1		1		1		1		1		1		0		1		1		1		1		1	14	28	64	14	12.8	01/2014	57:51.0		01/2014
426558801	S	3300	V08	BENTONEV	01/2014		1		1		1		1		1		1		1		1		1		1		1		1		0		1		1	14	28	55	14	12.8	02/2014	36:43.0		02/2014
426664501	S	3963	V04	BENTONEV	02/2014		1		1		1		1		1		0		1		1		1		1		1		1		0		1		1	13	26	59	13	12.16	02/2014	33:52.0		02/2014
426720101	S	3790	V04	BENTONEV	02/2014		1		1		1		1		1		1		1		1		1		1		1		1		1		1		1	15	30	78	17	17.71	02/2014	00:36.0		02/2014
426978301	S	3013	V06	BENTONOD	12/2013	1		1		1		1		1		1		1		1		1		1		0		1		1		0		1		13	26	81	14	13.49	02/2014	25:40.0		02/2014
427128301	S	3769	V06	BENTONOD	01/2014	1		1		1		1		1		1		1		1		1		1		1		1		1		0		1		14	28	72	14	13.95	02/2014	00:36.0		02/2014
427162701	S	3766	V06	BENTONOD	12/2013	1		0		1		1		0		1		1		1		1		0		1		1		1		1		0		11	22	65	10	9.09	02/2014	40:58.0		02/2014
427360401	S	3835	V04	BENTONEV	02/2014		1		1		1		1		1		1		1		1		1		1		1		0		0		0		1	12	24	72	12	12.44	02/2014	26:59.0		02/2014
427450001	S	3056	V08	BENTONEV	02/2014		1		1		1		1		0		1		1		1		1		1		1		1		1		1		1	14	28	58	14	13.26	02/2014	34:22.0		02/2014
427457801	S	3057	V08	BENTONEV	02/2014		1		1		1		1		0		1		1		1		1		1		1		1		1		1		1	14	28	62	14	12.57	02/2014	34:23.0		02/2014
427527201	S	4111	V04	BENTONEV	02/2014		1		1		1		1		1		0		1		1		1		1		1		1		1		1		1	14	28	74	14	12.8	02/2014	20:50.0		02/2014
427600401	S	3869	V04	BENTONEV	02/2014		1		1		1		1		1		1		1		1		1		1		1		1		1		1		1	15	30	39	16	16.38	02/2014	30:10.0		01/2014
427620101	S	3480	V04	BENTONEV	01/2014		1		1		1		1		1		1		1		1		1		1		0		1		1		1		1	14	28	73	14	13.72	02/2014	18:25.0		02/2014
427648601	S	40592	BL	BENTONOD	01/2014	0		1		1		1		1		1		1		1		1		1		0		0		0		0		1		10	20	51	9	6.84	02/2014	26:10.0		02/2014
427669101	S	3469	V06	BENTONOD	02/2014	0		1		1		1		1		1		1		1		1		1		0		0		0		0		1		10	20	58	9	8.45	02/2014	03:24.0		02/2014
427715501	S	3791	V04	BENTONEV	01/2014		1		1		1		1		1		1		1		0		1		1		1		1		1		1		0	13	26	76	13	11.24	02/2014	00:37.0		02/2014
427834801	S	3836	V04	BENTONEV	02/2014		1		1		1		1		1		1		1		1		1		0		0		0		1		0		1	11	22	59	10	10.47	02/2014	31:09.0		02/2014
427899301	S	3308	V06	BENTONOD	02/2014	0		1		1		1		1		1		1		1		1		1		0		1		1		0		1		12	24	69	12	10.6	02/2014	40:21.0		02/2014
427960001	S	3910	V04	BENTONEV	02/2014		1		1		1		1		1		1		1		1		1		1		1		0		1		1		1	14	28	59	14	13.26	02/2014	43:17.0		02/2014
428147501	S	4067	V04	BENTONEV	12/2013		1		1		1		1		1		1		1		1		1		1		1		1		1		1		1	15	30	62	16	15.69	02/2014	31:17.0		02/2014
428171401	S	4107	V04	BENTONEV	02/2014		1		1		1		0		0		0		1		0		1		1		1		0		1		0		0	8	16	71	7	5.33	02/2014	48:00.0		02/2014
428182801	S	4081	V04	BENTONEV	02/2014		1		1		1		1		1		1		1		1		1		1		1		1		1		1		1	15	30	72	16	17.07	02/2014	29:32.0		02/2014
432134201	S	3580	V06	BENTONOD	03/2014	1		1		1		1		0		1		1		1		1		1		1		1		1		1		1		14	28	71	14	13.26	03/2014	35:15.0		03/2014
428389401	S	3222	V06	BENTONOD	02/2014	1		1		0		1		1		1		1		1		1		1		0		1		0		1		1		12	24	59	12	11.98	02/2014	12:55.0		02/2014
428404001	S	4135	V04	BENTONEV	02/2014		1		1		1		1		1		1		1		1		1		0		0		0		0		0		0	9	18	67	8	7.12	02/2014	28:54.0		02/2014
428438701	S	3504	V08	BENTONEV	02/2014		1		1		1		1		0		1		1		1		0		1		1		1		1		1		0	12	24	64	12	10.37	02/2014	20:21.0		02/2014
428478001	S	3012	V06	BENTONOD	01/2014	1		1		1		1		1		1		1		1		1		0		0		1		1		1		1		13	26	60	13	12.16	02/2014	25:40.0		02/2014
428535801	S	3059	V08	BENTONEV	02/2014		1		1		1		1		0		1		1		1		0		1		1		1		1		0		0	11	22	85	11	9.27	02/2014	16:07.0		02/2014
428596001	S	65002	BL	BENTONOD	10/2013	1		1		1		1		1		1		1		1		1		0		0		1		1		1		0		12	24	61	12	9.68	02/2014	45:29.0		02/2014
428673501	S	4011	V06	BENTONOD	01/2014	1		1		1		1		1		1		1		1		1		1		1		1		1		1		1		15	30	53	16	15.46	02/2014	43:17.0		02/2014
428688601	S	4031	V04	BENTONEV	02/2014		1		1		1		1		1		1		0		0		1		0		0		0		0		0		0	7	14	63	6	4.69	02/2014	58:28.0		02/2014
428699001	S	65003	BL	BENTONOD	10/2013	0		1		1		1		1		1		1		1		1		1		1		1		1		1		1		14	28	60	14	13.26	02/2014	27:45.0		02/2014
428839201	S	3507	V08	BENTONEV	02/2014		1		1		1		1		1		1		1		1		1		0		1		1		1		1		1	14	28	64	14	11.42	02/2014	34:47.0		02/2014
428850601	S	3530	V06	BENTONOD	02/2014	1		1		1		1		1		1		1		1		1		1		0		1		0		0		1		12	24	66	12	11.06	02/2014	28:09.0		02/2014
429123401	S	65006	BL	BENTONOD	02/2014	1		1		1		1		0		1		1		1		1		0		1		0		1		1		0		11	22	53	10	8.86	02/2014	27:46.0		02/2014
429146201	S	3501	V08	BENTONEV	02/2014		1		1		1		1		1		1		1		1		1		1		1		1		1		1		1	15	30	50	16	15.46	02/2014	31:31.0		02/2014
429152901	S	3521	V06	BENTONOD	02/2014	1		1		1		1		1		1		1		1		1		1		1		1		1		0		1		14	28	66	14	13.72	02/2014	25:32.0		02/2014
429178801	S	3481	V04	BENTONEV	02/2014		1		1		1		1		1		0		1		0		0		1		1		1		0		0		1	10	20	63	9	8.45	02/2014	06:11.0		02/2014
429204601	S	3468	V06	BENTONOD	02/2014	1		1		1		1		1		0		1		1		1		1		1		0		1		1		1		13	26	59	13	12.16	02/2014	02:57.0		02/2014
429214501	S	3118	V06	BENTONOD	02/2014	1		1		1		1		1		1		1		1		1		1		0		0		1		1		1		13	26	62	13	12.62	02/2014	52:53.0		02/2014
429221001	S	60024	BL	BENTONOD	02/2014	1		1		1		0		1		1		1		1		0		0		0		1		0		0		1		9	18	66	8	6.66	02/2014	43:04.0		02/2014
429223301	S	3543	V04	BENTONEV	02/2014		1		1		1		1		1		1		1		0		1		1		0		0		0		0		0	9	18	66	8	7.58	02/2014	35:36.0		02/2014
429291201	S	4032	V04	BENTONEV	02/2014		1		1		1		1		1		1		1		1		1		1		0		1		1		0		1	13	26	69	13	11.93	02/2014	58:45.0		02/2014
429375801	S	12593	BL	BENTONOD	02/2014	1		1		0		0		1		1		1		0		1		1		1		1		1		0		1		11	22	67	10	9.32	02/2014	12:56.0		02/2014
429388801	S	3050	V06	BENTONOD	02/2014	1		1		1		1		1		1		1		1		1		1		0		1		1		1		1		14	28	53	14	13.72	02/2014	34:23.0		02/2014
429436501	S	4018	V06	BENTONOD	02/2014	1		1		1		1		1		1		1		1		1		1		0		0		1		0		1		12	24	65	12	11.06	02/2014	44:07.0		02/2014
429475601	S	3552	V08	BENTONEV	02/2014		1		1		1		1		1		1		1		1		0		0		0		0		0		0		0	8	16	62	7	6.02	02/2014	10:22.0		02/2014
429074801	S	4084	V04	BENTONEV	02/2014		1		1		1		1		1		1		1		1		1		1		1		1		1		1		1	15	30	59	16	15.23	02/2014	29:45.0		02/2014
429799701	S	91837	BL	BENTONOD	03/2014	1		1		1		1		1		1		1		1		1		1		1		1		1		0		1		14	28	73	14	13.03	03/2014	59:21.0		03/2014
429809901	S	3964	V04	BENTONEV	02/2014		1		1		1		1		1		1		1		0		1		1		1		1		1		1		0	13	26	40	13	12.16	03/2014	19:48.0		03/2014
429817201	S	3967	V04	BENTONEV	03/2014		1		1		1		1		1		1		1		1		1		1		1		0		1		0		1	13	26	57	13	12.16	03/2014	31:53.0		03/2014
429841601	S	3550	V06	BENTONOD	03/2014	1		1		1		1		1		1		1		1		1		1		1		1		1		1		1		15	30	53	16	16.38	03/2014	09:44.0		03/2014
429845901	S	3157	V08	BENTONEV	02/2014		1		1		1		1		0		1		1		0		0		0		0		1		1		0		0	8	16	67	7	4.64	03/2014	44:38.0		03/2014
429880601	S	3651	V08	BENTONEV	02/2014		1		1		1		1		1		1		1		1		1		1		1		1		1		1		1	15	30	79	17	15.64	03/2014	30:50.0		03/2014
429894601	S	14426	BL	BENTONOD	02/2014	1		1		1		1		0		1		1		0		1		1		1		1		1		1		1		13	26	60	13	12.16	03/2014	05:48.0		03/2014
429921101	S	3665	V04	BENTONEV	02/2014		1		1		1		1		0		1		1		0		0		1		1		1		1		1		0	11	22	78	10	9.78	03/2014	27:27.0		03/2014
429953601	S	3444	V06	BENTONOD	02/2014	1		1		1		1		1		1		1		1		1		1		1		1		1		0		1		14	28	70	14	12.8	03/2014	21:01.0		03/2014
429973301	S	3441	V06	BENTONOD	03/2014	1		1		0		0		1		1		1		1		0		0		0		0		0		1		1		8	16	76	7	6.02	03/2014	17:51.0		03/2014
429985501	S	4110	V04	BENTONEV	03/2014		1		1		1		1		1		1		1		1		1		1		1		1		0		1		1	14	28	72	14	14.18	03/2014	54:07.0		03/2014
430043801	S	4022	V06	BENTONOD	02/2014	1		1		1		1		1		1		1		1		1		1		0		1		0		0		1		12	24	49	12	10.6	03/2014	50:52.0		03/2014
430067201	S	3316	V06	BENTONOD	03/2014	1		1		1		1		1		1		1		1		1		1		1		1		1		1		1		15	30	76	16	14.08	03/2014	49:51.0		03/2014
430124101	S	3077	V06	BENTONOD	03/2014	1		1		1		1		1		1		1		0		0		1		0		1		1		1		1		12	24	64	12	11.29	03/2014	34:24.0		03/2014
430128001	S	3653	V08	BENTONEV	03/2014		1		1		1		1		1		1		1		1		1		0		1		1		1		0		1	13	26	82	14	13.49	03/2014	27:13.0		03/2014
430540301	S	3301	V08	BENTONEV	02/2014		1		1		1		1		1		1		1		1		1		1		1		1		1		1		1	15	30	55	16	14.54	03/2014	13:25.0		03/2014
430554201	S	3186	V04	BENTONEV	02/2014		1		1		1		1		1		1		1		1		1		1		1		1		1		1		1	15	30	62	16	16.38	03/2014	53:36.0		03/2014
430575401	S	3443	V06	BENTONOD	03/2014	1		1		1		1		1		1		1		1		1		0		1		1		1		0		1		13	26	55	13	12.62	03/2014	19:41.0		03/2014
430629501	S	3076	V06	BENTONOD	03/2014	0		1		1		0		0		1		1		0		0		0		0		0		0		0		0		4	8	77	5	2.9	03/2014	20:13.0		03/2014
430657001	S	4115	V04	BENTONEV	03/2014		1		1		1		1		0		1		1		1		1		1		1		1		0		1		1	13	26	67	13	12.16	03/2014	15:01.0		03/2014
430708001	S	3542	V04	BENTONEV	03/2014		1		0		0		1		1		1		1		1		1		0		1		0		1		0		1	10	20	68	9	7.76	03/2014	30:51.0		03/2014
430723001	S	3529	V06	BENTONOD	03/2014	1		1		1		1		0		1		0		1		0		0		1		1		1		0		0		9	18	66	8	6.66	03/2014	41:12.0		03/2014
430831201	S	3968	V04	BENTONEV	03/2014		1		1		1		1		1		1		1		0		1		0		1		1		1		1		1	13	26	57	13	12.16	03/2014	21:27.0		03/2014
430832401	S	3955	V06	BENTONOD	03/2014	1		1		1		1		1		1		1		0		0		0		0		1		1		1		1		11	22	55	10	8.86	03/2014	10:55.0		03/2014
430876001	S	3206	V08	BENTONEV	03/2014		1		1		1		1		1		1		1		1		1		1		1		1		1		1		1	15	30	33	16	15.23	03/2014	12:57.0		03/2014
430901401	S	3554	V08	BENTONEV	02/2014		1		1		1		1		0		1		1		1		1		1		1		1		0		0		0	11	22	78	10	8.4	03/2014	10:47.0		03/2014
430910101	S	3591	V04	BENTONEV	03/2014		1		1		1		1		1		1		1		1		1		1		1		1		1		1		1	15	30	63	16	15.23	03/2014	39:53.0		03/2014
430949701	S	4019	V06	BENTONOD	02/2014	1		1		1		1		0		1		1		1		1		1		1		1		1		1		1		14	28	56	14	12.34	03/2014	44:35.0		03/2014
430978501	S	3062	V08	BENTONEV	03/2014		1		1		1		1		1		1		1		1		1		1		1		1		0		0		1	13	26	64	13	11.7	03/2014	34:24.0		03/2014
431059001	S	3471	V06	BENTONOD	03/2014	1		1		1		1		1		1		1		1		1		1		1		1		1		1		1		15	30	75	16	16.38	03/2014	28:38.0		03/2014
431132101	S	3156	V08	BENTONEV	03/2014		1		1		1		1		1		1		1		1		1		1		1		1		1		1		1	15	30	72	16	15	03/2014	31:24.0		03/2014
431146701	S	3966	V04	BENTONEV	03/2014		1		1		1		1		1		1		1		1		1		1		1		1		1		1		1	15	30	60	16	14.54	03/2014	20:14.0		03/2014
431310901	S	4082	V04	BENTONEV	03/2014		1		1		1		1		1		1		1		1		1		1		1		1		1		0		1	14	28	67	14	13.49	03/2014	29:36.0		03/2014
431375101	S	3442	V06	BENTONOD	03/2014	1		1		1		1		1		1		1		1		1		0		1		1		1		1		1		14	28	65	14	13.26	03/2014	52:20.0		03/2014
431401101	S	3323	V04	BENTONEV	08/2013		1		1		1		1		1		1		1		1		0		1		0		1		0		1		1	12	24	70	12	10.14	03/2014	22:01.0		03/2014
431464201	S	3131	V04	BENTONEV	03/2014		1		1		1		1		1		1		1		1		1		1		1		1		1		1		1	15	30	72	16	15	03/2014	30:39.0		03/2014
431525201	S	4020	V06	BENTONOD	02/2014	0		1		1		1		1		1		1		1		1		0		1		0		0		0		1		10	20	62	9	7.3	03/2014	45:04.0		03/2014
431537501	S	60045	BL	BENTONOD	03/2014	0		1		0		1		1		1		1		1		1		0		0		1		1		1		0		10	20	72	9	9.37	03/2014	55:38.0		03/2014
431548501	S	3185	V04	BENTONEV	03/2014		1		1		1		1		1		1		1		0		1		1		1		1		0		0		0	11	22	55	10	8.86	03/2014	48:51.0		03/2014
431599001	S	4112	V04	BENTONEV	03/2014		1		1		1		1		1		0		1		1		1		1		0		1		1		1		1	13	26	54	13	11.7	03/2014	16:53.0		03/2014
431618301	S	4139	V04	BENTONEV	03/2014		1		1		1		1		1		1		1		1		1		1		1		1		1		0		1	14	28	81	15	14.59	03/2014	28:26.0		03/2014
431730701	S	3800	V08	BENTONEV	03/2014		1		1		1		1		1		1		1		1		1		1		0		1		0		0		0	11	22	43	10	9.32	03/2014	05:31.0		03/2014
431827601	S	3119	ST	BENTONEV	03/2014		0		1		1		1		1		1		1		1		1		1		1		1		1		1		1	14	28	66	14	13.26	03/2014	43:28.0		03/2014
431943701	S	4113	V04	BENTONEV	03/2014		1		1		1		1		1		0		1		0		0		1		1		1		0		0		1	10	20	34	9	8.22	03/2014	16:21.0		03/2014
432034001	S	3970	V04	BENTONEV	03/2014		1		1		1		1		1		0		1		1		0		1		1		0		1		1		0	11	22	67	10	9.78	03/2014	22:28.0		03/2014
432204201	S	3581	V06	BENTONOD	03/2014	1		1		1		1		1		1		1		1		1		1		1		0		0		1		1		13	26	54	13	12.62	03/2014	35:26.0		03/2014
432215901	S	3207	V08	BENTONEV	03/2014		1		1		1		1		0		0		1		0		1		0		0		0		0		0		0	6	12	61	6	5.15	03/2014	12:57.0		03/2014
432225301	S	3160	V08	BENTONEV	03/2014		1		1		1		1		1		1		1		1		1		1		1		1		1		1		1	15	30	82	17	15.64	03/2014	25:54.0		03/2014
432356801	S	4033	V04	BENTONEV	03/2014		1		1		1		1		1		1		1		1		1		1		1		0		1		1		1	14	28	50	14	13.26	03/2014	59:13.0		03/2014
432430101	S	3312	V06	BENTONOD	03/2014	1		1		0		0		1		1		1		0		0		1		1		1		0		0		1		9	18	80	8	5.74	03/2014	13:16.0		03/2014
432535601	S	3417	V08	BENTONEV	03/2014		1		1		1		1		0		1		1		0		1		1		1		1		1		1		0	12	24	59	12	10.6	03/2014	39:50.0		03/2014
432807801	S	3818	V06	BENTONOD	03/2014	1		1		0		0		1		0		0		1		0		0		0		1		0		0		1		6	12	74	6	5.84	03/2014	16:45.0		03/2014
432880701	S	3915	V04	BENTONEV	03/2014		1		1		0		1		0		0		0		1		1		1		0		1		1		0		1	9	18	53	8	6.66	03/2014	54:35.0		03/2014
432917401	S	3532	V06	BENTONOD	03/2014	1		1		1		1		1		1		1		1		1		1		1		1		1		1		1		15	30	63	16	15.46	03/2014	28:40.0		03/2014
433035101	S	3773	V06	BENTONOD	03/2014	1		1		1		1		0		1		1		1		1		0		1		1		1		1		0		12	24	52	12	11.98	03/2014	00:38.0		03/2014
433045301	S	3793	V04	BENTONEV	03/2014		1		1		1		1		1		1		1		0		1		1		1		1		1		1		1	14	28	68	14	13.03	03/2014	00:38.0		03/2014
433060501	S	3794	V04	BENTONEV	03/2014		1		1		1		1		0		1		1		0		0		1		1		1		1		1		0	11	22	71	10	10.01	03/2014	00:39.0		03/2014
433072001	S	3770	V06	BENTONOD	02/2014	1		1		1		1		1		1		1		1		1		1		0		1		0		1		1		13	26	56	13	13.08	03/2014	00:39.0		03/2014
433092301	S	3132	V04	BENTONEV	03/2014		1		1		0		1		1		0		1		1		1		1		1		1		1		1		1	13	26	50	13	12.16	03/2014	26:37.0		03/2014
433094701	S	3482	V04	BENTONEV	03/2014		1		1		1		1		1		1		1		1		1		1		1		0		0		0		0	11	22	54	10	9.09	03/2014	38:40.0		03/2014
433100401	S	3173	V06	BENTONOD	03/2014	1		1		1		0		1		1		1		1		1		1		0		1		1		1		1		13	26	64	13	11.7	03/2014	46:19.0		03/2014
433135501	S	3621	V06	BENTONOD	03/2014	1		1		1		1		1		1		1		1		1		1		1		1		1		1		1		15	30	55	16	16.15	03/2014	56:54.0		03/2014
433147001	S	3600	V08	BENTONEV	03/2014		1		1		1		1		1		1		1		1		1		1		1		1		1		1		1	15	30	58	16	15.92	03/2014	46:27.0		03/2014
433159601	S	3622	V06	BENTONOD	03/2014	1		1		1		1		1		0		1		1		1		1		1		1		1		1		0		13	26	64	13	12.39	03/2014	46:26.0		03/2014
433168901	S	3624	V06	BENTONEV	03/2014		1		1		1		1		1		1		1		1		1		1		1		0		0		1		0	12	24	63	12	11.06	03/2014	46:27.0		03/2014
431946801	S	3573	V06	BENTONOD	03/2014	1		1		1		1		0		1		1		0		1		1		1		1		1		1		1		13	26	54	13	12.62	03/2014	15:17.0		03/2014
433198901	S	3708	V04	BENTONEV	03/2014		1		1		1		1		1		1		1		0		1		1		1		0		1		0		1	12	24	72	12	11.52	03/2014	43:28.0		03/2014
433244701	S	3916	ST	BENTONEV	03/2014		1		1		1		1		1		1		1		1		1		0		0		1		1		0		1	12	24	70	12	11.29	03/2014	43:18.0		03/2014
433246601	S	3455	V08	BENTONEV	03/2014		1		1		1		1		1		1		1		0		1		0		0		1		0		1		1	11	22	70	10	8.86	03/2014	24:36.0		03/2014
433300001	S	3559	V08	BENTONEV	03/2014		1		1		1		1		1		1		1		1		1		1		1		1		0		1		1	14	28	41	14	13.26	03/2014	11:55.0		03/2014
433405701	S	60059	BL	BENTONOD	04/2014	0		1		0		0		0		1		0		1		1		1		1		1		0		0		1		8	16	70	7	7.4	04/2014	56:44.0		04/2014
433518901	S	60060	BL	BENTONOD	04/2014	0		1		1		1		1		1		1		1		1		1		0		1		0		1		1		12	24	65	12	12.9	04/2014	56:45.0		04/2014
433535601	S	4021	V06	BENTONOD	02/2014	0		1		1		1		1		1		1		1		1		1		1		1		0		0		1		12	24	74	12	11.52	04/2014	50:25.0		04/2014
433594201	S	60036	BL	BENTONOD	04/2014	1		0		1		1		1		1		1		1		1		0		0		1		1		1		0		11	22	70	10	10.7	04/2014	28:44.0		04/2014
433693801	S	3969	V04	BENTONEV	03/2014		1		1		1		1		1		1		1		1		1		0		1		1		1		1		1	14	28	81	15	15.28	04/2014	22:01.0		04/2014
402480901	S	3320	V04	BENTONEV	05/2013		1		1		1		1		1		1		1		1		1		1		1		1		1		0		1	14	28	56	14	12.34	06/2013	52:46.0		04/2014
402512601	S	3319	V04	BENTONEV	05/2013		1		1		1		1		1		1		1		1		1		1		1		0		0		1		0	12	24	54	12	11.06	06/2013	12:25.0		04/2014
403856601	S	3318	V04	BENTONEV	04/2013		1		1		1		1		1		1		1		1		1		1		1		1		1		1		1	15	30	65	16	14.08	07/2013	58:15.0		04/2014
405655001	S	3313	V04	BENTONEV	07/2013		1		1		1		1		1		1		1		1		1		1		0		1		1		1		1	14	28	70	14	13.95	07/2013	41:32.0		04/2014
434014501	S	3819	V06	BENTONOD	04/2014	1		1		1		1		1		1		1		1		0		1		0		0		1		1		1		12	24	54	12	12.44	04/2014	17:10.0		04/2014
434156501	S	3446	V06	BENTONOD	04/2014	1		1		1		1		1		1		1		1		1		1		0		1		1		1		1		14	28	77	14	12.8	04/2014	45:40.0		04/2014
434227001	S	3838	V04	BENTONEV	04/2014		1		1		1		1		1		1		1		1		1		1		0		1		1		0		0	12	24	61	12	11.29	04/2014	27:34.0		04/2014
434321101	S	3470	V06	BENTONOD	04/2014	1		1		1		1		1		1		1		1		1		1		1		1		1		1		1		15	30	59	16	15.92	04/2014	03:59.0		04/2014
434422601	S	3871	V04	BENTONEV	04/2014		1		1		1		1		1		1		1		1		0		1		1		1		1		1		1	14	28	57	14	14.18	04/2014	17:57.0		04/2014
434580801	S	3086	V04	BENTONEV	04/2014		1		1		1		1		1		1		1		1		1		1		1		1		1		1		1	15	30	57	16	15	04/2014	34:25.0		04/2014
434582001	S	3087	V04	BENTONEV	04/2014		1		1		1		1		1		1		1		1		1		1		1		1		1		1		1	15	30	57	16	15	04/2014	17:48.0		04/2014
434584401	S	3865	V06	BENTONOD	04/2014	0		1		0		0		1		1		1		1		0		1		0		0		1		0		1		8	16	78	7	7.4	04/2014	17:57.0		04/2014
434629301	S	3373	V04	BENTONEV	08/2013		1		1		1		1		0		1		1		0		1		0		0		1		1		1		0	10	20	62	9	7.76	04/2014	34:09.0		04/2014
434630701	S	3914	V04	BENTONEV	04/2014		1		1		1		1		1		1		1		1		1		1		1		1		0		0		1	13	26	58	13	11.24	04/2014	43:18.0		04/2014
433729001	S	3566	V06	BENTONOD	04/2014	1		1		1		0		1		1		1		0		0		0		0		0		0		1		1		8	16	51	7	5.56	04/2014	13:32.0		04/2014
433878801	S	3251	V08	BENTONEV	01/2014		1		1		1		1		1		1		1		1		1		0		0		0		0		1		1	11	22	62	10	8.63	04/2014	58:47.0		04/2014
434707901	S	3709	V04	BENTONEV	04/2014		1		1		1		1		1		0		1		1		1		1		1		0		1		1		0	12	24	69	12	12.9	04/2014	03:19.0		04/2014
434715201	S	40591	BL	BENTONOD	01/2014	1		1		1		1		1		1		1		1		0		1		0		0		1		1		1		12	24	62	12	11.98	04/2014	53:55.0		04/2014
434719101	S	40593	BL	BENTONOD	01/2014	0		1		1		1		1		1		1		1		1		1		0		1		0		1		1		12	24	54	12	10.6	04/2014	54:28.0		04/2014
434727801	S	3389	V04	BENTONEV	02/2014		1		1		1		1		1		1		1		1		1		0		1		1		1		0		1	13	26	72	13	12.16	04/2014	26:33.0		04/2014
434729401	S	3386	V04	BENTONEV	02/2014		1		1		0		0		0		0		1		0		1		1		0		0		1		0		0	6	12	72	6	4.69	04/2014	37:03.0		04/2014
434743301	S	3061	V08	BENTONEV	04/2014		1		1		1		1		1		0		1		1		1		1		1		1		1		1		1	14	28	56	14	12.34	04/2014	34:25.0		04/2014
434750801	S	3387	V04	BENTONEV	03/2014		1		1		1		1		1		0		1		1		1		1		1		1		1		1		1	14	28	57	14	13.26	04/2014	37:21.0		04/2014
434782401	S	3383	ST	BENTONEV	11/2013		1		1		1		1		1		1		1		1		1		1		1		1		1		1		1	15	30	49	16	14.08	04/2014	36:25.0		04/2014
434928001	S	4086	V04	BENTONEV	04/2014		1		1		1		1		0		1		1		1		0		1		1		1		1		0		1	12	24	74	12	10.14	04/2014	29:51.0		04/2014
434941801	S	60057	BL	BENTONOD	04/2014	0		1		0		1		1		1		1		1		0		1		0		1		1		0		1		10	20	61	9	9.83	04/2014	56:45.0		04/2014
434980001	S	3415	V08	BENTONEV	04/2014		1		1		1		1		1		1		1		1		1		1		1		1		1		1		1	15	30	64	16	13.16	04/2014	39:11.0		04/2014
435013201	S	3318	V06	BENTONOD	04/2014	1		1		1		1		1		1		1		1		1		1		0		1		0		1		1		13	26	66	13	10.78	04/2014	58:54.0		04/2014
435020401	S	3385	V04	BENTONEV	01/2014		1		1		1		1		1		0		1		1		0		1		1		1		1		1		1	13	26	52	13	12.85	04/2014	24:07.0		04/2014
435087401	S	3060	V08	BENTONEV	04/2014		1		1		1		1		0		1		1		0		1		1		1		1		1		1		1	13	26	78	14	13.26	04/2014	34:26.0		04/2014
435156201	S	4035	V04	BENTONEV	03/2014		1		1		1		1		0		1		1		1		1		1		1		1		1		1		1	14	28	61	14	13.26	04/2014	02:43.0		04/2014
435354901	S	4136	V04	BENTONEV	04/2014		1		0		1		1		0		1		1		1		1		0		0		0		0		0		1	8	16	56	7	6.25	04/2014	36:20.0		04/2014
435361501	S	40594	BL	BENTONOD	02/2014	1		1		1		1		1		1		1		1		1		1		0		1		0		1		1		13	26	69	13	14	04/2014	55:00.0		04/2014
435368901	S	40595	BL	BENTONOD	02/2014	1		1		1		1		1		1		1		1		1		1		0		1		1		1		1		14	28	46	14	14.41	04/2014	55:16.0		04/2014
435411101	S	3089	V04	BENTONEV	04/2014		1		1		1		1		1		1		1		1		1		0		1		1		0		0		1	12	24	57	12	9.68	04/2014	34:25.0		04/2014
435487401	S	4034	V04	BENTONEV	03/2014		1		1		1		1		1		1		1		1		1		1		1		1		0		0		0	12	24	55	12	11.06	04/2014	00:11.0		04/2014
435543001	S	3175	V06	BENTONOD	04/2014	1		1		1		0		1		1		1		0		1		1		0		1		1		1		1		12	24	59	12	10.14	04/2014	46:54.0		04/2014
435547301	S	3620	V06	BENTONOD	04/2014	1		1		1		1		1		1		1		1		1		1		1		1		0		1		1		14	28	71	14	12.57	04/2014	46:28.0		04/2014
435554301	S	3972	V04	BENTONEV	04/2014		1		1		1		1		1		0		1		1		1		1		1		0		0		0		0	10	20	66	9	8.68	04/2014	24:17.0		04/2014
433472701	S	4085	V04	BENTONEV	04/2014		1		1		1		1		1		1		1		1		1		1		1		1		0		1		1	14	28	67	14	13.26	04/2014	29:47.0		04/2014
435639201	S	3224	V06	BENTONOD	04/2014	1		1		1		1		1		1		1		1		1		1		1		1		0		1		1		14	28	86	15	15.28	04/2014	12:58.0		04/2014
435648001	S	3654	V08	BENTONEV	03/2014		1		1		1		1		0		1		0		1		1		1		1		1		1		0		0	11	22	50	10	8.86	04/2014	53:36.0		04/2014
435663301	S	3666	V04	BENTONEV	03/2014		1		1		1		1		1		1		1		1		1		1		1		1		1		1		1	15	30	53	16	14.77	04/2014	53:36.0		04/2014
435717601	S	3445	V06	BENTONOD	04/2014	1		1		1		1		1		1		1		1		1		1		1		1		1		1		1		15	30	50	16	15	04/2014	22:23.0		04/2014
435751201	S	3088	V04	BENTONEV	04/2014		1		1		1		1		1		1		1		1		1		1		1		1		1		1		1	15	30	56	16	15.46	04/2014	34:27.0		04/2014
435776201	S	3225	V06	BENTONOD	04/2014	1		1		1		1		1		1		1		1		1		1		1		1		1		1		1		15	30	71	16	15.23	04/2014	12:58.0		04/2014
435866001	S	60046	BL	BENTONOD	04/2014	1		1		1		1		0		1		1		1		1		1		1		1		1		0		1		13	26	73	13	12.16	04/2014	56:46.0		04/2014
435985301	S	3664	V04	BENTONEV	03/2014		1		1		1		1		1		1		0		0		1		1		0		0		1		0		1	10	20	62	9	8.68	04/2014	53:37.0		04/2014
436083801	S	4114	V04	BENTONEV	04/2014		0		0		0		0		0		0		0		0		1		0		0		1		1		1		1	5	10	67	5	2.9	04/2014	50:34.0		04/2014
436161301	S	3852	V08	BENTONEV	04/2014		1		1		1		1		0		1		0		0		0		0		0		1		1		0		0	7	14	79	7	6.48	04/2014	17:58.0		04/2014
436261601	S	13424	BL	BENTONOD	04/2014	1		1		1		1		1		1		1		1		1		1		0		1		1		1		1		14	28	75	14	14.18	04/2014	20:45.0		04/2014
436338101	S	3593	V04	BENTONEV	04/2014		1		1		1		1		1		1		1		0		1		1		0		0		1		0		0	10	20	56	9	8.45	04/2014	40:20.0		04/2014
436385201	S	3107	V08	BENTONEV	04/2014		1		1		1		1		1		1		1		1		1		1		1		1		1		1		1	15	30	72	16	15.46	04/2014	27:09.0		04/2014
436423301	S	4117	V04	BENTONEV	04/2014		1		1		1		1		1		1		1		0		1		0		0		0		0		0		0	8	16	60	7	6.25	04/2014	13:25.0		04/2014
436465201	S	3234	ST	BENTONEV	04/2014		1		1		1		1		0		1		0		0		1		1		1		1		0		0		0	9	18	70	8	7.58	04/2014	12:59.0		04/2014
436468001	S	3106	V08	BENTONEV	04/2014		1		1		1		1		1		1		1		1		1		0		1		0		1		0		0	11	22	73	10	9.55	04/2014	29:35.0		04/2014
436510701	S	60003	BL	BENTONOD	04/2014	1		1		1		1		1		0		1		1		1		1		0		1		0		0		1		11	22	70	10	9.55	04/2014	12:59.0		04/2014
436557901	S	4116	V04	BENTONEV	04/2014		1		1		1		1		1		1		1		1		1		1		1		1		1		1		1	15	30	65	16	15.46	04/2014	14:00.0		04/2014
436594501	S	3226	V06	BENTONOD	04/2014	1		1		1		1		1		1		1		1		1		1		0		1		0		1		1		13	26	35	13	12.62	04/2014	19:15.0		04/2014
436627201	S	3659	V06	BENTONOD	03/2014	1		1		1		0		1		1		1		1		1		1		1		0		1		1		1		13	26	73	13	11.93	04/2014	20:37.0		04/2014
436680501	S	3668	V04	BENTONEV	04/2014		1		1		1		1		1		1		1		1		1		1		1		1		1		1		1	15	30	76	16	13.62	04/2014	25:16.0		04/2014
436708501	S	3660	V06	BENTONOD	04/2014	1		1		1		1		1		1		1		1		1		0		1		0		1		1		1		13	26	78	14	13.72	04/2014	40:48.0		04/2014
436759001	S	16785	BL	BENTONOD	04/2014	1		1		1		1		0		1		1		1		1		0		0		1		1		1		1		12	24	81	12	10.37	04/2014	44:00.0		04/2014
436805001	S	3027	V04	BENTONEV	03/2014		1		1		1		1		1		1		1		0		1		0		0		1		0		0		1	10	20	70	9	7.3	04/2014	25:41.0		04/2014
436811601	S	3419	V08	BENTONEV	04/2014		1		1		1		1		0		1		1		0		1		1		1		0		1		1		1	12	24	70	12	10.6	04/2014	45:37.0		04/2014
436818701	S	3174	V06	BENTONOD	04/2014	1		1		1		1		1		1		1		1		1		1		1		1		1		1		1		15	30	52	16	15	04/2014	46:36.0		04/2014
436919601	S	4038	V04	BENTONEV	04/2014		1		1		1		1		0		1		1		1		1		1		1		0		1		1		1	13	26	71	13	12.16	05/2014	05:20.0		05/2014
436954801	S	4037	V04	BENTONEV	04/2014		1		1		1		1		1		1		1		1		1		1		1		1		0		0		1	13	26	53	13	13.08	05/2014	04:39.0		05/2014
437257401	S	4051	V06	BENTONOD	05/2014	1		1		1		1		1		1		1		1		1		1		0		1		1		1		0		13	26	54	13	12.16	05/2014	25:52.0		05/2014
437199401	S	3634	V04	BENTONEV	04/2014		1		1		1		1		1		1		1		1		1		1		1		1		1		1		1	15	30	44	16	15.92	05/2014	46:28.0		05/2014
436342901	S	3105	V08	BENTONEV	04/2014		1		1		0		0		1		1		1		1		1		1		1		1		1		1		1	13	26	71	13	11.7	04/2014	14:45.0		04/2014
437264301	S	3418	V08	BENTONEV	05/2014		1		1		1		1		1		1		1		0		1		1		1		1		1		1		1	14	28	57	14	13.26	05/2014	41:40.0		05/2014
437345601	S	3448	V06	BENTONOD	05/2014	1		1		1		1		1		1		1		1		1		1		1		1		0		1		1		14	28	58	14	14.18	05/2014	21:37.0		05/2014
437641601	S	3229	V06	BENTONOD	05/2014	1		1		1		1		1		1		1		1		1		1		1		1		1		1		1		15	30	74	16	14.54	05/2014	13:00.0		05/2014
437772501	S	3861	V06	BENTONOD	04/2014	1		1		1		1		1		1		1		1		1		1		1		1		1		1		1		15	30	71	16	17.07	05/2014	17:58.0		05/2014
437825001	S	3637	V04	BENTONEV	04/2014		1		1		1		1		1		1		1		1		1		0		0		1		1		1		0	12	24	58	12	11.98	05/2014	46:29.0		05/2014
438257201	S	60063	BL	BENTONOD	05/2014	0		1		0		1		1		1		1		1		0		1		1		0		0		0		1		9	18	71	8	10.34	05/2014	49:21.0		05/2014
438299501	S	3078	V06	BENTONOD	05/2014	1		1		1		1		1		1		1		1		1		1		1		1		0		1		1		14	28	62	14	13.49	05/2014	34:28.0		05/2014
438332101	S	3853	V08	BENTONEV	05/2014		1		1		1		1		1		1		1		1		1		1		1		1		1		1		1	15	30	49	16	17.07	05/2014	21:30.0		05/2014
438527101	S	3710	V04	BENTONEV	05/2014		1		1		1		1		1		1		1		0		1		1		1		1		1		1		1	14	28	56	14	14.41	05/2014	38:16.0		05/2014
438551201	S	40451	BL	BENTONOD	05/2014	1		1		1		1		1		1		1		1		1		1		1		1		1		1		1		15	30	54	16	14.77	05/2014	24:55.0		05/2014
438771401	S	3902	V06	BENTONOD	05/2014	1		1		0		1		1		1		1		1		1		0		0		1		0		1		1		11	22	80	10	9.09	05/2014	43:19.0		05/2014
438868701	S	3134	V04	BENTONEV	05/2014		1		1		1		1		1		1		1		1		1		1		1		1		1		1		1	15	30	39	16	15.23	05/2014	32:48.0		05/2014
438957101	S	3460	V08	BENTONEV	05/2014		1		1		1		1		1		1		1		1		1		1		1		1		1		1		1	15	30	73	16	16.38	05/2014	00:20.0		05/2014
438965401	S	3592	V04	BENTONEV	05/2014		1		1		1		1		1		1		1		1		1		1		1		1		1		1		1	15	30	63	16	14.54	05/2014	40:09.0		05/2014
438975101	S	3189	V04	BENTONEV	05/2014		1		1		1		1		1		1		1		0		1		1		0		1		0		1		0	11	22	71	10	8.4	05/2014	49:17.0		05/2014
439013401	S	3589	ST	BENTONEV	05/2014		0		1		1		1		0		0		1		0		0		0		1		0		0		0		1	6	12	76	6	3.54	05/2014	52:07.0		05/2014
439036801	S	3851	V08	BENTONEV	05/2014		1		1		1		1		1		1		1		0		0		0		1		1		1		1		0	11	22	57	10	9.78	05/2014	17:59.0		05/2014
439038001	S	3854	V08	BENTONEV	05/2014		1		1		1		1		1		1		1		1		1		1		1		1		1		1		1	15	30	33	16	16.15	05/2014	23:52.0		05/2014
439180001	S	4023	V06	BENTONOD	05/2014	1		1		1		1		1		1		1		1		1		1		1		1		1		1		1		15	30	65	16	13.62	05/2014	52:03.0		05/2014
439268701	S	3850	V08	BENTONEV	05/2014		1		1		1		1		1		1		1		1		0		1		1		1		1		1		1	14	28	53	14	14.18	05/2014	30:59.0		05/2014
439307801	S	3188	V04	BENTONEV	05/2014		1		1		1		1		1		1		1		1		1		1		1		1		1		1		1	15	30	71	16	15	05/2014	31:06.0		05/2014
439336101	S	4121	V04	BENTONEV	03/2014		1		1		1		1		0		1		1		0		0		1		1		1		1		0		0	10	20	66	9	6.84	05/2014	55:40.0		05/2014
439418701	S	4126	V04	BENTONEV	04/2014		1		1		1		1		1		1		1		1		1		1		1		1		1		1		1	15	30	56	16	16.38	05/2014	08:55.0		05/2014
439530901	S	3064	V08	BENTONEV	05/2014		1		1		1		1		1		0		1		1		0		1		1		0		0		0		0	9	18	63	8	5.97	05/2014	34:28.0		05/2014
436840601	S	3002	V08	BENTONEV	03/2014		1		1		1		0		1		1		1		0		1		1		0		0		1		1		1	11	22	70	10	8.86	04/2014	33:47.0		05/2014
437132001	S	3000	V08	BENTONEV	03/2014		1		1		1		1		1		1		1		1		1		1		1		0		1		1		0	13	26	72	13	11.7	05/2014	02:22.0		05/2014
437150401	S	3016	V06	BENTONOD	03/2014	1		1		1		1		1		1		1		1		1		1		1		1		1		1		1		15	30	59	16	15.46	05/2014	25:41.0		05/2014
439651901	S	3459	V08	BENTONEV	05/2014		1		1		1		1		1		0		1		1		1		1		1		1		1		1		1	14	28	54	14	13.72	05/2014	59:43.0		05/2014
439688701	S	3821	V06	BENTONOD	05/2014	1		1		1		1		1		0		1		1		0		1		0		0		0		1		0		9	18	68	8	8.5	05/2014	17:46.0		05/2014
439689801	S	3457	V08	BENTONEV	05/2014		1		1		1		1		1		1		1		1		1		1		1		1		1		1		1	15	30	66	16	14.77	05/2014	25:11.0		05/2014
439709301	S	3458	V08	BENTONEV	05/2014		1		1		1		1		0		1		1		0		0		0		1		1		1		0		0	9	18	63	8	6.43	05/2014	59:24.0		05/2014
439736901	S	3900	V06	BENTONOD	05/2014	1		1		1		1		1		1		1		1		1		1		0		1		1		0		1		13	26	73	13	11.93	05/2014	32:19.0		05/2014
439745701	S	3820	V06	BENTONOD	05/2014	1		1		1		0		0		1		1		0		1		1		1		1		0		0		0		9	18	78	8	8.5	05/2014	42:04.0		05/2014
439784001	S	60095	BL	BENTONOD	05/2014	0		1		1		1		1		1		1		1		1		1		0		1		1		0		1		12	24	73	12	10.83	05/2014	56:46.0		05/2014
439954401	S	3170	V06	BENTONOD	04/2014	1		1		1		1		1		1		1		1		1		1		0		1		1		1		1		14	28	62	14	12.57	05/2014	29:04.0		05/2014
440010301	S	40553	BL	BENTONOD	05/2014	1		1		1		1		1		1		1		1		1		0		1		1		1		0		1		13	26	68	13	13.54	05/2014	07:42.0		05/2014
440056001	S	60065	BL	BENTONOD	05/2014	0		1		1		1		0		1		1		1		1		0		1		1		1		1		0		11	22	65	10	10.47	05/2014	56:46.0		05/2014
440143101	S	3254	V08	BENTONEV	05/2014		1		1		1		1		1		1		1		0		1		1		1		1		1		1		1	14	28	54	14	13.72	05/2014	54:13.0		05/2014
440179001	S	3227	ST	BENTONOD	05/2014	0		1		1		1		1		1		1		1		1		1		1		1		1		1		1		14	28	52	14	13.26	05/2014	13:01.0		05/2014
440180201	S	4118	V04	BENTONEV	05/2014		1		1		1		1		0		1		1		0		1		1		1		1		0		0		1	11	22	69	10	8.86	05/2014	12:25.0		05/2014
440443901	S	3822	V06	BENTONOD	05/2014	0		1		1		1		1		1		1		1		1		1		0		1		1		0		0		11	22	57	10	10.47	05/2014	18:38.0		05/2014
440536601	S	3260	V08	BENTONEV	05/2014		1		1		1		0		0		1		1		0		0		1		0		0		1		0		0	7	14	66	6	4.46	05/2014	59:39.0		05/2014
440578701	S	3067	V08	BENTONEV	05/2014		1		1		1		1		1		1		1		1		0		1		1		1		1		1		1	14	28	76	14	13.26	05/2014	41:30.0		05/2014
440677101	S	3795	V04	BENTONEV	04/2014		1		1		1		1		1		1		1		1		1		1		1		1		1		1		1	15	30	74	16	15	05/2014	00:40.0		05/2014
440947801	S	41381	BL	BENTONOD	06/2014	1		1		1		1		1		1		1		1		0		0		1		0		1		0		1		11	22	60	10	10.01	06/2014	07:03.0		06/2014
441182901	S	3237	V04	BENTONEV	05/2014		1		1		1		1		1		1		1		1		1		1		0		1		0		1		0	12	24	71	12	10.37	06/2014	13:01.0		06/2014
483232201	S	3630	V06	BENTONOD	11/2014	0		0		1		1		0		1		1		1		1		1		1		1		1		1		1		12	24	63	12	11.75	12/2014	37:09.0		12/2014
441234001	S	3066	V08	BENTONEV	06/2014		1		1		1		1		1		1		1		1		1		1		1		1		0		1		1	14	28	66	14	13.72	06/2014	28:45.0		06/2014
441380101	S	3917	V04	BENTONEV	05/2014		1		1		1		1		1		1		1		0		1		0		1		1		1		1		1	13	26	70	13	14	06/2014	54:47.0		06/2014
441532101	S	60004	BL	BENTONOD	06/2014	1		1		1		0		0		1		1		1		1		1		1		0		1		0		1		11	22	70	10	8.63	06/2014	44:56.0		06/2014
441687501	S	40587	BL	BENTONOD	06/2014	1		1		1		1		1		0		1		1		1		1		0		1		1		1		0		12	24	64	12	11.98	06/2014	07:43.0		06/2014
441900101	S	3956	V06	BENTONOD	06/2014	1		1		1		1		1		1		1		1		1		1		1		1		1		1		1		15	30	65	16	15	06/2014	11:18.0		06/2014
442078901	S	60044	BL	BENTONOD	06/2014	1		1		1		1		0		1		1		1		1		1		0		1		0		0		1		11	22	73	10	8.63	06/2014	29:19.0		06/2014
442110001	S	3771	V06	BENTONOD	04/2014	1		1		0		1		1		1		1		1		1		1		0		1		0		0		1		11	22	76	10	7.94	06/2014	52:42.0		06/2014
442126501	S	3775	V06	BENTONOD	05/2014	1		1		1		1		1		1		1		1		1		1		1		1		1		0		1		14	28	64	14	12.8	06/2014	00:41.0		06/2014
442219901	S	4092	V06	BENTONOD	06/2014	1		1		1		1		1		1		1		0		1		1		0		1		1		1		1		13	26	78	14	12.8	06/2014	40:41.0		06/2014
442338101	S	3191	V04	BENTONEV	05/2014		1		1		1		1		1		1		1		1		0		1		1		1		1		1		1	14	28	67	14	12.8	06/2014	49:46.0		06/2014
442393901	S	3779	V06	BENTONOD	05/2014	1		1		1		1		1		1		1		1		1		1		1		1		1		1		1		15	30	57	16	15.92	06/2014	05:43.0		06/2014
442400001	S	3778	V06	BENTONOD	05/2014	1		1		1		1		1		1		1		1		1		1		0		1		1		0		1		13	26	53	13	13.08	06/2014	00:26.0		06/2014
442408501	S	3776	V06	BENTONOD	05/2014	1		1		1		1		1		1		1		1		1		1		1		1		0		0		1		13	26	64	13	12.16	06/2014	00:41.0		06/2014
442449601	S	3763	V04	BENTONEV	02/2013		1		1		1		1		0		1		0		1		0		1		0		1		0		0		0	8	16	60	7	6.48	06/2014	36:09.0		02/2013
442525101	S	3108	V08	BENTONEV	05/2014		1		1		1		1		1		1		1		1		1		1		0		1		0		1		1	13	26	52	13	12.39	06/2014	07:05.0		06/2014
442684101	S	3109	V08	BENTONEV	05/2014		1		1		1		1		1		1		1		1		1		1		1		1		1		1		1	15	30	55	16	15.23	06/2014	29:46.0		06/2014
442715401	S	3120	V06	BENTONOD	05/2014	0		1		1		1		1		1		1		1		1		1		1		1		0		1		1		13	26	51	13	11.7	06/2014	49:00.0		06/2014
440041901	S	3564	V08	BENTONEV	05/2014		1		1		1		1		0		1		1		1		1		1		1		1		1		1		1	14	28	72	14	12.8	05/2014	12:58.0		06/2014
443213901	S	3392	V04	BENTONEV	05/2014		1		1		1		1		1		1		1		1		1		1		1		1		0		1		1	14	28	51	14	12.57	06/2014	38:30.0		06/2014
443429901	S	3420	V08	BENTONEV	06/2014		1		1		1		1		1		1		1		1		1		1		1		1		1		0		1	14	28	53	14	13.26	06/2014	20:42.0		06/2014
443482101	S	3079	V06	BENTONOD	06/2014	1		1		1		1		1		1		1		1		1		1		1		1		1		1		0		14	28	70	14	14.18	06/2014	34:29.0		06/2014
443586301	S	3711	V04	BENTONEV	06/2014		1		1		1		1		1		1		1		1		1		1		1		1		1		1		1	15	30	38	16	16.15	06/2014	03:24.0		06/2014
443596101	S	3901	V06	BENTONOD	05/2014	1		1		1		1		1		1		1		1		1		1		1		1		1		0		0		13	26	70	13	12.85	06/2014	43:19.0		06/2014
443630301	S	3378	V06	BENTONOD	06/2014	1		1		1		1		1		1		1		1		1		1		1		1		1		1		1		15	30	49	16	14.54	06/2014	35:26.0		06/2014
443683701	S	3357	V08	BENTONEV	06/2014		1		1		1		1		0		1		1		0		1		0		0		1		0		0		1	9	18	47	8	6.2	06/2014	23:15.0		06/2014
443712901	S	3350	V08	BENTONEV	04/2014		1		1		1		1		1		1		1		1		1		1		1		1		1		0		0	13	26	81	14	12.34	06/2014	24:48.0		06/2014
443774901	S	3350	V06	BENTONOD	03/2013	1		1		1		1		1		1		1		1		1		1		1		1		1		1		1		15	30	80	17	15.64	06/2014	24:48.0		06/2014
444330401	S	3123	V06	BENTONOD	05/2014	1		1		1		1		1		1		1		0		1		1		1		1		1		0		1		13	26	71	13	11.7	06/2014	31:31.0		06/2014
444388701	S	3112	V08	BENTONEV	05/2014		1		1		1		1		1		1		1		1		0		0		1		1		1		0		1	12	24	65	12	11.06	06/2014	13:01.0		06/2014
444413601	S	14331	BL	BENTONOD	06/2014	1		1		1		1		1		1		1		1		1		1		1		1		1		1		1		15	30	62	16	14.77	06/2014	34:29.0		06/2014
444499501	S	3111	V08	BENTONEV	05/2014		1		1		1		1		0		1		1		1		1		0		1		1		1		0		1	12	24	67	12	11.52	06/2014	32:32.0		06/2014
444534101	S	3110	V08	BENTONEV	06/2014		1		1		1		1		1		1		0		1		1		0		1		1		1		0		1	12	24	65	12	10.6	06/2014	05:28.0		06/2014
441971001	S	3582	V06	BENTONOD	06/2014	0		1		1		0		1		1		1		1		1		1		1		1		0		1		0		11	22	65	10	7.71	06/2014	35:36.0		06/2014
444891101	S	40585	BL	BENTONOD	06/2014	1		1		1		1		1		1		1		1		1		1		1		1		0		1		1		14	28	52	14	11.19	06/2014	08:42.0		06/2014
445041001	S	3124	V06	BENTONOD	05/2014	1		1		1		1		1		1		1		1		1		1		1		1		1		1		0		14	28	59	14	13.26	06/2014	57:30.0		06/2014
445175501	S	3114	V08	BENTONEV	06/2014		1		1		1		1		0		1		1		1		1		1		0		0		0		0		0	9	18	66	8	5.51	06/2014	15:59.0		06/2014
445309301	S	60043	BL	BENTONOD	06/2014	1		1		1		1		0		1		1		1		1		1		1		0		1		0		1		12	24	68	12	10.83	06/2014	32:54.0		06/2014
445341001	S	3461	V08	BENTONEV	06/2014		1		1		1		1		1		1		1		1		1		1		1		1		1		0		1	14	28	65	14	12.8	06/2014	00:50.0		06/2014
445385201	S	3422	V08	BENTONEV	06/2014		1		1		1		1		1		1		1		1		1		1		1		1		1		1		1	15	30	60	16	14.77	06/2014	46:14.0		06/2014
445611801	S	40694	BL	BENTONOD	06/2014	0		1		1		1		1		1		1		1		0		1		1		0		0		0		1		10	20	70	9	9.14	06/2014	21:24.0		06/2014
445808701	S	40693	BL	BENTONOD	06/2014	0		1		1		1		1		1		1		1		1		1		0		0		0		0		1		10	20	71	9	10.29	06/2014	21:25.0		06/2014
445883801	S	4054	V06	BENTONOD	06/2014	1		0		1		1		1		0		0		0		0		0		0		0		0		0		0		4	8	64	5	4.28	06/2014	28:34.0		06/2014
445911001	S	3424	V08	BENTONEV	06/2014		1		1		1		1		1		1		1		1		1		1		0		1		0		1		0	12	24	67	12	11.06	06/2014	47:19.0		06/2014
445964201	S	3423	V08	BENTONEV	06/2014		1		1		1		1		1		0		1		1		1		1		1		0		1		0		1	12	24	72	12	11.06	06/2014	46:49.0		06/2014
446045701	S	40555	BL	BENTONOD	06/2014	1		1		1		1		1		1		1		1		1		1		0		1		1		1		1		14	28	57	14	15.1	06/2014	08:42.0		06/2014
446124201	S	3607	V08	BENTONEV	05/2014		1		1		1		1		1		1		1		1		1		1		1		1		1		1		1	15	30	58	16	15.69	06/2014	46:29.0		06/2014
446192101	S	3957	V06	BENTONOD	06/2014	1		1		1		1		1		1		1		1		1		1		1		1		0		1		0		13	26	70	13	12.16	06/2014	18:13.0		06/2014
446193301	S	3190	V04	BENTONEV	05/2014		1		1		1		1		1		1		1		1		1		1		1		1		0		1		1	14	28	83	15	14.13	06/2014	49:31.0		06/2014
446203601	S	3176	V06	BENTONOD	05/2014	1		1		1		1		1		1		1		1		1		1		1		1		1		1		1		15	30	63	16	14.77	06/2014	47:10.0		06/2014
446287901	S	3165	V08	BENTONEV	06/2014		1		1		1		1		0		0		1		0		1		0		0		0		0		1		0	7	14	61	6	4.46	06/2014	45:03.0		06/2014
446298401	S	3178	V06	BENTONOD	06/2014	1		1		1		1		1		0		1		1		1		1		1		1		0		0		0		11	22	73	10	8.4	06/2014	29:05.0		06/2014
446303301	S	3823	V06	BENTONOD	06/2014	1		1		1		1		1		1		1		1		1		1		1		1		1		1		1		15	30	59	16	16.84	06/2014	20:30.0		06/2014
446322901	S	40692	BL	BENTONOD	06/2014	1		1		1		1		1		1		1		1		1		1		0		1		1		1		1		14	28	64	14	13.72	06/2014	21:26.0		06/2014
446324701	S	40691	BL	BENTONOD	06/2014	0		1		0		0		1		1		1		1		1		0		1		0		0		0		1		8	16	74	7	5.1	06/2014	21:26.0		06/2014
446502201	S	3284	V04	BENTONEV	06/2014		1		1		1		1		1		1		1		0		1		0		0		1		1		0		1	11	22	65	10	9.32	06/2014	51:07.0		05/2014
446525901	S	3264	V08	BENTONEV	06/2014		1		1		1		1		0		1		1		1		1		1		1		1		1		1		1	14	28	63	14	13.72	06/2014	59:50.0		06/2014
446531301	S	3281	V06	BENTONOD	06/2014	1		1		1		1		0		1		1		1		1		1		1		1		1		1		1		14	28	59	14	13.72	06/2014	32:53.0		06/2014
446538701	S	3268	V08	BENTONEV	06/2014		1		1		1		1		0		1		1		0		1		1		1		1		0		1		1	12	24	64	12	11.52	06/2014	32:12.0		06/2014
446555101	S	3701	V06	BENTONOD	06/2014	1		1		1		1		1		1		1		1		1		1		0		1		1		1		1		14	28	48	14	13.49	07/2014	03:11.0		07/2014
446620801	S	3421	V08	BENTONEV	07/2014		1		1		1		1		1		1		1		1		1		1		1		1		1		1		1	15	30	42	16	15.92	07/2014	54:52.0		07/2014
446692801	S	3205	V08	BENTONEV	06/2014		1		1		1		1		1		1		1		0		1		1		0		1		1		1		1	13	26	75	13	10.55	07/2014	13:02.0		07/2014
446743301	S	41400	BL	BENTONOD	07/2014	0		1		0		0		1		1		0		0		1		0		0		1		1		0		0		6	12	49	6	7.22	07/2014	08:44.0		07/2014
446770601	S	3390	V04	BENTONEV	06/2014		1		1		1		1		0		0		1		0		1		1		1		1		1		1		0	11	22	67	10	8.63	07/2014	51:54.0		07/2014
446781401	S	3028	V04	BENTONEV	06/2014		1		1		1		1		1		1		1		0		1		1		1		0		0		0		0	10	20	76	9	6.38	07/2014	25:41.0		07/2014
446835201	S	3565	V08	BENTONEV	06/2014		1		1		1		1		1		1		1		0		1		0		0		0		0		1		1	10	20	57	9	7.3	07/2014	13:17.0		07/2014
446952501	S	3472	V06	BENTONOD	06/2014	1		1		1		1		1		1		1		1		1		1		1		1		0		1		0		13	26	63	13	11.47	07/2014	04:19.0		07/2014
443746501	S	3280	V06	BENTONOD	05/2014	1		1		1		1		1		1		1		1		1		1		1		1		1		0		1		14	28	50	14	13.72	06/2014	01:30.0		06/2014
447030701	S	3802	V08	BENTONEV	07/2014		1		1		1		1		0		0		1		1		0		1		1		0		1		1		1	11	22	73	10	9.78	07/2014	21:21.0		07/2014
447133001	S	4055	V06	BENTONOD	07/2014	1		1		1		1		0		1		0		1		0		1		1		1		0		0		1		10	20	71	9	7.76	07/2014	31:30.0		07/2014
447196401	S	3702	V06	BENTONOD	06/2014	1		1		1		1		0		1		0		0		0		1		0		0		0		0		1		7	14	73	6	6.99	07/2014	03:15.0		07/2014
447429301	S	41401	BL	BENTONOD	07/2014	0		1		1		1		1		1		1		1		1		1		0		1		1		1		0		12	24	38	12	10.37	07/2014	08:43.0		07/2014
447666701	S	3400	V10	BENTONOD	07/2014	1		1		1		1		1		1		1		1		1		0		1		0		0		1		1		12	24	43	12	10.6	07/2014	40:05.0		07/2014
447769301	S	3855	V08	BENTONEV	06/2014		1		1		1		1		1		1		1		1		1		1		1		1		1		1		1	15	30	51	16	16.38	07/2014	17:59.0		07/2014
447797501	S	3585	V06	BENTONOD	07/2014	1		1		1		1		1		1		1		0		1		1		1		1		1		1		1		14	28	51	14	13.72	07/2014	36:10.0		07/2014
447815301	S	50110	BL	BENTONOD	06/2014	0		1		1		1		1		1		0		1		1		1		0		1		1		1		1		12	24	56	12	9.22	07/2014	56:29.0		07/2014
447849101	S	3614	V08	BENTONOD	06/2014	0		1		1		1		1		1		1		1		1		0		0		0		0		1		0		9	18	65	8	6.2	07/2014	46:30.0		07/2014
447899801	S	3613	V08	BENTONOD	06/2014	1		1		1		1		1		1		1		1		1		1		1		1		1		1		1		15	30	58	16	15.46	07/2014	46:30.0		07/2014
437229501	S	40560	BL	BENTONOD	04/2014	1		1		1		1		0		1		1		0		1		1		0		0		0		0		0		8	16	66	7	6.25	05/2014	06:03.0		07/2014
442072101	S	40586	BL	BENTONOD	06/2014	1		1		1		1		0		1		1		1		1		1		1		1		1		1		1		14	28	38	14	13.72	06/2014	04:36.0		07/2014
447911001	S	4090	V06	BENTONOD	07/2014	1		1		1		1		1		1		1		1		1		1		1		1		1		1		1		15	30	59	16	14.77	07/2014	32:57.0		07/2014
447984901	S	3777	V06	BENTONOD	06/2014	1		1		1		1		1		1		1		1		1		1		0		1		1		1		1		14	28	64	14	14.41	07/2014	00:42.0		07/2014
447991701	S	3780	V06	BENTONOD	06/2014	1		1		1		1		1		1		1		1		1		0		1		0		0		0		1		11	22	72	10	10.01	07/2014	00:42.0		07/2014
447997601	S	3781	V06	BENTONOD	06/2014	1		1		1		1		1		1		1		1		1		1		1		1		1		1		1		15	30	74	16	15.46	07/2014	00:42.0		07/2014
448180801	S	3401	V10	BENTONOD	07/2014	0		1		1		1		1		1		1		1		1		1		0		0		0		1		1		11	22	60	10	8.17	07/2014	40:27.0		07/2014
448249501	S	3068	V08	BENTONEV	07/2014		1		1		1		1		1		1		1		1		1		0		0		1		0		1		1	12	24	73	12	10.83	07/2014	34:31.0		07/2014
448297101	S	3700	V06	BENTONOD	07/2014	1		0		1		1		0		0		1		0		0		1		0		1		1		0		0		7	14	64	6	6.99	07/2014	43:48.0		07/2014
448336601	S	4001	V08	BENTONEV	07/2014		1		1		1		1		1		1		1		1		1		1		1		1		1		1		1	15	30	52	16	15	07/2014	37:26.0		07/2014
448351901	S	4059	V06	BENTONOD	07/2014	1		1		1		1		1		1		1		1		1		1		1		1		1		1		1		15	30	48	16	15.46	07/2014	32:43.0		07/2014
448483701	S	41382	BL	BENTONOD	07/2014	1		1		1		1		1		1		1		1		0		1		1		1		1		0		0		12	24	59	12	12.9	07/2014	10:00.0		07/2014
448536001	S	3515	V08	BENTONEV	07/2014		1		1		1		1		0		0		1		0		0		0		1		0		1		0		0	7	14	76	6	5.15	07/2014	24:21.0		07/2014
448655801	S	3004	V08	BENTONEV	04/2014		1		1		1		1		1		1		1		1		1		1		1		1		0		1		1	14	28	62	14	13.26	07/2014	25:42.0		07/2014
448681301	S	3003	V08	BENTONEV	04/2014		1		1		1		0		1		1		1		1		1		1		0		1		1		1		1	13	26	59	13	12.16	07/2014	06:27.0		07/2014
448717701	S	3001	V08	BENTONEV	04/2014		1		1		1		1		0		1		1		1		1		1		1		1		1		0		1	13	26	68	13	12.16	07/2014	04:34.0		07/2014
426044001	S	65000	BL	BENTONOD	09/2013	1		1		1		1		1		1		1		0		1		1		1		1		1		0		1		13	26	80	14	13.49	01/2014	27:44.0		07/2014
446396901	S	65004	BL	BENTONOD	11/2013	0		1		0		0		1		1		1		0		0		0		0		1		1		0		0		6	12	69	6	4.23	06/2014	27:57.0		07/2014
446439301	S	40800	BL	BENTONOD	03/2014	0		1		1		1		1		1		1		1		1		1		1		1		1		1		1		14	28	78	15	13.44	06/2014	45:24.0		07/2014
449163501	S	3125	V06	BENTONOD	07/2014	1		1		1		1		1		1		1		1		1		1		1		1		1		1		1		15	30	48	16	15.46	07/2014	06:21.0		07/2014
449181001	S	3276	V06	BENTONOD	07/2014	1		1		1		1		1		1		1		1		1		1		1		1		1		0		1		14	28	57	14	13.26	07/2014	32:39.0		07/2014
449245101	S	3252	V08	BENTONEV	06/2014		1		1		1		1		1		1		1		1		1		1		1		1		1		1		0	14	28	50	14	13.26	07/2014	59:25.0		07/2014
449290401	S	91097	BL	BENTONOD	07/2014	1		1		1		1		1		1		1		1		1		1		0		1		1		1		1		14	28	67	14	13.26	07/2014	24:05.0		07/2014
450721001	S	3805	V08	BENTONEV	07/2014		1		1		1		1		1		1		0		1		1		1		1		1		0		0		1	12	24	59	12	11.52	08/2014	42:20.0		08/2014
449301001	S	60048	BL	BENTONOD	07/2014	1		1		1		1		1		1		1		1		1		1		1		0		1		0		1		13	26	74	13	11.24	07/2014	34:06.0		07/2014
449309101	S	60107	BL	BENTONOD	07/2014	1		1		1		1		1		1		1		1		1		1		1		1		1		0		1		14	28	67	14	14.41	07/2014	56:49.0		07/2014
449312701	S	3279	V06	BENTONOD	07/2014	0		1		0		0		0		1		1		1		0		1		0		0		0		0		1		6	12	65	6	3.54	07/2014	53:54.0		07/2014
449341401	S	3014	V06	BENTONOD	05/2014	0		1		1		1		1		1		1		1		0		1		0		1		0		0		1		10	20	69	9	8.22	07/2014	55:29.0		07/2014
449353001	S	60109	BL	BENTONOD	07/2014	1		1		1		1		1		1		1		1		1		1		0		1		1		1		1		14	28	71	14	14.87	07/2014	56:50.0		07/2014
449471101	S	41399	BL	BENTONOD	07/2014	1		1		1		1		1		1		1		1		1		1		1		1		1		0		1		14	28	48	14	13.72	07/2014	10:00.0		07/2014
449480101	S	60101	BL	BENTONOD	07/2014	0		1		1		1		1		1		1		1		1		1		0		1		1		1		1		13	26	67	13	13.77	07/2014	56:50.0		07/2014
449540501	S	3305	V08	BENTONEV	07/2014		1		1		1		1		1		1		1		1		1		1		1		1		0		1		0	13	26	67	13	12.16	07/2014	28:45.0		07/2014
436408401	S	3277	V06	BENTONOD	04/2014	1		1		1		1		1		1		1		1		1		1		1		1		1		1		1		15	30	68	16	14.77	04/2014	00:38.0		07/2014
448370901	S	40754	BL	BENTONOD	07/2014	1		1		0		1		1		1		1		1		0		1		0		1		0		0		1		10	20	55	9	9.14	07/2014	19:09.0		07/2014
449705001	S	3320	V06	BENTONOD	07/2014	1		1		1		1		1		1		1		1		1		1		1		1		1		0		1		14	28	58	14	12.34	07/2014	53:20.0		07/2014
449790201	S	3404	V10	BENTONOD	07/2014	1		1		1		1		1		1		1		1		1		1		1		0		1		1		1		14	28	59	14	13.72	07/2014	41:44.0		07/2014
449843901	S	4056	V06	BENTONOD	07/2014	1		1		1		1		1		1		1		1		1		1		1		1		1		1		1		15	30	66	16	15	07/2014	32:00.0		07/2014
449930901	S	3332	V04	BENTONEV	06/2014		1		1		1		1		1		1		1		1		1		1		1		1		1		0		0	13	26	75	13	12.16	07/2014	09:24.0		07/2014
449974301	S	4053	V06	BENTONOD	07/2014	1		1		1		1		1		1		1		1		1		1		1		1		1		1		1		15	30	50	16	15.46	07/2014	27:19.0		07/2014
450119601	S	3333	V04	BENTONEV	05/2014		1		1		1		1		1		1		1		0		0		0		1		1		1		0		0	10	20	67	9	7.53	07/2014	15:11.0		07/2014
450218201	S	3428	V08	BENTONEV	07/2014		1		1		1		1		1		1		1		1		1		1		1		1		1		0		1	14	28	61	14	12.34	07/2014	53:52.0		07/2014
450236601	S	3537	V06	BENTONOD	07/2014	0		1		1		1		1		1		1		1		1		1		1		1		0		1		1		13	26	44	13	13.08	07/2014	29:39.0		07/2014
450294801	S	3029	V04	BENTONEV	07/2014		0		0		1		1		0		1		1		0		1		0		0		0		0		0		0	5	10	67	5	3.59	07/2014	25:42.0		07/2014
450392101	S	3228	V06	BENTONOD	07/2014	1		1		1		1		1		1		1		1		1		1		0		1		1		1		1		14	28	69	14	12.11	07/2014	13:03.0		07/2014
450508301	S	3616	V06	BENTONOD	04/2014	1		1		1		1		1		1		1		1		1		1		0		0		0		0		1		11	22	80	10	8.86	07/2014	46:30.0		07/2014
450617001	S	3212	V08	BENTONEV	07/2014		1		1		1		1		1		1		1		1		1		0		0		1		0		0		1	11	22	59	10	9.32	08/2014	47:12.0		08/2014
450170601	S	3570	V08	BENTONEV	07/2014		1		1		1		1		1		1		1		1		1		1		1		1		0		1		1	14	28	75	14	12.8	07/2014	14:25.0		07/2014
450685801	S	4094	V06	BENTONOD	07/2014	0		1		0		1		1		1		1		1		1		0		1		1		1		0		1		11	22	79	10	9.32	08/2014	35:54.0		08/2014
450722401	S	3804	V08	BENTONEV	07/2014		1		1		1		1		1		1		1		1		1		1		0		1		1		0		1	13	26	63	13	13.08	08/2014	06:36.0		08/2014
450778301	S	3429	V08	BENTONEV	07/2014		1		1		1		1		1		1		0		0		0		1		1		0		1		0		1	10	20	68	9	8.22	08/2014	54:43.0		08/2014
450781301	S	4122	V04	BENTONEV	03/2014		1		1		1		1		0		1		1		1		1		1		0		1		0		1		0	11	22	65	10	8.63	08/2014	17:53.0		08/2014
450828801	S	4123	V04	BENTONEV	03/2014		1		1		1		1		0		0		1		1		1		1		1		1		1		0		1	12	24	61	12	11.06	08/2014	49:16.0		08/2014
450851201	S	3304	V06	BENTONEV	05/2014		1		1		1		1		1		1		1		1		1		1		0		1		0		1		0	12	24	40	12	11.98	08/2014	24:02.0		08/2014
450918301	S	3825	V06	BENTONOD	08/2014	1		1		1		1		1		1		1		1		1		1		1		1		1		1		1		15	30	60	16	16.84	08/2014	21:20.0		08/2014
450962701	S	3319	V06	BENTONOD	06/2014	1		1		1		1		1		1		1		1		1		1		0		1		1		1		1		14	28	55	14	13.26	08/2014	12:59.0		08/2014
450982101	S	4124	V04	BENTONEV	05/2014		1		1		1		1		0		0		1		0		0		0		1		0		0		0		0	6	12	72	6	4.92	08/2014	55:14.0		08/2014
451093601	S	4127	V04	BENTONEV	04/2014		1		1		1		1		0		0		1		0		1		1		1		1		1		1		1	12	24	68	12	11.52	08/2014	13:58.0		08/2014
451101101	S	3080	V06	BENTONOD	08/2014	1		1		1		1		1		1		1		1		1		1		1		1		1		0		0		13	26	82	14	12.57	08/2014	34:31.0		08/2014
451115301	S	3806	V08	BENTONEV	07/2014		1		1		1		1		1		1		1		1		1		1		1		0		1		0		1	13	26	62	13	13.08	08/2014	06:54.0		08/2014
451194601	S	3403	V10	BENTONOD	08/2014	1		1		1		1		1		1		1		1		1		1		1		1		0		1		1		14	28	72	14	12.8	08/2014	40:48.0		08/2014
451319501	S	50175	BL	BENTONOD	07/2014	1		1		1		1		1		1		1		1		1		0		0		1		1		1		1		13	26	62	13	11.7	08/2014	08:03.0		08/2014
451325601	S	3430	V08	BENTONEV	08/2014		1		1		1		1		0		1		1		1		0		1		1		1		1		0		0	11	22	56	10	9.32	08/2014	06:56.0		08/2014
451504401	S	4025	V06	BENTONOD	08/2014	1		1		0		1		1		1		1		1		1		1		1		1		1		1		1		14	28	51	14	13.72	08/2014	53:52.0		08/2014
451514101	S	3122	V06	BENTONOD	07/2014	1		1		1		1		0		1		1		1		1		1		1		1		1		1		1		14	28	64	14	13.26	08/2014	11:30.0		08/2014
451537801	S	4091	V06	BENTONOD	07/2014	1		1		1		1		1		1		1		0		1		1		0		1		1		0		1		12	24	70	12	11.06	08/2014	33:26.0		08/2014
451573701	S	3069	V08	BENTONEV	08/2014		1		1		1		1		1		1		1		1		1		1		1		0		0		1		1	13	26	56	13	11.7	08/2014	34:32.0		08/2014
451629601	S	4052	V06	BENTONOD	07/2014	1		1		1		1		1		1		1		1		1		1		0		0		0		0		1		11	22	68	10	9.32	08/2014	26:23.0		08/2014
451689501	S	3321	V06	BENTONOD	08/2014	1		1		0		0		0		1		0		1		1		1		1		0		1		0		0		8	16	72	7	5.56	08/2014	02:26.0		08/2014
451703301	S	3361	V08	BENTONEV	06/2014		1		1		1		1		1		1		1		1		1		0		1		0		0		1		0	11	22	59	10	8.63	08/2014	16:14.0		08/2014
451716001	S	3355	V06	BENTONOD	05/2013	1		1		1		1		1		1		1		1		1		1		1		1		1		1		0		14	28	34	14	13.95	08/2014	44:05.0		08/2014
451724601	S	3355	V08	BENTONEV	07/2014		1		1		1		1		1		1		1		1		1		1		1		1		1		1		1	15	30	35	16	16.15	08/2014	44:05.0		08/2014
451725201	S	4093	V06	BENTONOD	08/2014	1		1		1		1		1		1		1		0		1		1		0		1		0		1		1		12	24	53	12	11.06	08/2014	55:29.0		08/2014
451738601	S	3519	V08	BENTONEV	08/2014		1		1		1		1		1		1		1		1		1		1		1		1		1		1		0	14	28	76	14	12.34	08/2014	25:02.0		08/2014
451788601	S	3358	V08	BENTONEV	07/2014		1		1		1		1		1		1		1		1		1		1		1		0		1		1		1	14	28	52	14	13.49	08/2014	56:50.0		08/2014
452022201	S	3323	V06	BENTONOD	06/2014	1		1		1		1		1		1		1		1		1		1		1		1		0		0		1		13	26	71	13	11.24	08/2014	22:02.0		08/2014
452463801	S	3215	V08	BENTONEV	08/2014		0		1		0		0		0		1		1		0		1		1		0		0		0		0		1	6	12	72	6	4.92	08/2014	13:05.0		08/2014
452538601	S	3230	V06	BENTONOD	08/2014	1		1		1		1		1		1		1		1		1		1		1		1		1		1		1		15	30	71	16	15.46	08/2014	13:05.0		08/2014
452566601	S	50143	BL	BENTONOD	08/2014	0		0		0		1		1		1		1		1		0		0		1		0		1		1		1		9	18	64	8	6.2	08/2014	15:09.0		08/2014
452595501	S	3211	V08	BENTONEV	08/2014		1		1		1		1		1		1		1		1		1		1		1		1		1		1		0	14	28	64	14	14.18	08/2014	39:30.0		08/2014
452690801	S	3903	V06	BENTONOD	07/2014	0		1		0		1		1		1		1		1		1		1		0		1		0		1		1		11	22	73	10	9.09	08/2014	42:02.0		08/2014
452803801	S	3209	V08	BENTONEV	08/2014		1		0		1		1		0		1		1		0		1		1		0		0		1		0		0	8	16	71	7	5.1	08/2014	13:04.0		08/2014
453064701	S	3950	V08	BENTONEV	08/2014		1		1		1		1		0		1		1		1		0		0		1		1		1		0		1	11	22	46	10	8.86	08/2014	08:48.0		08/2014
453284101	S	50028	BL	BENTONOD	07/2014	1		1		1		1		1		1		1		1		1		1		1		1		0		0		1		13	26	63	13	11.7	08/2014	52:03.0		08/2014
453313301	S	50222	BL	BENTONOD	08/2014	1		1		1		1		1		1		1		1		1		1		0		1		1		1		1		14	28	51	14	13.26	08/2014	16:00.0		08/2014
453350101	S	3161	V08	BENTONEV	08/2014		1		1		0		1		1		1		1		1		1		1		1		1		0		1		0	12	24	47	12	11.06	08/2014	20:30.0		08/2014
453355101	S	50328	BL	BENTONOD	07/2014	1		1		1		1		1		1		1		1		1		1		1		1		1		1		1		15	30	53	16	14.54	08/2014	27:23.0		08/2014
453384901	S	3862	V06	BENTONOD	08/2014	1		1		1		1		1		1		1		1		1		1		1		1		0		1		1		14	28	64	14	14.41	08/2014	17:59.0		08/2014
453391801	S	3362	V08	BENTONEV	07/2014		1		1		1		1		1		1		1		1		1		1		0		1		0		0		1	12	24	44	12	11.75	08/2014	30:25.0		08/2014
453399201	S	3362	V06	BENTONOD	05/2013	1		1		1		1		1		1		1		1		1		1		1		1		1		1		1		15	30	43	16	16.15	08/2014	30:25.0		08/2014
453413001	S	50225	BL	BENTONOD	08/2014	1		1		1		1		1		1		1		1		1		1		1		1		1		1		1		15	30	52	16	15.46	08/2014	16:16.0		08/2014
453661901	S	4057	V06	BENTONOD	08/2014	1		1		1		1		0		1		1		1		1		1		1		1		1		1		1		14	28	63	14	12.11	08/2014	32:15.0		08/2014
453759301	S	3371	V06	BENTONOD	03/2014	1		1		1		0		0		1		1		0		1		0		1		1		0		0		0		8	16	70	7	5.56	08/2014	33:26.0		08/2014
453779001	S	3231	V06	BENTONOD	08/2014	1		1		1		1		0		1		1		1		1		1		1		1		1		1		1		14	28	57	14	12.8	08/2014	13:05.0		08/2014
453795401	S	3179	V06	BENTONOD	07/2014	1		1		1		1		0		1		1		1		0		0		1		1		1		1		1		12	24	53	12	11.98	08/2014	47:29.0		08/2014
453804201	S	3113	V08	BENTONEV	07/2014		1		1		1		1		1		0		1		1		1		1		0		0		1		0		0	10	20	62	9	7.76	08/2014	53:27.0		08/2014
453833801	S	3115	V08	BENTONEV	07/2014		1		1		1		1		1		1		1		1		1		1		1		1		1		1		0	14	28	64	14	13.26	08/2014	44:35.0		08/2014
453871001	S	12499	BL	BENTONOD	08/2014	1		1		1		1		1		1		1		1		1		1		0		1		1		0		0		12	24	64	12	11.06	08/2014	43:40.0		08/2014
453915101	S	3351	V08	BENTONEV	02/2014		1		1		1		1		0		0		1		0		0		1		1		0		0		0		0	7	14	70	6	3.54	08/2014	23:28.0		08/2014
453941701	S	3365	V08	BENTONEV	08/2014		1		1		1		1		1		1		1		1		1		1		1		1		0		1		1	14	28	51	14	13.26	08/2014	31:03.0		08/2014
453950201	S	4058	V06	BENTONOD	07/2014	1		1		1		1		1		1		1		1		1		1		0		1		1		0		1		13	26	64	13	11.7	08/2014	32:29.0		08/2014
450198001	S	3567	V08	BENTONEV	07/2014		1		1		1		1		1		1		1		1		1		1		1		1		1		1		1	15	30	68	16	15.69	07/2014	13:47.0		08/2014
453129401	S	3586	V06	BENTONOD	08/2014	1		1		1		1		1		1		1		1		1		1		0		1		1		1		1		14	28	64	14	13.26	08/2014	36:28.0		08/2014
454224501	S	41471	BL	BENTONOD	08/2014	1		1		1		1		1		1		1		1		1		1		1		1		1		1		1		15	30	50	16	15.46	08/2014	17:31.0		08/2014
454300101	S	3126	V06	BENTONOD	07/2014	0		1		1		1		1		0		1		1		1		1		1		1		1		0		1		12	24	66	12	10.6	08/2014	53:20.0		08/2014
454330201	S	3101	V06	BENTONOD	08/2014	1		1		1		1		1		1		1		1		1		1		0		1		1		1		1		14	28	52	14	11.65	08/2014	14:42.0		08/2014
454383401	S	41405	BL	BENTONOD	08/2014	0		1		0		1		1		1		1		1		1		0		0		0		0		1		1		9	18	63	8	8.5	08/2014	10:44.0		08/2014
454396301	S	3325	V06	BENTONOD	08/2014	1		1		1		1		1		1		1		1		1		1		0		1		0		1		1		13	26	68	13	11.7	08/2014	48:31.0		08/2014
454522901	S	3367	V08	BENTONEV	08/2014		1		1		1		1		1		1		1		1		1		1		1		1		1		0		1	14	28	48	14	13.26	08/2014	31:47.0		08/2014
454556701	S	3803	V08	BENTONEV	08/2014		1		1		1		1		0		1		1		1		0		1		1		1		1		0		0	11	22	72	10	8.86	08/2014	37:25.0		08/2014
454613001	S	4024	V06	BENTONOD	08/2014	1		1		1		1		1		1		1		1		1		1		1		1		1		1		1		15	30	74	16	15	08/2014	52:27.0		08/2014
454622301	S	3359	V08	BENTONEV	08/2014		1		1		1		1		1		1		1		1		1		1		0		1		1		0		1	13	26	75	13	12.16	08/2014	47:13.0		08/2014
454672201	S	3018	V06	BENTONOD	07/2014	1		1		1		1		1		1		1		1		1		1		0		0		0		1		1		12	24	62	12	11.06	08/2014	25:43.0		08/2014
454675201	S	3021	V06	BENTONOD	07/2014	1		1		1		1		1		1		1		1		1		0		0		1		0		0		1		11	22	66	10	9.78	08/2014	25:43.0		08/2014
454679801	S	3020	V06	BENTONOD	07/2014	1		1		1		1		1		1		1		1		1		1		0		1		1		1		1		14	28	76	14	13.49	08/2014	25:43.0		08/2014
454861601	S	3826	V06	BENTONOD	08/2014	1		1		1		1		1		1		1		1		1		1		1		1		0		0		0		12	24	79	12	11.29	08/2014	22:35.0		08/2014
456661701	S	3216	V08	BENTONEV	09/2014		1		1		1		1		1		1		1		1		1		1		1		1		0		1		1	14	28	55	14	12.34	09/2014	13:08.0		09/2014
454909601	S	3859	V08	BENTONEV	09/2014		1		1		1		1		1		1		1		1		1		1		1		1		1		1		1	15	30	62	16	16.38	09/2014	43:58.0		09/2014
454938701	S	3807	V08	BENTONEV	09/2014		1		1		1		1		0		0		1		1		0		1		1		1		1		0		0	10	20	76	9	6.84	09/2014	42:41.0		09/2014
455120001	S	90456	V04	BENTONEV	08/2014		1		1		1		1		0		0		1		1		0		1		0		0		1		0		0	8	16	83	7	5.1	09/2014	10:26.0		09/2014
455305301	S	3322	V06	BENTONOD	09/2014	1		1		1		1		1		1		1		1		1		1		1		1		1		1		1		15	30	62	16	14.77	09/2014	06:49.0		09/2014
455427701	S	3857	V08	BENTONEV	09/2014		1		1		1		1		1		1		1		1		1		1		1		1		1		1		1	15	30	43	16	16.38	09/2014	18:00.0		09/2014
455575701	S	3301	V06	BENTONEV	04/2013		1		1		1		1		1		1		1		1		1		1		1		1		1		1		1	15	30	54	16	14.54	09/2014	12:48.0		09/2014
454707001	S	16644	BL	BENTONOD	08/2014	0		1		0		1		1		1		1		1		1		1		0		1		1		0		1		11	22	64	10	8.86	08/2014	57:05.0		09/2014
455732701	S	41280	BL	BENTONEV	08/2014		1		1		1		1		1		1		1		1		1		1		1		0		1		0		0	12	24	61	12	11.06	09/2014	12:34.0		09/2014
455736001	S	3808	V08	BENTONEV	09/2014		1		1		1		1		1		1		1		1		1		1		1		1		0		1		1	14	28	60	14	13.95	09/2014	08:05.0		09/2014
455823101	S	3514	V08	BENTONEV	09/2014		1		1		1		1		1		1		1		0		1		0		0		0		0		0		0	8	16	74	7	5.56	09/2014	08:45.0		09/2014
456167101	S	10874	BL	BENTONOD	09/2014	0		1		1		0		1		1		1		0		0		1		0		0		1		0		1		8	16	73	7	4.87	09/2014	13:07.0		09/2014
456299101	S	3214	V08	BENTONEV	09/2014		1		1		1		1		1		1		1		1		1		1		1		1		1		0		1	14	28	81	15	15.28	09/2014	13:07.0		09/2014
456314101	S	4004	V08	BENTONEV	09/2014		1		0		1		1		0		1		1		0		0		1		0		1		0		0		1	8	16	67	7	6.02	09/2014	22:09.0		09/2014
456323701	S	3431	V08	BENTONEV	09/2014		1		1		1		1		1		1		1		1		1		1		1		1		1		0		0	13	26	64	13	12.16	09/2014	55:13.0		09/2014
456345301	S	4005	V08	BENTONEV	09/2014		1		1		1		1		1		1		1		1		1		1		1		1		1		1		1	15	30	75	16	16.15	09/2014	53:19.0		09/2014
456456101	S	3406	V10	BENTONOD	09/2014	1		1		1		1		1		1		1		1		1		1		0		1		1		1		1		14	28	38	14	12.8	09/2014	42:13.0		09/2014
457076401	S	3752	V08	BENTONEV	07/2014		1		1		1		0		0		1		1		1		1		1		0		1		1		1		1	12	24	55	12	11.75	09/2014	00:43.0		09/2014
457482801	S	3181	V06	BENTONOD	08/2014	0		1		0		1		1		1		1		1		0		1		0		1		0		0		0		8	16	69	7	6.02	09/2014	48:03.0		09/2014
457539901	S	60100	BL	BENTONOD	09/2014	0		1		0		1		0		0		0		1		0		0		0		0		0		0		0		3	6	65	4	3.87	09/2014	56:51.0		09/2014
457863201	S	50192	BL	BENTONOD	06/2014	1		1		1		1		1		1		1		1		1		1		1		1		1		1		1		15	30	62	16	14.77	09/2014	25:31.0		09/2014
457895401	S	3828	V06	BENTONOD	09/2014	1		1		1		1		1		1		1		1		0		0		1		1		1		1		1		13	26	79	14	13.72	09/2014	23:29.0		09/2014
458047901	S	3182	V06	BENTONOD	09/2014	1		1		1		1		0		1		1		0		1		1		1		1		1		1		0		12	24	56	12	10.6	09/2014	31:25.0		09/2014
458086601	S	50275	BL	BENTONOD	04/2014	1		1		1		1		1		1		1		1		1		0		0		1		0		0		1		11	22	54	10	7.71	09/2014	25:31.0		09/2014
458142701	S	3571	V08	BENTONEV	09/2014		1		1		1		1		1		0		1		0		1		1		1		1		1		1		0	12	24	48	12	10.6	09/2014	14:42.0		09/2014
458201601	S	3433	V08	BENTONEV	09/2014		1		1		1		1		1		1		1		1		1		1		1		0		1		0		0	12	24	84	12	11.06	09/2014	06:58.0		09/2014
458279301	S	4026	V06	BENTONOD	09/2014	1		1		1		1		1		1		1		1		1		1		1		0		1		1		1		14	28	77	14	12.8	09/2014	54:40.0		09/2014
458380101	S	3352	V08	BENTONEV	08/2014		1		1		0		1		1		1		1		1		1		1		1		1		1		0		1	13	26	55	13	13.08	09/2014	22:37.0		09/2014
458447701	S	3353	V08	BENTONEV	08/2014		0		1		1		1		1		1		1		1		1		1		0		0		0		0		1	10	20	59	9	7.76	09/2014	22:57.0		09/2014
458557501	S	40600	BL	BENTONOD	02/2014	1		1		1		1		1		1		1		0		1		1		1		1		1		1		1		14	28	64	14	15.1	09/2014	57:17.0		09/2014
458584501	S	40606	BL	BENTONOD	05/2014	1		1		1		1		1		1		1		1		1		1		0		1		1		0		1		13	26	66	13	13.54	09/2014	26:11.0		09/2014
458783301	S	3180	V06	BENTONOD	08/2014	1		1		1		1		1		1		1		0		1		1		0		1		1		1		1		13	26	62	13	11.7	09/2014	47:45.0		09/2014
458968001	S	40610	BL	BENTONOD	09/2014	1		1		1		1		1		1		1		1		1		1		0		1		0		1		1		13	26	56	13	13.77	09/2014	26:12.0		09/2014
459357901	S	50572	BL	BENTONOD	09/2014	1		1		1		1		1		0		1		1		1		0		1		1		0		1		1		12	24	62	12	11.06	09/2014	54:34.0		09/2014
459415701	S	40611	BL	BENTONOD	09/2014	1		1		0		1		1		1		1		1		1		1		0		0		1		1		1		12	24	65	12	12.9	09/2014	26:12.0		09/2014
459445901	S	3824	V06	BENTONOD	09/2014	1		1		1		1		1		1		1		1		1		1		1		1		1		1		1		15	30	57	16	16.61	09/2014	46:11.0		09/2014
459705901	S	3410	V10	BENTONOD	09/2014	0		0		0		0		0		0		0		0		0		0		0		0		0		0		0		0	0	77	4	2.26	09/2014	44:01.0		09/2014
459822301	S	3904	V06	BENTONOD	09/2014	0		1		0		1		1		1		1		0		0		0		0		0		0		0		0		5	10	73	5	4.74	09/2014	42:17.0		09/2014
459851301	S	40709	BL	BENTONOD	09/2014	1		1		0		1		0		1		1		1		1		1		1		1		1		1		1		13	26	63	13	14.23	09/2014	21:30.0		09/2014
459866301	S	40590	BL	BENTONOD	01/2014	1		1		1		1		0		1		1		1		1		1		0		1		1		1		1		13	26	51	13	12.39	09/2014	53:36.0		09/2014
460166801	S	3517	V08	BENTONEV	09/2014		1		1		1		1		1		0		1		0		1		0		1		1		1		1		1	12	24	48	12	10.37	09/2014	24:35.0		09/2014
460203301	S	3516	V08	BENTONEV	09/2014		1		1		1		1		1		1		1		1		1		1		1		1		0		1		1	14	28	81	15	14.82	09/2014	24:17.0		09/2014
[truncated: 4,971 more rows]
