# Supplementary material for: Cerebrospinal fluid neurofilament dynamic profiles predict cognitive progression in individuals with de novo Parkinson’s disease
Source: Front Aging Neurosci. 2022 Dec 16;14:1061096. doi: 10.3389/fnagi.2022.1061096 (PMC9802677; doi:10.3389/fnagi.2022.1061096)
Supplement: Supplementary file 1 [file Data_Sheet_1.ZIP › original data/original data/Concomitant_Medication_Log.csv]

REC_ID	PATNO	EVENT_ID	PAG_NAME	INFODT	SEQNO	CMTRT	CMDOSE	CMDOSU	CMDOSFRQ	ROUTE	STARTDT	STOPDT	ONGOING	CMINDC	CMINDC_TEXT	TOTDDOSE	RECNO	SEQNO1	SEQNO2	WHODRUG	EXCLMED	ORIG_ENTRY	LAST_UPDATE
269586901	3000	LOG	CMED		1	LISINOPRIL	20	MG	QD	3	01/2006	06/2020	0		HYPERTENSION		008940	01	001	LISINOPRIL	N	01/2011	2022-09-13 07:29:02.0
627733901	3000	LOG	CMED		18	PNEUMOVAX	25	MCG	ONCE	2	02/2017	02/2017	0		AT RISK POPULATION		004966	01	002	PNEUMOVAX	N	04/2017	2020-06-25 16:02:20.0
412285501	3000	LOG	CMED		14	MELATONIN	3	MG	PRN	3	04/2013	06/2014	0		INSOMNIA		012432	01	001	MELATONIN	N	09/2013	2020-06-25 16:02:20.0
385005301	3000	LOG	CMED		13	VITAMIN D3	1000	IU	QD	3	02/2012	01/2019	0		SUPPLEMENT		003185	01	005	VITAMIN D3	N	02/2013	2020-06-25 16:02:20.0
385005201	3000	LOG	CMED		12	VASOTENSIN	1	TAB	QD PRN	3	07/2012	06/2013	0		SUPPLEMENT		900475	01	001	ALL OTHER NON-THERAPEUTIC PRODUCTS	N	02/2013	2020-06-25 16:02:20.0
468210301	3000	LOG	CMED		15	PAROXETINE	10	MG	QD	3	03/2014	01/2015	0		ANXIETY		008308	01	001	PAROXETINE	N	10/2014	2020-06-25 16:02:20.0
512447501	3000	LOG	CMED		16	VENLAFAXINE HCL ER	75	MG	QD	3	01/2015	06/2020	0		ANXIETY/DEPRESSION		012338	01	001	VENLAFAXINE	N	03/2015	2022-09-13 07:29:02.0
290484701	3000	LOG	CMED		11	FLAX SEED	1	TBSP	QD	3	01/2010	01/2014	0		SUPPLEMENT		016494	03	002	FLAXSEED OIL	N	05/2011	2020-06-25 16:02:20.0
290340601	3000	LOG	CMED		10	LUBRICANT EYE DROPS	1	APP	QD	9	01/2008	01/2008	0		DRY EYES		900562	01	001	OTHER OPHTHALMOLOGICALS	N	05/2011	2020-06-25 16:02:20.0
549950801	3000	LOG	CMED		17	FOSAMAX	70	MG	QWEEK	3	12/2015	06/2020	0		OSTEOPOROSIS		012203	02	004	FOSAMAX	N	01/2016	2022-09-13 07:29:02.0
269587701	3000	LOG	CMED		9	1% HYDROCORTISONE	1	APP	PRN	8	01/2008	01/2008	0		PRURITUS		000286	01	001	HYDROCORTISONE	N	01/2011	2020-06-25 16:02:20.0
269587601	3000	LOG	CMED		8	FISH OIL	1000	MG	QD	3	01/2010	06/2020	0		SUPPLEMENT		013341	01	001	FISH OIL	N	01/2011	2022-09-13 07:29:02.0
269587501	3000	LOG	CMED		7	VITAMIN B COMPLEX	1	TAB	QD	3	01/2010	01/2010	0		SUPPLEMENT		000035	01	002	VITAMIN B COMPLEX	N	01/2011	2020-06-25 16:02:20.0
269587401	3000	LOG	CMED		6	MULTIVITAMIN	1	TAB	QD	3	01/1981	01/2014	0		SUPPLEMENT		075041	01	075	MULTIVITAMIN	N	01/2011	2020-06-25 16:02:20.0
269587301	3000	LOG	CMED		5	ASPIRIN	81	MG	QD	3	01/2009	06/2020	0		CARDIOVASCULAR PROPHYLAXIS		000027	01	004	ASPIRIN	N	01/2011	2022-09-13 07:29:02.0
269587201	3000	LOG	CMED		4	VITAMIN D	400	IU	BID	3	01/2000	02/2012			SUPPLEMENT		001079	01	002	VITAMIN D	N	01/2011	2020-06-25 16:02:20.0
269587101	3000	LOG	CMED		3	CALCIUM	600	MG	BID	3	01/2006	06/2020	0		SUPPLEMENT		007515	01	001	CALCIUM	N	01/2011	2022-09-13 07:29:02.0
269587001	3000	LOG	CMED		2	HYDROCHLOROTHIAZIDE	25	MG	QD	3	01/2006	06/2020	0		HYPERTENSION		000220	01	001	HYDROCHLOROTHIAZIDE	N	01/2011	2022-09-13 07:29:02.0
4891a4d2-778d-4635-88f4-f794ed80413a	3000	V17	CONMED	05/2021	0	Lisinopril					01/2016			14								06/2021	2021-06-01 00:00:00.0
341448901	3001	LOG	CMED		7	DESONIDE CREAM 0.05%	1	APP	PRN	8	09/2011	06/2020	0		GROIN SKIN IRRITATION		004696	01	001	DESONIDE	N	04/2012	2022-09-13 07:29:02.0
347318901	3001	LOG	CMED		9	CICLOPIROX OLAMINE CREAM	1	APP	QD	8	09/2011	06/2020	0		GROIN SKIN IRRITATION		006193	01	001	CICLOPIROX	N	05/2012	2022-09-13 07:29:02.0
347295101	3001	LOG	CMED		8	VESICARE	5	MG	QD	3	01/2012	09/2012	0		URINARY INCONTINENCE		017359	02	003	VESICARE	N	05/2012	2020-06-25 16:04:31.0
274817701	3001	LOG	CMED		3	BABY ASPIRIN	81	MG	QD	3	02/2001	06/2020	0		CARDIOVASCULAR PROPHYLAXIS		000027	01	701	BABY ASPIRIN	N	02/2011	2022-09-13 07:29:02.0
274817601	3001	LOG	CMED		2	MULTIVITAMIN	1	TAB	QD	3	04/2010	06/2020	0		SUPPLEMENT		075041	01	075	MULTIVITAMIN	N	02/2011	2022-09-13 07:29:02.0
274817501	3001	LOG	CMED		1	METRONIDAZOLE	1	APP	QD	8	09/2009	10/2011	0		ROSACEA		000125	01	001	METRONIDAZOLE	N	02/2011	2020-06-25 16:04:31.0
370113801	3001	LOG	CMED		12	VESICARE	5	MG	QD	3	03/2013	06/2020	0		URINATY INCONTINENCE		017359	02	003	VESICARE	N	11/2012	2022-09-13 07:29:02.0
468228101	3001	LOG	CMED		16	LISINOPRIL	20	MG	QD	3	01/2014	12/2015	0		HYPERSTENSION		008940	01	001	LISINOPRIL	N	10/2014	2020-06-25 16:04:31.0
559553801	3001	LOG	CMED		22	ISRADIPINE	5	MG	QD	3	12/2015	05/2019	0		HTN		007201	01	001	ISRADIPINE	N	03/2016	2020-06-25 16:04:31.0
559553701	3001	LOG	CMED		21	LISINOPRIL	10	MG	QD	3	12/2015	03/2017	0		HTN		008940	01	001	LISINOPRIL	N	03/2016	2020-06-25 16:04:31.0
679289601	3001	LOG	CMED		29	SULFAMETHOXALE-TRIMETHOPRIM DS (AKA BACTRIM DS)				3	09/2017	09/2017	0		UTI		000861	01	001	BACTRIM	N	03/2018	2020-06-25 16:04:31.0
679289501	3001	LOG	CMED		28	LAMISIL 1%	1	CREAM	QD	8	12/2015	06/2020	0		TOENAIL FUNGUS		009926	01	056	LAMISIL	N	03/2018	2022-09-13 07:29:02.0
679289401	3001	LOG	CMED		27	METRONIDAZOLE	75	GEL	QD	8	11/2017	06/2020	0		ROSACEA		000125	01	001	METRONIDAZOLE	N	03/2018	2022-09-13 07:29:02.0
679282601	3001	LOG	CMED		26	DOCUSATE SODIUM (AKA COLACE)	100	MG	BID	3	11/2017	06/2020	0		CONSTIPATION		000616	02	002	COLACE	N	03/2018	2022-09-13 07:29:02.0
679282501	3001	LOG	CMED		25	TROSPIUM CHLORIDE ER	60	MG	QD	3	03/2017	06/2020	0		OVERACTIVE BLADDER		003762	02	001	TROSPIUM CHLORIDE	N	03/2018	2022-09-13 07:29:02.0
679282001	3001	LOG	CMED		24	ATORVASTATINN	40	MG	QD	3	03/2016	06/2020	0		HYPERLIPIDEMIA		013261	01	001	ATORVASTATIN	N	03/2018	2022-09-13 07:29:02.0
679281901	3001	LOG	CMED		23	LISINOPRIL	5	MG	QD	3	03/2017	03/2018	0		HTN		008940	01	001	LISINOPRIL	N	03/2018	2020-06-25 16:04:31.0
755217001	3001	LOG	CMED		34	AMLODIPINE	5	MG	QD	3	05/2019	06/2020	0		HTN		009724	01	001	AMLODIPINE	N	09/2019	2022-09-13 07:29:02.0
733300601	3001	LOG	CMED		33	MYRBETRRIQ	25	MG	QD	3	02/2019	06/2020	0		OVERACTIVE BLADDER		073090	01	003	MYRBETRIQ	N	03/2019	2022-09-13 07:29:02.0
733300501	3001	LOG	CMED		32	TOLNAFTATE	1	PERCENT	QD	3	10/2018	06/2020	0		TOE NAIL FUNGUS		001012	01	001	TOLNAFTATE	N	03/2019	2022-09-13 07:29:02.0
733300301	3001	LOG	CMED		30	ASPIRIN	81	MG	QD	3	10/2018	12/2018	0		PAIN		000027	01	004	ASPIRIN	N	03/2019	2020-06-25 16:04:31.0
473560001	3001	LOG	CMED		17	TERBINAFINE	250	MG	QD	3	10/2014	08/2015	0		TOENAIL FUNGUS		009926	01	001	TERBINAFINE	N	11/2014	2020-06-25 16:04:31.0
322777301	3001	LOG	CMED		6	AZELAIC ACID GEL 15%	1	APP	QD	8	10/2011	06/2020	0		ROSACEA		009538	01	001	AZELAIC ACID	N	12/2011	2022-09-13 07:29:02.0
322777201	3001	LOG	CMED		5	MOMETASONE FUROATE 0.1%	1	APP	PRN	8	09/2009	08/2012	0		ROSACEA		009083	02	001	MOMETASONE FUROATE	N	12/2011	2020-06-25 16:04:31.0
322777101	3001	LOG	CMED		4	LISINOPRIL	10	MG	QD	3	08/2011	01/2014	0		HYPERTENSION		008940	01	001	LISINOPRIL	N	12/2011	2020-06-25 16:04:31.0
9fac7a02-9084-450e-b321-acaf186cdc20	3001	R18	CONMED	09/2022	0	Multivitamin					01/2000			22								12/2021	2022-01-06 00:00:00.0
cf1c2ee1-a21c-4fc6-bca2-b31edcf92efc	3001	R18	CONMED	09/2022	1	Trospium chloride					05/2018			25								12/2021	2022-01-06 00:00:00.0
08ec1cc4-c6ac-46fe-83e6-31f7fa38ad48	3001	R18	CONMED	09/2022	7	colace					01/2000			25								12/2021	2022-01-06 00:00:00.0
31a92d59-b75d-4323-b8fe-01594aa54aa8	3001	R18	CONMED	09/2022	6	Clonazepam					06/2021			25								12/2021	2022-01-06 00:00:00.0
8041873c-664b-4733-a14b-f877a6ac1454	3001	R18	CONMED	09/2022	4	Metronidazole					01/2010			25								12/2021	2022-01-06 00:00:00.0
8059507f-73a7-4411-944c-cc0726ff0c8f	3001	R18	CONMED	09/2022	2	Amlodipin					07/2019			25								12/2021	2022-01-06 00:00:00.0
41844050-d5e7-45be-993f-b64529cca962	3001	R18	CONMED	09/2022	3	Bicalutamide					11/2020			25								12/2021	2022-01-06 00:00:00.0
03dc81f0-088c-4ee8-af1e-74776128d23c	3001	R18	CONMED	09/2022	5	atorvastatin					01/2017			25								12/2021	2022-01-06 00:00:00.0
282486001	3002	LOG	CMED		19	SELENIUM	200	MCG	QD	3	03/1990	06/2020	0		SUPPLEMENT		000750	01	001	SELENIUM	N	03/2011	2022-09-13 07:29:02.0
282485901	3002	LOG	CMED		18	FISH OIL	1200	MG	QD	3	03/1998	03/2011	0		SUPPLEMENT		013341	01	001	FISH OIL	N	03/2011	2020-05-06 15:43:16.0
282485801	3002	LOG	CMED		17	VITAMIN D	1000	IU	QD	3	03/2010	03/2011	0		SUPPLEMENT		001079	01	002	VITAMIN D	N	03/2011	2020-05-06 15:43:16.0
282485701	3002	LOG	CMED		16	MILK THISTLE	50	MG	QD	3	03/2010	04/2012	0		SUPPLEMENT		011317	01	035	MILK THISTLE	N	03/2011	2020-05-06 15:43:16.0
282485601	3002	LOG	CMED		15	L-GLUTATHIONE	50	MG	QD	3	03/2010	10/2011	0		SUPPLEMENT		003174	02	001	GLUTATHIONE SODIUM	N	03/2011	2020-05-06 15:43:16.0
282485501	3002	LOG	CMED		14	FLAXSEED OIL	1000	MG	QD	3	03/1998	06/2020	0		SUPPLEMENT		016494	03	002	FLAXSEED OIL	N	03/2011	2022-09-13 07:29:02.0
755312701	3002	LOG	CMED		62	GINSENG	2	DROPS	BID	3	09/2019	06/2020	0		SUPPLEMENT		013840	01	008	GINSENG	N	09/2019	2022-09-13 07:29:02.0
282485401	3002	LOG	CMED		13	LYCOPENE	10	MG	QD	3	03/1990	10/2011	0		SUPPLEMENT		016389	01	001	LYCOPENE	N	03/2011	2020-05-06 15:43:16.0
370128501	3002	LOG	CMED		47	POTASSIUM GLUCONATE	99	MG	QD	3	03/2012	06/2020	0		SUPPLEMENT		000316	01	001	POTASSIUM GLUCONATE	N	11/2012	2022-09-13 07:29:02.0
282485301	3002	LOG	CMED		12	GINKGO BILOBA	120	MG	QD	3	03/1995	06/2020	0		SUPPLEMENT		010031	01	001	GINKGO BILOBA	N	03/2011	2022-09-13 07:29:02.0
370128401	3002	LOG	CMED		46	ST. JOHN'S WORT	300	MG	QD	3	03/2011	06/2020	0		SUPPLEMENT		011668	01	004	ST. JOHN'S WORT	N	11/2012	2022-09-13 07:29:02.0
282485201	3002	LOG	CMED		11	SUPER B COMPLEX	1000	MCG	QD	3	03/1985	03/2011	0		SUPPLEMENT		000035	01	002	VITAMIN B COMPLEX	N	03/2011	2020-05-06 15:43:16.0
315905101	3002	LOG	CMED		32	HORSE CHESTNUT EXTRACT	300	MG	QD	3	03/2011	09/2015	0		SUPPLEMENT		013297	02	015	HORSE CHESTNUT EXTRACT	N	10/2011	2020-05-06 15:43:16.0
282485101	3002	LOG	CMED		10	BETA CARATENE	25000	IU	QD	3	03/1990	06/2020	0		SUPPLEMENT		005408	01	019	BETA CAROTENE	N	03/2011	2022-09-13 07:29:02.0
315905001	3002	LOG	CMED		31	VITAMIN B12	500	MCG	QD	3	03/2011	06/2020	0		SUPPLEMENT		000562	01	024	VITAMIN B12	N	10/2011	2022-09-13 07:29:02.0
282485001	3002	LOG	CMED		9	FOLIC ACID	800	MG	QD	3	03/1990	06/2020	0		SUPPLEMENT		000242	01	001	FOLIC ACID	N	03/2011	2022-09-13 07:29:02.0
315904901	3002	LOG	CMED		30	VITAMIN B6	100	MG	QD	3	03/2011	06/2020	0		SUPPLEMENT		000589	02	003	VITAMIN B6	N	10/2011	2022-09-13 07:29:02.0
282484901	3002	LOG	CMED		8	ZINC	50	MG	QD	3	03/1980	06/2020	0		SUPPLEMENT		001565	01	001	ZINC	N	03/2011	2022-09-13 07:29:02.0
347545301	3002	LOG	CMED		43	MILK OF MAGNESIA	30	ML	PRN	3	07/2011	06/2020	0		CONSTIPATION		001232	01	002	MILK OF MAGNESIA	N	05/2012	2022-09-13 07:29:02.0
282484801	3002	LOG	CMED		7	MAGNESIUM	250	MG	QD	3	03/1990	02/2012	0		SUPPLEMENT		014868	01	001	MAGNESIUM	N	03/2011	2020-05-06 15:43:16.0
347544601	3002	LOG	CMED		42	VITAMIN A	800	IU	QOD	3	03/2011	06/2020	0		SUPPLEMENT		000560	01	002	VITAMIN A	N	05/2012	2022-09-13 07:29:02.0
282484701	3002	LOG	CMED		6	POTASSIUM GLUCONATE	99	MG	QD	3	03/1990	02/2012	0		SUPPLEMENT		000316	01	001	POTASSIUM GLUCONATE	N	03/2011	2020-05-06 15:43:16.0
347544501	3002	LOG	CMED		41	FISH OIL	2400	MG	QD	3	03/2011	06/2020	0		SUPPLEMENT		013341	01	001	FISH OIL	N	05/2012	2022-09-13 07:29:02.0
282484601	3002	LOG	CMED		5	VITAMIN C	500	MG	QD	3	03/1990	09/2015	0		SUPPLEMENT		000080	01	003	VITAMIN C	N	03/2011	2020-05-06 15:43:16.0
347544401	3002	LOG	CMED		40	VITAMIN E	400	IU	QOD	3	03/2011	06/2020	0		SUPPLEMENT		001105	01	002	VITAMIN E	N	05/2012	2022-09-13 07:29:02.0
282484501	3002	LOG	CMED		4	GINSENG	300	MG	QD	3	03/1990	09/2015	0		SUPPLEMENT		013840	01	008	GINSENG	N	03/2011	2020-05-06 15:43:16.0
347544301	3002	LOG	CMED		39	VITAMIN D	2000	IU	QD	3	03/2011	06/2020	0		SUPPLEMENT		001079	01	002	VITAMIN D	N	05/2012	2022-09-13 07:29:02.0
282484401	3002	LOG	CMED		3	ST. JOHN'S WORT	300	MG	QD	3	03/2010	03/2011	0		SUPPLEMENT		011668	01	004	ST. JOHN'S WORT	N	03/2011	2020-05-06 15:43:16.0
347454001	3002	LOG	CMED		38	AZYTHROMYCIN Z-PAK	250	MG	QD	3	03/2012	03/2012			UPPER RESPIRATORY INFECTION		009443	01	001	AZITHROMYCIN	N	05/2012	2020-05-06 15:43:16.0
281537801	3002	LOG	CMED		2	OXAPROZIN	600	MG	QD	3	03/2010	06/2020	0		BACK AND LEG PAIN		008824	01	001	OXAPROZIN	N	03/2011	2022-09-13 07:29:02.0
347453901	3002	LOG	CMED		37	AZYTHROMYCIN Z-PAK	500	MG	QD	3	03/2012	03/2012			UPPER RESPIRATORY INFECTION		009443	01	001	AZITHROMYCIN	N	05/2012	2020-05-06 15:43:16.0
279074101	3002	LOG	CMED		1	SYNTHROID	112	MCG	QD	3	03/1982	06/2020	0		HYPOTHYROIDISM		000680	02	005	SYNTHROID	N	03/2011	2022-09-13 07:29:02.0
346544901	3002	LOG	CMED		36	ALBUTEROL	2	PUFFS	BID	7	03/2012	04/2012	0		UPPER RESPIRATORY INFECTION		001395	01	007	ALBUTEROL	N	05/2012	2020-05-06 15:43:16.0
282487001	3002	LOG	CMED		29	SIMPLY SALINE	1	SPRAY	BID	7	03/1990	06/2020	0		PROPHYLACTIC SINUS INFECTION		000754	01	001	SODIUM CHLORIDE	N	03/2011	2022-09-13 07:29:02.0
346544801	3002	LOG	CMED		35	BIOTIN	1000	MCG	QD	3	12/2011	06/2020	0		SUPPLEMENT		007723	01	001	BIOTIN	N	05/2012	2022-09-13 07:29:02.0
282486901	3002	LOG	CMED		28	BIOTIN	1000	MCG	QD	3	03/2000	12/2011	0		SUPPLEMENT		007723	01	001	BIOTIN	N	03/2011	2020-05-06 15:43:16.0
415626601	3002	LOG	CMED		56	S-ADENOSYL METHIONINE	1	TAB	QD	3	09/2013	06/2020	0		SUPPLEMENT		008823	01	004	S-ADENOSYL-L-METHIONINE	N	10/2013	2022-09-13 07:29:02.0
282486801	3002	LOG	CMED		27	KIDNEY BLADDER	465	MG	QD	3	03/2000	09/2015	0		SUPPLEMENT		901137	01	001	HOMEOPATHIC PREPARATION	N	03/2011	2020-05-06 15:43:16.0
415626501	3002	LOG	CMED		55	VINPUROZINE	1	TAB	TID	3	03/2013	06/2020	0		SUPPLEMENT		900475	01	001	ALL OTHER NON-THERAPEUTIC PRODUCTS	N	10/2013	2022-09-13 07:29:02.0
282486701	3002	LOG	CMED		26	RED RICE YEAST	1200	MG	QD	3	03/1995	06/2020	0		SUPPLEMENT		057484	01	006	RED YEAST RICE	N	03/2011	2022-09-13 07:29:02.0
415626401	3002	LOG	CMED		54	BIOFLAVONOIDS	1000	MG	QD	3	04/2013	06/2020	0		SUPPLEMENT		062790	01	001	BIOFLAVONOIDS	N	10/2013	2022-09-13 07:29:02.0
282486601	3002	LOG	CMED		25	NATURAL VEGETABLE LAXATIVE	8.6	MG	BID	3	03/2010	09/2011	0		CONSTIPATION		900018	01	001	LAXATIVES	N	03/2011	2020-05-06 15:43:16.0
415626301	3002	LOG	CMED		53	LUTEIN	6	MG	QD	3	02/2013	06/2020	0		SUPPLEMENT		016385	01	002	LUTEIN	N	10/2013	2022-09-13 07:29:02.0
415626201	3002	LOG	CMED		52	CHONDROITIN	400	MG	QD	3	04/2011	06/2020	0		SUPPLEMENT		021178	02	001	CHONDROITIN SULFATE	N	10/2013	2022-09-13 07:29:02.0
415626101	3002	LOG	CMED		51	GLUCOSAMINE	2500	MG	QD	3	04/2011	06/2020	0		SUPPLEMENT		009436	01	001	GLUCOSAMINE	N	10/2013	2022-09-13 07:29:02.0
415626001	3002	LOG	CMED		50	LECITHIN	1350	MG	QD	3	02/2013	06/2020	0		SUPPLEMENT		002675	01	001	LECITHIN	N	10/2013	2022-09-13 07:29:02.0
282486501	3002	LOG	CMED		24	FIBER TABLETS	625	MG	TID	3	03/1990	06/2020	0		CONSTIPATION		005677	02	012	FIBER	N	03/2011	2022-09-13 07:29:02.0
282486401	3002	LOG	CMED		23	CALCIUM	1500	MG	QD	3	03/1986	06/2020	0		OSTEOPENIA		007515	01	001	CALCIUM	N	03/2011	2022-09-13 07:29:02.0
282486301	3002	LOG	CMED		22	COENZYME Q-10	400	MG	QD	3	03/1998	06/2020	0		SUPPLEMENT		005172	01	023	COENZYME Q10	N	03/2011	2022-09-13 07:29:02.0
282486201	3002	LOG	CMED		21	VITAMIN A	800	IU	QD	3	03/1990	03/2011	0		SUPPLEMENT		000560	01	002	VITAMIN A	N	03/2011	2020-05-06 15:43:16.0
282486101	3002	LOG	CMED		20	VITAMIN E	400	IU	QD	3	03/1980	03/2011	0		SUPPLEMENT		001105	01	002	VITAMIN E	N	03/2011	2020-05-06 15:43:16.0
840d1ab2-290f-403b-b3ac-0231abf8121d	3002	R18	CONMED	08/2022	8	Glucosamine chondroitin					01/2015			25								12/2021	2022-01-06 00:00:00.0
3cfcef9c-f479-4f98-8529-f79ce7550953	3002	R18	CONMED	08/2022	9	Nitro-BID					01/2020			25								12/2021	2022-01-06 00:00:00.0
4c0c4be9-26d3-457a-907d-f4fc37f29c28	3002	R18	CONMED	08/2022	4	Lecithin					01/2018			25								12/2021	2022-01-06 00:00:00.0
dfa036e1-5e71-4af0-af0d-f79eb8a64576	3002	R18	CONMED	08/2022	7	Donepezil					01/2015	01/2021		25								12/2021	2022-03-11 00:00:00.0
e16c2b35-27ab-49ee-b424-687515723705	3002	R18	CONMED	08/2022	0	Calcium					01/2016			22								12/2021	2022-01-06 00:00:00.0
3de44264-e9fc-44f8-8ffd-05ee2b6f246b	3002	R18	CONMED	08/2022	3	Red yeast rice					01/2017			22								12/2021	2022-01-06 00:00:00.0
271774a2-168c-4175-8bd3-00faaa84493a	3002	R18	CONMED	08/2022	5	Coenzyme Q10					01/2018			22								12/2021	2022-01-06 00:00:00.0
0eb5eb6c-9264-4119-b21b-0fd14c7774b6	3002	R18	CONMED	08/2022	10	Biotin					01/2015			22								12/2021	2022-01-06 00:00:00.0
0ff4fefd-ccc5-4c0f-b1fa-ed02e7e9bcf1	3002	R18	CONMED	08/2022	6	Amlodipine					01/2018			25								12/2021	2022-01-06 00:00:00.0
54571b04-5ade-479d-b742-c96ad9d20e37	3002	R18	CONMED	08/2022	1	Synthroid					01/2010			23								12/2021	2022-01-06 00:00:00.0
8465f329-1325-4f52-9417-1fd4cf6e3455	3002	R18	CONMED	08/2022	2	Trospium chloride					01/2015			25								12/2021	2022-01-06 00:00:00.0
281156401	3003	LOG	CMED		5	VITAMIN D	500	IU	QD	3	03/2008	10/2011	0		SUPPLEMENT		001079	01	002	VITAMIN D	N	03/2011	2020-06-25 16:06:24.0
281156301	3003	LOG	CMED		4	CALCIUM	630	MG	QD	3	03/2008	07/2012	0		OSTEOPENIA		007515	01	001	CALCIUM	N	03/2011	2020-06-25 16:06:24.0
281156201	3003	LOG	CMED		3	MULTIVITAMIN	1	TAB	QD	3	03/2008	07/2012	0		VITAMIN SUPPLEMENT		075041	01	075	MULTIVITAMIN	N	03/2011	2020-06-25 16:06:24.0
281156101	3003	LOG	CMED		2	SYNTHROID	75	MCG	QD	3	03/2000	11/2014	0		HYPOTHYROIDISM		000680	02	005	SYNTHROID	N	03/2011	2020-06-25 16:06:24.0
281156001	3003	LOG	CMED		1	COENZYME Q10	400	MG	TID	3	03/2008	06/2011	0		SUPPLEMENT		005172	01	023	COENZYME Q10	N	03/2011	2020-06-25 16:06:24.0
770959801	3003	LOG	CMED		22	SOLIFENACIN	10	MG	QD	3	02/2020	06/2020	0		URINE FREQUENCY		017359	01	001	SOLIFENACIN	N	05/2020	2022-09-13 07:29:02.0
743764901	3003	LOG	CMED		21	MELOXICAM	15	MG	QD	3	10/2017	06/2020	0		ANTI INFLAMMATORY		010444	01	001	MELOXICAM	N	06/2019	2022-09-13 07:29:02.0
743764801	3003	LOG	CMED		20	LEVOTHYROXINE	75	MCG	QD	3	05/2000	06/2020	0		THYROID		000680	01	001	LEVOTHYROXINE	N	06/2019	2022-09-13 07:29:02.0
400606301	3003	LOG	CMED		12	EMERGEN-C	1	PKG	QD	3	12/2012	06/2020	0		SUPPLEMENT		064429	01	003	EMERGEN-C	N	06/2013	2022-09-13 07:29:02.0
400606201	3003	LOG	CMED		11	LEVOCETIRIZINE DIHYDROCHLORIDE	5	MG	QD	3	12/2012	06/2020	0		SEASONAL ALLERGIES		015302	02	001	LEVOCETIRIZINE DIHYDROCHLORIDE	N	06/2013	2022-09-13 07:29:02.0
400606101	3003	LOG	CMED		10	OXYBUTYNIN	10	MG	BID	3	02/2013	06/2020	0		URINARY URGENCY		005389	01	001	OXYBUTYNIN	N	06/2013	2022-09-13 07:29:02.0
475212201	3003	LOG	CMED		17	SYNTHROID	100	MCG	QD	3	11/2014	06/2020	0		HYPOTHYROIDISM		000680	02	005	SYNTHROID	N	11/2014	2022-09-13 07:29:02.0
304964801	3003	LOG	CMED		7	COENZYME Q10	400	MG	QD	3	06/2011	02/2012	0		SUPPLEMENT		005172	01	023	COENZYME Q10	N	07/2011	2020-06-25 16:06:24.0
347417601	3003	LOG	CMED		8	OXYBUTYNIN	10	MG	PRN	3	09/2009	02/2013	0		URINARY URGENCY		005389	01	001	OXYBUTYNIN	N	05/2012	2020-06-25 16:06:24.0
287332001	3003	LOG	CMED		6	IBUPROFEN	400	MG	PRN	3	04/2011	04/2011	0		HEADACHE, BACKACHE, NECK STIFFNESS		001092	01	001	IBUPROFEN	N	04/2011	2020-06-25 16:06:24.0
417498801	3003	LOG	CMED		16	OMEMPRAZOLE	20	MG	QD	3	10/2013	06/2020	0		REFLUX		006612	01	001	OMEPRAZOLE	N	11/2013	2022-09-13 07:29:02.0
0cd2eddf-e4dc-41c5-be69-b7aa44ae16a2	3003	R18	CONMED	09/2022	7	Celecoxib					08/2022			25								09/2022	2022-09-30 00:00:00.0
68a80b91-9800-4e36-9c9a-e7274cc3a861	3003	R18	CONMED	09/2022	3	Trazodone					12/2020			3								04/2022	2022-04-13 00:00:00.0
2f78eb56-03c7-45a7-940a-8f4db6eb029f	3003	R18	CONMED	09/2022	0	Levothyroxine					01/2002			25								04/2022	2022-04-13 00:00:00.0
6a25dd35-ecb1-461b-9011-a4d281b4f97c	3003	R18	CONMED	09/2022	5	Remfresh					04/2021	02/2022		15								04/2022	2022-04-13 00:00:00.0
a06de95d-4936-421b-b592-1de124c5d38d	3003	R18	CONMED	09/2022	2	Lorazepam					12/2020			1								04/2022	2022-04-13 00:00:00.0
2d83ee20-90f2-4304-b54c-2309425d4551	3003	R18	CONMED	09/2022	6	Solifenacin					12/2020			1								04/2022	2022-04-13 00:00:00.0
f030edfc-7cd7-45fa-84ed-d7f5d95397b5	3003	R18	CONMED	09/2022	1	Levocetrizine					01/2018			25								04/2022	2022-04-13 00:00:00.0
0a53dfbc-b16e-4460-a844-a6e5e9257aee	3003	R18	CONMED	09/2022	4	Sertraline					12/2020			1								04/2022	2022-04-13 00:00:00.0
755340201	3004	LOG	CMED		17	MEN'S 50+ ADVANTAGE	500	MG	QD	3	01/1990	06/2020	0		SUPPLEMENT		000978	01	004	MULTIVITAMIN	N	09/2019	2022-09-13 07:29:02.0
398151401	3004	LOG	CMED		15	VITAMIN C	1000	MG	QD	3	12/2012	06/2020	0		SUPPLMENT		000080	01	003	VITAMIN C	N	05/2013	2022-09-13 07:29:02.0
398151301	3004	LOG	CMED		14	VITAMIN D	5000	IU	QD	3	12/2012	06/2020	0		SUPPLEMENT		001079	01	002	VITAMIN D	N	05/2013	2022-09-13 07:29:02.0
398151201	3004	LOG	CMED		13	COENZYME Q10	100	MG	QD	3	12/2012	06/2020	0		SUPPLEMENT		005172	01	023	COENZYME Q10	N	05/2013	2022-09-13 07:29:02.0
546628401	3004	LOG	CMED		16	EMERGEN-C	1	PK	QD	3	01/2013	06/2020	0		SUPPLEMENT		064429	01	003	EMERGEN-C	N	12/2015	2022-09-13 07:29:02.0
347377601	3004	LOG	CMED		12	METAMUCIL	1	TSP	QD	3	10/2011	06/2020	0		SUPPLEMENT		000291	01	015	METAMUCIL	N	05/2012	2022-09-13 07:29:02.0
287333701	3004	LOG	CMED		11	FIORICET	2	TAB	QID	3	04/2011	04/2011	0		HEADACHE		007270	01	002	FIORICET	N	04/2011	2012-05-21 14:39:51.0
287333601	3004	LOG	CMED		10	IBUPROFEN	400	MG	PRN	3	04/2011	04/2011	0		HEADACHE, FLU-LIKE STMPTOMS		001092	01	001	IBUPROFEN	N	04/2011	2012-05-21 14:39:51.0
281588001	3004	LOG	CMED		9	BLOOD BUILDER	1	TAB	PO	3	03/2007	06/2020	0		SUPPLEMENT		014934	01	006	BLOOD BUILDER	N	03/2011	2022-09-13 07:29:02.0
281587901	3004	LOG	CMED		8	VITAMIN C	1000	MG	QD	3	03/1990	06/2020	0		SUPPLEMENT		000080	01	003	VITAMIN C	N	03/2011	2022-09-13 07:29:02.0
281587801	3004	LOG	CMED		7	MULTIVITAMIN	1	TAB	QD	3	03/1990	06/2020	0		SUPPLEMENT		075041	01	075	MULTIVITAMIN	N	03/2011	2022-09-13 07:29:02.0
281587701	3004	LOG	CMED		6	CITRACAL	630	MG	QD	3	03/2007	09/2012	0		SUPPLEMENT		004710	01	002	CITRACAL	N	03/2011	2013-05-17 13:29:55.0
281587601	3004	LOG	CMED		5	VITAMIN B-12	500	MCG	QD	3	03/2007	06/2020	0		SUPPLEMENT		000562	01	024	VITAMIN B12	N	03/2011	2022-09-13 07:29:02.0
281587501	3004	LOG	CMED		4	VITAMIN D	1000	IU	QD	3	03/2007	12/2012	0		SUPPLEMENT		001079	01	002	VITAMIN D	N	03/2011	2013-05-17 13:29:55.0
281587401	3004	LOG	CMED		3	ASPIRIN	81	MG	QD	3	03/1990	06/2020	0		PROPHYLAXIS		000027	01	004	ASPIRIN	N	03/2011	2022-09-13 07:29:02.0
281587301	3004	LOG	CMED		2	COENZYME Q-10	200	MG	QD	3	03/2007	12/2012	0		SUPPLEMENT		005172	01	023	COENZYME Q10	N	03/2011	2013-05-20 09:05:17.0
281587201	3004	LOG	CMED		1	LIPITOR	40	MG	QD	3	03/1990	06/2020	0		HYPERCHOLESTEROLEMIA		013261	02	016	LIPITOR	N	03/2011	2022-09-13 07:29:02.0
c157eac6-bf5e-435f-9977-bf13f647aa1d	3004	R18	CONMED	09/2022	2	Losartan Potassium					08/2021			14								09/2022	2022-09-30 00:00:00.0
851ca9a9-a1c5-4e5d-bd34-5d5db16f0930	3004	R18	CONMED	09/2022	3	Vitamin D3					01/2015			24								09/2022	2022-09-30 00:00:00.0
3046770b-ecf4-4edf-a586-8e701ce12bac	3004	R18	CONMED	09/2022	4	Vitamin B12					01/2015			24								09/2022	2022-09-30 00:00:00.0
d772861f-0fc8-4642-9be2-47f4c9f9925c	3004	R18	CONMED	09/2022	1	Amlodipine Besylate					09/2019			14								07/2022	2022-07-13 00:00:00.0
50f4c4db-d1b7-4852-a964-f94020da6909	3004	R18	CONMED	09/2022	0	Atorvastatin					01/2002			14								07/2022	2022-07-13 00:00:00.0
c560fe9f-976b-4c96-9ab7-b8f2f563dd43	3004	R18	CONMED	09/2022	5	CoQ10 Enzyme					01/2015			24								09/2022	2022-09-30 00:00:00.0
01bca25e-70e0-4afc-b8c3-984c12ec8ca3	3004	R18	CONMED	09/2022	6	Vitamin C					01/2015			24								09/2022	2022-09-30 00:00:00.0
56bbc486-56a8-4e86-ae18-9b57b5b6430a	3004	R18	CONMED	09/2022	7	Baby Aspirin					01/2015			25								09/2022	2022-09-30 00:00:00.0
281513501	3005	LOG	CMED		4	CALCIUM 600 + VITAMIN D 400	1	TAB	BID	3		06/2020	0		OSTEOPOROSIS		014837	01	100	CALCIUM & VITAMIN D	N	03/2011	2022-09-13 07:29:02.0
281513401	3005	LOG	CMED		3	BUPROPION HCL ER	1	TAB	QD	3		06/2020	0		DEPRESSION		007005	02	001	BUPROPION HYDROCHLORIDE	N	03/2011	2022-09-13 07:29:02.0
281513301	3005	LOG	CMED		2	MUTLIVITAMIN	1	TAB	QD	3		06/2020	0		SUPPLEMENT		075041	01	075	MULTIVITAMIN	N	03/2011	2022-09-13 07:29:02.0
281513201	3005	LOG	CMED		1	ASPIRIN	81	MG	QD	3		06/2020	0				000027	01	004	ASPIRIN	N	03/2011	2022-09-13 07:29:02.0
281513701	3005	LOG	CMED		6	OMEPRAZOLE DELAYED RELEASE	20	MG	QD	3		06/2020	0		REFLUX		006612	01	001	OMEPRAZOLE	N	03/2011	2022-09-13 07:29:02.0
281513601	3005	LOG	CMED		5	NORITATE 1%	1	APP	BID	8		06/2020	0		ROSACEA		000125	01	088	NORITATE	N	03/2011	2022-09-13 07:29:02.0
283739501	3006	LOG	CMED		3	NEXIUM	40	MG	QD	3	09/2010	10/2011	0		GASTROESOPHAGEAL REFLUX DISEASE		014793	02	002	NEXIUM	N	03/2011	2020-04-22 09:14:39.0
283739401	3006	LOG	CMED		2	ALPRAZOLAM	0.25	MG	PRN	3	03/1996	06/2020	0		ANXIETY		005952	01	001	ALPRAZOLAM	N	03/2011	2022-09-13 07:29:02.0
283739301	3006	LOG	CMED		1	SERTRALINE	100	MG	QD	3	03/1996	06/2020	0		DEPRESSION		010114	01	001	SERTRALINE	N	03/2011	2022-09-13 07:29:02.0
721207801	3007	LOG	CMED		4	ZYRTEC	1	TAB	QD	3	05/2011	06/2020	0		ALLERGIES		008843	02	002	ZYRTEC	N	12/2018	2022-09-13 07:29:02.0
721207701	3007	LOG	CMED		3	ALPRAZOLAM	0.25	MG	QD	3	05/2011	05/2011	0		PROPHYLAXIS IN MRI		005952	01	001	ALPRAZOLAM	N	12/2018	2020-04-22 09:13:58.0
288874101	3007	LOG	CMED		2	LEVITRA	20	MG	PRN	3	04/2003	06/2020	0		SEXUAL DYSFUNCTION		015366	02	002	LEVITRA	N	05/2011	2022-09-13 07:29:02.0
288874001	3007	LOG	CMED		1	ASPIRIN	81	MG	QD	3	04/2007	06/2020	0		CARDIOVASCULAR PROPHYLAXIS		000027	01	004	ASPIRIN	N	05/2011	2022-09-13 07:29:02.0
770961501	3008	LOG	CMED		22	MYRBETRIQ	50	MG	QD	3	01/2020	06/2020	0		BLADDER CONTROL		073090	01	003	MYRBETRIQ	N	05/2020	2022-09-13 07:29:02.0
748847801	3008	LOG	CMED		21	PROPRANOLOL	80	MG	QD	3	07/2018	06/2020	0		HIGH BLOOD PRESSURE		000300	01	001	PROPRANOLOL	N	07/2019	2022-09-13 07:29:02.0
748847701	3008	LOG	CMED		20	MYRBETRIQ	25	MG	QD	3	01/2018	01/2020	0		BLADDER CONTROL		073090	01	003	MYRBETRIQ	N	07/2019	2020-05-01 20:35:37.0
722714201	3008	LOG	CMED		19	DOXICIYLINE	50	MG	QD	3	02/2015	02/2015	0		BRONCHITIS		000557	01	001	DOXYCYCLINE	N	01/2019	2019-03-11 13:57:59.0
376663001	3008	LOG	CMED		14	CEPHALEXIN	25	MG	QD	3	04/2012	04/2012	0		FOOT INFECTION		001455	01	003	CEPHALEXIN	N	12/2012	2012-12-07 12:14:10.0
486702001	3008	LOG	CMED		18	MELATONIN	3	MG	QD	3	08/2014	06/2020	0		INSOMNIA		012432	01	001	MELATONIN	N	12/2014	2022-09-13 07:29:02.0
289845101	3008	LOG	CMED		9	1% HYDROCORTISONE CREAM	1	APP	QD	8	05/2009	06/2020	0		VAGINAL LICHEN INFECTION		000286	01	001	HYDROCORTISONE	N	05/2011	2022-09-13 07:29:02.0
289845001	3008	LOG	CMED		8	DIAZEPAM	5	MG	PRN	3	05/2009	06/2020	0		INSOMNIA, ANXIETY		000170	01	001	DIAZEPAM	N	05/2011	2022-09-13 07:29:02.0
289844901	3008	LOG	CMED		7	SIMVASTATIN	20	MG	QD	3	05/2009	09/2011	0		BORDERLINE HYPERCHOLESTEROLEMIA		008481	01	001	SIMVASTATIN	N	05/2011	2011-12-20 13:50:25.0
289844801	3008	LOG	CMED		6	LACTAID	1	TAB	PRN	3	05/1993	06/2020	0		LACTOSE INTOLERANCE		006367	01	004	LACTAID	N	05/2011	2022-09-13 07:29:02.0
289844701	3008	LOG	CMED		5	PRILOSEC	20	MG	QD	3	05/2006	06/2020	0		GASTROPESOPHAGEAL REFLUX DISEASE		006612	01	005	PRILOSEC	N	05/2011	2022-09-13 07:29:02.0
289844601	3008	LOG	CMED		4	ASPIRIN	81	MG	QD	3	05/1979	06/2020	0		CARDIOVASCULAR PROPHYLACTIC		000027	01	004	ASPIRIN	N	05/2011	2022-09-13 07:29:02.0
289844401	3008	LOG	CMED		2	ACETAMINOPHEN	500	MG	QD PRN	3	05/2001	09/2012	0		BACK PAIN		000200	01	009	ACETAMINOPHEN	N	05/2011	2013-01-03 13:20:04.0
289844301	3008	LOG	CMED		1	MULTIVITAMIN	1	TAB	QD	3	05/1991	02/2012	0		SUPPLEMENT		075041	01	075	MULTIVITAMIN	N	05/2011	2012-05-22 11:31:57.0
347465401	3008	LOG	CMED		13	CLOTRIMIZOLE AND BETAMETHISONE DIPROPIONATE CREAM	1	APP	BID	8	01/2012	01/2012	0		SKIN FUNGAL INFECTION		009620	01	002	BETAMETHASONE W/CLOTRIMAZOLE	N	05/2012	2012-05-25 10:31:49.0
347465301	3008	LOG	CMED		12	VITAMIN D	1000	MG	BID	3	05/2010	06/2013	0		SUPPLEMENT		001079	01	002	VITAMIN D	N	05/2012	2013-12-20 14:22:23.0
347465201	3008	LOG	CMED		11	FISH OIL	1000	MG	QD	3	02/2012	12/2012	0		SUPPLEMENT		013341	01	001	FISH OIL	N	05/2012	2013-12-20 14:22:23.0
347465101	3008	LOG	CMED		10	CALCIUM	500	MG	BID	3	05/2010	06/2013	0		SUPPLEMENT		007515	01	001	CALCIUM	N	05/2012	2013-12-20 14:22:23.0
421424601	3008	LOG	CMED		17	VITAMIN D	2000	UNIT	QD	3	06/2013	06/2020	0		SUPPLEMENT		001079	01	002	VITAMIN D	N	12/2013	2022-09-13 07:29:02.0
421424301	3008	LOG	CMED		16	SLEEP EZ	1	CAP	QHS	3	12/2012	06/2013	0		INSOMNIA		001088	02	005	SLEEP-EZE	N	12/2013	2014-01-06 14:16:48.0
421424201	3008	LOG	CMED		15	AMLODIPINE	5	MG	QD	3	09/2012	06/2020	0		HYPERTENSION		009724	01	001	AMLODIPINE	N	12/2013	2022-09-13 07:29:02.0
e8fb3900-880c-4828-8e9b-2a9140d498b2	3008	V17	CONMED	03/2021	0	Propranolol					10/2020			25								12/2021	2022-01-06 00:00:00.0
4e4f3901-637c-4e27-8cac-b4b5ad33c73f	3008	V17	CONMED	03/2021	2	Melatonin					01/2017			15								12/2021	2022-01-06 00:00:00.0
03f373ce-690c-4b88-9a80-56e5ae22a1e9	3008	V17	CONMED	03/2021	1	Myrbetriq					01/2018			25								12/2021	2022-01-06 00:00:00.0
413908401	3009	LOG	CMED		12	PRILOSEC	20	MG	QD	3	01/2013	06/2014	0		REFLUX		006612	01	005	PRILOSEC	N	10/2013	2014-12-15 06:55:08.0
413908301	3009	LOG	CMED		11	CALCIUM	800	MG	QD	3	06/2013	06/2020	0		SUPPLEMENT		007515	01	001	CALCIUM	N	10/2013	2022-09-13 07:29:02.0
300420401	3009	LOG	CMED		7	ZYTHROMAX	1	TAB	QD	3	06/2011	06/2011	0		RESPIRATORY INFECTION		009443	01	004	ZITHROMAX	N	06/2011	2011-07-05 14:21:41.0
294199701	3009	LOG	CMED		6	MULTIVITAMIN	1	TAB	QD	3	05/2005	12/2011	0		SUPPLEMENT		075041	01	075	MULTIVITAMIN	N	05/2011	2012-05-17 12:15:26.0
294199601	3009	LOG	CMED		5	CALCIUM	1200	MG	BID	3	05/2003	06/2013	0		SUPPLEMENT		007515	01	001	CALCIUM	N	05/2011	2013-10-09 14:47:49.0
294199501	3009	LOG	CMED		4	VITAMIN D	1000	IU	QD	3	05/2009	06/2020	0		SUPPLEMENT		001079	01	002	VITAMIN D	N	05/2011	2022-09-13 07:29:02.0
294199401	3009	LOG	CMED		3	AMLODIPINE	5	MG	QD	3	05/2006	06/2020	0		HYPERTENSION		009724	01	001	AMLODIPINE	N	05/2011	2022-09-13 07:29:02.0
294199301	3009	LOG	CMED		2	SIMVASTATIN	20	MG	QD	3	05/2006	06/2020	0		HYPERCHOLESTEROLEMIA		008481	01	001	SIMVASTATIN	N	05/2011	2022-09-13 07:29:02.0
294199201	3009	LOG	CMED		1	ALLEGRA	180	MG	QD	3	05/2006	09/2011	0		ALLERGIES		013142	02	002	ALLEGRA	N	05/2011	2012-05-22 15:46:16.0
313758201	3009	LOG	CMED		9	HYDROCHLORTHIAZIDE	25	MG	QD	3	09/2011	06/2020	0		HYPERTENSION		000220	01	001	HYDROCHLOROTHIAZIDE	N	09/2011	2022-09-13 07:29:02.0
313758101	3009	LOG	CMED		8	LORATADINE	10	MG	QD	3	09/2011	06/2020	0		ALLERGIES		009175	01	001	LORATADINE	N	09/2011	2022-09-13 07:29:02.0
347545501	3009	LOG	CMED		10	BENAZEPRIL	10	MG	QD	3	05/2006	06/2020	0		HYPERTENSION		009091	01	001	BENAZEPRIL	N	05/2012	2022-09-13 07:29:02.0
7ae5a17b-4ab6-49e5-b1a5-4eb0afc0c21c	3009	R17	CONMED	12/2021	4	atorvastatin					09/2021			7								12/2021	2021-12-09 00:00:00.0
b03e2e0c-d298-47ca-8a7f-46ffc3658d5f	3009	R17	CONMED	12/2021	1	aspirin					09/2021			7								12/2021	2021-12-09 00:00:00.0
ffa876e5-bf85-4cdd-8adc-d2eb2c94179d	3009	V17	CONMED	05/2021	7	Clindamycin					01/2021			25								12/2021	2022-01-11 00:00:00.0
fe302639-f60c-4ea9-8680-45f2a4a9ee9c	3009	V17	CONMED	05/2021	5	Vitamin D3					01/2000			24								12/2021	2022-01-11 00:00:00.0
f97307da-8447-467f-acde-50a34a808ac4	3009	V17	CONMED	05/2021	3	Nasonex					01/2010			25								12/2021	2022-01-11 00:00:00.0
9aa2efdd-e880-46dc-aeca-cecd96d448f8	3009	V17	CONMED	05/2021	0	Clarinex					01/2000			25								12/2021	2022-01-11 00:00:00.0
9505a205-a950-42d7-b80c-de67cf323530	3009	V17	CONMED	05/2021	2	Zocar					01/2010			25								12/2021	2022-01-11 00:00:00.0
6c9ee349-39db-4a76-9fad-4372b000e7b0	3009	V17	CONMED	05/2021	8	Micrizide					01/2000			14								12/2021	2022-01-11 00:00:00.0
616bfaf5-59f5-4870-9844-61b367ff01be	3009	V17	CONMED	05/2021	6	Vitamin B-12					01/2010			24								12/2021	2022-01-11 00:00:00.0
2b8ba898-2ba7-4725-8434-5e8eb615d7a2	3009	V17	CONMED	05/2021	9	Lotril					01/2010			14								12/2021	2022-01-11 00:00:00.0
382740901	3010	LOG	CMED		8	AZELASTINE HCL	822	MCG	BID	7	08/2012	04/2013	0		SEASONAL ALLERGIES		008840	02	001	AZELASTINE HYDROCHLORIDE	N	01/2013	2013-10-07 16:29:00.0
382740801	3010	LOG	CMED		7	OLOPATADINE	1330	MCG	QD	7	06/2012	07/2012	0		SEASONAL ALLERGIES		013628	01	001	OLOPATADINE	N	01/2013	2013-03-25 16:23:42.0
468466101	3010	LOG	CMED		14	BUPROPION	100	MG	QD	3	03/2014	09/2014	0		DEPRESSION		007005	01	001	BUPROPION	N	10/2014	2014-12-17 12:43:38.0
487937801	3010	LOG	CMED		16	SEROQUELL	25	MG	QHS	3	09/2014	04/2015	0		DEPRESSION		012709	02	002	SEROQUEL	Y	12/2014	2015-07-15 11:02:37.0
294923501	3010	LOG	CMED		3	QUERCETIN	500	MG	QD	3	04/2011	05/2011	0		ALLERGIES		021854	01	001	QUERCETIN	N	06/2011	2012-05-22 15:33:56.0
294923401	3010	LOG	CMED		2	ADVIL PM	2	TAB	PRN	3	02/2011	02/2014	0		INSOMNIA		001092	01	030	ADVIL	N	06/2011	2014-12-22 10:02:51.0
314844201	3010	LOG	CMED		6	AZELASTINE HYDROCHLORIDE	205.5	MCG	BID	7	09/2011	06/2012	0		SEASONAL ALLERGIES		008840	02	001	AZELASTINE HYDROCHLORIDE	N	09/2011	2013-01-23 15:38:55.0
314844101	3010	LOG	CMED		5	MOMETASON SUROATE MONOHYDRATE	50	MCG	QD	7	09/2011	06/2012	0		SEASONAL ALLERGIES		009083	02	001	MOMETASONE FUROATE	N	09/2011	2013-01-23 15:38:55.0
314844001	3010	LOG	CMED		4	CITALOPRAM	20	MG	QD	3	08/2011	06/2012	0		ANXIETY		005826	01	001	CITALOPRAM	N	09/2011	2013-01-23 15:38:55.0
413915601	3010	LOG	CMED		9	VENLAFAXINE XR	75	MG	QD	3	04/2013	09/2013	0		ANXIETY		012338	01	001	VENLAFAXINE	N	10/2013	2014-12-17 12:41:13.0
468466201	3010	LOG	CMED		15	AMYTRYPTOLINE	10	MG	QD	3	03/2014	09/2014	0		DEPRESSION		000022	01	001	AMITRIPTYLINE	N	10/2014	2018-08-10 09:24:35.0
294923301	3010	LOG	CMED		1	IBUPROFEN	600	MG	PRN	3	03/2011	10/2017	0		MUSCULAR DISCOMFORT		001092	01	001	IBUPROFEN	N	06/2011	2018-08-10 09:24:35.0
2ce2595d-bfcc-4c05-90e6-dac28e39fa75	3010	V18	CONMED	06/2022	3	Vitamin D2					04/2022			24								07/2022	2022-07-01 00:00:00.0
69939bc9-7b0a-41ca-b753-8aa56f4f84ea	3010	V18	CONMED	06/2022	4	Vitamin B12					04/2022			24								07/2022	2022-07-01 00:00:00.0
ff3eacf8-1608-4d02-8e59-6d5a5b1cf0b9	3010	V18	CONMED	06/2022	2	Melatonin					01/2016			25								12/2021	2021-12-22 00:00:00.0
bcee89ad-281f-42b8-b762-90306c9e68e8	3010	V18	CONMED	06/2022	1	entacapone					04/2016			25								12/2021	2021-12-22 00:00:00.0
647731c4-a284-4b02-b649-9949a1400ddc	3010	V18	CONMED	06/2022	0	Pramipexole					01/2020			19								12/2021	2021-12-22 00:00:00.0
384322801	3011	LOG	CMED		8	ALEVE	200	MG	QID	3	08/2012	10/2012	0		PLANTAR FACIITIS		002562	02	018	ALEVE	N	02/2013	2020-06-09 14:45:36.0
384322701	3011	LOG	CMED		7	PSEUDOEPHEDRINE	60	MG	QD	3	01/2013	02/2013	0		CONGESTION		000763	01	001	PSEUDOEPHEDRINE	N	02/2013	2020-06-09 14:45:36.0
384322601	3011	LOG	CMED		6	ALEVE	200	MG	PRN	3	08/2012	08/2012	0		MUSCULAR DISCOMFORT		002562	02	018	ALEVE	N	02/2013	2020-06-09 14:45:36.0
491983801	3011	LOG	CMED		12	CORTISONE	1	INJ	1	9	07/2013	07/2013	0		PLANTAR FACIITIS PAIN		000146	01	001	CORTISONE	N	01/2015	2020-06-09 14:45:36.0
491982001	3011	LOG	CMED		11	ALEVE	200	MG	PRN	3	10/2012	06/2020	0		MUSCULAR DISCOMOFORT		002562	02	018	ALEVE	N	01/2015	2022-09-13 07:29:02.0
303037101	3011	LOG	CMED		5	CHONDROITIN SULFATE	600	MG	QD	3	06/2010	06/2020	0		SUPPLEMENT		021178	02	001	CHONDROITIN SULFATE	N	06/2011	2022-09-13 07:29:02.0
303037001	3011	LOG	CMED		4	GLUCOSAMINE	1125	MG	QD	3	06/2010	06/2020	0		SUPPLEMENT		009436	01	001	GLUCOSAMINE	N	06/2011	2022-09-13 07:29:02.0
303036901	3011	LOG	CMED		3	FISH OIL	1500	MG	QD	3	06/2010	06/2020	0		SUPPLEMENT		013341	01	001	FISH OIL	N	06/2011	2022-09-13 07:29:02.0
303036801	3011	LOG	CMED		2	CETIRIZINE	10	MG	QD	3	06/2009	06/2020	0		SEASONAL ALLERGIES		008843	01	001	CETIRIZINE	N	06/2011	2022-09-13 07:29:02.0
303036701	3011	LOG	CMED		1	IBUPROFEN	400	MG	PRN	3	06/2000	01/2013	0		DISCOMFORT		001092	01	001	IBUPROFEN	N	06/2011	2020-06-09 14:45:36.0
394548801	3011	LOG	CMED		10	FLUNISOLIDE 0.025%	58	MCG	BID	9	04/2013	06/2020	0		SEASONAL ALLERGIES		004566	01	001	FLUNISOLIDE	N	04/2013	2022-09-13 07:29:02.0
384322901	3011	LOG	CMED		9	ALEVE	200	MG	PRN	3	10/2012	06/2020	0		MUSCULAR DISCOMFORT		002562	02	018	ALEVE	N	02/2013	2022-09-13 07:29:02.0
721647801	3012	LOG	CMED		26	CHOLECALCIFEROL	5000	IU	QD	3	08/2018	06/2020	0		VITAMIN D3 SUPPLEMENT		003185	01	052	CHOLECALCIFEROL	N	01/2019	2022-09-13 07:29:02.0
382878801	3012	LOG	CMED		13	STOOL SOFTENER	1	CAP	QD	3	12/2012	06/2020	0		CONSTIPATION		000616	02	029	STOOL SOFTENER	N	01/2013	2022-09-13 07:29:02.0
495703601	3012	LOG	CMED		19	TOPOMAX	25	MG	PRN	3	11/2014	06/2020	0		VERTIGO/HEADACHE		012017	01	002	TOPAMAX	N	01/2015	2022-09-13 07:29:02.0
468482501	3012	LOG	CMED		17	TOPOMAX	25	MG	BID	3	05/2014	11/2014	0		VERTIGO		012017	01	002	TOPAMAX	N	10/2014	2015-01-19 11:24:22.0
529947301	3012	LOG	CMED		23	PRIOLSEC	40	MG	QD	3	05/2015	06/2020	0		NAUSEA		006612	01	005	PRILOSEC	N	07/2015	2022-09-13 07:29:02.0
316341501	3012	LOG	CMED		6	0.05% BETAMETHASONE DIPROPIONATE	1	APP	PRN	8	10/2006	06/2020	0		PSORIASIS		000085	04	001	BETAMETHASONE DIPROPIONATE	N	10/2011	2022-09-13 07:29:02.0
316341401	3012	LOG	CMED		5	0.25% DESOXIMETASONE	1	APP	PRN	8	10/2006	06/2020	0		PSORIASIS		003703	01	001	DESOXIMETASONE	N	10/2011	2022-09-13 07:29:02.0
316341301	3012	LOG	CMED		4	VENLAFAXINE ER	150	MG	QD	3	10/2003	06/2020	0		DEPRESSION		012338	01	001	VENLAFAXINE	N	10/2011	2022-09-13 07:29:02.0
316341201	3012	LOG	CMED		3	SIMVASTATIN	40	MG	QD	3	10/2003	06/2020	0		HYPERCHOLESTEROLEMIA		008481	01	001	SIMVASTATIN	N	10/2011	2022-09-13 07:29:02.0
316341101	3012	LOG	CMED		2	MIRTAZAPINE	15	MG	QD	3	10/2003	05/2012	0		DEPRESSION		012932	01	001	MIRTAZAPINE	N	10/2011	2012-06-12 15:22:30.0
316341001	3012	LOG	CMED		1	ASPIRIN	81	MG	QD	3	10/1999	06/2020	0		CARDIOVASCULAR PROPHYLAXIS		000027	01	004	ASPIRIN	N	10/2011	2022-09-13 07:29:02.0
350202701	3012	LOG	CMED		9	CLOBEX SPRAY 0.05%	1	APP	PRN	8	06/2009	06/2020	0		PSORIASIS		003371	02	017	CLOBEX	N	06/2012	2022-09-13 07:29:02.0
350202601	3012	LOG	CMED		8	MULTIVITAMIN	1	TAB	QD	3	06/1992	06/2020	0		SUPPLEMENT		075041	01	075	MULTIVITAMIN	N	06/2012	2022-09-13 07:29:02.0
350202501	3012	LOG	CMED		7	MIRTAZAPINE	7.5	MG	QD	3	05/2012	01/2013	0		DEPRESSION		012932	01	001	MIRTAZAPINE	N	06/2012	2013-11-01 15:44:08.0
382878701	3012	LOG	CMED		12	MIRTAZAPINE	7.5	MG	QOD	3	01/2013	04/2014	0		DEPRESSION		012932	01	001	MIRTAZAPINE	N	01/2013	2016-10-17 12:13:56.0
468482601	3012	LOG	CMED		18	MYRBETRIQ ER	25	MG	QD	3	06/2014	06/2016	0		BLADDER CONTROL		073090	01	003	MYRBETRIQ	N	10/2014	2016-10-17 12:13:56.0
595119401	3012	LOG	CMED		25	CHLOBETASOL PROPIONATE	0.5	CM	PRN	8	06/2016	06/2020	0		PSORIASIS		002126	02	004	BECLOMETHASONE DIPROPIONATE	N	10/2016	2022-09-13 07:29:02.0
595119301	3012	LOG	CMED		24	TROSPIUM CHLORIDE	60	MG	QD	3	06/2016	06/2020	0		BLADDER CONTROL		003762	02	001	TROSPIUM CHLORIDE	N	10/2016	2022-09-13 07:29:02.0
317645701	3013	LOG	CMED		3	HYDROCHLOROTHIAZIDE	25	MG	QD	3	06/2006	05/2012	0		HYPERTENSION		000220	01	001	HYDROCHLOROTHIAZIDE	N	10/2011	2018-12-31 04:15:08.0
317645601	3013	LOG	CMED		2	CELEBREX	200	MG	QD	3	10/2005	06/2020	0		ARTHRITIS		014005	01	002	CELEBREX	N	10/2011	2022-09-13 07:29:02.0
480812401	3013	LOG	CMED		19	DICLOFENAC 1% GEL	1	APLLICAITI	BID	8	11/2012	01/2013	0		VEINOUS INFLAMMATION PHLEBITIS		003723	01	001	DICLOFENAC	N	12/2014	2016-09-14 14:02:33.0
317645501	3013	LOG	CMED		1	ASPIRIN	81	MG	QD	3	10/2005	08/2015	0		PROPHYLACTIC		000027	01	004	ASPIRIN	N	10/2011	2018-12-31 17:42:51.0
715345701	3013	LOG	CMED		31	PRESSURE VISION	500	MG	BD	3	01/2015	06/2020	0		EYE		068975	01	004	PRESERVISION	N	11/2018	2022-09-13 07:29:02.0
715345601	3013	LOG	CMED		30	DILTIAZEM	100	MG	QD	3	01/2015	06/2020	0		HIGH BLOOD PRESSURE		004897	01	001	DILTIAZEM	N	11/2018	2022-09-13 07:29:02.0
715345501	3013	LOG	CMED		29	OMEPRAZOLE	20	MG	QD	3	01/2015	06/2020	0		MANAGE SIDE EFFECTS OF CELEBREX		006612	01	001	OMEPRAZOLE	N	11/2018	2022-09-13 07:29:02.0
715345401	3013	LOG	CMED		28	CELEBREX	200	MG	QD	3	01/2015	06/2020	0		INFLAMMATION- ARTHRITIS		014005	01	002	CELEBREX	N	11/2018	2022-09-13 07:29:02.0
715345301	3013	LOG	CMED		27	METOPROLOL	200	MG	QD	3	01/2015	06/2020	0		HIGH BLOOD PRESSURE		003769	01	001	METOPROLOL	N	11/2018	2022-09-13 07:29:02.0
715345201	3013	LOG	CMED		26	TORSEMIDE	10	MG	QD	3	01/2015	06/2020	0		HEART		010365	01	012	TORSEMIDE	N	11/2018	2022-09-13 07:29:02.0
715345101	3013	LOG	CMED		25	ACETAMINOPHEN	500	MG	QID	3	01/2015	06/2020	0		PAIN KILLER		000200	01	009	ACETAMINOPHEN	N	11/2018	2022-09-13 07:29:02.0
715345001	3013	LOG	CMED		24	ELIQUIS	2.5	MG	QD	3	01/2015	06/2020	0		BLOOD THINNER		062595	01	002	ELIQUIS	N	11/2018	2022-09-13 07:29:02.0
378390301	3013	LOG	CMED		18	RESTASIS	1	DROP	BID	8	09/2012	12/2013	0		DRY EYE		005497	01	015	RESTASIS	N	12/2012	2018-12-31 04:23:25.0
378390201	3013	LOG	CMED		17	COMBIGAN	1	DROP	BID	8	09/2012	12/2012	0		GLAUCOMA		034512	01	001	COMBIGAN	N	12/2012	2018-12-31 04:23:25.0
371446001	3013	LOG	CMED		16	OCULAR LUBRICANT	1	DROP	QID	8	06/2012	06/2020	0		DRY EYE		002565	02	015	EYE DROPS	N	11/2012	2022-09-13 07:29:02.0
480812701	3013	LOG	CMED		22	EYLEA	2	MG	Q3MONTHS	2	12/2013	06/2020	0		GLAUCOMA		062254	01	002	EYLEA	N	12/2014	2022-09-13 07:29:02.0
480812601	3013	LOG	CMED		21	PILOCARPINE	5	MG	BID	3	08/2014	06/2020	0		GLAUCOMA		000435	01	001	PILOCARPINE	N	12/2014	2022-09-13 07:29:02.0
480812501	3013	LOG	CMED		20	FLURANDVENOLIDE	4	MCQ/SQCM	QD	8	11/2014	06/2020	0		LICHEN PLANUS		001829	01	006	FLURANDRENOLIDE	N	12/2014	2022-09-13 07:29:02.0
529241001	3013	LOG	CMED		23	SINGULAR	10	MG	QD	3	07/2015	06/2020	0		ASTHMA		013626	02	002	SINGULAIR	N	07/2015	2022-09-13 07:29:02.0
317646901	3013	LOG	CMED		15	CHONDROITIN	2400	MG	QD	3	10/2011	06/2020	0		JOINT SUPPLEMENT		021178	02	001	CHONDROITIN SULFATE	N	10/2011	2022-09-13 07:29:02.0
317646801	3013	LOG	CMED		14	ATROVENT	2	PUFFS	QD	7	10/1998	01/2009	0		ASTHMA		003914	02	002	ATROVENT	N	10/2011	2018-12-31 04:23:25.0
317646701	3013	LOG	CMED		13	FISH OIL	1000	MG	TID	3	10/2009	06/2020	0		SUPPLEMENT		013341	01	001	FISH OIL	N	10/2011	2022-09-13 07:29:02.0
317646601	3013	LOG	CMED		12	POTASSIUM	595	MG	QD	3	06/2006	06/2020	0		SUPPLEMENT		000314	01	001	POTASSIUM	N	10/2011	2022-09-13 07:29:02.0
317646501	3013	LOG	CMED		11	MAGNESIUM	250	MG	QD	3	06/2008	06/2020	0		SUPPLEMENT		014868	01	001	MAGNESIUM	N	10/2011	2022-09-13 07:29:02.0
317646401	3013	LOG	CMED		10	GUAIFANESIN	400	MG	BID	3	10/1998	06/2020	0		ALLERGY		000480	01	001	GUAIFENESIN	N	10/2011	2022-09-13 07:29:02.0
317646301	3013	LOG	CMED		9	GLUCOSAMINE	3000	MG	QD	3	10/2001	06/2020	0		SUPPLEMENT		009436	01	001	GLUCOSAMINE	N	10/2011	2022-09-13 07:29:02.0
317646201	3013	LOG	CMED		8	VITAMIN C	1000	MG	QD	3	10/1965	06/2020	0		SUPPLEMENT		000080	01	003	VITAMIN C	N	10/2011	2022-09-13 07:29:02.0
317646101	3013	LOG	CMED		7	VITAMIN D	1000	IUD	QD	3	10/1940	06/2020	0		SUPPLEMENT		001079	01	002	VITAMIN D	N	10/2011	2022-09-13 07:29:02.0
317646001	3013	LOG	CMED		6	CALCIUM	500	MG	QID	3	10/1945	06/2020	0		SUPPLEMENT		007515	01	001	CALCIUM	N	10/2011	2022-09-13 07:29:02.0
317645901	3013	LOG	CMED		5	ZYRTEC	10	MG	QD	3	10/2003	06/2020	0		SUPPLEMENT		008843	02	002	ZYRTEC	N	10/2011	2022-09-13 07:29:02.0
317645801	3013	LOG	CMED		4	ALACRIL EYE DROPS	2	DROPS	PRN	9	10/1998	11/2011	0		ALLERGIES		007946	02	015	ALOCRIL	N	10/2011	2012-05-15 09:20:55.0
f06b193e-3e54-46d7-973b-25f91427b0ac	3013	V16	CONMED	03/2021	1	diltiazem					01/2000			14								09/2022	2022-09-12 00:00:00.0
dd6d6f11-09f4-41f5-8250-96db41dc6cfb	3013	V16	CONMED	03/2021	2	Cetirizine					01/2010			25								09/2022	2022-09-12 00:00:00.0
d48e3760-80c7-4620-8b79-041beab93c42	3013	V16	CONMED	03/2021	6	Apixaban					01/2000			2								09/2022	2022-09-12 00:00:00.0
9ff60871-deae-47aa-a1c0-bb15edf028bf	3013	V16	CONMED	03/2021	0	Vitamin D					01/2019			24								09/2022	2022-09-12 00:00:00.0
8e6a036b-4ac0-4019-bfa0-3a97485292d8	3013	V16	CONMED	03/2021	3	magnesium					01/2020			22								09/2022	2022-09-12 00:00:00.0
89a5c6b6-a893-4632-8395-7c2f031cd4f5	3013	V16	CONMED	03/2021	8	celecoxib					01/2009			25								09/2022	2022-09-12 00:00:00.0
84e2a4bc-f135-4405-a1f5-9c8b38451c3d	3013	V16	CONMED	03/2021	5	Bupropion					01/2021			10								09/2022	2022-09-12 00:00:00.0
6480a496-8f43-4826-81e4-db7ad51e6b43	3013	V16	CONMED	03/2021	4	Metoprolol					01/2000			14								09/2022	2022-09-12 00:00:00.0
1c5505d0-676b-424b-9869-9b6f6bc52c42	3013	V16	CONMED	03/2021	7	Albuterol HFA					01/2020			25								09/2022	2022-09-12 00:00:00.0
319519201	3014	LOG	CMED		9	OMEPRAZOLE	20	MG	BID	3	10/1981	02/2012	0		PROPHYLACTIC		006612	01	001	OMEPRAZOLE	N	11/2011	2020-04-22 09:14:56.0
319519101	3014	LOG	CMED		8	GARLIC	1250	MG	BID	3	10/2010	11/2011	0		PROPHYLACTIC		015705	01	010	GARLIC	N	11/2011	2020-04-22 09:14:56.0
319519001	3014	LOG	CMED		7	VITAMIN E	500	IU	QD	3	09/2011	02/2012	0		SUPPLEMENT		001105	01	002	VITAMIN E	N	11/2011	2020-04-22 09:14:56.0
319518901	3014	LOG	CMED		6	COENZYME Q10	100	MG	QD	3	09/2011	02/2012	0		SUPPLEMENT		005172	01	023	COENZYME Q10	N	11/2011	2020-04-22 09:14:56.0
319518801	3014	LOG	CMED		5	VITAMIN D3	400	IU	BID	3	10/2006	02/2013	0		SUPPLEMENT		003185	01	005	VITAMIN D3	N	11/2011	2020-04-22 09:14:56.0
319518701	3014	LOG	CMED		4	CALCIUM	600	MG	BID	3	10/2006	02/2013	0		SUPPLEMENT		007515	01	001	CALCIUM	N	11/2011	2020-04-22 09:14:56.0
319518601	3014	LOG	CMED		3	METHOTREXATE	5	MG	WEEKLY	3	10/2011	02/2012	0		ARTHRITIS		001138	01	001	METHOTREXATE	N	11/2011	2020-04-22 09:14:56.0
319518501	3014	LOG	CMED		2	PREDNISONE	2	MG	QD	3	10/2006	06/2012	0		ARTHRITIS		000447	01	001	PREDNISONE	N	11/2011	2020-04-22 09:14:56.0
319518401	3014	LOG	CMED		1	NAPROXEN	500	MG	BID	3	10/1981	06/2020	0		ARTHRITIS		002562	01	001	NAPROXEN	N	11/2011	2022-09-13 07:29:02.0
347033301	3014	LOG	CMED		17	COENZYME Q 10	100	MG	TID	3	02/2012	06/2012	0		SUPPLEMENT		005172	01	023	COENZYME Q10	N	05/2012	2020-04-22 09:14:56.0
347033201	3014	LOG	CMED		16	METHOTREXATE	7.5	MG	QD	3	02/2012	12/2012	0		ARTHRITIS		001138	01	001	METHOTREXATE	N	05/2012	2020-04-22 09:14:56.0
347033101	3014	LOG	CMED		15	ALIGN	1	TAB	QD	3	09/2011	03/2012	0		DIGESTION		063530	01	002	ALIGN	N	05/2012	2020-04-22 09:14:56.0
347033001	3014	LOG	CMED		14	GARLIC	1250	MCG	QD	3	11/2011	12/2011	0		PROPHYLACTIC		015705	01	010	GARLIC	N	05/2012	2020-04-22 09:14:56.0
403562501	3014	LOG	CMED		26	VITAMIN D	400	IU	QD	3	02/2013	06/2020	0		SUPPLEMENT		001079	01	002	VITAMIN D	N	06/2013	2022-09-13 07:29:02.0
403562401	3014	LOG	CMED		25	OMEPRAZOLE	20	MG	QD	3	01/2013	06/2020	0		GI PROPHYLAXIS		006612	01	001	OMEPRAZOLE	N	06/2013	2022-09-13 07:29:02.0
403562301	3014	LOG	CMED		24	CALCIUM	600	MG	QD	3	02/2013	06/2020	0		SUPPLEMENT		007515	01	001	CALCIUM	N	06/2013	2022-09-13 07:29:02.0
403562201	3014	LOG	CMED		23	METHOTREXATE	10	MG	QD	3	12/2012	12/2013	0		ATHRITIS		001138	01	001	METHOTREXATE	N	06/2013	2020-04-22 09:14:56.0
403561801	3014	LOG	CMED		19	COENZYME Q-10	200	MG	TID	3	06/2012	06/2020	0		SUPPLEMENT		005172	01	023	COENZYME Q10	N	06/2013	2022-09-13 07:29:02.0
403561701	3014	LOG	CMED		18	PREDNISONE	5	MG	QD	3	06/2012	07/2012	0		ARTHRITIS		000447	01	001	PREDNISONE	N	06/2013	2020-04-22 09:14:56.0
468501901	3014	LOG	CMED		28	HUMIRA	40	MG	Q2WK	4	12/2013	03/2014	0		RHEUMATOID ARTHRITIS		016129	01	002	HUMIRA	N	10/2014	2020-04-22 09:14:56.0
468501801	3014	LOG	CMED		27	METHOTREXATE	15	MG	QWK	3	12/2013	06/2020	0		RHEUMATOID ARTHRITIS		001138	01	001	METHOTREXATE	N	10/2014	2022-09-13 07:29:02.0
479266001	3014	LOG	CMED		29	STENDRA	100	MG	QD	3	11/2012	06/2020	0		ERECTILE DYSFUNCTION		062331	01	003	STENDRA	N	11/2014	2022-09-13 07:29:02.0
319519601	3014	LOG	CMED		13	FOLIC ACID	400	MCG	QD	3	04/2011	06/2020	0		SUPPLEMENT		000242	01	001	FOLIC ACID	N	11/2011	2022-09-13 07:29:02.0
319519501	3014	LOG	CMED		12	FISH OIL	1200	MG	BID	3	10/2009	06/2020	0		PROPHYLACTIC		013341	01	001	FISH OIL	N	11/2011	2022-09-13 07:29:02.0
319519401	3014	LOG	CMED		11	VITAMIN D3	2000	IU	QD	3	10/2008	06/2020	0		SUPPLEMENT		003185	01	005	VITAMIN D3	N	11/2011	2022-09-13 07:29:02.0
319519301	3014	LOG	CMED		10	MULTI-VITAMIN	1	TAB	QD	3	10/2010	06/2020	0		SUPPLEMENT		075041	01	075	MULTIVITAMIN	N	11/2011	2022-09-13 07:29:02.0
729751001	3016	LOG	CMED		9	COQ10	100	MG	QD	3	02/2018	06/2020	0		SUPPLEMENT		005172	01	023	COENZYME Q10	N	02/2019	2022-09-13 07:29:02.0
729750901	3016	LOG	CMED		8	TUMERIC	118.294	ML	QD	3	02/2018	06/2020	0		SUPPLEMENT		010796	02	002	CURCUMEN	N	02/2019	2022-09-13 07:29:02.0
729750801	3016	LOG	CMED		7	VITAMIN C	1000	MG	QD	3	09/2016	06/2020	0		SUPPLEMENT		000080	01	003	VITAMIN C	N	02/2019	2022-09-13 07:29:02.0
729750701	3016	LOG	CMED		6	VITAMIN D	1000	IU	QD	3	11/2018	06/2020	0		SUPPLEMENT		001079	01	002	VITAMIN D	N	02/2019	2022-09-13 07:29:02.0
394567301	3016	LOG	CMED		3	ASPIRIN	81	MG	QD	3	03/2013	06/2020	0		PROPHYLACTIC		000027	01	004	ASPIRIN	N	04/2013	2022-09-13 07:29:02.0
330787801	3016	LOG	CMED		2	ALLERGY SHOTS	1	INJ	MONTHLY	4	01/1966	06/2020	0		SEASONAL ALLERGIES		900477	01	001	ALLERGY MEDICATION	N	01/2012	2022-09-13 07:29:02.0
330787701	3016	LOG	CMED		1	FOUR PILLAR DAILY SUPPLEMENT	4	TAB	QD	3	01/2006	06/2020	0		SUPPLEMENT		900475	01	001	ALL OTHER NON-THERAPEUTIC PRODUCTS	N	01/2012	2022-09-13 07:29:02.0
412269301	3016	LOG	CMED		4	GARLIC	500	MG	QD	3	07/2013	05/2017	1		SUPPLEMENT		015705	01	010	GARLIC	N	09/2013	2019-02-21 16:22:12.0
620526601	3016	LOG	CMED		5	CELESTONE	10	MG	ONCE	2	02/2017	02/2017	0		LEFT SHOULDER IMPINGMENT SYNDROM		000085	01	005	CELESTONE	N	03/2017	2017-03-06 11:15:50.0
d6e83d9c-ade8-477a-bf20-0fb9c770e90d	3016	R17	CONMED	09/2022	0	Sildenafil					06/2022			25								09/2022	2022-09-30 00:00:00.0
337760401	3018	LOG	CMED		9	FLUOCINONIDE	1	APP	PRN	8	02/2011	03/2012	0		ECZEMA		002804	01	001	FLUOCINONIDE	N	03/2012	2013-05-29 13:43:20.0
337760301	3018	LOG	CMED		8	ASPIRIN	81	MG	QD	3	02/2007	06/2020	0		PROPHYLAXIS		000027	01	004	ASPIRIN	N	03/2012	2022-09-13 07:29:02.0
337760201	3018	LOG	CMED		7	MULTIVITAMIN	1	TAB	QD	3	02/2002	06/2020	0		SUPPLEMENT		075041	01	075	MULTIVITAMIN	N	03/2012	2022-09-13 07:29:02.0
337760101	3018	LOG	CMED		6	VITAMIN D	1200	IU	QD	3	02/2008	06/2020	0		SUPPLEMENT		001079	01	002	VITAMIN D	N	03/2012	2022-09-13 07:29:02.0
337760001	3018	LOG	CMED		5	CALCIUM	1800	MG	QD	3	02/2008	06/2020	0		SUPPLEMENT		007515	01	001	CALCIUM	N	03/2012	2022-09-13 07:29:02.0
337759901	3018	LOG	CMED		4	SUMATRIPTAN	100	MG	PRN	3	02/2007	06/2020	0		MIRGRAINE		010448	01	001	SUMATRIPTAN	N	03/2012	2022-09-13 07:29:02.0
337759801	3018	LOG	CMED		3	TOPIRAMATE	25	MG	HS	3	02/2011	04/2013	0		MIGRAINE		012017	01	001	TOPIRAMATE	N	03/2012	2013-11-05 10:03:57.0
337759701	3018	LOG	CMED		2	IMIPRAMINE	50	MG	QID	3	02/1997	06/2020	0		MIGRAINE PROPHYLAXIS		000539	01	001	IMIPRAMINE	N	03/2012	2022-09-13 07:29:02.0
337759601	3018	LOG	CMED		1	IMIPRAMINE	25	MG	QD	3	02/1997	01/2012	0		MIGRAINE PROPHYLAXIS		000539	01	001	IMIPRAMINE	N	03/2012	2019-04-15 10:47:26.0
416711001	3018	LOG	CMED		20	ZONISAMIDE	150	MG	TTS	3	07/2013	06/2020	0		MIGRAINE		010689	01	001	ZONISAMIDE	N	11/2013	2022-09-13 07:29:02.0
403551301	3018	LOG	CMED		19	IBUPROFEN	400	MG	BID	3	04/2013	04/2013	0		ABCESSED TOOTH		001092	01	001	IBUPROFEN	N	06/2013	2013-06-28 14:41:22.0
403551201	3018	LOG	CMED		18	IBUPROFEN	600	MG	QD	3	04/2013	04/2013	0		ABCESSED TOOTH		001092	01	001	IBUPROFEN	N	06/2013	2013-06-28 14:41:22.0
403551101	3018	LOG	CMED		17	PENICILLIN	500	MG	QD	3	04/2013	05/2013	0		ABCESSED TOOTH		000009	01	036	PENICILLIN	N	06/2013	2013-06-28 14:41:22.0
403551001	3018	LOG	CMED		16	AMOXICILLIN	500	MG	QID	3	04/2013	04/2013	0		ABCESSED TOOTH		002496	01	001	AMOXICILLIN	N	06/2013	2013-06-28 14:41:22.0
403550901	3018	LOG	CMED		15	ZONISAMIDE	100	MG	QD	3	05/2013	07/2013	0		MIGRAINE		010689	01	001	ZONISAMIDE	N	06/2013	2013-11-05 10:03:57.0
403550801	3018	LOG	CMED		14	ZONISAMIDE	50	MG	QD	3	04/2013	05/2013	0		MIGRAINE		010689	01	001	ZONISAMIDE	N	06/2013	2013-06-28 14:41:22.0
468514801	3018	LOG	CMED		23	ZONISAMIDE	100	MG	HS	3	11/2013	06/2020	0		MIGRAINES		010689	01	001	ZONISAMIDE	N	10/2014	2022-09-13 07:29:02.0
63085812-c1f9-4cbc-b11c-4e5a88350256	3018	R17	CONMED	09/2022	0	Zonisamide					09/2021	09/2022		25								12/2021	2022-09-29 00:00:00.0
0a2907e0-7d41-4268-b903-52a91e848714	3018	R17	CONMED	09/2022	7	Prolia					03/2022			25								09/2022	2022-09-29 00:00:00.0
4302614e-d8d6-4cbd-97bf-0a6345642e12	3018	R17	CONMED	09/2022	6	Fosamax					12/2021	05/2022		25								08/2022	2022-08-24 00:00:00.0
28b5a95a-a078-4685-a309-ee6f3817e63d	3018	R17	CONMED	09/2022	5	Caltrate					11/2021			25								12/2021	2021-12-16 00:00:00.0
1fca05bb-a9ac-4476-a9f3-6fe43ed86d73	3018	R17	CONMED	09/2022	4	Vitamin D3					11/2021			25								12/2021	2021-12-16 00:00:00.0
47e33851-514e-4419-9125-6239db2805bd	3018	R17	CONMED	09/2022	2	Multivitamin					08/2009			22								12/2021	2022-09-29 00:00:00.0
dcceac60-17bc-4a0e-8e69-d8e17e4e72ca	3018	R17	CONMED	09/2022	1	Sumatriptan					08/2022			25								12/2021	2022-09-29 00:00:00.0
aebdb993-32f1-4a39-92e7-cf1dd387d21e	3018	R17	CONMED	09/2022	3	Imipramine					06/2021	09/2021		25								12/2021	2022-09-29 00:00:00.0
755416001	3020	LOG	CMED		24	MUCINEX	20	ML	PRN	3	01/2019	06/2020	0		COLD		000480	01	057	MUCINEX	N	09/2019	2022-09-13 07:29:02.0
755415901	3020	LOG	CMED		23	MELATONIN	300	MG	QD	3	01/2016	06/2020	0		SLEEPING AID		012432	01	001	MELATONIN	N	09/2019	2022-09-13 07:29:02.0
371383101	3020	LOG	CMED		14	VITAMIN D 3	4000	IU	QD	3	12/2012	05/2013	0		SUPPLEMENT		001079	01	002	VITAMIN D	N	11/2012	2013-12-20 11:15:13.0
371383001	3020	LOG	CMED		13	PAROXETINE	10	MG	QD	3	11/2012	12/2012	0		DEPRESSION		008308	01	001	PAROXETINE	N	11/2012	2013-02-05 15:14:22.0
371382901	3020	LOG	CMED		12	NAPROXEN SODIUM	440	MG	PRN	3	10/2012	06/2020	0		PAIN TREATMENT		002562	02	001	NAPROXEN SODIUM	N	11/2012	2022-09-13 07:29:02.0
371382801	3020	LOG	CMED		11	ASPIRIN	81	MG	QOD	3	06/2012	06/2020	0		PROPHYLAXIS		000027	01	004	ASPIRIN	N	11/2012	2022-09-13 07:29:02.0
474866001	3020	LOG	CMED		20	PAROXETINE	10	MG	QD	3	11/2014	06/2020	0		DEPRESSION		008308	01	001	PAROXETINE	N	11/2014	2022-09-13 07:29:02.0
474865901	3020	LOG	CMED		19	LOSARTIN(COZAAR)	50	MG	QD	3	08/2014	06/2020	0		HTN		011216	01	001	LOSARTAN	N	11/2014	2022-09-13 07:29:02.0
341476901	3020	LOG	CMED		10	ANTACID TUMS	1000	MG	PRN	3	03/2010	06/2020	0		INIDGESTION		001080	01	055	TUMS	N	04/2012	2022-09-13 07:29:02.0
341476801	3020	LOG	CMED		9	RANTIDINE	150	MG	PRN	3	03/2010	04/2012	0		REFLUX		005508	01	001	RANITIDINE	N	04/2012	2012-12-03 10:27:40.0
341476701	3020	LOG	CMED		8	IBUPROFEN (200 MG) +DIPHENHYDRAMINE (38 MG)	1	TAB	PRN	3	03/2010	06/2020	0		SLEEP AID		900523	01	001	DIPHENHYDRAMINE, COMBINATIONS	N	04/2012	2022-09-13 07:29:02.0
341476601	3020	LOG	CMED		7	IBUPROFEN	600	MG	PRN	3	03/1990	10/2012	0		PAIN TREATMENT		001092	01	001	IBUPROFEN	N	04/2012	2013-02-06 08:11:12.0
341476501	3020	LOG	CMED		6	ASPIRIN	81	MG	QD	3	03/2011	06/2012	0		PROPHYLAXIS		000027	01	004	ASPIRIN	N	04/2012	2012-11-02 15:42:58.0
341476401	3020	LOG	CMED		5	FISH OIL	1200	MG	QD	3	03/2010	04/2012	0		SUPPLEMENT		013341	01	001	FISH OIL	N	04/2012	2012-08-06 11:29:54.0
341476301	3020	LOG	CMED		4	VITAMIN D	1000	UNITS	QD	3	02/2012	12/2012	0		SUPPLEMENT		001079	01	002	VITAMIN D	N	04/2012	2013-02-06 08:10:59.0
341476201	3020	LOG	CMED		3	B12	1000	MG	QD	3	03/2010	07/2013	0		SUPPLEMENT		000562	01	024	VITAMIN B12	N	04/2012	2019-01-02 03:45:55.0
341476101	3020	LOG	CMED		2	MULTIVITAMIN	1	TAB	QD	3	03/2000	02/2015	0		SUPPLEMENT		075041	01	075	MULTIVITAMIN	N	04/2012	2015-10-28 15:06:06.0
341476001	3020	LOG	CMED		1	HYDROCHLOROTHIAZIDE	25	MG	QD	3	03/2005	06/2020	0		HIGH BLOOD PRESSURE		000220	01	001	HYDROCHLOROTHIAZIDE	N	04/2012	2022-09-13 07:29:02.0
421379101	3020	LOG	CMED		17	IBUPROFEN	800	MG	QID PRN	3	04/2013	04/2013	0		LIGAMENT PAIN		001092	01	001	IBUPROFEN	N	12/2013	2013-12-20 11:15:13.0
421379001	3020	LOG	CMED		16	VITAMIN D3	2000	UNITS	QD	3	05/2013	06/2020	0		SUPPLEMENT		003185	01	005	VITAMIN D3	N	12/2013	2022-09-13 07:29:02.0
357234701	3021	LOG	CMED		4	ANTI-INFLAMMATORY	1	TAB	BID	3	05/2012	06/2012	0		RIGHT SHOULDER PAIN		003723	02	640	ANTI-INFLAMMATORY	N	08/2012	2012-09-26 10:42:06.0
341557101	3021	LOG	CMED		3	VITAMIN D	2000	IU	QD	3	03/2008	06/2020	0		VITAMIN D DEFICIENCY		001079	01	002	VITAMIN D	N	04/2012	2022-09-13 07:29:02.0
341557001	3021	LOG	CMED		2	CALCIUM WITH VITAMIN D 600/400	1	TAB	BID	3	03/2008	06/2020	0		SUPPLEMENT		014837	01	100	CALCIUM & VITAMIN D	N	04/2012	2022-09-13 07:29:02.0
341556901	3021	LOG	CMED		1	ASPIRIN	81	MG	QD	3	03/2010	06/2020	0		PROPHYLAXIS		000027	01	004	ASPIRIN	N	04/2012	2022-09-13 07:29:02.0
709247401	3021	LOG	CMED		12	VESICARE	10	MG	QD	3	08/2015	06/2020	0		URINARY FREQUENCY		017359	02	003	VESICARE	N	09/2018	2022-09-13 07:29:02.0
755499801	3021	LOG	CMED		14	GABAPENTIN	100	MG	BID	3	02/2019	06/2020	0		NERVE PAIN		010030	01	001	GABAPENTIN	N	09/2019	2022-09-13 07:29:02.0
393462901	3021	LOG	CMED		7	OXYCODEINE	10	MG	PRN	3	02/2013	02/2013	0		RIGHT SHOULDER PAIN FROM SURGERY		000456	01	001	OXYCODONE	N	04/2013	2013-05-29 13:41:48.0
393462801	3021	LOG	CMED		6	VESICARE	5	MG	QD	3	03/2013	08/2015	0		URINARY FREQUENCY		017359	02	003	VESICARE	N	04/2013	2018-12-31 16:58:21.0
376666301	3021	LOG	CMED		5	IBUPROFEN	400	MG	QD	3	08/2012	06/2020	0		RIGHT SHOULDER PAIN		001092	01	001	IBUPROFEN	N	12/2012	2022-09-13 07:29:02.0
507448501	3021	LOG	CMED		11	DECADRON	2	NG	TID	3	02/2015	06/2020	0		SCIATICA		000160	01	002	DECADRON	N	03/2015	2022-09-13 07:29:02.0
507448401	3021	LOG	CMED		10	MELOXICAM	15	MG	QD	3	02/2015	02/2015	0		SCIATICA		010444	01	001	MELOXICAM	N	03/2015	2015-03-02 11:51:26.0
6cda1edd-6434-4586-816d-44c85764b1c2	3021	V17	CONMED	09/2022	3	Acetominophen					08/2022			17								09/2022	2022-09-30 00:00:00.0
eb800229-aab2-4ae1-8765-b1ad4fbf469c	3021	V17	CONMED	09/2022	1	Gabapentin					01/2018			17								12/2021	2021-12-22 00:00:00.0
8ad2b323-3e30-4198-8691-f8a7251c281b	3021	V17	CONMED	09/2022	0	Vitamin D-3					01/2000			24								12/2021	2021-12-22 00:00:00.0
149a202f-9457-4906-a538-d2698bb06f4b	3021	V17	CONMED	09/2022	2	Tolterodine Tartrate					01/2016			3								12/2021	2021-12-22 00:00:00.0
370116201	3022	LOG	CMED		8	DEPAKOTE	1500	MG	QD	3	08/2012	01/2013	0		SEIZURES		002285	03	002	DEPAKOTE	N	11/2012	2020-05-12 10:19:48.0
347231001	3022	LOG	CMED		7	COENZYME Q10	100	MG	QD	3	02/2012	06/2020	0		SUPPLEMENT		005172	01	023	COENZYME Q10	N	05/2012	2022-09-13 07:29:02.0
347230901	3022	LOG	CMED		6	VITAMIN B 12	2500	MG	QD	3	03/2012	06/2020	0		VITAMIN B 12 DEFICIENCY		000562	01	024	VITAMIN B12	N	05/2012	2022-09-13 07:29:02.0
347230801	3022	LOG	CMED		5	ALFUSOSIN	10	MG	QD	3	04/2011	10/2012	0		PROSTATE ENLARGEMENT		009753	01	001	ALFUZOSIN	N	05/2012	2020-05-12 10:19:48.0
347230701	3022	LOG	CMED		4	ASPIRIN	325	MG	QD	3	04/1997	06/2020	0		PROPHYLAXIS		000027	01	004	ASPIRIN	N	05/2012	2022-09-13 07:29:02.0
347230601	3022	LOG	CMED		3	DEPAKOTE	2000	MG	QD	3	04/2002	08/2012	0		SEIZURES		002285	03	002	DEPAKOTE	N	05/2012	2020-05-12 10:19:48.0
347230501	3022	LOG	CMED		2	NORVASC	10	MG	QD	3	04/2002	06/2020	0		HYPERTENSION		009724	02	004	NORVASC	N	05/2012	2022-09-13 07:29:02.0
347230401	3022	LOG	CMED		1	ATOROVASTIN	80	MG	QD	3	04/1997	05/2012	0		HYPERCHOLESTEROLEMIA		013261	01	001	ATORVASTATIN	N	05/2012	2020-05-12 10:19:48.0
414098901	3022	LOG	CMED		9	RIZATRIPTAN	1	TAB	QD PRN	3	07/2012	06/2020	0		MIGRAINES		014065	01	001	RIZATRIPTAN	N	10/2013	2022-09-13 07:29:02.0
427028201	3022	LOG	CMED		10	DEPAKOTE	1000	MG	QD	3	02/2013	06/2020	0		SEIZURES		002285	03	002	DEPAKOTE	N	02/2014	2022-09-13 07:29:02.0
742529601	3023	LOG	CMED		13	FAMOTIDINE	20	MG	QD	3	01/2018	06/2020	0		GERD		007060	01	001	FAMOTIDINE	N	06/2019	2022-09-13 07:29:02.0
464546301	3023	LOG	CMED		7	B12	1	TAB	QD	6	11/2012	08/2014	0		SUPPLEMENT		000562	01	024	VITAMIN B12	N	10/2014	2014-10-21 16:31:42.0
517451001	3023	LOG	CMED		10	FLUOROURACIL 5% CREAM	1	CM	BID	8	04/2015	06/2020	0		SKIN CA		000988	01	001	FLUOROURACIL	N	04/2015	2022-09-13 07:29:02.0
517450901	3023	LOG	CMED		9	KLONOPIN	0.5	MG	BID PRN	3	04/2015	06/2020	0		ANXIETY		002852	01	011	KLONOPIN	N	04/2015	2022-09-13 07:29:02.0
346650601	3023	LOG	CMED		6	COSAMIN ASU	1	CAP	BID	3	01/2012	05/2012	0		SUPPLEMENT		900475	01	001	ALL OTHER NON-THERAPEUTIC PRODUCTS	N	05/2012	2014-10-10 10:49:05.0
346650501	3023	LOG	CMED		5	CITRICAL WITH VITAMIN D	500	MG	BID	3	04/1991	06/2020	0		OSTEOPOROSIS		014381	01	001	CITRACAL + D	N	05/2012	2022-09-13 07:29:02.0
346650401	3023	LOG	CMED		4	LEXAPRO	10	MG	QD	3	04/2002	12/2015	0		DEPRESSION		015885	02	003	LEXAPRO	N	05/2012	2016-01-11 15:36:22.0
346650301	3023	LOG	CMED		3	MULTIVITAMIN	1	TAB	QD	3	04/2002	06/2020	0		SUPPLEMENT		075041	01	075	MULTIVITAMIN	N	05/2012	2022-09-13 07:29:02.0
346650201	3023	LOG	CMED		2	FISH OIL	1200	MG	PRN	3	04/2002	06/2020	0		SUPPLEMENT		013341	01	001	FISH OIL	N	05/2012	2022-09-13 07:29:02.0
346650101	3023	LOG	CMED		1	OMEPRAZOLE	20	MG	BID	3	04/2006	06/2020	0		BARRETTE'S ESPOHAGUS		006612	01	001	OMEPRAZOLE	N	05/2012	2022-09-13 07:29:02.0
549973101	3023	LOG	CMED		11	LEXAPRO	15	MG	QD	3	12/2015	06/2020	0		DEPRESSION		015885	02	003	LEXAPRO	N	01/2016	2022-09-13 07:29:02.0
5ff9c897-dcdd-4fc0-92bc-4512ac12a314	3023	V17	CONMED	07/2022	8	Multi vitamin					01/2010			24								12/2021	2021-12-22 00:00:00.0
11a295e3-9490-4bf6-9170-58dc02f2308b	3023	V17	CONMED	07/2022	3	Epinephrine					01/2010			25								12/2021	2021-12-22 00:00:00.0
5aa6c43b-7f11-428f-b8a2-90bd77b4b150	3023	V17	CONMED	07/2022	6	Ketoconazole					01/2021			25								12/2021	2021-12-22 00:00:00.0
dad966c0-f52f-4f1d-99bb-5ea8593fab6e	3023	V17	CONMED	07/2022	1	Vitamin D3					01/2018			24								12/2021	2021-12-22 00:00:00.0
51677d7e-64df-46a7-adc9-53518f8f971c	3023	V17	CONMED	07/2022	2	Omeprazole					01/2015			25								12/2021	2021-12-22 00:00:00.0
3d480ad8-883e-45df-b616-2a77f425985c	3023	V17	CONMED	07/2022	5	Hydrochlorothiazide					07/2021			25								12/2021	2021-12-22 00:00:00.0
609c9768-7709-49e0-a7bf-a951460dfd43	3023	V17	CONMED	07/2022	4	Famotidine					01/2013			25								12/2021	2021-12-22 00:00:00.0
a74f18ea-48b5-4e71-bfdd-cbba97db9988	3023	V17	CONMED	07/2022	7	Calcium Citrate + D3 PO					01/2015			22								12/2021	2021-12-22 00:00:00.0
a57a2f6b-361f-4622-95d5-59cbf5013f2a	3023	V17	CONMED	07/2022	0	Escitalopram					01/2000			1								12/2021	2022-07-08 00:00:00.0
4047e84c-37db-4d1d-b206-8778fd27dfde	3023	V17	CONMED	07/2022	9	Amoxicillin					01/2016			25								12/2021	2021-12-22 00:00:00.0
474092301	3024	LOG	CMED		5	AMLODIPINE	5	MG	QD	3	06/2014	06/2020	0		HTN		009724	01	001	AMLODIPINE	N	11/2014	2022-09-13 07:29:02.0
474092201	3024	LOG	CMED		4	TAMULSIN	0.4	MG	QD	3	06/2014	12/2014	0		ENLARGE PROSTRATE		012803	01	001	TAMSULOSIN	N	11/2014	2015-06-29 11:33:38.0
347296201	3024	LOG	CMED		2	CETIRIZINE	5	MG	QD	3	03/2012	11/2012	0		SEASONAL ALLERGIES		008843	01	001	CETIRIZINE	N	05/2012	2013-01-25 13:28:50.0
347296101	3024	LOG	CMED		1	MULTIVITAMIN	1	TAB	QD	3	03/2012	06/2020	0		SUPPLEMENT		075041	01	075	MULTIVITAMIN	N	05/2012	2022-09-13 07:29:02.0
780b9b55-cfff-40d7-af48-1d7056b41efc	3024	V17	CONMED	08/2022	3	Sildenafil					09/2022			20								09/2022	2022-09-30 00:00:00.0
91407f28-698b-4bb6-a205-460092e191f0	3024	V17	CONMED	08/2022	2	Miralax					01/2019			6								09/2022	2022-09-30 00:00:00.0
c9cfcd41-b3c6-4551-b404-a637b6e8acf9	3024	V17	CONMED	08/2022	0	Amlodipine					01/2010			25								12/2021	2022-02-12 00:00:00.0
e17da66a-460a-45d4-89ed-f1790db0adad	3024	V17	CONMED	08/2022	1	Multivitamin					01/2014			22								12/2021	2022-02-12 00:00:00.0
371439901	3025	LOG	CMED		1	ALBUTEROL	2	PUFFS	QID	7	06/2012	07/2012	0		WHEEZING		001395	01	007	ALBUTEROL	N	11/2012	2020-05-05 14:52:05.0
370918201	3026	LOG	CMED		3	MULTIVITAMIN	1	TAB	QD	3	11/2006	06/2020	0		SUPPLEMENT		075041	01	075	MULTIVITAMIN	N	11/2012	2022-09-13 07:29:02.0
370918101	3026	LOG	CMED		2	ASPIRIN	81	MG	QD	3	11/2006	06/2020	0		PROPHYLAXIS		000027	01	004	ASPIRIN	N	11/2012	2022-09-13 07:29:02.0
370918001	3026	LOG	CMED		1	PREVASTATIN	20	MG	QD	3	11/2009	06/2020	0		HYPERLIPIDEMIA		008804	01	001	PRAVASTATIN	N	11/2012	2022-09-13 07:29:02.0
378370801	3027	LOG	CMED		14	FOLAPRO	1	TAB	BID	3	08/2012	06/2020	0		SUPPLEMENT		900475	01	001	ALL OTHER NON-THERAPEUTIC PRODUCTS	N	12/2012	2022-09-13 07:29:02.0
378370701	3027	LOG	CMED		13	CHONDROCARE	2	TAB	BID	3	08/2012	06/2020	0		SUPPLEMENT		900475	01	001	ALL OTHER NON-THERAPEUTIC PRODUCTS	N	12/2012	2022-09-13 07:29:02.0
378370601	3027	LOG	CMED		12	METALLO CLEAR	3	TAB	BID	3	08/2012	07/2013	0		SUPPLEMENT		900475	01	001	ALL OTHER NON-THERAPEUTIC PRODUCTS	N	12/2012	2013-11-05 09:48:07.0
378370501	3027	LOG	CMED		11	ADVA CLEAR	2	TAB	BID	3	08/2012	07/2013	0		SUPPLEMENT		900475	01	001	ALL OTHER NON-THERAPEUTIC PRODUCTS	N	12/2012	2013-11-05 09:48:07.0
378370401	3027	LOG	CMED		10	VESSEL CARE	1	TAB	BID	3	08/2012	06/2020	0		SUPPLEMENT		900475	01	001	ALL OTHER NON-THERAPEUTIC PRODUCTS	N	12/2012	2022-09-13 07:29:02.0
378370301	3027	LOG	CMED		9	INFLAVANOID INTENSIVE CARE	2	TAB	BID	3	08/2012	06/2020	0		SUPPLEMENT		900475	01	001	ALL OTHER NON-THERAPEUTIC PRODUCTS	N	12/2012	2022-09-13 07:29:02.0
378370201	3027	LOG	CMED		8	EPA DHA 720	2	TAB	BID	3	08/2012	06/2020	0		SUPPLEMENT		013813	01	005	DHA	N	12/2012	2022-09-13 07:29:02.0
378370101	3027	LOG	CMED		7	VITAMIN D3	5000	IU	BID	3	08/2012	06/2020	0		SUPPLEMENT		003185	01	005	VITAMIN D3	N	12/2012	2022-09-13 07:29:02.0
378369901	3027	LOG	CMED		5	ASPIRIN	325	MG	QD	3	11/2011	06/2020	0		PROPHYLAXIS		000027	01	004	ASPIRIN	N	12/2012	2022-09-13 07:29:02.0
378369801	3027	LOG	CMED		4	TAMSULOSIN	0.4	MG	QD	3	06/2011	06/2020	0		BENIGN PROSTATIC HYPERTROPHY		012803	01	001	TAMSULOSIN	N	12/2012	2022-09-13 07:29:02.0
378369701	3027	LOG	CMED		3	KLORCON	1	TAB	QD	3	12/2011	06/2020	0		SUPPLEMENT		000314	02	052	KLOR-CON	N	12/2012	2022-09-13 07:29:02.0
378369601	3027	LOG	CMED		2	LISINIOPRIL	20	MG	QD	3	11/1997	06/2020	0		HYPERTENSION		008940	01	001	LISINOPRIL	N	12/2012	2022-09-13 07:29:02.0
378369501	3027	LOG	CMED		1	AMLODIPINE	10	MG	QD	3	11/1997	06/2020	0		HYPERTENSION		009724	01	001	AMLODIPINE	N	12/2012	2022-09-13 07:29:02.0
400570101	3027	LOG	CMED		16	LEVOFLOXACIN	500	MG	QD	3	05/2013	05/2013	0		DIVERTICULITIS		012789	01	001	LEVOFLOXACIN	N	06/2013	2013-11-05 09:48:07.0
400570001	3027	LOG	CMED		15	ARMOUR THYROID	45	MG	QD	3	11/2011	07/2013	0		HYPOTHYROIDISM		000537	01	011	ARMOUR THYROID	N	06/2013	2013-11-05 09:48:07.0
510050601	3027	LOG	CMED		18	LEVOTHYRXINE	25	MG	QD	3	02/2015	06/2020	0		HYPOTHRYROIDISM		000680	01	001	LEVOTHYROXINE	N	03/2015	2022-09-13 07:29:02.0
416705901	3027	LOG	CMED		17	ARMOUR THYROID	60	MG	QD	3	07/2013	02/2015	0		HYPOTHYROIDISM		000537	01	011	ARMOUR THYROID	N	11/2013	2015-03-16 13:33:24.0
537920601	3027	LOG	CMED		21	WELLBUTRIN SR	150	MG	QD	3	09/2015	02/2016	0		DEPRESSION		007005	02	004	WELLBUTRIN	N	09/2015	2016-02-29 11:43:07.0
557133501	3027	LOG	CMED		24	METHYLPHENIDATE	5	MG	QD	3	01/2016	06/2020	0		EXCESSIVE DAYTIME FATIGUE		000838	01	001	METHYLPHENIDATE	Y	02/2016	2022-09-13 07:29:02.0
557133301	3027	LOG	CMED		22	WELLBUTRIN XL	300	MG	QD	3	02/2016	06/2020	0		DEPRESSION		007005	02	011	WELLBUTRIN XL	N	02/2016	2022-09-13 07:29:02.0
743798501	3028	LOG	CMED		10	POLYETHYLENE GLYCOL	17	G	PRN	3	04/2018	06/2020	0		LAXATIVE		007545	01	002	POLYETHYLENE GLYCOL	N	06/2019	2022-09-13 07:29:02.0
388683301	3028	LOG	CMED		4	MULTIVITAMIN	1	TAB	QD	3	02/1998	03/2013	0		SUPPLEMENT		075041	01	075	MULTIVITAMIN	N	03/2013	2015-12-09 14:23:57.0
388683201	3028	LOG	CMED		3	ASPIRIN	81	MG	QD	3	02/2011	06/2020	0		CARDIOVASCULAR PROPHYLAXIS		000027	01	004	ASPIRIN	N	03/2013	2022-09-13 07:29:02.0
388683101	3028	LOG	CMED		2	SIMVASTATIN	5	MG	QD	3	01/2011	06/2020	0		HYPERCHOLESTEROLEMIA		008481	01	001	SIMVASTATIN	N	03/2013	2022-09-13 07:29:02.0
388683001	3028	LOG	CMED		1	LEVOTHYROXINE	0.05	MG	QD	3	02/1985	06/2020	0		HYPOTHYROIDISM		000680	01	001	LEVOTHYROXINE	N	03/2013	2022-09-13 07:29:02.0
427018001	3028	LOG	CMED		5	LOSARTAN	25	MG	QD	3	10/2013	06/2020	0		HIGH BLOOD PRESSURE		011216	01	001	LOSARTAN	N	02/2014	2022-09-13 07:29:02.0
520935101	3028	LOG	CMED		6	STUDY DRUG- STEADYPD(IRSADAPINE OR PLACEBO)	2.5	MG	BID	3	05/2015	04/2018	0		STUDY DRUG		999997	01	001	INVESTIGATIONAL DRUG	N	05/2015	2019-01-03 00:29:40.0
d8840094-3d3a-45dc-8756-754be9cf9e0a	3028	R16	CONMED	08/2022	2	Losartan					10/2013			14								06/2022	2022-06-06 00:00:00.0
e53c6114-14ad-4a0b-b7eb-e5d7da7391cc	3028	R16	CONMED	08/2022	7	Duloxetine					10/2019			10								06/2022	2022-06-06 00:00:00.0
5a333f0a-0f99-42fe-a30d-71923a327fa6	3028	R16	CONMED	08/2022	3	Famotidine					12/2019			25								06/2022	2022-06-06 00:00:00.0
be6a8d5e-d079-41fd-b7f3-37a0d76eacdb	3028	R16	CONMED	08/2022	0	Methylphenidate					03/2021	04/2022		25								06/2022	2022-08-16 00:00:00.0
a85bf1f9-7b07-4acf-8970-ab59a77277c9	3028	R16	CONMED	08/2022	5	Senna					12/2019			6								06/2022	2022-06-06 00:00:00.0
68848b26-2679-431d-aa51-6c23efc25717	3028	R16	CONMED	08/2022	4	Tamsulosin					03/2022			3								06/2022	2022-06-06 00:00:00.0
4ed686ce-f4a7-4e4e-bd0f-1a5d06a96c87	3028	R16	CONMED	08/2022	6	Aspirin					02/2011			25								06/2022	2022-06-06 00:00:00.0
1c37464a-ba52-4ff6-9c0f-6e42efdded13	3028	R16	CONMED	08/2022	1	Levothryoxine					02/1985			23								06/2022	2022-06-06 00:00:00.0
400568301	3029	LOG	CMED		1	LISINOPRIL	20	MG	QD	3	04/2000	06/2013	0		HYPERTENSION		008940	01	001	LISINOPRIL	N	06/2013	2017-10-06 14:21:21.0
656585601	3029	LOG	CMED		7	ATORVASTATIN	10	MG	QD	3	10/2016	06/2020	0		CHOLESTEROL		013261	01	001	ATORVASTATIN	N	10/2017	2022-09-13 07:29:02.0
755438001	3029	LOG	CMED		8	B-12	500	MCG	QD	3	10/2018	06/2020	0		SUPPLEMENT		000562	01	024	VITAMIN B12	N	09/2019	2022-09-13 07:29:02.0
400568501	3029	LOG	CMED		3	VITAMIN D	1000	UNIT	QD	3	04/2010	06/2020	0		SUPPLEMENT		001079	01	002	VITAMIN D	N	06/2013	2022-09-13 07:29:02.0
400568401	3029	LOG	CMED		2	ASPIRIN	81	MG	QD	3	04/2004	01/2019	0		CARDIOVASCULAR PROPHYLAXIS		000027	01	004	ASPIRIN	N	06/2013	2019-05-31 11:05:32.0
412284601	3029	LOG	CMED		5	HYDROCHLOROTHIAZIDE	25	MG	QD	3	06/2013	06/2020	0		HYPERTENSION		000220	01	001	HYDROCHLOROTHIAZIDE	N	09/2013	2022-09-13 07:29:02.0
412284501	3029	LOG	CMED		4	LISINOPRIL	40	MG	QD	3	06/2013	06/2020	0		HYPERTENSION		008940	01	001	LISINOPRIL	N	09/2013	2022-09-13 07:29:02.0
418814601	3029	LOG	CMED		6	ACETOMINOPHEN	650	MG	PRN	3	05/2013	06/2020	0		ARTHRITIS		000200	01	009	ACETAMINOPHEN	N	11/2013	2022-09-13 07:29:02.0
e168966a-0393-477a-aefc-bfeaceb53299	3029	V15	CONMED	06/2021	3	Vitamin D-3					01/2010			24								12/2021	2021-12-23 00:00:00.0
00a44a9a-38c4-44ba-a138-b3692398a774	3029	V15	CONMED	06/2021	2	lisinopril					01/2005			14								12/2021	2021-12-23 00:00:00.0
9a2288c9-aadb-4ba3-972b-40225f7f297f	3029	V15	CONMED	06/2021	0	Atorvastatin					01/2016			25								12/2021	2021-12-23 00:00:00.0
150caffd-b7f9-421c-80a7-ef07b814c77b	3029	V15	CONMED	06/2021	1	Hydrochlorothiazide					01/2000			14								12/2021	2021-12-23 00:00:00.0
754459801	3050	LOG	CMED		31	FISH OIL	2	TSP	QD	3	07/2019	06/2020	0		HEALTH PROMOTION		013341	01	001	FISH OIL	N	09/2019	2022-09-13 07:29:02.0
754459701	3050	LOG	CMED		30	TUMERIC	1	CAP	QD	3	07/2019	06/2020	0		HEALTH PROMOTION		010796	02	002	CURCUMEN	N	09/2019	2022-09-13 07:29:02.0
754459601	3050	LOG	CMED		29	COENZYME Q10	300	MG	QD	3	07/2019	06/2020	0		HEALTH PROMOTION		005172	01	023	COENZYME Q10	N	09/2019	2022-09-13 07:29:02.0
754459501	3050	LOG	CMED		28	B12 SHOT	5000	MCG	QW	2	07/2019	06/2020	0		ELEVATED HOMOCYSTEINE		000562	01	024	VITAMIN B12	N	09/2019	2022-09-13 07:29:02.0
754459401	3050	LOG	CMED		27	VITAMIN D3	10000	IU	QD	3	07/2019	06/2020	0		VITAMIN D DEFFICIENCY		003185	01	005	VITAMIN D3	N	09/2019	2022-09-13 07:29:02.0
382733601	3050	LOG	CMED		11	ACETAMINOPHEN (EXTRA STRENGTH TYLENOL)	1000	MG	QD	3	10/2012	10/2012	0		BACK STIFFNESS & SORENESS AT LP SITE		000200	01	009	ACETAMINOPHEN	N	01/2013	2020-06-24 12:34:00.0
296432801	3050	LOG	CMED		9	NOPALEA	2	TBS	QD	3	08/2009	01/2014	0		HEALTH PROMOTION		016398	01	001	HERBALS NOS W/VITAMINS NOS	N	06/2011	2020-06-24 12:33:32.0
335842101	3050	LOG	CMED		10	ACETAMINOPHEN	1000	MG	QD	3	02/2012	02/2012	0		HEADACHE & BACK SORENESS		000200	01	009	ACETAMINOPHEN	N	02/2012	2020-06-24 12:33:45.0
248777201	3050	LOG	CMED		8	UNIVERA XTRA	2	TBS	QD	3	01/2004	06/2020	0		HEALTH PROMOTION		901137	01	001	HOMEOPATHIC PREPARATION	N	10/2010	2022-09-13 07:29:02.0
248777101	3050	LOG	CMED		7	MONOLAURIN	900	MG	QD	3	09/2010	08/2011	0		HEALTH PROMOTION		901137	01	001	HOMEOPATHIC PREPARATION	N	10/2010	2020-06-24 12:33:17.0
248777001	3050	LOG	CMED		6	HUMAN MICRO FLORA PROBIOTICS	20	G	QD	3	09/2010	08/2011	0		HEALTH PROMOTION		901137	01	001	HOMEOPATHIC PREPARATION	N	10/2010	2020-06-24 12:33:17.0
248776901	3050	LOG	CMED		5	VITAMIN D	4000	IU	QD	3	10/2010	07/2019	0		HEALTH PROMOTION		001079	01	002	VITAMIN D	N	10/2010	2020-06-24 12:33:17.0
248776801	3050	LOG	CMED		4	LIQUID VITAMIN B COMPLEX	1	TBS	QD	3	05/2010	01/2017	0		HEALTH PROMOTION		000035	01	002	VITAMIN B COMPLEX	N	10/2010	2020-06-24 12:33:17.0
248776701	3050	LOG	CMED		3	HEPATINUM 4 CH	10	DROPS	QD	3	09/2010	08/2011	0		HEALTH PROMOTION		901137	01	001	HOMEOPATHIC PREPARATION	N	10/2010	2020-06-24 12:33:17.0
248776601	3050	LOG	CMED		2	ACER CAMPESTRE	0.5	TSP	QD	3	09/2010	08/2011	0		HEALTH PROMOTION		901137	01	001	HOMEOPATHIC PREPARATION	N	10/2010	2020-06-24 12:33:17.0
248776501	3050	LOG	CMED		1	SUPER EFA LIQUID (FISH OIL)	5	ML	QD	3	05/2010	08/2011	0		HEALTH PROMOTION		013341	01	001	FISH OIL	N	10/2010	2020-06-24 12:33:17.0
404553001	3050	LOG	CMED		12	MAGNESIUM CALCIUM SUPPLEMENT	1	TBS	QD	3	02/2013	01/2016	0		HEALTH PROMOTION		014123	01	005	CALCIUM MAGNESIUM	N	07/2013	2020-06-24 12:34:12.0
603029601	3050	LOG	CMED		22	LEVOTHYROXINE	25	MCG	QD	3	11/2016	06/2020	0		HYPOTHYROIDISM		000680	01	001	LEVOTHYROXINE	N	11/2016	2022-09-13 07:29:02.0
ab961219-453f-4c49-8fd5-304dec83abc7	3050	V17	CONMED	04/2022	2	Levothyroxine					11/2016			23								09/2022	2022-09-07 00:00:00.0
45fdcccf-7923-451c-aac5-058b0944b33a	3050	V17	CONMED	04/2022	0	Coenzyme Q10					07/2019			24								09/2022	2022-09-07 00:00:00.0
33df0435-c115-4149-a560-0057dc7bc102	3050	V17	CONMED	04/2022	5	B12					07/2019			24								09/2022	2022-09-07 00:00:00.0
ff76fc8e-a161-426c-a250-06acab992d23	3050	V17	CONMED	04/2022	1	Fish oil					07/2019			22								09/2022	2022-09-07 00:00:00.0
c939d686-8dbe-4944-a693-a14dcf3ee54d	3050	V17	CONMED	04/2022	6	Tumeric					07/2019			22								09/2022	2022-09-07 00:00:00.0
dfa9f095-99bb-4252-8322-2814d13b6e6d	3050	V17	CONMED	04/2022	3	Univera Xtra					01/2004			22								09/2022	2022-09-07 00:00:00.0
659f91ff-e263-4375-93bd-7d0deaf0623c	3050	V17	CONMED	04/2022	4	Vitamin D3					07/2019			24								09/2022	2022-09-07 00:00:00.0
436868801	3051	LOG	CMED		26	COQ10	300	MG	QD	3	01/2014	05/2017	0		PROPHYLAXIS		005172	01	023	COENZYME Q10	N	04/2014	2020-06-24 12:34:27.0
514310601	3051	LOG	CMED		28	HYDROCHLOROTHIAZIDE	12.5	MG	QD	3	03/2015	03/2018	0		HYPERTENSION		000220	01	001	HYDROCHLOROTHIAZIDE	N	04/2015	2020-06-24 12:34:46.0
321970201	3051	LOG	CMED		16	THYROXINE	75	MCG	QD	3	09/2011	04/2017	0		HYPOTHYROIDISM		000680	02	037	THYROXINE	N	11/2011	2020-06-24 12:33:39.0
710689101	3051	LOG	CMED		36	ISRADIPINE	0.5	MG	BID	3	03/2018	06/2020	0		HYPERTENSION		007201	01	001	ISRADIPINE	N	10/2018	2022-09-13 07:29:02.0
710689001	3051	LOG	CMED		35	TUMERIC	1000	MG	QD	3	01/2018	06/2020	0		GENERAL HEALTH		010796	02	002	CURCUMEN	N	10/2018	2022-09-13 07:29:02.0
710688901	3051	LOG	CMED		34	LEVOTHYROXINE	100	UG	QD	3	04/2017	06/2020	0		THYROID		000680	01	001	LEVOTHYROXINE	N	10/2018	2022-09-13 07:29:02.0
710688801	3051	LOG	CMED		33	CALCIUM W/ D	500	MG	BID	3	12/2016	06/2020	0		GENERAL HEALTH		075112	01	016	CALCIUM +D	N	10/2018	2022-09-13 07:29:02.0
761065501	3051	LOG	CMED		38	LEVOTHYROXINE	100	MCG	QD	3	01/2007	06/2020	0		HYPOTHYROIDISM		000680	01	001	LEVOTHYROXINE	N	11/2019	2022-09-13 07:29:02.0
250443001	3051	LOG	CMED		7	MULTIVITAMIN	1	TAB	QD	3	01/1990	03/2018	0		HEALTH PROMOTION		075041	01	075	MULTIVITAMIN	N	10/2010	2020-06-24 12:33:18.0
740375301	3051	LOG	CMED		37	TROSPIUM	20	MG	QD	3	05/2019	06/2020	0		OVERACTIVE BLADDER		003762	01	001	TROSPIUM	N	05/2019	2022-09-13 07:29:02.0
382752501	3051	LOG	CMED		20	RITE AID BRAND STOOL SOFTENER	1	TAB	EOD	3	01/2013	02/2013	0		CONSTIPATION		000616	02	029	STOOL SOFTENER	N	01/2013	2020-06-24 12:34:00.0
382752401	3051	LOG	CMED		19	DARIFENACIN (ENABLEX)	0.75	MG	QD	3	01/2013	02/2013	0		URINARY FREQUENCY		017604	01	004	ENABLEX	N	01/2013	2020-06-24 12:34:00.0
407098401	3051	LOG	CMED		22	BETAMETHASONE VALERATE 0.1%	1	DAB	QM	8	06/2013	06/2020	0		ECZEMA IN EAR		000085	03	001	BETAMETHASONE VALERATE	N	08/2013	2022-09-13 07:29:02.0
436868701	3051	LOG	CMED		25	THERA TEARS	2	DROPS	QID	8	01/2014	06/2020	0		DRY EYES		000070	01	014	THERA TEARS	N	04/2014	2022-09-13 07:29:02.0
546118101	3051	LOG	CMED		32	CLONAZEPAM	0.5	MG	QD	3	10/2015	06/2020	0		REM SLEEP BEHAVIOR		002852	01	001	CLONAZEPAM	N	12/2015	2022-09-13 07:29:02.0
536609501	3051	LOG	CMED		31	CLONAZEPAM	0.25	MG	QD	3	07/2015	10/2015	0		REM SLEEP BEHAVIOR		002852	01	001	CLONAZEPAM	N	09/2015	2020-06-24 12:34:51.0
321970101	3051	LOG	CMED		15	DUTASTERIDE (AVODART)	0.5	MG	QD	3	09/2011	01/2012	0		ENLARGED PROSTATE		015898	01	002	AVODART	N	11/2011	2020-06-24 12:33:39.0
335258801	3051	LOG	CMED		17	FINASTERIDE	5	MG	QD	3	01/2012	03/2012	0		ENLARGED PROSTATE		011300	01	001	FINASTERIDE	N	02/2012	2020-06-24 12:33:44.0
306984001	3051	LOG	CMED		13	COENZYME Q 10	400	MG	QD	3	06/2011	06/2013	0		HEALTH PROMOTION		005172	01	023	COENZYME Q10	N	07/2011	2020-06-24 12:33:34.0
358563601	3051	LOG	CMED		18	COSAMIN DS: GLUCOSAMIN (500MG) AND SODIUM CHONDROITIN (400MG)	1	TAB	QD	3	06/2011	06/2020	0		HEALTH PROMOTION		016259	01	006	GLUCOSAMINE & CHONDROITIN	N	08/2012	2022-09-13 07:29:02.0
417318901	3051	LOG	CMED		23	FLUTICASONE	1	SPRAY	QD	7	08/2013	11/2013	0		ALLERGIC RHINITIS		009722	01	001	FLUTICASONE	N	11/2013	2020-06-24 12:34:17.0
427949901	3051	LOG	CMED		24	FLUTICASONE	2	SPRAY	QD	7	11/2013	06/2020	0		ALLERGIC RHINITIS		009722	01	001	FLUTICASONE	N	02/2014	2022-09-13 07:29:02.0
252729801	3051	LOG	CMED		12	SILDENAFIL CITRATE	50	MG	PRN	3	01/2010	07/2013	0		ERECTILE DYSFUNCTION		013675	02	001	SILDENAFIL CITRATE	N	10/2010	2020-06-24 12:33:19.0
252729701	3051	LOG	CMED		11	COENZYME Q 10	400	MG	TID	3	04/2010	06/2011	0		HEALTH PROMOTION		005172	01	023	COENZYME Q10	N	10/2010	2020-06-24 12:33:19.0
250443301	3051	LOG	CMED		10	ZOLIDEM TARTRATE (AMBIEN)	10	MG	PRN	3	01/1995	06/2020	0		INSOMNIA		009149	02	001	ZOLPIDEM TARTRATE	N	10/2010	2022-09-13 07:29:02.0
250443201	3051	LOG	CMED		9	THYROXINE	150	MCG	QD	3	01/2007	09/2011	0		HYPOTHYROIDISM		000680	02	037	THYROXINE	N	10/2010	2020-06-24 12:33:18.0
250443101	3051	LOG	CMED		8	TAMSULOSIN	0.4	MG	QD	3	01/2002	06/2020	0		BENIGN PROSTATE ENLARGEMENT		012803	01	001	TAMSULOSIN	N	10/2010	2022-09-13 07:29:02.0
250442901	3051	LOG	CMED		6	MOMETASONE FLUOATE	2	SPRAYS	QD	7	01/1990	08/2013	0		ALLERGIC RHINITIS		009083	02	001	MOMETASONE FUROATE	N	10/2010	2020-06-24 12:33:18.0
250442801	3051	LOG	CMED		5	KRILL OIL	300	MG	QD	3	10/2009	06/2020	0		HEALTH PROMOTION		901137	01	001	HOMEOPATHIC PREPARATION	N	10/2010	2022-09-13 07:29:02.0
250442701	3051	LOG	CMED		4	HYDROCHLOROTHIAZIDE	25	MG	QD	3	01/2002	03/2015	0		HYPERTENSION		000220	01	001	HYDROCHLOROTHIAZIDE	N	10/2010	2020-06-24 12:33:18.0
250442601	3051	LOG	CMED		3	COSAMIN DS: GLUCOSAMIN (500MG) AND SODIUM CHONDROITIN (400MG)	1	TAB	BID	3	01/2002	06/2011	0		HEALTH PROMOTION		016259	01	006	GLUCOSAMINE & CHONDROITIN	N	10/2010	2020-06-24 12:33:18.0
250442501	3051	LOG	CMED		2	DOXEPIN HYDROCHLORIDE	0.4	MG	QD	3	01/1995	06/2020	0		INSOMNIA		001380	02	001	DOXEPIN HYDROCHLORIDE	N	10/2010	2022-09-13 07:29:02.0
250442401	3051	LOG	CMED		1	CALCIUM CITRATE AND VITAMIN D3	400	MG	QD	3	01/2000	02/2013	0		PREVENTION OF MUSCLE CRAMPS		016067	01	035	CALCIUM CITRATE + D	N	10/2010	2020-06-24 12:33:18.0
394204901	3051	LOG	CMED		21	CITRICAL + D PETITES	400	MG	BID	3	02/2013	12/2015	0		PROPHYLAXIS		004710	01	002	CITRACAL	N	04/2013	2020-06-24 12:34:08.0
6d2bd83c-6d64-41e5-ba61-b22171017e81	3051	V18	CONMED	03/2022	14	Mirtzapine					02/2022			25								09/2022	2022-09-07 00:00:00.0
0e28a38e-95a3-49e7-85cf-b37eeda5a016	3051	V18	CONMED	03/2022	13	clonazepam					07/2015			18								10/2021	2021-10-29 00:00:00.0
e9534876-22a7-46bf-a41d-f9aeef9532bb	3051	V18	CONMED	03/2022	3	systane					01/2014			25								10/2021	2021-10-29 00:00:00.0
064bca7c-25a5-43c1-bf87-f28d4b69b468	3051	V18	CONMED	03/2022	2	Betamethasone valerate					06/2013			25								10/2021	2021-10-29 00:00:00.0
837eda82-c808-4b73-b31c-c04d75a1dab4	3051	V18	CONMED	03/2022	5	docusate sodium					01/2013			6								10/2021	2021-10-29 00:00:00.0
2a7c06f6-7e37-429d-bc91-cf73bc58e0d9	3051	V18	CONMED	03/2022	11	fluticasone					11/2013			25								10/2021	2021-10-29 00:00:00.0
d97c5ae2-3b1c-487c-b184-6fe79801fcce	3051	V18	CONMED	03/2022	8	miralax					10/2021			6								10/2021	2021-10-29 00:00:00.0
2a9da3d5-94b7-4b10-841a-77ac731dd77e	3051	V18	CONMED	03/2022	0	krill oil					10/2009			25								10/2021	2021-10-29 00:00:00.0
ad8139b9-bab9-403a-99fe-a8a4953112bd	3051	V18	CONMED	03/2022	4	levothyroxine					04/2017			23								10/2021	2021-10-29 00:00:00.0
a3dd1fcf-3448-4ae5-a06d-53702794bc08	3051	V18	CONMED	03/2022	6	calcium with vitamin D					01/2000			25								10/2021	2021-10-29 00:00:00.0
9c6044d3-03f0-4cdd-af14-d876929ee200	3051	V18	CONMED	03/2022	7	terazosin					10/2020			3								10/2021	2021-10-29 00:00:00.0
b17f2bb6-3715-406e-8254-6aaeae89e373	3051	V18	CONMED	03/2022	9	doxepin					01/1995			15								10/2021	2021-10-29 00:00:00.0
5ed72ef6-8d3d-4512-ba9f-0487997d114b	3051	V18	CONMED	03/2022	10	isradipine					03/2018			14								10/2021	2021-10-29 00:00:00.0
36512758-27dd-4184-bcc5-7508f24d0bc0	3051	V18	CONMED	03/2022	1	tumeric					01/2018			25								10/2021	2021-10-29 00:00:00.0
1d78bdb1-46cf-4ca2-8685-2194fe0c870b	3051	V18	CONMED	03/2022	12	trospium chloride					05/2019			3								10/2021	2021-10-29 00:00:00.0
664113201	3052	LOG	CMED		38	VITAMIN B-12	1	MG	BIW	3	11/2017	01/2019	0		B-12 DEFFICIENCY		000562	01	024	VITAMIN B12	N	11/2017	2020-06-24 12:35:22.0
743761801	3052	LOG	CMED		48	MIRTAZAPINE	7.5	MG	QD	3	06/2019	06/2020	0		SLEEP		012932	01	001	MIRTAZAPINE	N	06/2019	2022-09-13 07:29:02.0
664113101	3052	LOG	CMED		37	ALENDRONATE SODIUM	70	MG	WEEKLY	3	07/2017	06/2020	0		OSTEOPEROSIS		012203	02	001	ALENDRONATE SODIUM	N	11/2017	2022-09-13 07:29:02.0
743761701	3052	LOG	CMED		47	MELATONIN	5	MG	QD	3	02/2019	06/2020	0		SLEEP		012432	01	001	MELATONIN	N	06/2019	2022-09-13 07:29:02.0
664113001	3052	LOG	CMED		36	(ZOLOFT) SERTALINE	25	MG	QD	3	02/2017	01/2019	0		MENTAL HEALTH		010114	02	002	ZOLOFT	N	11/2017	2020-06-24 12:35:22.0
743761601	3052	LOG	CMED		46	SENOKOT	8.6	MG	PRN	3	04/2019	06/2020	0		STOOL SOFTENER		005719	01	014	SENOKOT	N	06/2019	2022-09-13 07:29:02.0
607835901	3052	LOG	CMED		35	SENOKOT	8.6	MG	QD	3	12/2016	04/2019	0		STOOL SOFTENER		005719	01	014	SENOKOT	N	12/2016	2020-06-24 12:35:12.0
404575001	3052	LOG	CMED		20	ADVIL	600	MG	BID	3	05/2013	05/2013	0		PAIN PREVENTION AFTER V07 LP		001092	01	030	ADVIL	N	07/2013	2020-06-24 12:34:12.0
716130101	3052	LOG	CMED		44	XYLIMELT	550	MG	PRN	3	11/2018	06/2020	0		DRY MOUTH		001766	01	001	XYLITOL	N	11/2018	2022-09-13 07:29:02.0
379222401	3052	LOG	CMED		19	IBUPROFEN (ADVIL)	600	MG	BID	3	12/2012	12/2012	0		PAIN PREVENTION AFTER V06 LP ATTEMPT		001092	01	001	IBUPROFEN	N	12/2012	2020-06-24 12:33:58.0
716130001	3052	LOG	CMED		43	ONE-A-DAY WOMAN	2	TAB	QD	3	01/2016	06/2020	0		HEALTH PROMOTION		081104	01	001	ONE A DAY WOMEN'S	N	11/2018	2022-09-13 07:29:02.0
379222301	3052	LOG	CMED		18	COLACE	100	MG	QD	3	06/2012	07/2013	0		CONSTIPATION		000616	02	002	COLACE	N	12/2012	2020-06-24 12:33:58.0
379222201	3052	LOG	CMED		17	MIRALAX	2	TSP	QD	3	10/2012	04/2014	0		CONSTIPATION		007545	01	006	MIRALAX	N	12/2012	2020-06-24 12:33:58.0
446799901	3052	LOG	CMED		23	MIRALAX	3	TSP	QD	3	04/2014	07/2014	0		CONSTIPATION		007545	01	006	MIRALAX	N	07/2014	2020-06-24 12:34:30.0
455939301	3052	LOG	CMED		24	MIRALAX	2	TSP	QD	3	07/2014	06/2020	0		CONSTIPATION		007545	01	006	MIRALAX	N	09/2014	2022-09-13 07:29:02.0
547511601	3052	LOG	CMED		31	ASPIRIN	81	MG	QD	3	12/2015	03/2019	0		PROPHYLAXIS		000027	01	004	ASPIRIN	N	12/2015	2020-06-24 12:34:56.0
509486501	3052	LOG	CMED		28	CHLORHEXIDINE GLUCONATE 0.12% RINSE	0.5	OZ	BID	9	03/2015	03/2015	0		INFECTION PROPHYLAXIS FOR ORAL SURGERY		001330	02	001	CHLORHEXIDINE GLUCONATE	N	03/2015	2020-06-24 12:34:43.0
509486401	3052	LOG	CMED		27	PCN V K	500	MG	QID	3	03/2015	03/2015	0		INFECTION PROPHYLAXIS FOR ORAL SURGERY		000018	02	096	PENICILLIN VK	N	03/2015	2020-06-24 12:34:43.0
509486301	3052	LOG	CMED		26	HYDROXYZINE PAMOATE	50	MG	QD	3	03/2015	03/2015	0		PROPHYLAXIS FOR VOMITING/NAUSEA		000584	03	006	HYDROXYZINE PAMOATE	N	03/2015	2020-06-24 12:34:43.0
509486201	3052	LOG	CMED		25	OXYCODONE	5	MG	PRN	3	03/2015	03/2015	0		PAIN RELIEF FROM ORAL SURGERY		000456	01	001	OXYCODONE	N	03/2015	2020-06-24 12:34:43.0
524241001	3052	LOG	CMED		29	VITAMIN D	1000	MG	BID	3	06/2015	06/2020	0		VITAMIN D DEFICIENCY		001079	01	002	VITAMIN D	N	06/2015	2022-09-13 07:29:02.0
304394501	3052	LOG	CMED		13	IBUPROFIN (ADVIL)	400	MG	PRN	3	06/2011	06/2011	0		SORENESS AT LUMBAR PUNCTURE SITE		001092	01	001	IBUPROFEN	N	07/2011	2020-06-24 12:33:33.0
303334401	3052	LOG	CMED		12	SYSTANE ULTRA EYE LUBRICANT	1	DROP	PRN	8	05/2011	06/2011	0		CATARACT SURGERY		006786	01	006	SYSTANE	N	07/2011	2020-06-24 12:33:33.0
303334301	3052	LOG	CMED		11	PREDNISOLONE	1	DROP	PRN	8	05/2011	06/2011	0		CATARACT SURGERY		000162	01	001	PREDNISOLONE	N	07/2011	2020-06-24 12:33:33.0
303334201	3052	LOG	CMED		10	GATIFLOXACIN OPHTHALMIC (ZYMAXID)	1	DROP	PRN	8	05/2011	06/2011	0		CATARACT SURGERY		900492	01	001	QUINOLONE ANTIBACTERIALS	N	07/2011	2020-06-24 12:33:32.0
303334101	3052	LOG	CMED		9	BROMFENAC OPHTHALMIC SOLUTION (BROMDAY)	1	DROP	QD	8	05/2011	06/2011	0		CATARACT SURGERY		013530	01	001	BROMFENAC	N	07/2011	2020-06-24 12:33:32.0
350124601	3052	LOG	CMED		15	MILK OF MAGNESIA	2	TSP	PRN	3	12/2011	06/2020	0		INTERMITTANT CONSTIPATION		001232	01	002	MILK OF MAGNESIA	N	06/2012	2022-09-13 07:29:02.0
314239801	3052	LOG	CMED		14	SENNA LEAF TEA (YOGI BRAND)	1	CUP	PRN	3	09/2011	06/2020	0		INTERMITTANT CONSTIPATION		001422	07	011	SENNA LEAF	N	09/2011	2022-09-13 07:29:02.0
422891001	3052	LOG	CMED		22	VITAMIN D	2000	MG	BID	3	11/2013	06/2015	0		VITAMIN D DEFICIENCY		001079	01	002	VITAMIN D	N	01/2014	2020-06-24 12:34:20.0
422890901	3052	LOG	CMED		21	VITAMIN D	1000	MG	BID	3	03/2013	11/2013	0		VITAMIN D DEFICIENCY		001079	01	002	VITAMIN D	N	01/2014	2020-06-24 12:34:20.0
266459501	3052	LOG	CMED		8	RANDOW LIGHT FOOD BASED CALCIUM TAB ( 500MG CALCIUM, 250 MG MAGNESIUM, 500 MG D3)	1	TAB	BID	3	11/2010	05/2011	0		OSTEOPENIA		007515	01	001	CALCIUM	N	01/2011	2020-06-24 12:33:23.0
266459401	3052	LOG	CMED		7	COENZYME Q10	600	MG	BID	3	11/2010	05/2011	0		HEALTH PROMOTION		005172	01	023	COENZYME Q10	N	01/2011	2020-06-24 12:33:23.0
266459301	3052	LOG	CMED		6	RHODIOLOA ROSCEA	300	MG	QD	3	11/2010	12/2010	0		MILD ANXIETY AND FATIGUE		022203	03	003	GOLDEN ROOT	N	01/2011	2020-06-24 12:33:23.0
266459201	3052	LOG	CMED		5	FLAX SEED AND PSYLLIAM	1	TBS	QD	3	11/2010	05/2011	0		INTERMITTENT CONSTIPATION		016494	02	002	LINUSIT	N	01/2011	2020-06-24 12:33:23.0
266459101	3052	LOG	CMED		4	FISHOIL CAPSULES (360 MG EPA / 240 MG DHA)	1	TAB	QD	3	11/2010	05/2011	0		HEALTH PROMOTION		013341	01	001	FISH OIL	N	01/2011	2020-06-24 12:33:23.0
266459001	3052	LOG	CMED		3	RICE YEAST CAPSULES	600	MG	BID	3	11/2010	05/2011	0		HEALTH PROMOTION FOR BORDERLINE HYPERCHOLESTEROLEMIA		057484	01	006	RED YEAST RICE	N	01/2011	2020-06-24 12:33:23.0
266458901	3052	LOG	CMED		2	VITAMIN D3	1000	IU	BID	3	11/2010	05/2011	0		HEALTH PROMOTION		003185	01	005	VITAMIN D3	N	01/2011	2020-06-24 12:33:23.0
743762801	3052	LOG	CMED		50	FLUDROCORISONE ACETATE	1	MG	QD	3	03/2019	06/2020	0		LOW SODIUM		002131	02	001	FLUDROCORTISONE ACETATE	N	06/2019	2022-09-13 07:29:02.0
266458801	3052	LOG	CMED		1	ASPIRIN	81	MG	QD	3	11/2010	05/2011	0		HEALTH PROMOTION		000027	01	004	ASPIRIN	N	01/2011	2020-06-24 12:33:23.0
743762701	3052	LOG	CMED		49	ATIVAN	0.5	MG	PRN	3	03/2019	06/2020	0		ANXIETY		002732	01	004	ATIVAN	N	06/2019	2022-09-13 07:29:02.0
751096401	3053	LOG	CMED		15	ELIQUIS	1	TAB	BID	3	05/2019	06/2020	0		DEEP VEIN THROMBOSIS		062595	01	002	ELIQUIS	N	07/2019	2022-09-13 07:29:02.0
751096301	3053	LOG	CMED		14	ASPIRIN	81	MG	BID	3	05/2019	06/2020	0		HEALTH PROMOTION		000027	01	004	ASPIRIN	N	07/2019	2022-09-13 07:29:02.0
407633501	3053	LOG	CMED		11	OMEPRAZOLE DR	20	MG	QD	3	04/2013	09/2013	0		PREP BEFORE ENDOSCOPY		006612	01	001	OMEPRAZOLE	N	08/2013	2020-06-24 12:34:14.0
407633301	3053	LOG	CMED		9	LEVOSTATIN	1	TAB	QD	3	03/2013	11/2014	0		HYPERCHOLESTOROLEMIA		008967	01	001	LOVASTATIN	N	08/2013	2020-06-24 12:34:14.0
407633201	3053	LOG	CMED		8	IBUPROFEN (ADVIL)	600	MG	BID	3	12/2012	12/2012	0		PAIN PREVENTION AFTER LP		001092	01	001	IBUPROFEN	N	08/2013	2020-06-24 12:34:14.0
517107401	3053	LOG	CMED		12	LEVOSTATIN	1.5	TAB	QD	3	11/2014	06/2020	0		HYPERCHOLESTOROLEMIA		008967	01	001	LOVASTATIN	N	04/2015	2022-09-13 07:29:02.0
304409701	3053	LOG	CMED		7	IBUPROFIN (ADVIL)	400	MG	PRN	3	06/2011	06/2011	0		SORENESS AT LUMBAR PUNCTURE SITE		001092	01	001	IBUPROFEN	N	07/2011	2020-06-24 12:33:33.0
259865301	3053	LOG	CMED		6	CHONDROITIN	1200	MG	QD	3	01/2000	06/2020	0		HEALTH PROMOTION		021178	02	001	CHONDROITIN SULFATE	N	12/2010	2022-09-13 07:29:02.0
259865201	3053	LOG	CMED		5	GLUCOSAMINE	1500	MG	QD	3	01/2000	06/2020	0		HEALTH PROMOTION		009436	01	001	GLUCOSAMINE	N	12/2010	2022-09-13 07:29:02.0
259865101	3053	LOG	CMED		4	ASPIRIN	81	MG	QD	3	01/2000	05/2019	0		HEALTH PROMOTION		000027	01	004	ASPIRIN	N	12/2010	2020-06-24 12:33:22.0
259865001	3053	LOG	CMED		3	LISINOPRIL	2.5	MG	QD	3	01/2000	06/2020	0		ARTERIAL INFLAMMATION		008940	01	001	LISINOPRIL	N	12/2010	2022-09-13 07:29:02.0
259864901	3053	LOG	CMED		2	NIACIN	1000	MG	QD	3	01/2008	11/2014	0		HYPERCHOLESTEROLEMIA		000389	01	003	NIACIN	N	12/2010	2020-06-24 12:33:22.0
259864801	3053	LOG	CMED		1	ROSUVASTATIN CALCIUM	40	MG	QD	3	01/2000	03/2013	0		HYPERCHOLESTEROLEMIA		015886	02	001	ROSUVASTATIN CALCIUM	N	12/2010	2020-06-24 12:33:22.0
407633401	3053	LOG	CMED		10	NEXIUM	10	MG	TIW	3	03/2013	07/2013	0		PROPHYLAXIS		014793	02	002	NEXIUM	N	08/2013	2020-06-24 12:34:14.0
715521301	3053	LOG	CMED		13	SYMBICOR	1	PUFF	QD	7	05/2018	06/2020	0		THROAT AND LUNG CLEARING		015381	01	002	SYMBICORT	N	11/2018	2022-09-13 07:29:02.0
042299a9-1821-4259-a659-9dbdc0738c71	3053	V18	CONMED	07/2022	3	Glucosamine					01/2000			22								09/2022	2022-09-07 00:00:00.0
f594b5e6-d88a-4b9e-90b4-afca9f332edb	3053	V18	CONMED	07/2022	1	Chondroitin					01/2000			22								09/2022	2022-09-07 00:00:00.0
3f34e603-df22-4339-80bf-ca7154079c53	3053	V18	CONMED	07/2022	2	Asprin					05/2019			17								09/2022	2022-09-07 00:00:00.0
d7697324-d1bd-4c00-bf03-0b48ea66288c	3053	V18	CONMED	07/2022	0	Lisinopril					01/2000			25								09/2022	2022-09-07 00:00:00.0
ce9dd93c-e6b3-4df9-be32-b0271f045540	3053	V18	CONMED	07/2022	6	Eliquis					05/2019			25								09/2022	2022-09-07 00:00:00.0
15d8e0b1-6512-4fb0-81b0-e63e263d0f2c	3053	V18	CONMED	07/2022	4	Simbicort					05/2018			25								09/2022	2022-09-07 00:00:00.0
8ace0461-0e76-48ab-9cd9-db14c25b1e2f	3053	V18	CONMED	07/2022	5	Levostatin					11/2014			25								09/2022	2022-09-07 00:00:00.0
259490901	3054	LOG	CMED		9	CYANOBOBALAMIN B12	1000	MCG/ML	Q14 DAYS	2	01/2005	12/2015	0		B12 DEFICIENCY SECONDARY TO CELIAC DISEASE		000562	01	001	CYANOCOBALAMIN	N	11/2010	2020-06-24 12:33:21.0
404712301	3054	LOG	CMED		32	BAUSCH & LOMB LUBRICATING EYE DROPS	2	DROPS	QD	8	01/2013	01/2014	0		EYE DRYNESS		028277	01	003	BAUSCH & LOMB MOISTURE EYES	N	07/2013	2020-06-24 12:34:12.0
259490801	3054	LOG	CMED		8	CHONDROITIN SULFATE	1200	MG	QD	3	01/2000	01/2013	0		JOINT HEALTH PROMOTION		021178	02	001	CHONDROITIN SULFATE	N	11/2010	2020-06-24 12:33:21.0
404712201	3054	LOG	CMED		31	CHONDROITIN SULFATE	1200	MG	EOD	3	01/2013	11/2013	0		JOINT HEALTH PROMOTION		021178	02	001	CHONDROITIN SULFATE	N	07/2013	2020-06-24 12:34:12.0
259490701	3054	LOG	CMED		7	GLUCOSAMINE	1500	MG	QD	3	01/2000	01/2013	0		JOINT HEALTH PROMOTION		009436	01	001	GLUCOSAMINE	N	11/2010	2020-06-24 12:33:21.0
404712101	3054	LOG	CMED		30	GLUCOSAMINE	1500	MG	EOD	3	01/2013	11/2013	0		JOINT HEALTH PROMOTION		009436	01	001	GLUCOSAMINE	N	07/2013	2020-06-24 12:34:12.0
259490601	3054	LOG	CMED		6	FOLIC ACID	400	MCG	QD	3	01/2007	02/2011	0		HEALTH PROMOTION		000242	01	001	FOLIC ACID	N	11/2010	2020-06-24 12:33:21.0
404712001	3054	LOG	CMED		29	SEA BUCKTHORN OIL BLEND OMEGA-7 COMPLETE	500	MG	QD	3	02/2013	04/2013	0		PROPHYLAXIS		013341	01	001	FISH OIL	N	07/2013	2020-06-24 12:34:12.0
404715101	3054	LOG	CMED		35	TRIAMCLNOLONE ACETONIDE 0.1%	1	DAB	PRN	8	12/2011	02/2018	0		SKIN RASH		000319	02	001	TRIAMCINOLONE ACETONIDE	N	07/2013	2020-06-24 12:34:12.0
404711901	3054	LOG	CMED		28	SEA BUCKTHORN OIL BLEND OMEGA-7 COMPLETE	500	MG	QD	8	02/2013	04/2013	0		SKIN RASH		013341	01	001	FISH OIL	N	07/2013	2020-06-24 12:34:12.0
488552101	3054	LOG	CMED		46	VITAMIN C	1	TAB	QD	3	11/2014	11/2018	0		PROPHYLAXIS		000080	01	003	VITAMIN C	N	12/2014	2020-06-24 12:34:38.0
379697801	3054	LOG	CMED		27	FOLIC ACID	400	MG	QD	3	12/2012	02/2013	0		HEALTH PROMOTION		000242	01	001	FOLIC ACID	N	12/2012	2020-06-24 12:33:59.0
488552001	3054	LOG	CMED		45	CALCIUM	1200	MG	QD	3	12/2014	01/2018	0		PROPHYLAXIS		007515	01	001	CALCIUM	N	12/2014	2020-06-24 12:34:38.0
379697701	3054	LOG	CMED		26	VITAMIN D3	1000	IU	QD	3	11/2012	01/2013	0		HEALTH PROMOTION		003185	01	005	VITAMIN D3	N	12/2012	2020-06-24 12:33:59.0
455935101	3054	LOG	CMED		42	PROBIOTIC CAPSULE	1	TAB	QD	3	07/2014	06/2015	0		HEALTH PROMOTION		900475	01	001	ALL OTHER NON-THERAPEUTIC PRODUCTS	N	09/2014	2020-06-24 12:34:32.0
379697601	3054	LOG	CMED		25	CLONAZEPAM	1	MG	QD	3	05/2012	06/2020	0		REM SLEEP BEHAVIOR DISORDER		002852	01	001	CLONAZEPAM	N	12/2012	2022-09-13 07:29:02.0
523930701	3054	LOG	CMED		50	MULTIVITAMIN	1	TAB	QD	3	03/2015	01/2018	0		PROPHYLAXIS		075041	01	075	MULTIVITAMIN	N	06/2015	2020-06-24 12:34:48.0
488552301	3054	LOG	CMED		48	CIPROFLOXACIN	500	MG	BID	3	12/2014	12/2014	0		ANTIBIOTIC PROPHYLAXIS FOR CALYPSO BEACON PLACEMENT		006972	01	001	CIPROFLOXACIN	N	12/2014	2020-06-24 12:34:38.0
665904201	3054	LOG	CMED		58	GABAPENTINE	200	MG	BID	3	11/2017	02/2018	0		BACK PAIN RELIEF		010030	01	045	GABAPENTINE	N	12/2017	2020-06-24 12:35:23.0
488552201	3054	LOG	CMED		47	FISH OIL	1	CAP	QD	3	11/2014	01/2015	0		PROPHYLAXIS		013341	01	001	FISH OIL	N	12/2014	2020-06-24 12:34:38.0
605976001	3054	LOG	CMED		57	TURMERIC (LIQUID)	0.25	TSP	BID	3	11/2016	12/2017	0		PROPHYLAXIS		010796	04	004	TURMERIC	N	12/2016	2020-06-24 12:35:11.0
488551901	3054	LOG	CMED		44	VITAMIN D3	2000	MG	QD	3	11/2014	06/2020	0		PROPHYLAXIS		003185	01	005	VITAMIN D3	N	12/2014	2022-09-13 07:29:02.0
259490501	3054	LOG	CMED		5	ASPIRIN	81	MG	QD	3	01/2008	01/2018	0		HEALTH PROMOTION		000027	01	004	ASPIRIN	N	11/2010	2020-06-24 12:33:21.0
488551801	3054	LOG	CMED		43	BICALUTANIDE	1	TAB	QD	3	12/2014	01/2015	0		PROSTATE CANCER		012711	01	001	BICALUTAMIDE	N	12/2014	2020-06-24 12:34:38.0
259491301	3054	LOG	CMED		13	FLOMAX	0.4	MG	QD	3	01/2009	02/2016	0		BENIGN PROSTATIC HYPERPLASIA		012803	02	013	FLOMAX	N	11/2010	2020-06-24 12:33:21.0
445716101	3054	LOG	CMED		41	GLUCOSAMINE	1500	MG	QD	3	11/2013	04/2014	0		JOINT HEALTH PROMOTION		009436	01	001	GLUCOSAMINE	N	06/2014	2020-06-24 12:34:30.0
715552401	3054	LOG	CMED		61	CBD GUMMIES	1	TAB	QD	3	03/2018	05/2018	0		SLEEP AID		002377	01	003	CANNABIS	N	11/2018	2020-06-24 12:35:34.0
445716001	3054	LOG	CMED		40	K2	100	MG	QD	3	12/2013	04/2014	0		PROPHYLAXIS		000324	01	004	VITAMIN K	N	06/2014	2020-06-24 12:34:30.0
445715901	3054	LOG	CMED		39	MIRALAX	1	TBSP	PRN	3	10/2013	06/2014	0		CONSTIPATION		007545	01	006	MIRALAX	N	06/2014	2020-06-24 12:34:30.0
715552201	3054	LOG	CMED		59	VITAMIN C	1000	MG	TID	3	11/2018	06/2020	0		HEALTH PROMOTION		000080	01	003	VITAMIN C	N	11/2018	2022-09-13 07:29:02.0
445715801	3054	LOG	CMED		38	CHONDROITIN SULFATE	1200	MG	QD	3	11/2013	06/2014	0		JOINT HEALTH PROMOTION		021178	02	001	CHONDROITIN SULFATE	N	06/2014	2020-06-24 12:34:30.0
523930801	3054	LOG	CMED		51	CAMG BASED LAXATIVE	1	TAB	PRN	3	06/2014	06/2020	0		CONSTIPATION		068809	01	001	CAMGESIC	N	06/2015	2022-09-13 07:29:02.0
509264201	3054	LOG	CMED		49	BAUSCH ANSD LOMB LUBRICATING EYE DROPS	2	DROPS	PRN	8	01/2014	06/2020	0		DRY EYES		028277	01	003	BAUSCH & LOMB MOISTURE EYES	N	03/2015	2022-09-13 07:29:02.0
312911001	3054	LOG	CMED		20	BAUSCH & LOMB LUBRICATING EYE DROPS	2	DROPS	PRN	8	04/2011	01/2013	0		EYE DRYNESS		028277	01	003	BAUSCH & LOMB MOISTURE EYES	N	09/2011	2020-06-24 12:33:35.0
288764801	3054	LOG	CMED		16	CO ENZYME Q10	600	MG	BID	3	02/2011	03/2011	0		HEALTH PROMOTION		005172	01	023	COENZYME Q10	N	04/2011	2020-06-24 12:33:30.0
288764701	3054	LOG	CMED		15	CLONAZEPAM	0.5	MG	QHS	3	03/2011	05/2012	0		REM SLEEP BEHAVIOR DISORDER		002852	01	001	CLONAZEPAM	N	04/2011	2020-06-24 12:33:30.0
327734001	3054	LOG	CMED		23	LIQUID VITAMIN D3	5000	IU	QD	3	07/2011	01/2013	0		HEALTH PROMOTION		003185	01	005	VITAMIN D3	N	12/2011	2020-06-24 12:33:41.0
327733901	3054	LOG	CMED		22	VITAMIN C	1000	MG	QD	3	07/2011	04/2014	0		HEALTH PROMOTION		000080	01	003	VITAMIN C	N	12/2011	2020-06-24 12:33:41.0
551823001	3054	LOG	CMED		55	CYANOBOBALAMIN B12	1000	MCG/ML	PRN	2	12/2015	06/2020	0		B12 DEFIECIENCY SECONDARY TO CELIAC DISEASE		000562	01	001	CYANOCOBALAMIN	N	01/2016	2022-09-13 07:29:02.0
259490401	3054	LOG	CMED		4	CALCIUM, MAGNESIUM AND D3 TABLET	1	TAB	QD	3	01/2000	03/2011	0		HEALTH PROMOTION		014123	01	005	CALCIUM MAGNESIUM	N	11/2010	2020-06-24 12:33:21.0
259490301	3054	LOG	CMED		3	FISH OIL/OMEGA 3'S	2	TSP	QD	3	01/2006	03/2011	0		HEALTH PROMOTION		013341	01	001	FISH OIL	N	11/2010	2020-06-24 12:33:21.0
259490201	3054	LOG	CMED		2	LIQUID VITAMIN D3	5000	IU	QD	3	01/2008	02/2011	0		HEALTH PROMOTION		003185	01	005	VITAMIN D3	N	11/2010	2020-06-24 12:33:21.0
764829801	3054	LOG	CMED		66	DICLOFENAC 1%	4	G	TID	8	03/2019	06/2020	0		NEUROPATHY		003723	01	001	DICLOFENAC	N	01/2020	2022-09-13 07:29:02.0
259490101	3054	LOG	CMED		1	VITAMIN C	1000	MG	QD	3	01/2000	02/2011	0		HEALTH PROMOTION		000080	01	003	VITAMIN C	N	11/2010	2020-06-24 12:33:21.0
744554301	3054	LOG	CMED		64	BUDESONIDE	9	MG	PRN	3	02/2019	06/2020	0		MICROSCOPIC COLITIS		006146	01	001	BUDESONIDE	N	06/2019	2022-09-13 07:29:02.0
281234301	3054	LOG	CMED		14	MULTIVITAMIN	1	TAB	QD	3	02/2011	12/2013	0		HEALTH PROMOTION		075041	01	075	MULTIVITAMIN	N	03/2011	2020-06-24 12:33:28.0
744554201	3054	LOG	CMED		63	VENLAFAXINE	75	MG	QD	3	06/2019	06/2020	0		DEPRESSION		012338	01	001	VENLAFAXINE	N	06/2019	2022-09-13 07:29:02.0
259491201	3054	LOG	CMED		12	SILDENAFIL	100	MG	PRN	3	01/2009	01/2014	0		ERECTILE DYSFUNCTION		013675	01	001	SILDENAFIL	N	11/2010	2020-06-24 12:33:21.0
744554101	3054	LOG	CMED		62	GABAPENTIN	200	MG	TID	3	05/2019	06/2020	0		PAIN		010030	01	001	GABAPENTIN	N	06/2019	2022-09-13 07:29:02.0
259491101	3054	LOG	CMED		11	IBUPROFEN	400	MG	PRN	3	01/2000	04/2011	0		PAIN AND INFLAMMATION IN KNEES		001092	01	001	IBUPROFEN	N	11/2010	2020-06-24 12:33:21.0
404715001	3054	LOG	CMED		34	ADVIL PM	1	TAB	QD	3	05/2013	09/2015	0		SLEEP AID		001092	01	030	ADVIL	N	07/2013	2020-06-24 12:34:12.0
259491001	3054	LOG	CMED		10	DICOFENAC SODIUM	3	G	PRN	8	01/2010	03/2010	0		CELIAC DISEASE		003723	01	001	DICLOFENAC	N	11/2010	2020-06-24 12:33:21.0
404714901	3054	LOG	CMED		33	MAGNESIUM POWDER	1	TBSP	QD	3	05/2013	10/2013	0		PROPHYLAXIS		014868	01	001	MAGNESIUM	N	07/2013	2020-06-24 12:34:12.0
d1412e38-4a9c-4350-bb5c-d01489e52909	3054	V18	CONMED	03/2022	5	melatonin					01/2019			15								09/2022	2022-09-07 00:00:00.0
d18b26d5-7ec7-45a5-b3c9-a0ad8e7ae2e4	3054	V18	CONMED	03/2022	7	Botox injections					01/2022			25								09/2022	2022-09-07 00:00:00.0
24d1b73e-0b43-40b2-a739-f8f0d00536cf	3054	V18	CONMED	03/2022	6	B12					01/2010			24								09/2022	2022-09-07 00:00:00.0
4d43e4d9-3a97-4bb6-aa38-189ee9f3e832	3054	V18	CONMED	03/2022	10	Calcium					12/2014			24								09/2022	2022-09-07 00:00:00.0
336ade39-83f2-4f60-a1db-8a8214e407b5	3054	V18	CONMED	03/2022	9	Vitamin C					11/2014			24								09/2022	2022-09-07 00:00:00.0
626110e1-9582-4f30-ac62-6615e293edd6	3054	V18	CONMED	03/2022	8	B12					12/2015			24								09/2022	2022-09-07 00:00:00.0
78613b32-0b95-49cb-b55f-e9406a82fd17	3054	V18	CONMED	03/2022	4	Vitamin D3					11/2014			24								09/2022	2022-09-07 00:00:00.0
a5517c9f-ac5d-4de7-8590-a8a7f06d1dbc	3054	V18	CONMED	03/2022	3	Mirtazapine					01/2020	03/2021		1								12/2021	2022-09-07 00:00:00.0
7c71d284-5f5c-4118-8e23-20093ae562af	3054	V18	CONMED	03/2022	1	Salt Tablet					09/2020			25								12/2021	2021-12-10 00:00:00.0
e2e5211f-ed6f-4d3f-9190-58a2cffba870	3054	V18	CONMED	03/2022	2	Venlafaxine					06/2019			10								12/2021	2021-12-10 00:00:00.0
3e533e63-8d23-4d04-8fe3-7656735c7788	3054	V18	CONMED	03/2022	0	Midodrine					09/2020			25								12/2021	2021-12-10 00:00:00.0
458437801	3055	LOG	CMED		22	CALCIUM CITRATE	600	MG	QD	3	08/2014	06/2020	0		PROPHYLAXIS		004710	01	001	CALCIUM CITRATE	N	09/2014	2022-09-13 07:29:02.0
296487501	3055	LOG	CMED		12	ACETAMINOPHEN (TYLENOL)	2	TAB	PRN	3	01/1962	06/2020	0		PAIN		000200	01	009	ACETAMINOPHEN	N	06/2011	2022-09-13 07:29:02.0
313042201	3055	LOG	CMED		14	VITAMIN C	1	TAB	QD	3	07/2011	06/2020	0		HEALTH PROMOTION		000080	01	003	VITAMIN C	N	09/2011	2022-09-13 07:29:02.0
313042101	3055	LOG	CMED		13	VITAMIN B COMPLEX	1	TAB	QD	3	07/2011	06/2020	0		HEALTH PROMOTION		000035	01	002	VITAMIN B COMPLEX	N	09/2011	2022-09-13 07:29:02.0
327749101	3055	LOG	CMED		15	LIQUID VITAMIN D3	5000	IU	QD	3	07/2011	01/2012	0		HEALTH PROMOTION		003185	01	005	VITAMIN D3	N	12/2011	2020-06-24 12:33:41.0
551823101	3055	LOG	CMED		26	CALCIUM CITRATE	1000	MG	QD	3	01/2015	06/2020	0		PROPHYLAXIS		004710	01	001	CALCIUM CITRATE	N	01/2016	2022-09-13 07:29:02.0
423683101	3055	LOG	CMED		21	FISH OIL	1	TAB	QD	3	12/2013	06/2020	0		PROPHYLAXIS		013341	01	001	FISH OIL	N	01/2014	2022-09-13 07:29:02.0
423683001	3055	LOG	CMED		20	REFRESH PLUS	1	DROP	PRN	8	11/2012	06/2020	0		DRY EYES		000070	02	011	REFRESH PLUS	N	01/2014	2022-09-13 07:29:02.0
423682901	3055	LOG	CMED		19	ZANTAC	2	TAB	PRN	3	10/2013	09/2019	0		GERD		005508	02	002	ZANTAC	N	01/2014	2020-06-24 12:34:21.0
281234401	3055	LOG	CMED		11	MULTIVITAMIN	1	TAB	QD	3	02/2011	06/2020	0		HEALTH PROMOTION		075041	01	075	MULTIVITAMIN	N	03/2011	2022-09-13 07:29:02.0
259868801	3055	LOG	CMED		10	CHONDROITINE SULFATE	1200	MG	QD	3	01/2000	04/2011	0		HEALTH PROMOTION		021178	02	001	CHONDROITIN SULFATE	N	12/2010	2020-06-24 12:33:22.0
259868701	3055	LOG	CMED		9	GLUCOSAMINE	1500	MG	QD	3	01/2000	07/2014	0		HEALTH PROMOTION		009436	01	001	GLUCOSAMINE	N	12/2010	2020-06-24 12:33:22.0
259868601	3055	LOG	CMED		8	FOLIC ACID	400	MCG	QD	3	01/2010	02/2011	0		HEALTH PROMOTION		000242	01	001	FOLIC ACID	N	12/2010	2020-06-24 12:33:22.0
259868401	3055	LOG	CMED		6	CALCIUM MG AND D3	1	TAB	QD	3	01/2000	05/2013	0		HEALTH PROMOTION		014123	01	005	CALCIUM MAGNESIUM	N	12/2010	2020-06-24 12:33:22.0
259868301	3055	LOG	CMED		5	SELENIUM	100	MG	QD	3	01/2006	02/2011	0		HEALTH PROMOTION		000750	01	001	SELENIUM	N	12/2010	2020-06-24 12:33:22.0
259868201	3055	LOG	CMED		4	FISH OIL / OMEGA 3'S	2	TSP	QD	3	01/2006	04/2011	0		HEALTH PROMOTION		013341	01	001	FISH OIL	N	12/2010	2020-06-24 12:33:22.0
259868101	3055	LOG	CMED		3	LIQUID VITAMIN D3	5000	IU	QD	3	01/2007	02/2011	0		HEALTH PROMOTION		003185	01	005	VITAMIN D3	N	12/2010	2020-06-24 12:33:22.0
259868001	3055	LOG	CMED		2	VITAMIN C	1000	MG	QD	3	01/2000	02/2011	0		HEALTH PROMOTION		000080	01	003	VITAMIN C	N	12/2010	2020-06-24 12:33:22.0
259867901	3055	LOG	CMED		1	PANTROPRAZOLE	40	MG	QD	3	01/1998	12/2012	0		ACID REFLUX		012632	01	001	PANTOPRAZOLE	N	12/2010	2020-06-24 12:33:22.0
627792301	3055	LOG	CMED		27	CICLOPIROX	8	%	QD	8	02/2017	03/2018	0		TOENAIL FUNGUS		006193	01	001	CICLOPIROX	N	04/2017	2020-06-24 12:35:17.0
665857001	3055	LOG	CMED		29	ALBUTEROL SULPHATE	90	MCG	PRN	7	11/2017	12/2017	0		COUGH		001395	02	049	ALBUTEROL SULFATE	N	12/2017	2020-06-24 12:35:22.0
665854901	3055	LOG	CMED		28	GUAIFENESIN-CODEIN 100	5	ML	QD	3	11/2012	12/2017	0		COUGH		068715	01	001	GUAIFENESIN W/HYDROCODONE	N	12/2017	2020-06-24 12:35:23.0
423682801	3055	LOG	CMED		18	PANTOPRAZOLE	40	MG	QD	3	10/2013	04/2018	0		GERD		012632	01	001	PANTOPRAZOLE	N	01/2014	2020-06-24 12:34:21.0
259868501	3055	LOG	CMED		7	ASPIRIN	81	MG	QD	3	01/2010	10/2018	0		HEALTH PROMOTION		000027	01	004	ASPIRIN	N	12/2010	2020-06-24 12:33:22.0
718365701	3055	LOG	CMED		31	DICLOFENAC 1% GEL	2	G	4X	8	11/2018	06/2020	0		ARTHRITIS		003723	01	001	DICLOFENAC	N	12/2018	2022-09-13 07:29:02.0
718365601	3055	LOG	CMED		30	FERROUS GLUCONATE	240	MG	BID	3	11/2018	06/2020	0		IRON DEFFICIENCY		000235	02	001	FERROUS GLUCONATE	N	12/2018	2022-09-13 07:29:02.0
766000201	3055	LOG	CMED		33	SIMETHICONE	125	MG	PRN	3	12/2019	06/2020	0		BLOATING		062696	01	004	SIMETHICONE	N	01/2020	2022-09-13 07:29:02.0
766000101	3055	LOG	CMED		32	PEPSID	10	MG	PRN	3	09/2019	06/2020	0		REFLUX		007060	01	013	PEPCID	N	01/2020	2022-09-13 07:29:02.0
405094801	3055	LOG	CMED		17	PANTOPRAZOLE	40	MG	BID	3	02/2010	10/2013	0		GERD		012632	01	001	PANTOPRAZOLE	N	07/2013	2020-06-24 12:34:12.0
405094701	3055	LOG	CMED		16	SEA BUCKTHORN OIL BLEND OMEGA 7 COMPLETE	500	MG	QD	3	02/2013	03/2013	0		PROPHYLAXIS		013341	01	001	FISH OIL	N	07/2013	2020-06-24 12:34:12.0
488553901	3055	LOG	CMED		25	PROBIOTICS	1	TAB	QD	3	09/2014	12/2014	0		PROPHYLAXIS		900475	01	001	ALL OTHER NON-THERAPEUTIC PRODUCTS	N	12/2014	2020-06-24 12:34:38.0
488553801	3055	LOG	CMED		24	FOSAMAX	70	MG	QW	3	10/2014	06/2020	0		OSTEOPOROSIS		012203	02	004	FOSAMAX	N	12/2014	2022-09-13 07:29:02.0
458437901	3055	LOG	CMED		23	CALCIUM CARBONATE	600	MG	QD	3	07/2004	08/2014	0		PROPHYLAXIS		001080	01	001	CALCIUM CARBONATE	N	09/2014	2020-06-24 12:34:32.0
bc3cf12a-c897-4f78-afcc-3de910b89d8a	3055	V18	CONMED	02/2022	2	Anti-acid					10/2013			12								12/2021	2021-12-10 00:00:00.0
27912abb-35d2-4186-a45f-3fff788ebd6b	3055	V18	CONMED	02/2022	1	Calcium Citrate with Vitamin D					05/2013			22								12/2021	2021-12-10 00:00:00.0
93ebc655-16aa-4392-9254-a267692d4961	3055	V18	CONMED	02/2022	0	Iron supplement					01/2019			22								12/2021	2021-12-10 00:00:00.0
498115901	3056	LOG	CMED		18	VITAMIN B12	1000	MCG	EOD	3	10/2014	09/2015	0		PROPHYLAXIS		000562	01	097	VITAMIN B-12	N	01/2015	2020-06-24 12:34:41.0
498115801	3056	LOG	CMED		17	VITAMIN D	1000	IU	EOD	3	10/2014	06/2020	0		PROPHYLAXIS		001079	01	002	VITAMIN D	N	01/2015	2022-09-13 07:29:02.0
427464101	3056	LOG	CMED		13	DHA (500MG) OR PLACEBO	2	TAB	BID	3	11/2013	05/2015	0		STUDY DRUG		999997	01	001	INVESTIGATIONAL DRUG	N	02/2014	2020-06-24 12:34:23.0
616039601	3056	LOG	CMED		30	VENLAFAXINE ER	75	MG	QD	3	03/2016	12/2018	0		DEPRESSION/ANXIETY		012338	02	002	EFFEXOR	N	02/2017	2020-06-24 12:35:14.0
320313701	3056	LOG	CMED		2	ASPIRIN	81	MG	PRN	3	05/2011	08/2014	0		VISION HEADACHE		000027	01	004	ASPIRIN	N	11/2011	2020-06-24 12:33:37.0
357502501	3057	LOG	CMED		13	VITAMIN B12	5000	IU	BID	6	02/2013	02/2014	0		VITAMIN DEFICIENCY		000562	01	024	VITAMIN B12	N	08/2012	2020-06-24 12:33:52.0
357502401	3057	LOG	CMED		12	MELATONIN	1	TAB	PRN	3	04/2012	09/2012	0		TROUBLE SLEEPING		012432	01	001	MELATONIN	N	08/2012	2020-06-24 12:33:52.0
357502201	3057	LOG	CMED		10	ASPIRIN	325	MG	QD	3	10/2011	02/2013	0		HEALTH PROMOTION		000027	01	004	ASPIRIN	N	08/2012	2020-06-24 12:33:52.0
357502001	3057	LOG	CMED		8	LISINOP-HCTZ 10-12.5	1	TAB	QD	3	11/2011	11/2012	0		HYPERTENSION		064007	01	104	LISINOPRIL AND HYDROCHLORTIAZIDE	N	08/2012	2020-06-24 12:33:52.0
357501901	3057	LOG	CMED		7	VITAMIN B12	1	SHOT	QMT	2	12/2011	02/2013	0		VITAMIN DEFICIENCY		000562	01	024	VITAMIN B12	N	08/2012	2020-06-24 12:33:52.0
357501801	3057	LOG	CMED		6	VITAMIN D	1000	IU	BID	3	02/2011	04/2012	0		VITAMIN DEFICIENCY		001079	01	002	VITAMIN D	N	08/2012	2020-06-24 12:33:52.0
320318301	3057	LOG	CMED		5	VITAMIN B12	1	SHOT	QW	2	11/2011	11/2011	0		VITAMIN DEFICIENCY		000562	01	024	VITAMIN B12	N	11/2011	2020-06-24 12:33:37.0
320318201	3057	LOG	CMED		4	VITAMIN D	50000	IU	QW	3	10/2011	01/2012	0		VITAMIN D DEFICIENCY		001079	01	002	VITAMIN D	N	11/2011	2020-06-24 12:33:37.0
309647001	3057	LOG	CMED		3	ACETAMINOPHEN (TYLENOL)	2	TAB	BID	3	08/2011	08/2011	0		TENDERNESS AT LP SITE		000200	01	009	ACETAMINOPHEN	N	08/2011	2020-06-24 12:33:34.0
308807001	3057	LOG	CMED		2	PSEUDOEPHEDRINE (SUDAFED)	1	TAB	QD	3	08/2011	08/2011	0		SWELLING FROM INSECT BITE		000762	01	001	STEMBAMAT	N	08/2011	2020-06-24 12:33:34.0
768233901	3057	LOG	CMED		42	CORTISONE SHOT	1	SHOT	PRN	9	01/2020	01/2020	0		SOFT TISSUE DAMAGE AT THUMB JOINT		000146	01	001	CORTISONE	N	02/2020	2020-06-24 12:35:58.0
308806901	3057	LOG	CMED		1	DIPHENHYDRAMINE (BENADRYL)	1	TAB	QD	3	08/2011	08/2011	0		SWELLING FROM INSECT BITE		000004	01	001	DIPHENHYDRAMINE	N	08/2011	2020-06-24 12:33:34.0
728558301	3057	LOG	CMED		41	BENZONATATE	100	MG	TID	3	01/2019	02/2019	0		COUGH		000974	01	001	BENZONATATE	N	02/2019	2020-06-24 12:35:40.0
404702301	3057	LOG	CMED		20	HYDROCORTISONE	3	DABS	PRN	8	05/2013	06/2015	0		RASH/DRYNESS AROUND KNEES		000286	01	001	HYDROCORTISONE	N	07/2013	2020-06-24 12:34:12.0
407515801	3057	LOG	CMED		22	VITAMIN D	2000	IU	QD	3	03/2013	03/2015	0		VITAMIN DEFICIENCY		001079	01	002	VITAMIN D	N	08/2013	2020-06-24 12:34:14.0
383853301	3057	LOG	CMED		19	LOSARTAN HCT	1	TAB	QD	3	11/2012	08/2014	0		HYPERTENSION		021848	01	005	ESSEL FORTE	N	02/2013	2020-06-24 12:34:01.0
522448301	3057	LOG	CMED		38	VITAMIN B12	5000	IU	QW	3	08/2014	11/2015	0		VITAMIN DEFICIENCY		000562	01	097	VITAMIN B-12	N	05/2015	2020-06-24 12:34:47.0
383853201	3057	LOG	CMED		18	SERTRALINE	50	MG	QD	3	07/2012	02/2013	0		DEPRESSION		010114	01	001	SERTRALINE	N	02/2013	2020-06-24 12:34:01.0
522448201	3057	LOG	CMED		37	LOSARTAN HCT	0.5	TAB	QD	3	08/2014	04/2015	0		HYPERTENSION		021848	01	005	ESSEL FORTE	N	05/2015	2020-06-24 12:34:47.0
383853101	3057	LOG	CMED		17	LOVASTATIN	20	MG	QD	3	07/2012	06/2020	0		HYPERCHOLESTEROLEMIA		008967	01	001	LOVASTATIN	N	02/2013	2022-09-13 07:29:02.0
675524701	3057	LOG	CMED		40	SEROVITAL	4	TAB	QD	3	05/2017	06/2020	0		HUMAN GROWTH HORMONE- SKIN ELASTICITY		009199	02	033	LYSINE HCL	N	02/2018	2022-09-13 07:29:02.0
383853001	3057	LOG	CMED		16	TRAZODONE	25	MG	QD	3	09/2012	02/2013	0		TROUBLE SLEEPING		004477	01	001	TRAZODONE	N	02/2013	2020-06-24 12:34:01.0
357502301	3057	LOG	CMED		11	VITAMIN C	500	MG	QD	3	04/2012	03/2015	0		HEALTH PROMOTION		000080	01	003	VITAMIN C	N	08/2012	2020-06-24 12:33:52.0
383852901	3057	LOG	CMED		15	VITAMIN D	1000	IU	QD	3	01/2013	03/2013	0		VITAMIN DEFICIENCY		001079	01	002	VITAMIN D	N	02/2013	2020-06-24 12:34:01.0
357502101	3057	LOG	CMED		9	CALCIUM CITRATE AND VITAMIN D	2	TABS	QD	3	10/2011	03/2015	0		BONE THINNING IN HIPS		014837	01	100	CALCIUM & VITAMIN D	N	08/2012	2020-06-24 12:33:52.0
383852801	3057	LOG	CMED		14	VITAMIN D	4000	IU	QD	3	04/2012	01/2013	0		VITAMIN DEFICIENCY		001079	01	002	VITAMIN D	N	02/2013	2020-06-24 12:34:01.0
556717801	3057	LOG	CMED		39	TUMERIC	3	TAB	QD	3	01/2016	02/2016	0		PROPHYLAXIS		010796	02	002	CURCUMEN	N	02/2016	2020-06-24 12:35:00.0
404702401	3057	LOG	CMED		21	ASPIRIN	81	MG	BID	3	02/2013	04/2014	0		PROPHYLAXIS		000027	01	004	ASPIRIN	N	07/2013	2020-06-24 12:34:12.0
428055101	3057	LOG	CMED		23	PREMARIN CREAM	1	G	BIW	8	12/2013	11/2014	0		VAGINAL DRYNESS		000730	01	002	PREMARIN	N	02/2014	2020-06-24 12:34:23.0
450315601	3057	LOG	CMED		34	GABAPENTIN	200	MG	QD	3	07/2014	07/2014	0		NERVE PAIN		010030	01	001	GABAPENTIN	N	07/2014	2020-06-24 12:34:31.0
450315501	3057	LOG	CMED		33	GABAPENTIN	100	MG	QD	3	07/2014	07/2014	0		NERVE PAIN		010030	01	001	GABAPENTIN	N	07/2014	2020-06-24 12:34:31.0
450315401	3057	LOG	CMED		32	METHYLPREDNISONE	1	MG	QD	3	07/2014	07/2014	0		NERVE PAIN		000496	01	001	METHYLPREDNISOLONE	N	07/2014	2020-06-24 12:34:31.0
450315301	3057	LOG	CMED		31	METHYLPREDNISONE	2	MG	QD	3	07/2014	07/2014	0		NERVE PAIN		000496	01	001	METHYLPREDNISOLONE	N	07/2014	2020-06-24 12:34:31.0
450315201	3057	LOG	CMED		30	METHYLPREDNISONE	3	MG	QD	3	07/2014	07/2014	0		NERVE PAIN		000496	01	001	METHYLPREDNISOLONE	N	07/2014	2020-06-24 12:34:31.0
450315101	3057	LOG	CMED		29	METHYLPREDNISONE	4	MG	QD	3	07/2014	07/2014	0		NERVE PAIN		000496	01	001	METHYLPREDNISOLONE	N	07/2014	2020-06-24 12:34:31.0
450315001	3057	LOG	CMED		28	METHYLPREDNISONE	5	MG	QD	3	07/2014	07/2014	0		NERVE PAIN		000496	01	001	METHYLPREDNISOLONE	N	07/2014	2020-06-24 12:34:31.0
450314901	3057	LOG	CMED		27	METHYLPREDNISONE	6	MG	QD	3	07/2014	07/2014	0		NERVE PAIN		000496	01	001	METHYLPREDNISOLONE	N	07/2014	2020-06-24 12:34:31.0
450314801	3057	LOG	CMED		26	GABAPENTIN	300	MG	QD	3	07/2014	11/2014	0		NERVE PAIN		010030	01	001	GABAPENTIN	N	07/2014	2020-06-24 12:34:31.0
450314701	3057	LOG	CMED		25	METHYLPREDNISONE	7	MG	QD	3	07/2014	07/2014	0		NERVE PAIN		000496	01	001	METHYLPREDNISOLONE	N	07/2014	2020-06-24 12:34:31.0
436889401	3057	LOG	CMED		24	VITAMIN B12	15000	IU	QW	3	02/2014	06/2014	0		VITAMIN DEFICIENCY		000562	01	097	VITAMIN B-12	N	04/2014	2020-06-24 12:34:27.0
522448101	3057	LOG	CMED		36	GABAPENTIN	400	MG	QD	3	11/2014	03/2015	0		NERVE PAIN		010030	01	001	GABAPENTIN	N	05/2015	2020-06-24 12:34:47.0
522448001	3057	LOG	CMED		35	GABAPENTIN	1200	MG	QD	3	11/2014	03/2015	0		NERVE PAIN		010030	01	001	GABAPENTIN	N	05/2015	2020-06-24 12:34:47.0
3130228f-d19a-4da8-a8c4-839e63655826	3057	V18	CONMED	03/2022	0	duloxetine					04/2021			10								03/2022	2022-03-01 00:00:00.0
538539901	3058	LOG	CMED		50	CELADRIN	350	MG	QD	3	08/2015	06/2020	0		JOINT HEALTH PROMOTION		062880	01	001	CELADRIN	N	10/2015	2022-09-13 07:29:02.0
390298201	3058	LOG	CMED		28	ADVIL	2	CAPS	PRN	3	02/2013	01/2014	0		SORE BACK (THORACIC)		001092	01	030	ADVIL	N	03/2013	2020-06-24 12:34:05.0
538537901	3058	LOG	CMED		49	BENFOTIAMINE	80	MG	BID	3	08/2015	06/2020	0		NEUROPATHY		004882	01	001	BENFOTIAMINE	N	10/2015	2022-09-13 07:29:02.0
390298101	3058	LOG	CMED		27	OVER THE COUNTER SUPOSITORY	1	CAP	PRN	5	12/2012	01/2014	0		CONSTIPATION		900018	01	001	LAXATIVES	N	03/2013	2020-06-24 12:34:05.0
534406101	3058	LOG	CMED		48	BACLOFEN	5	MG	PRN	3	07/2015	06/2020	0		BACK SPASMS		002526	01	001	BACLOFEN	N	09/2015	2022-09-13 07:29:02.0
390298001	3058	LOG	CMED		26	MIRALAX	1	CAP	BID	3	12/2012	02/2014	0		CONSTIPATION		007545	01	006	MIRALAX	N	03/2013	2020-06-24 12:34:05.0
523314101	3058	LOG	CMED		46	SENNA 8.6-50MG	2	TAB	BID	3	01/2015	06/2020	0		CONSTIPATION		001422	01	010	SENNA	N	06/2015	2022-09-13 07:29:02.0
390297901	3058	LOG	CMED		25	DONEPEZIL HCL (ARICEPT)	5	MG	QD	3	10/2012	06/2020	0		MEMORY		013189	01	001	DONEPEZIL	N	03/2013	2022-09-13 07:29:02.0
506570701	3058	LOG	CMED		45	OXYBUTYNIN CHLORIDE	1	TAB	BID	3	01/2015	06/2020	0		URINARY URGENCY		005389	02	019	OXYBUTYNIN CHLORIDE	N	02/2015	2022-09-13 07:29:02.0
364374601	3058	LOG	CMED		24	LACTOLUX	15	ML	BID	3	07/2012	11/2012	0		CONSTIPATION		001634	01	083	LACTULAX	N	09/2012	2020-06-24 12:33:54.0
506567601	3058	LOG	CMED		41	METANX	1	TAB	BID	3	01/2014	06/2020	0		PERIPHERAL NEUROPATHY		062633	01	001	METANX	N	02/2015	2022-09-13 07:29:02.0
408216001	3058	LOG	CMED		32	METAMUCIL	1	TSP	PRN	3	06/2013	01/2014	0		CONSTIPATION		000291	01	015	METAMUCIL	N	08/2013	2020-06-24 12:34:14.0
341241001	3058	LOG	CMED		17	AVOVIDA	300	MG	QD	3	09/2011	06/2020	0		HEALTH PROMOTION		900475	01	001	ALL OTHER NON-THERAPEUTIC PRODUCTS	N	04/2012	2022-09-13 07:29:02.0
442018101	3058	LOG	CMED		36	METAMUCIL	1	TSP	BID	3	01/2014	02/2014	0		CONSTIPATION		000291	01	015	METAMUCIL	N	06/2014	2020-06-24 12:34:29.0
341240901	3058	LOG	CMED		16	CO ENZYME Q10	600	MG	QD	3	09/2011	06/2020	0		HEALTH PROMOTION		005172	01	023	COENZYME Q10	N	04/2012	2022-09-13 07:29:02.0
534406001	3058	LOG	CMED		47	BACLOFEN	10	MG	QD	3	06/2015	07/2015	0		BACK SPASMS		002526	01	001	BACLOFEN	N	09/2015	2020-06-24 12:34:51.0
326753701	3058	LOG	CMED		15	OVER THE COUNTER ANTIHISTAMINE	1	TAB	PRN	3	12/2011	06/2020	0		SEASONAL ALLERGIES		900479	01	001	ANTIHISTAMINES	N	12/2011	2022-09-13 07:29:02.0
341241101	3058	LOG	CMED		18	METAMUCIL	2	TSP	QD	3	11/2011	07/2012	0		CONSTIPATION		000291	01	015	METAMUCIL	N	04/2012	2020-06-24 12:33:46.0
419051001	3058	LOG	CMED		33	VITAMIN B150 (GNC)	1	TAB	QD	3	11/2013	06/2020	0		HEALTH PROMOTION		005385	01	002	VITAMIN B15	N	11/2013	2022-09-13 07:29:02.0
315030501	3058	LOG	CMED		14	TYLENOL	2	TAB	QD	3	09/2011	09/2011	0		PAIN PREVENTION		000200	01	005	TYLENOL	N	09/2011	2020-06-24 12:33:36.0
315030401	3058	LOG	CMED		13	METANEX	2	TAB	QD	3	09/2011	12/2013	0		PERIPHERAL NEUROPATHY		062633	01	001	METANX	N	09/2011	2020-06-24 12:33:36.0
292099501	3058	LOG	CMED		12	VITAMIN D	2000	MG	QD	3	09/2010	12/2011	0		HEALTH PROMOTION		001079	01	002	VITAMIN D	N	05/2011	2020-06-24 12:33:31.0
272964901	3058	LOG	CMED		11	METAMUCIL	1	TBS	PRN	3	06/2010	01/2011	0		CONSTIPATION		000291	01	015	METAMUCIL	N	02/2011	2020-06-24 12:33:26.0
272964801	3058	LOG	CMED		10	ACTIVIA YOGURT	1	CUP	PRN	3	06/2010	01/2011	0		CONSTIPATION		900027	01	001	DIGESTIVES, INCL ENZYMES	N	02/2011	2020-06-24 12:33:26.0
272964701	3058	LOG	CMED		9	MIRALAX	1	TBS	PRN	3	06/2010	11/2011	0		CONSTIPATION		007545	01	006	MIRALAX	N	02/2011	2020-06-24 12:33:26.0
272964601	3058	LOG	CMED		8	EXTRACT OF HORSE CHESNUT SEED	200	MG	QD	3	11/2010	03/2013	0		HEALTH PROMOTION		013297	02	015	HORSE CHESTNUT EXTRACT	N	02/2011	2020-06-24 12:33:26.0
272964501	3058	LOG	CMED		7	VITAMIN B COMPLEX	1	TAB	QD	3	11/2009	07/2012	0		HEALTH PROMOTION		000035	01	002	VITAMIN B COMPLEX	N	02/2011	2020-06-24 12:33:26.0
272964401	3058	LOG	CMED		6	ALPHA LUPOIC ACID	600	MG	QD	3	11/2009	07/2012	0		HEALTH PROMOTION		002138	01	024	ALPHA LIPOIC ACID	N	02/2011	2020-06-24 12:33:26.0
272964301	3058	LOG	CMED		5	GLUCOSAMIN/CHONDROITIN	1	TAB	TID	3	11/2009	06/2020	0		HEALTH PROMOTION		016259	01	006	GLUCOSAMINE & CHONDROITIN	N	02/2011	2022-09-13 07:29:02.0
272964201	3058	LOG	CMED		4	CELADRIN	1	TAB	TID	3	11/2009	08/2015	0		HEALTH PROMOTION		062880	01	001	CELADRIN	N	02/2011	2020-06-24 12:33:26.0
272964101	3058	LOG	CMED		3	AVOVIDA: PHYTOSTEROLS: BETA-SITOSTEROL, CAMPESTEROL, AND STIGMASTEROL FROM AVOCADO AND SOY	300	MG	BID	3	11/2010	09/2011	0		HEALTH PROMOTION (IMPROVE CIRCULATION)		064835	01	001	PHYTOSTEROLS NOS	N	02/2011	2020-06-24 12:33:26.0
272964001	3058	LOG	CMED		2	COENZYME Q10	600	MG	BID	3	11/2010	09/2011	0		HEALTH PROMOTION		005172	01	023	COENZYME Q10	N	02/2011	2020-06-24 12:33:26.0
272963901	3058	LOG	CMED		1	LEVOTHYROXINE	100	MCG	QD	3	01/1990	06/2020	0		HYPOTHROIDISM		000680	01	001	LEVOTHYROXINE	N	02/2011	2022-09-13 07:29:02.0
442018501	3058	LOG	CMED		40	MIRALAX	1	CAP	PRN	3	02/2014	06/2020	0		CONSTIPATION		007545	01	006	MIRALAX	N	06/2014	2022-09-13 07:29:02.0
442018401	3058	LOG	CMED		39	METAMUCIL	1	TSP	PRN	3	02/2014	06/2020	0		CONSTIPATION		000291	01	015	METAMUCIL	N	06/2014	2022-09-13 07:29:02.0
442018301	3058	LOG	CMED		38	ALPHA-LUPOIC ACID	300	MG	BID	3	02/2014	06/2020	0		HEALTH PROMOTION		002138	01	024	ALPHA LIPOIC ACID	N	06/2014	2022-09-13 07:29:02.0
442018001	3058	LOG	CMED		35	BENFOTIAMINE	150	MG	BID	3	12/2013	08/2015	0		HEALTH PROMOTION		004882	01	001	BENFOTIAMINE	N	06/2014	2020-06-24 12:34:29.0
442017901	3058	LOG	CMED		34	EXTRACT OF HORSE CHESNUT SEED	300	MG	QD	3	12/2013	06/2020	0		HEALTH PROMOTION		013297	02	015	HORSE CHESTNUT EXTRACT	N	06/2014	2022-09-13 07:29:02.0
538542101	3058	LOG	CMED		54	GINSENG	3	CAP	QD	3	08/2015	06/2020	0		INCREASE ENERGY		013840	01	008	GINSENG	N	10/2015	2022-09-13 07:29:02.0
538542001	3058	LOG	CMED		53	CITRUCEL	2	CAP	QD	3	08/2015	06/2020	0		CONSTIPATION		002925	01	005	CITRUCEL	N	10/2015	2022-09-13 07:29:02.0
405102801	3058	LOG	CMED		31	BENFOTIAMINE	80	MG	BID	3	04/2013	12/2013	0		NEUROPATHY		004882	01	001	BENFOTIAMINE	N	07/2013	2020-06-24 12:34:12.0
538540101	3058	LOG	CMED		52	SENIOR VITAMIN	1	TAB	QD	3	07/2015	06/2020	0		PROPHYLAXIS		073332	01	001	CENTRUM SILVER ADULTS 50+	N	10/2015	2022-09-13 07:29:02.0
390618501	3058	LOG	CMED		30	EXTRACT OF HORSE CHESNUT SEED	200	MG	BID	3	03/2013	12/2013	0		HEALTH PROMOTION		013297	02	015	HORSE CHESTNUT EXTRACT	N	03/2013	2020-06-24 12:34:06.0
538540001	3058	LOG	CMED		51	VITAMIN D3	2000	IU	QD	3	07/2015	06/2020	0		PROPHYLAXIS		003185	01	005	VITAMIN D3	N	10/2015	2022-09-13 07:29:02.0
390298301	3058	LOG	CMED		29	ALPHA-LUPOIC ACID	600	MG	QD	3	03/2013	02/2014	0		HEALTH PROMOTION		002138	01	024	ALPHA LIPOIC ACID	N	03/2013	2020-06-24 12:34:05.0
408487401	3059	LOG	CMED		18	METOPROLOL	0.5	TAB	PRN	3	05/2013	01/2014	0		ATRIAL FIBRILLATION		003769	01	001	METOPROLOL	N	08/2013	2020-04-22 09:48:50.0
408487301	3059	LOG	CMED		17	ASPIRIN	81	MG	QD	3	08/2013	10/2014	0		HEALTH PROMOTION		000027	01	004	ASPIRIN	N	08/2013	2020-04-22 09:48:50.0
451431401	3059	LOG	CMED		19	MACROVITE	3	TAB	QD	3	06/2014	08/2014	0		MACULAR DEGENERATION		900475	01	001	ALL OTHER NON-THERAPEUTIC PRODUCTS	N	08/2014	2020-04-22 09:48:50.0
335875001	3059	LOG	CMED		13	ASPIRIN	81	MG	QD	3	01/2012	08/2013	0		HEALTH PROMOTION		000027	01	004	ASPIRIN	N	02/2012	2020-04-22 09:48:50.0
335874901	3059	LOG	CMED		12	METOPROLOL	0.5	TAB	BID	3	12/2011	04/2013	0		ATRIAL FIBRILLATION		003769	01	001	METOPROLOL	N	02/2012	2020-04-22 09:48:50.0
272949301	3059	LOG	CMED		8	MACRO-VITE	1	TAB	QD	3	01/2009	06/2014	0		MACULAR DEGENERATION		075041	01	075	MULTIVITAMIN	N	02/2011	2020-04-22 09:48:50.0
272949201	3059	LOG	CMED		7	NIACIN	500	MG	QD	3	01/1994	10/2014	0		HYPERCHOLESTEROLEMIA		000389	01	003	NIACIN	N	02/2011	2020-04-22 09:48:50.0
272949101	3059	LOG	CMED		6	NIACIN	750	MG	BID	3	01/1994	10/2014	0		HYPERCHOLESTEROLEMIA		000389	01	003	NIACIN	N	02/2011	2020-04-22 09:48:50.0
272949001	3059	LOG	CMED		5	IBUPROFEN	200	MG	QD	3	12/2009	06/2014	0		PAIN		001092	01	001	IBUPROFEN	N	02/2011	2020-04-22 09:48:50.0
272948901	3059	LOG	CMED		4	FISH OIL	1	TAB	QD	3	01/2006	06/2013	0		HEALTH PROMOTION		013341	01	001	FISH OIL	N	02/2011	2020-04-22 09:48:50.0
272948801	3059	LOG	CMED		3	ASPIRIN	81	MG	QD	3	01/1992	02/2011	0		HEALTH PROMOTION		000027	01	004	ASPIRIN	N	02/2011	2020-04-22 09:48:50.0
272948601	3059	LOG	CMED		1	PROPAFENONE	225	MG	TID	3	01/1992	06/2013	0		CHRONIC ATRIAL FIBRILATION		005463	01	001	PROPAFENONE	N	02/2011	2020-04-22 09:48:50.0
389089101	3059	LOG	CMED		16	PROPAFENONE (RYTHMOL)	150	MG	TID	3	01/2001	03/2016	0		ATRIAL DEFIBRILLATION		005463	01	001	PROPAFENONE	N	03/2013	2020-04-22 09:48:50.0
538679801	3059	LOG	CMED		22	DOCUSATE SODIUM	100	MG	QD	3	08/2015	03/2016	0		CONSTIPATION		000616	02	001	DOCUSATE SODIUM	N	10/2015	2020-04-22 09:48:50.0
502020101	3059	LOG	CMED		21	MACROVITE	2	TAB	QD	3	08/2014	03/2016	0		MACULAR DEGENERATION		900475	01	001	ALL OTHER NON-THERAPEUTIC PRODUCTS	N	02/2015	2020-04-22 09:48:50.0
502020001	3059	LOG	CMED		20	METOPROLOL	0.5	TAB	QD	3	07/2014	03/2016	0		ATRIAL FIBRILLATION		003769	01	001	METOPROLOL	N	02/2015	2020-04-22 09:48:50.0
292101601	3059	LOG	CMED		10	FINESTRIDE	1	TAB	QD	3	02/2011	03/2016	0		BENIGN PROSTATIC HYPERPLASIA		011300	01	001	FINASTERIDE	N	05/2011	2020-04-22 09:48:50.0
326982201	3059	LOG	CMED		11	FOLATE	1	TAB	QD	3	10/2011	03/2016	0		BLOOD HEALTH		000242	01	125	FOLATE	N	12/2011	2020-04-22 09:48:50.0
272949401	3059	LOG	CMED		9	IRON SUPPLEMENT	1	TAB	QD	3	01/2010	03/2016	0		HEALTH PROMOTION		000235	01	001	IRON	N	02/2011	2020-04-22 09:48:50.0
272948701	3059	LOG	CMED		2	TAMSULOSIN HCL	0.8	MG	QD	3	01/2003	03/2016	0		BENIGN PROSTATIC HYPERTROPHY		012803	02	001	TAMSULOSIN HYDROCHLORIDE	N	02/2011	2020-04-22 09:48:50.0
281142901	3060	LOG	CMED		3	ASPIRIN	81	MG	QD	3	01/2006	07/2012	0		HEART HEALTH PROMOTION		000027	01	004	ASPIRIN	N	03/2011	2020-06-24 12:33:28.0
281142801	3060	LOG	CMED		2	METOPROLOL	25	MG	QD	3	01/2006	01/2012	0		CORONARY ARTERY DISEASE		003769	01	001	METOPROLOL	N	03/2011	2020-06-24 12:33:28.0
281142701	3060	LOG	CMED		1	ROUVASTIN CALCIUM (CRESTOR)	30	MG	QD	3	01/1995	07/2011	0		HYPERCHOLESTEROLEMIA		015886	02	001	ROSUVASTATIN CALCIUM	N	03/2011	2020-06-24 12:33:28.0
510991601	3060	LOG	CMED		19	MELATONIN	5	MG	QD	3	12/2014	01/2018	0		SLEEP PROMOTION		012432	01	001	MELATONIN	N	03/2015	2020-06-24 12:34:44.0
534894501	3060	LOG	CMED		20	MULTIVITAMIN	0.5	TAB	QD	3	06/2015	11/2015	0		HEALTH PROMOTION		075041	01	075	MULTIVITAMIN	N	09/2015	2020-06-24 12:34:51.0
625749201	3060	LOG	CMED		23	HYDRALAZINE HCL	10	MG	QD	3	01/2017	03/2017	0		BLOOD PRESSURE		000076	02	032	HYDRALAZINE HCL	Y	04/2017	2020-06-24 12:35:16.0
625749101	3060	LOG	CMED		22	TRAZODONE	50	MG	PRN	3	12/2016	01/2017	0		SLEEP AID		004477	01	001	TRAZODONE	N	04/2017	2020-06-24 12:35:16.0
625749001	3060	LOG	CMED		21	AMBIEN	5	MG	PRN	3	01/2017	06/2020	0		SLEEP AID		009149	02	007	AMBIEN	N	04/2017	2022-09-13 07:29:02.0
679428201	3060	LOG	CMED		24	MIDODRINE	5	MG	PRN	3	09/2017	06/2020	0		BLOOD PRESSURE		005928	01	001	MIDODRINE	N	03/2018	2022-09-13 07:29:02.0
756245001	3060	LOG	CMED		29	PREDNISOLONE	1	DROP	BID	8	05/2019	11/2019	0		ANTI REJECTION OF CORNEAL IMPLANT		000162	01	001	PREDNISOLONE	N	09/2019	2020-06-24 12:35:51.0
735077201	3060	LOG	CMED		28	DILTIAZEM	30	MG	PRN	3	07/2018	06/2020	0		ATRIAL FIBRILATION		004897	01	001	DILTIAZEM	N	04/2019	2022-09-13 07:29:02.0
735077101	3060	LOG	CMED		27	ELIQUIS	2.5	MG	BID	3	07/2018	06/2020	0		ATRIAL FIBRILATION		062595	01	002	ELIQUIS	N	04/2019	2022-09-13 07:29:02.0
734337501	3060	LOG	CMED		26	FLOURMETHALONE	1	DROP	QD	8	12/2018	06/2020	0		ANTI REJECTION OF CORNEAL IMPLANT		900562	01	001	OTHER OPHTHALMOLOGICALS	N	03/2019	2022-09-13 07:29:02.0
406491601	3060	LOG	CMED		14	ROSUVASTIN CALCIUM (CRESTOR)	10	MG	QD	3	07/2013	11/2013	0		HYPERCHOLESTEROLEMIA		015886	02	001	ROSUVASTATIN CALCIUM	N	07/2013	2020-06-24 12:34:13.0
379317701	3060	LOG	CMED		12	MULTIVITAMIN	1	TAB	QD	3	06/2012	06/2015	0		HEALTH PROMOTION		075041	01	075	MULTIVITAMIN	N	12/2012	2020-06-24 12:33:59.0
379317601	3060	LOG	CMED		11	ROSUVASTIN CALCIUM (CRESTOR)	20	MG	QD	3	06/2012	07/2013	0		HYPERCHLOESTEROLEMIA		015886	02	001	ROSUVASTATIN CALCIUM	N	12/2012	2020-06-24 12:33:59.0
451276901	3060	LOG	CMED		17	MELATONIN	3	MG	QD	3	08/2014	12/2014	0		SLEEP PROMOTION		012432	01	001	MELATONIN	N	08/2014	2020-06-24 12:34:32.0
435130101	3060	LOG	CMED		16	BRIMONIDINE SOLUTION 1.015% (ALPHAGAN)	1	DROP	BID	8	01/2014	06/2020	0		GLAUCOMA		013411	02	001	BRIMONIDINE TARTRATE	N	04/2014	2022-09-13 07:29:02.0
510991501	3060	LOG	CMED		18	SILDENAFIL CITRATE	50	MG	PRN	3	02/2015	06/2020	0		ERECTILE DYSFUNCTION		013675	02	001	SILDENAFIL CITRATE	N	03/2015	2022-09-13 07:29:02.0
319432701	3060	LOG	CMED		10	ANTIBIOTICS	1	DOSE	TID	3	08/2011	09/2011	0		TOOTH INFECTION		900466	01	001	ANTIBIOTICS	N	11/2011	2020-06-24 12:33:37.0
319432601	3060	LOG	CMED		9	ROUVASTIN CALCIUM (CRESTOR)	40	MG	QD	3	07/2011	06/2012	0		HYPERCHOLESTEROLEMIA		015886	02	001	ROSUVASTATIN CALCIUM	N	11/2011	2020-06-24 12:33:37.0
284871701	3060	LOG	CMED		8	SILDENAFIL CITRATE	25	MG	PRN	3	04/2003	02/2015	0		ERECTILE DYSFUNCTION		013675	02	001	SILDENAFIL CITRATE	N	04/2011	2020-06-24 12:33:29.0
424090301	3060	LOG	CMED		15	CRESTOR	20	MG	QD	3	11/2013	06/2020	0		HYPERCHOLESTEROLEMIA		015886	02	002	CRESTOR	N	01/2014	2022-09-13 07:29:02.0
281143301	3060	LOG	CMED		7	CHONDROITIN	1200	MG	QD	3	01/1996	06/2020	0		HEALTH PROMOTION		021178	02	001	CHONDROITIN SULFATE	N	03/2011	2022-09-13 07:29:02.0
281143201	3060	LOG	CMED		6	GLUCOSAMINE	1500	MG	QD	3	01/1996	06/2020	0		HEALTH PROMOTION		009436	01	001	GLUCOSAMINE	N	03/2011	2022-09-13 07:29:02.0
281143101	3060	LOG	CMED		5	BRIMONIDINE OPHTHALMIC (1% SOLUTION)	1	DROP	BID	8	12/2010	01/2014	0		GLAUCOMA		013411	02	001	BRIMONIDINE TARTRATE	N	03/2011	2020-06-24 12:33:28.0
281143001	3060	LOG	CMED		4	LATANOPROST (.005% SOLUTION)	1	DROP	QD	8	01/2009	06/2020	0		GLAUCOMA		012973	01	001	LATANOPROST	N	03/2011	2022-09-13 07:29:02.0
057ad2e2-c988-4a90-90f1-cf41b64f571b	3060	V18	CONMED	04/2022	1	Eliquis					07/2018			2								11/2021	2021-11-19 00:00:00.0
e0cea330-9c4e-49d9-a7bd-7081b44830de	3060	V18	CONMED	04/2022	2	Flourometholone					12/2018			25								11/2021	2021-11-19 00:00:00.0
0e4c45d8-e0b9-4f61-b617-387bd1222907	3060	V18	CONMED	04/2022	0	Brimonidine					12/2010			25								11/2021	2021-11-19 00:00:00.0
db2e4db6-9e69-4580-b25e-de09822ed26e	3060	V18	CONMED	04/2022	3	Latanoprost					01/2009			25								11/2021	2021-11-19 00:00:00.0
395554201	3061	LOG	CMED		27	MAGNESIUM LAXATIVE	300	MG	PRN	3	04/2012	04/2013	0		CONSTIPATION		900018	01	001	LAXATIVES	N	04/2013	2020-06-24 12:34:10.0
562835901	3061	LOG	CMED		53	FLAXSEED OIL	2400	MG	QD	3	01/2016	02/2017	0		PROPHYLAXIS		016494	03	002	FLAXSEED OIL	N	04/2016	2020-06-24 12:35:02.0
404531501	3061	LOG	CMED		34	IBUPROFEN	200	MG	BID	3	04/2013	04/2013	0		PAIN RELIEF AT L.P. SITE		001092	01	001	IBUPROFEN	N	07/2013	2020-06-24 12:34:12.0
562835801	3061	LOG	CMED		52	FISH OIL	2000	MG	QD	3	01/2016	02/2017	0		PROPHYLAXIS		013341	01	001	FISH OIL	N	04/2016	2020-06-24 12:35:02.0
404531401	3061	LOG	CMED		33	IBUPROFEN	800	MG	TID	3	04/2013	04/2013	0		PAIN REFLIEF FROM BEE STINGS		001092	01	001	IBUPROFEN	N	07/2013	2020-06-24 12:34:11.0
562835701	3061	LOG	CMED		51	RED YEAST RICE	1200	MG	QD	3	01/2016	02/2017	0		PROPHYLAXIS		057484	01	006	RED YEAST RICE	N	04/2016	2020-06-24 12:35:02.0
404531101	3061	LOG	CMED		32	LORATADINE	1	TAB	QD	3	04/2013	04/2013	0		ANTIHISTAMINE FOR BEE STINGS		009175	01	001	LORATADINE	N	07/2013	2020-06-24 12:34:11.0
623990001	3061	LOG	CMED		57	IBUPROFEN	400	MG	PRN	3	01/2017	06/2020	0		PAIN		001092	01	001	IBUPROFEN	N	03/2017	2022-09-13 07:29:02.0
379323501	3061	LOG	CMED		23	MELATONIN	1	MG	QD	3	06/2012	06/2013	0		SLEEP HEALTH PROMOTION		012432	01	001	MELATONIN	N	12/2012	2020-06-24 12:33:58.0
623989901	3061	LOG	CMED		56	BENADRYL	12.5	MG	PRN	3	01/2017	01/2017	0		SLEEP AID		000004	02	002	BENADRYL	N	03/2017	2020-06-24 12:35:16.0
434770701	3061	LOG	CMED		44	MELATONIN	1	MG	QD	3	11/2013	03/2014	0		SLEEP HEALTH PROMOTION		012432	01	001	MELATONIN	N	04/2014	2020-06-24 12:34:25.0
682985101	3061	LOG	CMED		61	VITAMIN D	2000	IU	QD	3	04/2018	06/2020	0		PROPHYLAXIS		001079	01	002	VITAMIN D	N	04/2018	2022-09-13 07:29:02.0
434770301	3061	LOG	CMED		40	BENADRYL	25	MG	PRN	3	04/2013	09/2013	0		SLEEP AID		000004	02	002	BENADRYL	N	04/2014	2020-06-24 12:34:25.0
682985001	3061	LOG	CMED		60	RED YEAST RICE	1200	MG	QD	3	04/2018	06/2020	0		PROPHYLAXIS		057484	01	006	RED YEAST RICE	N	04/2018	2022-09-13 07:29:02.0
321327301	3061	LOG	CMED		11	MELATONIN	3	MG	QD	3	10/2011	06/2012	0		SLEEP HEALTH PROMOTION		012432	01	001	MELATONIN	N	11/2011	2020-06-24 12:33:38.0
682984901	3061	LOG	CMED		59	FISH OIL	2000	MG	QD	3	04/2018	06/2020	0		PROPHYLAXIS		013341	01	001	FISH OIL	N	04/2018	2022-09-13 07:29:02.0
321327201	3061	LOG	CMED		10	FISH OIL	1200	MG	QD	3	10/2011	02/2012	0		HEALTH PROMOTION		013341	01	001	FISH OIL	N	11/2011	2020-06-24 12:33:38.0
682984801	3061	LOG	CMED		58	FLAX SEED OIL	2400	MG	QD	3	04/2018	06/2020	0		PROPHYLAXIS		016494	03	002	FLAXSEED OIL	N	04/2018	2022-09-13 07:29:02.0
341675201	3061	LOG	CMED		21	EXCEDRIN	2	TABS	QD	3	03/2012	03/2012	0		SORENESS AT LP SITE		002142	01	001	EXCEDRIN	N	04/2012	2020-06-24 12:33:46.0
321327401	3061	LOG	CMED		12	VITAMIN D	2000	IU	QD	3	10/2011	12/2015	0		HEALTH PROMOTION		001079	01	002	VITAMIN D	N	11/2011	2020-06-24 12:33:38.0
412389401	3061	LOG	CMED		37	BENADRYL	25	MG	PRN	3	09/2012	04/2014	0		SLEEP AID		000004	02	002	BENADRYL	N	09/2013	2020-06-24 12:34:15.0
340813901	3061	LOG	CMED		20	MAGNESIUM LAXATIVE	300	MG	QD	3	11/2011	04/2012	0		INTERMITTENT CONSTIPATION		900018	01	001	LAXATIVES	N	03/2012	2020-06-24 12:33:46.0
412389301	3061	LOG	CMED		36	ASPIRIN	162	MG	QD	3	04/2013	12/2015	0		PROPHYLAXIS		000027	01	004	ASPIRIN	N	09/2013	2020-06-24 12:34:15.0
340813801	3061	LOG	CMED		19	BENADRYL	25	MG	QD	3	03/2009	09/2012	0		SLEEP		000004	02	002	BENADRYL	N	03/2012	2020-06-24 12:33:46.0
556698501	3061	LOG	CMED		50	VITAMIN D	2000	IU	QD	3	02/2016	02/2017	0		PROPHYLAXIS		001079	01	002	VITAMIN D	N	02/2016	2020-06-24 12:34:59.0
340813701	3061	LOG	CMED		18	PROPRANOLOL	30	MG	QW	3	12/2011	11/2012	0		PARKINSON'S DISEASE		000300	01	001	PROPRANOLOL	N	03/2012	2020-06-24 12:33:46.0
556698401	3061	LOG	CMED		49	PROPRANOLOL	0.5	TAB	BID	3	01/2016	10/2016	0		PARKINSON'S DISEASE		000300	01	001	PROPRANOLOL	N	02/2016	2020-06-24 12:34:59.0
340813501	3061	LOG	CMED		16	FLAX SEED	600	MG	QD	3	02/2012	04/2013	0		HEALTH PROMOTION		016494	03	002	FLAXSEED OIL	N	03/2012	2020-06-24 12:33:46.0
340813401	3061	LOG	CMED		15	FISH OIL	600	MG	QD	3	02/2012	04/2013	0		HEALTH PROMOTION		013341	01	001	FISH OIL	N	03/2012	2020-06-24 12:33:46.0
340813301	3061	LOG	CMED		14	CO ENZYME Q 10	600	MG	QD	3	01/2012	07/2012	0		HEALTH PROMOTION		005172	01	023	COENZYME Q10	N	03/2012	2020-06-24 12:33:46.0
340813201	3061	LOG	CMED		13	PROPRANOLOL	20	MG	QW	3	12/2011	12/2011	0		PARKINSON'S DISEASE		000300	01	001	PROPRANOLOL	N	03/2012	2020-06-24 12:33:46.0
316814701	3061	LOG	CMED		9	EXCEDRIN (ACETAMINOPHEN, ASPIRIN, CAFFEINE)	1	TAB	QD	3	10/2011	10/2011	0		HEADACHE		002142	01	001	EXCEDRIN	N	10/2011	2020-06-24 12:33:37.0
316814601	3061	LOG	CMED		8	IBUPROFEN	200	MG	QD	3	10/2011	10/2011	0		RIGHT LOWER EXTREMITY RADICULAR PAIN		001092	01	001	IBUPROFEN	N	10/2011	2020-06-24 12:33:37.0
281138801	3061	LOG	CMED		7	CO ENZYME Q 10	400	MG	BID	3	11/2010	01/2012	0		HEALTH PROMOTION		005172	01	023	COENZYME Q10	N	03/2011	2020-06-24 12:33:28.0
281138701	3061	LOG	CMED		6	VITAMIN D	4000	IU	QD	3	01/2008	10/2011	0		HEALTH PROMOTION		001079	01	002	VITAMIN D	N	03/2011	2020-06-24 12:33:28.0
281138601	3061	LOG	CMED		5	RED YEAST RICE	1200	MG	BID	3	06/2010	01/2012	0		HEALTH PROMOTION		057484	01	006	RED YEAST RICE	N	03/2011	2020-06-24 12:33:28.0
281138501	3061	LOG	CMED		4	ASPIRIN	81	MG	QD	3	03/2009	04/2013	0		HEALTH PROMOTION		000027	01	004	ASPIRIN	N	03/2011	2020-06-24 12:33:28.0
281138401	3061	LOG	CMED		3	MELATONIN	5	MG	QD	3	10/2009	10/2011	0		SLEEP HEALTH PROMOTION		012432	01	001	MELATONIN	N	03/2011	2020-06-24 12:33:28.0
281138301	3061	LOG	CMED		2	VITAMIN B 100 COMPLEX	1	TAB	QD	3	03/2009	04/2013	0		HEALTH PROMOTION		000035	01	002	VITAMIN B COMPLEX	N	03/2011	2020-06-24 12:33:28.0
281138201	3061	LOG	CMED		1	FISH OIL	4800	MG	QD	3	03/2009	10/2011	0		HEALTH PROMOTION		013341	01	001	FISH OIL	N	03/2011	2020-06-24 12:33:28.0
395554101	3061	LOG	CMED		26	PROPRANOLOL	10	MG	EOD	3	11/2012	12/2015	0		PARKINSON'S DISEASE		000300	01	001	PROPRANOLOL	N	04/2013	2020-06-24 12:34:10.0
395554001	3061	LOG	CMED		25	ARTANE	1	MG	EOD	3	11/2012	12/2015	0		PARKINSON'S DISEASE		000026	02	002	ARTANE	N	04/2013	2020-06-24 12:34:10.0
395553901	3061	LOG	CMED		24	RED YEAST RICE	1200	MG	QD	3	01/2012	12/2015	0		HEALTH PROMOTION		057484	01	006	RED YEAST RICE	N	04/2013	2020-06-24 12:34:10.0
434770601	3061	LOG	CMED		43	FLAX SEED OIL	2	G	QD	3	02/2014	12/2015	0		PROPHYLAXIS		016494	03	002	FLAXSEED OIL	N	04/2014	2020-06-24 12:34:25.0
434770501	3061	LOG	CMED		42	FISH OIL	2	G	QD	3	02/2014	12/2015	0		PROPHYLAXIS		013341	01	001	FISH OIL	N	04/2014	2020-06-24 12:34:25.0
562836001	3061	LOG	CMED		54	BABY ASPIRN	162	MG	QD	3	01/2016	06/2020	0		PROPHYLAXIS		000027	01	701	BABY ASPIRIN	N	04/2016	2022-09-13 07:29:02.0
12064fa2-b6b9-4cd0-bf9f-948ebe08cd5c	3061	V18	CONMED	06/2022	0	Flaxseed Oil					04/2018			22								09/2022	2022-09-07 00:00:00.0
616d3176-f7cf-4953-ac65-361ec792c16a	3061	V18	CONMED	06/2022	1	Ibuprofen					01/2017			17								09/2022	2022-09-07 00:00:00.0
b5d749e8-fcb5-45f1-adb2-41720a6fc878	3061	V18	CONMED	06/2022	3	Red Yeast Rice					04/2018			22								09/2022	2022-09-07 00:00:00.0
a6076f4f-1b4d-4533-a584-53dc4ef66c62	3061	V18	CONMED	06/2022	2	Magnesium Gluconate					08/2021			22								09/2022	2022-09-07 00:00:00.0
e1222409-ccbc-4fe5-a7ee-fd348119b469	3061	V18	CONMED	06/2022	4	Vitamin D					04/2018			24								09/2022	2022-09-07 00:00:00.0
2777b571-4ba2-4fed-9efa-5f701ce8812c	3061	V18	CONMED	06/2022	5	OMEGA-3 FATTY ACIDS					04/2018			22								09/2022	2022-09-07 00:00:00.0
379393301	3062	LOG	CMED		8	GUMMY FIBER PILLS	2	TAB	PRN	3	08/2012	09/2015	0		CONSTIPATION		005677	02	012	FIBER	N	12/2012	2020-06-24 12:33:59.0
445779901	3062	LOG	CMED		20	GUMMY CALCIUM CHEWS	500	MG	QD	3	01/2014	09/2015	0		PROPHYLAXIS		007515	01	001	CALCIUM	N	06/2014	2020-06-24 12:34:30.0
314354401	3062	LOG	CMED		7	ASPIRIN	2	TAB	PRN	3	01/2001	06/2020	0		PAIN		000027	01	004	ASPIRIN	N	09/2011	2022-09-13 07:29:02.0
314354301	3062	LOG	CMED		6	NAPROXEN	1	TAB	PRN	3	01/2001	06/2020	0		PAIN		002562	01	001	NAPROXEN	N	09/2011	2022-09-13 07:29:02.0
314354201	3062	LOG	CMED		5	CALCIUM	1	TAB	PRN	3	03/2008	01/2014	0		HEALTH PROMOTION		007515	01	001	CALCIUM	N	09/2011	2020-06-24 12:33:36.0
314354101	3062	LOG	CMED		4	GLUCOSAMINE	1	TAB	QD	3	03/2008	09/2013	0		HEALTH PROMOTION		009436	01	001	GLUCOSAMINE	N	09/2011	2020-06-24 12:33:36.0
412024201	3062	LOG	CMED		19	FLUTICASONE PROPIONATE	50	MCG	PRN	7	09/2013	10/2013	0		SEASONAL ALLERGIES		009722	02	001	FLUTICASONE PROPIONATE	N	09/2013	2020-06-24 12:34:15.0
280082101	3062	LOG	CMED		2	ASPIRIN	81	MG	QD	3	03/2008	12/2018	0		HEALTH PROMOTION		000027	01	004	ASPIRIN	N	03/2011	2020-06-24 12:33:27.0
280082001	3062	LOG	CMED		1	OLMESARTAN	10	MG	QD	3	03/2008	11/2011	0		HYPERTENSION		016354	01	001	OLMESARTAN	N	03/2011	2020-06-24 12:33:27.0
445780101	3062	LOG	CMED		21	PRENATAL VITAMIN	1	TAB	QD	3	01/2014	06/2020	0		FERRITIN DEFICIENCY		075041	01	075	MULTIVITAMIN	N	06/2014	2022-09-13 07:29:02.0
511008801	3062	LOG	CMED		22	METOPROLOL SUCCINATE ER	25	MG	PRN	3	03/2015	03/2015	0		ARRHYTHMIA		003769	03	001	METOPROLOL SUCCINATE	N	03/2015	2020-06-24 12:34:44.0
627934801	3062	LOG	CMED		27	METROPOLOL SUCCINATE	25	MG	PRN	3	06/2016	06/2020	0		ARRHYTHMIA		003769	01	001	METOPROLOL	N	04/2017	2022-09-13 07:29:02.0
314354001	3062	LOG	CMED		3	CRANBERRY CAPSULE	1	TAB	PRN	3	06/2011	01/2015	0		BLADDER HEALTH PROMOTION		063545	03	002	CRANBERRY EXTRACT	N	09/2011	2020-06-24 12:33:36.0
556964701	3062	LOG	CMED		23	GLUCOSAMINE	250	MG	QD	3	01/2016	07/2018	0		PROPHYLAXIS		009436	01	001	GLUCOSAMINE	N	02/2016	2020-06-24 12:34:59.0
3ae37427-533b-46a1-b6e1-4eba4e8189a0	3062	V18	CONMED	05/2022	0	Metoprolol Succinate					06/2016			2								09/2022	2022-09-07 00:00:00.0
0ecda408-1ce1-4779-9774-13e96457e305	3062	V18	CONMED	05/2022	2	Prenatal Vitamin					01/2014			25								09/2022	2022-09-07 00:00:00.0
f054f301-96fb-447e-ba75-c4c41e15bda6	3062	V18	CONMED	05/2022	1	Fiber					07/2012			6								09/2022	2022-09-07 00:00:00.0
b47a05bd-4eaa-4a8f-88f9-0290181a6567	3062	V18	CONMED	05/2022	3	Vitamin D3					09/2019			24								09/2022	2022-09-07 00:00:00.0
283453201	3063	LOG	CMED		5	ADVIL MIGRANE	400	MG	PRN	3	03/2010	06/2020	0		HEADACHES		001092	01	030	ADVIL	N	03/2011	2022-09-13 07:29:02.0
283453101	3063	LOG	CMED		4	ACETAMINOPHEN	500	MG	PRN	3	03/2010	06/2020	0		HEADACHES		000200	01	009	ACETAMINOPHEN	N	03/2011	2022-09-13 07:29:02.0
283453001	3063	LOG	CMED		3	SUGAR FREE CHILDREN'S MULTIVITAMIN	1	TAB	QD	3	03/2008	06/2020	0		HEALTH PROMOTION		075041	01	075	MULTIVITAMIN	N	03/2011	2022-09-13 07:29:02.0
283452901	3063	LOG	CMED		2	CO ENZYME Q-10	300	MG	QD	3	09/2010	06/2020	0		HEALTH PROMOTION		005172	01	023	COENZYME Q10	N	03/2011	2022-09-13 07:29:02.0
283452801	3063	LOG	CMED		1	FISH OIL (1000 MG) WITH OMEGA 3'S ( 300MG)	2	TAB	QD	3	09/2010	06/2020	0		HEALTH PROMOTION		013341	01	001	FISH OIL	N	03/2011	2022-09-13 07:29:02.0
288502001	3064	LOG	CMED		3	PAROXETINE	20	MG	QD	3	04/2011	06/2011	0		PERI-MENOPAUSE		008308	01	001	PAROXETINE	N	04/2011	2020-06-24 12:33:30.0
288501901	3064	LOG	CMED		2	ESTROVEN	2	CAPS	QD	3	04/2011	05/2011	0		HOT FLASHES		021508	01	001	ESTROVEN	N	04/2011	2020-06-24 12:33:30.0
288501801	3064	LOG	CMED		1	VITAMIN D3	5000	IU	QD	3	04/2011	07/2011	0		HEALTH PROMOTION		003185	01	005	VITAMIN D3	N	04/2011	2020-06-24 12:33:30.0
416956901	3064	LOG	CMED		17	COSTCO HAIR & NAILS MULTIVITAMIN	2	TABS	PRN	3	09/2013	06/2020	0		HEALTH PROMOTION		075041	01	075	MULTIVITAMIN	N	11/2013	2022-09-13 07:29:02.0
416902501	3064	LOG	CMED		16	DOXYCYCLINE	20	MG	QD	3	09/2013	10/2013	0		DRY EYE & ROSACEA		000557	01	001	DOXYCYCLINE	N	11/2013	2020-06-24 12:34:17.0
427915401	3064	LOG	CMED		18	MELATONIN ULTRA (THEANINE, GABA, VIT B6, CA, CHAMOMILE, VALERIAN)	3	MG	QD	3	02/2014	02/2014	0		SLEEP AID		012432	01	001	MELATONIN	N	02/2014	2020-06-24 12:34:23.0
474507901	3064	LOG	CMED		21	MELATONIN	3	MG	QD	3	08/2014	03/2017	0		SLEEP AID		012432	01	001	MELATONIN	N	11/2014	2020-06-24 12:34:34.0
521369001	3064	LOG	CMED		22	CITALOPRAM (CELEXA)	10	MG	QD	3	05/2015	01/2016	0		SLEEP AID		005826	01	001	CITALOPRAM	N	05/2015	2020-06-24 12:34:47.0
569862801	3064	LOG	CMED		25	LOSARTAN	25	MG	QD	3	01/2016	06/2016	0		HYPERTENSION		011216	01	001	LOSARTAN	N	05/2016	2020-06-24 12:35:04.0
569862701	3064	LOG	CMED		24	CITALOPRAM	20	MG	QD	3	01/2016	06/2020	0		SLEEP AID		005826	01	001	CITALOPRAM	N	05/2016	2022-09-13 07:29:02.0
689421401	3064	LOG	CMED		27	LATANAPROST 0.01%	1	DROP	QD	8	03/2018	06/2020	0		GLAUCOMA		015756	01	042	LATANAPROST/TIMOLOL	N	05/2018	2022-09-13 07:29:02.0
689421301	3064	LOG	CMED		26	SUSTANE EYE DROPS	1	DROP	BID	8	01/2018	06/2020	0		DRY EYE		900562	01	001	OTHER OPHTHALMOLOGICALS	N	05/2018	2022-09-13 07:29:02.0
552350001	3064	LOG	CMED		23	LISINOPRIL	50	MG	QD	3	12/2015	01/2016	0		HYPERTENSION		008940	01	001	LISINOPRIL	N	02/2016	2020-06-24 12:34:58.0
744569201	3064	LOG	CMED		31	ALLEGRA	180	MG	PRN	3	04/2019	06/2020	0		ALLERGIES		013142	02	002	ALLEGRA	N	06/2019	2022-09-13 07:29:02.0
744569101	3064	LOG	CMED		30	FLUTICASONE	2	SPRAY	PRN	7	04/2019	06/2020	0		NASAL CONGESTION		009722	01	001	FLUTICASONE	N	06/2019	2022-09-13 07:29:02.0
744569001	3064	LOG	CMED		29	KRILL OIL	750	MG	QD	3	05/2016	06/2020	0		DRY EYES		901137	01	001	HOMEOPATHIC PREPARATION	N	06/2019	2022-09-13 07:29:02.0
744568901	3064	LOG	CMED		28	MELATONIN	3	MG	QD	3	08/2014	06/2020	0		SLEEP AID		012432	01	001	MELATONIN	N	06/2019	2022-09-13 07:29:02.0
379416801	3064	LOG	CMED		12	SUSTANE EYE DROPS	1	DROP	PRN	8	12/2010	12/2012	0		DRY EYE		900562	01	001	OTHER OPHTHALMOLOGICALS	N	12/2012	2020-06-24 12:33:58.0
364362401	3064	LOG	CMED		11	OMEGA 3 KRILL OIL	500	MG	QD	3	08/2012	05/2016	0		HEALTH PROMOTION		013341	01	001	FISH OIL	N	09/2012	2020-06-24 12:33:55.0
364362301	3064	LOG	CMED		9	OXYCODONE	5	MG	PRN	3	11/2011	11/2011	0		CARPAL TUNNEL SYNDROME		000456	01	001	OXYCODONE	N	09/2012	2020-06-24 12:33:55.0
401194401	3064	LOG	CMED		14	UNIVERA FISH OIL	1	CAP	TID	3	02/2013	03/2013	0		HEALTH PROMOTION		013341	01	001	FISH OIL	N	06/2013	2020-06-24 12:34:11.0
407538501	3064	LOG	CMED		15	NEILMED SALINE WASH	1	PACKET	PRN	9	07/2013	06/2020	0		NASAL CONGESTION		017651	01	003	NEILMED SINUS RINSE	N	08/2013	2022-09-13 07:29:02.0
397509701	3064	LOG	CMED		13	UNIVERA MULTIVITAMINS	4	TABS	QD	3	02/2013	03/2013	0		HEALTH PROMOTION		075041	01	075	MULTIVITAMIN	N	05/2013	2020-06-24 12:34:10.0
439929601	3064	LOG	CMED		19	MELATONIN	3	MG	QD	3	02/2014	07/2014	0		SLEEP AID		012432	01	001	MELATONIN	N	05/2014	2020-06-24 12:34:28.0
474507801	3064	LOG	CMED		20	PROBIOTIC	2	CAP	QD	3	09/2014	06/2020	0		HEALTH PROMOTION		000797	01	001	LACTOBACILLUS ACIDOPHILUS	N	11/2014	2022-09-13 07:29:02.0
337443301	3064	LOG	CMED		10	NEILMED SALINE WASH	1	PACKET	QD	9	02/2012	07/2013	0		NASAL CONGESTION		017651	01	003	NEILMED SINUS RINSE	N	03/2012	2020-06-24 12:33:45.0
311800601	3064	LOG	CMED		8	NORTRIPTYLINE	10	MG	QD	3	06/2011	06/2011	0		CARPAL TUNNEL SYNDROME		000065	01	001	NORTRIPTYLINE	N	09/2011	2020-06-24 12:33:35.0
311800501	3064	LOG	CMED		7	COSTCO HAIR & NAILS MULTIVITAMIN	2	TABS	QD	3	06/2011	09/2013	0		HEALTH PROMOTION		075041	01	075	MULTIVITAMIN	N	09/2011	2020-06-24 12:33:35.0
311800401	3064	LOG	CMED		6	CITALOPRAM (CELEXA)	20	MG	QD	3	06/2011	05/2015	0		SLEEP AID		005826	01	001	CITALOPRAM	N	09/2011	2020-06-24 12:33:35.0
311800301	3064	LOG	CMED		5	VITAMIN D3	5000	IU	QD	3	07/2011	06/2020	0		HEALTH PROMOTION		003185	01	005	VITAMIN D3	N	09/2011	2022-09-13 07:29:02.0
288502101	3064	LOG	CMED		4	PROBIOTIC	1	CAP	QD	3	04/2011	09/2014	0		HEALTH PROMOTION		000797	01	001	LACTOBACILLUS ACIDOPHILUS	N	04/2011	2020-06-24 12:33:30.0
9eefc905-1b7c-4e51-a87e-6ae4f601ca22	3064	V18	CONMED	05/2022	7	vitamin D					04/2011			24								12/2021	2021-12-10 00:00:00.0
623638c1-36b5-4d1b-89f7-000cf04c20f1	3064	V18	CONMED	05/2022	4	Metamucil					01/2018			6								12/2021	2021-12-10 00:00:00.0
a22c1c58-1e53-402a-b97b-41b34cf4eb56	3064	V18	CONMED	05/2022	5	Citalopram					05/2015	12/2021		15								12/2021	2022-09-07 00:00:00.0
1cccd747-c92a-428a-b5a8-397d85ad5e9d	3064	V18	CONMED	05/2022	0	Zinc					02/2020			24								12/2021	2021-12-10 00:00:00.0
e9df2882-e39a-4306-8fcf-141755a774ee	3064	V18	CONMED	05/2022	8	Latanaprost eye drops					03/2018			25								12/2021	2021-12-10 00:00:00.0
9bdaeadc-b46f-4fc5-97a0-122d9d7c49ae	3064	V18	CONMED	05/2022	1	probiotic					09/2014			22								12/2021	2021-12-10 00:00:00.0
ef1aaaa8-b4b8-4b31-bb76-33b6c9ed0a4f	3064	V18	CONMED	05/2022	6	Melatonin					02/2014			15								12/2021	2021-12-10 00:00:00.0
04cd51b9-967b-4426-bd8f-8bbf7a06f8a0	3064	V18	CONMED	05/2022	3	Calcium					06/2011			24								12/2021	2021-12-10 00:00:00.0
42dad166-2b3b-4097-97ee-f54ff03f5c4e	3064	V18	CONMED	05/2022	2	Krill oil					08/2012			25								12/2021	2021-12-10 00:00:00.0
351071001	3066	LOG	CMED		17	VALIUM	25	MG	PRN	3	03/2012	07/2013	0		ANXIETY		000170	01	002	VALIUM	N	06/2012	2020-06-22 09:28:41.0
332466201	3066	LOG	CMED		16	IBUPROFEN	200	MG	TID	3	01/2012	02/2012	0		CAROTIDYNIA		001092	01	001	IBUPROFEN	N	02/2012	2020-06-22 09:28:41.0
314463901	3066	LOG	CMED		13	HYDROCORTISONE	1	ML	PRN	8	06/2011	08/2011	0		PUBIC ITCH		000286	01	001	HYDROCORTISONE	N	09/2011	2020-06-22 09:28:41.0
314463801	3066	LOG	CMED		12	CIMETIDINE (TAGAMET)	200	MG	Q4H	3	06/2011	06/2011	0		DILTIAZEM/POLOX ALLERGY		003974	01	001	CIMETIDINE	N	09/2011	2020-06-22 09:28:41.0
314463701	3066	LOG	CMED		11	BENADRYL	50	MG	Q4H	3	06/2011	06/2011	0		DILTIAZEM/POLOX ALLERGY		000004	02	002	BENADRYL	N	09/2011	2020-06-22 09:28:41.0
329107501	3066	LOG	CMED		15	KLIMAKTOPLANT HOMEOPATHIC REMEDY	1	TAB	BID	3	12/2011	08/2013	0		HOT FLASHES		022066	01	001	KLIMAKTOPLANT	N	01/2012	2020-06-22 09:28:41.0
411038101	3066	LOG	CMED		23	KLIMAKTOPLANT HOMEOPATHIC REMEDY	1	TAB	PRN	3	08/2013	01/2016	0		HOT FLASHES		022066	01	001	KLIMAKTOPLANT	N	09/2013	2020-06-22 09:28:41.0
419522001	3066	LOG	CMED		28	ALEVE (NAPROXEN)	1	TAB	QD	3	11/2013	01/2014	0		RESTLESS LEG SYNDROME		002562	02	018	ALEVE	N	12/2013	2020-06-22 09:28:41.0
480964001	3066	LOG	CMED		44	FISH OIL	1000	MG	QD	3	10/2014	06/2016	0		PROPHYLAXIS		013341	01	001	FISH OIL	N	12/2014	2020-06-22 09:28:41.0
562911801	3066	LOG	CMED		56	AMOXICILLIN	500	MG	QID	3	03/2016	04/2016	0		PROPHYLAXIS FOR TOOTH INFECTION		002496	01	001	AMOXICILLIN	N	04/2016	2020-06-22 09:28:41.0
562911701	3066	LOG	CMED		55	ASPIRIN	81	MG	QD	3	02/2016	02/2017	0		PROPHYLAXIS		000027	01	004	ASPIRIN	N	04/2016	2020-06-22 09:28:41.0
562911601	3066	LOG	CMED		54	STOOL SOFTENER	1	CAP	PRN	3	11/2015	01/2017	0		CONSTIPATION		000616	02	029	STOOL SOFTENER	N	04/2016	2020-06-22 09:28:41.0
638314801	3066	LOG	CMED		58	PEACH KERNAL	3	TAB	QD	3	01/2017	03/2019	0		CONSTIPATION		016726	05	001	PRUNUS PERSICA SEED	N	06/2017	2020-06-22 09:28:41.0
551552201	3066	LOG	CMED		53	TYLENOL	2	TAB	BID	3	01/2016	01/2016	0		PAIN RELIEF FROM INGROWN NAIL REMOVAL		000200	01	005	TYLENOL	N	01/2016	2020-06-22 09:28:41.0
745184901	3066	LOG	CMED		60	SERTRALINE	100	MG	QD	3	06/2017	06/2020	0		ANGER		010114	01	001	SERTRALINE	N	06/2019	2022-09-13 07:29:02.0
745184801	3066	LOG	CMED		59	PEACH SEED KERNAL	6	TAB	QD	3	03/2019	06/2020	0		CONSTIPATION		900475	01	001	ALL OTHER NON-THERAPEUTIC PRODUCTS	N	06/2019	2022-09-13 07:29:02.0
441612501	3066	LOG	CMED		37	ALLEVE (NAPROXEN)	1	TAB	QD	3	01/2014	06/2014	0		RESTLESS LEG SYNDROME		002562	02	018	ALEVE	N	06/2014	2020-06-22 09:28:41.0
297372401	3066	LOG	CMED		10	DILTIAZEM 2%/POLOX 20%	1	UNIT	TID	8	06/2011	06/2011	0		ANAL FISSURE		004897	01	001	DILTIAZEM	N	06/2011	2020-06-22 09:28:41.0
297372301	3066	LOG	CMED		9	ACETAMINOPHEN (TYLENOL EXTRA STRENGTH)	1000	MG	PRN	3	01/1999	08/2013	0		PAIN		000200	01	009	ACETAMINOPHEN	N	06/2011	2020-06-22 09:28:41.0
295300501	3066	LOG	CMED		8	ALEVE (NAPROXEN)	1	TAB	PRN	3	04/2000	08/2011	0		PAIN		002562	02	018	ALEVE	N	06/2011	2020-06-22 09:28:41.0
295300401	3066	LOG	CMED		7	PRILOSEC OTC	1	TAB	PRN	3	03/2010	07/2013	0		GERD		006612	01	005	PRILOSEC	N	06/2011	2020-06-22 09:28:41.0
295300301	3066	LOG	CMED		6	ONE-A-DAY VITAMIN	1	TAB	QD	3	11/2004	06/2020	0		HEALTH PROMOTION		075041	01	075	MULTIVITAMIN	N	06/2011	2022-09-13 07:29:02.0
295300201	3066	LOG	CMED		5	CALCIUM	600	MG	BID	3	01/1986	06/2020	0		HEALTH PROMOTION		007515	01	001	CALCIUM	N	06/2011	2022-09-13 07:29:02.0
295300101	3066	LOG	CMED		4	GLUCOSAMINE & MSM (1500 MG/1500 MG)	1	TAB	QD	3	01/1986	05/2014	0		OSTEOARTHRITIS		009436	01	001	GLUCOSAMINE	N	06/2011	2020-06-22 09:28:41.0
295300001	3066	LOG	CMED		3	VITAMIN C	1000	MG	QD	3	01/1981	06/2020	0		HEALTH PROMOTION		000080	01	003	VITAMIN C	N	06/2011	2022-09-13 07:29:02.0
295299901	3066	LOG	CMED		2	LEVOTHYROXINE	25	MCG	QD	3	01/2011	06/2020	0		HYPOTHYROIDISM		000680	01	001	LEVOTHYROXINE	N	06/2011	2022-09-13 07:29:02.0
295299801	3066	LOG	CMED		1	PREMPRO (0.3 MG ESTROGEN - 1.5 MG PROGESTIN)	1	TAB	QIW	3	01/2011	09/2011	0		HORMONE REPLACEMENT		012435	01	006	PREMPRO	N	06/2011	2020-06-22 09:28:41.0
315848801	3066	LOG	CMED		14	PREMPRO (0.3 MG ESTROGEN - 1.5 MG PROGESTIN)	1	TAB	QW	3	09/2011	11/2011	0		HORMONE REPLACEMENT		012435	01	006	PREMPRO	N	10/2011	2020-06-22 09:28:41.0
351071101	3066	LOG	CMED		18	IBUPROFEN	200	MG	PRN	3	02/2012	06/2020	0		PAIN		001092	01	001	IBUPROFEN	N	06/2012	2022-09-13 07:29:02.0
741288401	3067	LOG	CMED		56	MELATONIN	3	MG	QD	3	11/2017	06/2020	0		SLEEP		012432	01	001	MELATONIN	N	05/2019	2022-09-13 07:29:02.0
416803901	3067	LOG	CMED		28	CIALIS	60	MG	PRN	3	10/2013	12/2013	0		ERECTILE DYSFUNCTION		015792	01	002	CIALIS	N	11/2013	2020-06-22 09:37:32.0
405503101	3067	LOG	CMED		24	LIQUID COQ-10	100	MG	QD	3	06/2012	06/2020	0		PROPHYLAXIS		005172	01	023	COENZYME Q10	N	07/2013	2022-09-13 07:29:02.0
427951001	3067	LOG	CMED		31	FAMOTIDINE	40	MG	QD	3	02/2014	02/2014	0		GERD		007060	01	001	FAMOTIDINE	N	02/2014	2020-06-22 09:37:32.0
364363101	3067	LOG	CMED		17	ACETAMINOPHEN	500	MG	PRN	3	08/2012	10/2012	0		LOWER BACK PAIN		000200	01	009	ACETAMINOPHEN	N	09/2012	2020-06-22 09:37:32.0
427950901	3067	LOG	CMED		30	OMEPRAZOLE (PRILOSEC)	20	MG	QD	3	02/2014	02/2014	0		GERD		006612	01	001	OMEPRAZOLE	N	02/2014	2020-06-22 09:37:32.0
364363001	3067	LOG	CMED		16	ASPIRIN	650	MG	PRN	3	08/2012	10/2012	0		LOWER BACK PAIN		000027	01	004	ASPIRIN	N	09/2012	2020-06-22 09:37:32.0
427950801	3067	LOG	CMED		29	OMEPRAZOLE (PRILOSEC)	20	MG	BID	3	01/2014	02/2014	0		GERD		006612	01	001	OMEPRAZOLE	N	02/2014	2020-06-22 09:37:32.0
364362901	3067	LOG	CMED		15	IBUPROFEN	400	MG	PRN	3	08/2012	06/2014	0		LOWER BACK PAIN		001092	01	001	IBUPROFEN	N	09/2012	2020-06-22 09:37:32.0
479621901	3067	LOG	CMED		43	REVATIO (SILDENAFIL)	80	MG	PRN	3	09/2014	12/2015	0		ERECTILE DYSFUNCTION		013675	02	127	REVATIO	N	11/2014	2020-06-22 09:37:32.0
401298801	3067	LOG	CMED		23	OMEGA 3 FISH OIL/KRILL OIL	1000	MG	QD	3	04/2012	07/2013	0		HEALTH PROMOTION		013341	01	001	FISH OIL	N	06/2013	2020-06-22 09:37:32.0
517620601	3067	LOG	CMED		45	NAPROXEN (ALLEVE)	600	MG	PRN	3	09/2014	02/2016	0		LOWER BACK PAIN		002562	01	001	NAPROXEN	N	04/2015	2020-06-22 09:37:32.0
401298701	3067	LOG	CMED		22	ASPIRIN	81	MG	QD	3	11/2012	04/2019	0		HEART HEALTH PROMOTION		000027	01	004	ASPIRIN	N	06/2013	2020-06-22 09:37:32.0
558411101	3067	LOG	CMED		48	GABAPENTIN	300	MG	QD	3	02/2016	11/2018	0		BACK PAIN RELIEF		010030	01	001	GABAPENTIN	N	03/2016	2020-06-22 09:37:32.0
401298401	3067	LOG	CMED		19	ASPIRIN	325	MG	QD	3	10/2012	11/2012	0		HEART HEALTH PROMOTION		000027	01	004	ASPIRIN	N	06/2013	2020-06-22 09:37:32.0
558411001	3067	LOG	CMED		47	MELOXICAM	7.5	MG	PRN	3	02/2016	08/2017	0		BACK PAIN RELIEF		010444	01	001	MELOXICAM	N	03/2016	2020-06-22 09:37:32.0
566251501	3067	LOG	CMED		50	SILDENAFIL	100	MG	PRN	3	12/2015	12/2018	0		ERECTILE DYSFUNCTION		013675	01	001	SILDENAFIL	N	04/2016	2020-06-22 09:37:32.0
401298301	3067	LOG	CMED		18	ACETAMINOPHEN	500	MG	TID	3	10/2012	12/2012	0		LOWER BACK PAIN		000200	01	009	ACETAMINOPHEN	N	06/2013	2020-06-22 09:37:32.0
566251401	3067	LOG	CMED		49	FOLIC ACID	800	MCG	QD	3	04/2016	06/2020	0		PD HEALTH PROMOTION		000242	01	001	FOLIC ACID	N	04/2016	2022-09-13 07:29:02.0
452143201	3067	LOG	CMED		41	REVATIO (SILDENAFIL)	60	MG	PRN	3	12/2013	09/2014	0		ERECTILE DYSFUNCTION		013675	02	127	REVATIO	N	08/2014	2020-06-22 09:37:32.0
687658101	3067	LOG	CMED		55	ZOLOFT	50	MG	QD	3	11/2017	09/2018	0		ANXIETY		010114	02	002	ZOLOFT	N	05/2018	2020-06-22 09:37:32.0
452143101	3067	LOG	CMED		40	ALEVE	1	TAB	TID	3	07/2014	11/2014	0		RELIEF FROM BACK PAIN		002562	02	018	ALEVE	N	08/2014	2020-06-22 09:37:32.0
687658001	3067	LOG	CMED		54	VITAMIN B-12	1000	MG	QD	3	10/2017	06/2020	0		PD HEALTH PROMOTION		000562	01	024	VITAMIN B12	N	05/2018	2022-09-13 07:29:02.0
452143001	3067	LOG	CMED		39	TYLENOL	500	MG	BID	3	07/2014	07/2014	0		RELIEF FROM BACK PAIN		000200	01	005	TYLENOL	N	08/2014	2020-06-22 09:37:32.0
687657901	3067	LOG	CMED		53	LUTICASONE	1	SPRAY	PRN	7	05/2018	06/2020	0		SEASONAL ALLERGIES		009722	01	001	FLUTICASONE	N	05/2018	2022-09-13 07:29:02.0
452142901	3067	LOG	CMED		38	FAMOTIDINE	40	MG	BID	3	02/2014	06/2020	0		GERD		007060	01	001	FAMOTIDINE	N	08/2014	2022-09-13 07:29:02.0
687657701	3067	LOG	CMED		51	MELOXICAM	15	MG	QD	3	08/2017	11/2017	0		BACK PAIN RELIEF		010444	01	001	MELOXICAM	N	05/2018	2020-06-22 09:37:32.0
452142701	3067	LOG	CMED		36	ALEVE	1	TAB	BID	3	06/2014	07/2014	0		RELIEF FROM BACK PAIN		002562	02	018	ALEVE	N	08/2014	2020-06-22 09:37:32.0
289095701	3067	LOG	CMED		6	FOLIC ACID	400	MG	QD	3	06/2007	04/2016	0		PD HEALTH PROMOTION		000242	01	001	FOLIC ACID	N	05/2011	2020-06-22 09:37:32.0
452142601	3067	LOG	CMED		35	LOSARTAN	50	MG	QD	3	06/2014	09/2018	0		HYPERTENSION		011216	01	001	LOSARTAN	N	08/2014	2020-06-22 09:37:32.0
289095501	3067	LOG	CMED		4	SIMVASTATIN	40	MG	QD	3	04/2005	06/2020	0		HYPERCHOLESTEROLEMIA		008481	01	001	SIMVASTATIN	N	05/2011	2022-09-13 07:29:02.0
479621801	3067	LOG	CMED		42	GABAPENTIN	300	MG	QD	3	11/2014	12/2014	0		RELIEF FROM BACK PAIN		010030	01	001	GABAPENTIN	N	11/2014	2020-06-22 09:37:32.0
289095301	3067	LOG	CMED		2	ATENOLOL	25	MG	QD	3	04/2005	06/2020	0		HYPERTENSION		004229	01	001	ATENOLOL	N	05/2011	2022-09-13 07:29:02.0
440521101	3067	LOG	CMED		34	CALCITONIN-SALMON NASAL SPRAY	1	SPRAY	QD	7	03/2014	04/2014	0		RELIEF FROM BACK PAIN		003719	03	001	CALCITONIN, SALMON	N	05/2014	2020-06-22 09:37:32.0
440521001	3067	LOG	CMED		33	HYDROCODONE/ACETAMINOPHEN 5/325MG	1	TAB	PRN	3	02/2014	03/2014	0		PAIN RELIEF FROM BACK INJURY		015542	01	002	ACETAMINOPHEN W/HYDROCODONE	N	05/2014	2020-06-22 09:37:32.0
440520901	3067	LOG	CMED		32	ONDANSETRON	4	MG	PRN	3	02/2014	03/2014	0		NAUSEA		009553	01	001	ONDANSETRON	N	05/2014	2020-06-22 09:37:32.0
498553201	3067	LOG	CMED		44	ALENDRONATE SODIUM	70	MG	QW	3	12/2014	07/2015	0		OSTEOPOROSIS		012203	02	001	ALENDRONATE SODIUM	N	01/2015	2020-06-22 09:37:32.0
311827101	3067	LOG	CMED		14	FLUTICASONE	2	SPRAY	QD	7	06/2011	07/2011	0		SEASONAL ALLERGIES		009722	01	001	FLUTICASONE	N	09/2011	2020-06-22 09:37:32.0
311827001	3067	LOG	CMED		13	COENZYME Q10	600	MG	QD	3	08/2011	06/2012	0		HEALTH PROMOTION		005172	01	023	COENZYME Q10	N	09/2011	2020-06-22 09:37:32.0
289096301	3067	LOG	CMED		12	QUNOL LIQUID CO ENZYME Q10	600	MG	BID	3	04/2009	08/2011	0		PD HEALTH PROMOTION		005172	01	023	COENZYME Q10	N	05/2011	2020-06-22 09:37:32.0
289096201	3067	LOG	CMED		11	COMPLETE SENIOR VITAMIN (BIMART BRAND)	1	PILL	QD	3	04/2006	04/2013	0		HEALTH PROMOTION		075041	01	075	MULTIVITAMIN	N	05/2011	2020-06-22 09:37:32.0
289096101	3067	LOG	CMED		10	VITAMIN D3	1000	IU	QD	3	06/2009	06/2020	0		PD HEALTH PROMOTION		003185	01	005	VITAMIN D3	N	05/2011	2022-09-13 07:29:02.0
289096001	3067	LOG	CMED		9	VITAMIN E	400	IU	QD	3	06/2009	10/2011	0		PD HEALTH PROMOTION		001105	01	002	VITAMIN E	N	05/2011	2020-06-22 09:37:32.0
289095901	3067	LOG	CMED		8	OMEGA 3 FISH OIL/KRILL OIL	1200	MG	QD	3	02/2009	02/2012	0		PD HEALTH PROMOTION		013341	01	001	FISH OIL	N	05/2011	2020-06-22 09:37:32.0
289095801	3067	LOG	CMED		7	ASPIRIN	81	MG	QD	3	06/2007	02/2012	0		HEALTH PROMOTION		000027	01	004	ASPIRIN	N	05/2011	2020-06-22 09:37:32.0
289095601	3067	LOG	CMED		5	SILDENAFIL (VIAGRA)	50	MG	PRN	3	04/2008	08/2013	0		ERECTILE DYSFUNCTION		013675	01	001	SILDENAFIL	N	05/2011	2020-06-22 09:37:32.0
289095401	3067	LOG	CMED		3	FAMOTODINE	40	MG	BID	3	04/2005	01/2014	0		GERD		007060	01	001	FAMOTIDINE	N	05/2011	2020-06-22 09:37:32.0
289095201	3067	LOG	CMED		1	LOSARTAN	100	MG	QD	3	04/2005	06/2014	0		HYPERTENSION		011216	01	001	LOSARTAN	N	05/2011	2020-06-22 09:37:32.0
741288501	3067	LOG	CMED		57	DULOXETINE	60	MG	QD	3	09/2018	06/2020	0		DEPRESSION		017493	01	001	DULOXETINE	N	05/2019	2022-09-13 07:29:02.0
409046801	3067	LOG	CMED		26	SILDENAFIL (REVATIO)	60	MG	PRN	3	08/2013	10/2013	0		ERECTILE DYSFUNCTION		013675	01	001	SILDENAFIL	N	08/2013	2020-06-22 09:37:32.0
dcec5996-d6ad-462f-b90a-f3795cd9b512	3067	V18	CONMED	04/2022	4	Duloxetine					09/2018			10								01/2022	2022-01-18 00:00:00.0
63fa1e7d-b0aa-4267-8909-6d2ea22f7bb9	3067	V18	CONMED	04/2022	5	Pantaprazole					11/2021			12								01/2022	2022-01-18 00:00:00.0
7c9d9237-8d02-46fd-87f5-c5d3736fa845	3067	V18	CONMED	04/2022	2	Sertraline					11/2017			1								01/2022	2022-01-18 00:00:00.0
561d354e-023c-4d0c-8e4d-c678241f565c	3067	V18	CONMED	04/2022	0	Simvastatin					04/2005			25								01/2022	2022-01-18 00:00:00.0
b3307b0b-c077-4b4f-9039-15045c4bfdfa	3067	V18	CONMED	04/2022	1	atenolol					04/2005			14								01/2022	2022-01-18 00:00:00.0
4d303c37-13da-4edb-ae77-b4d572b91f74	3067	V18	CONMED	04/2022	3	Losartin					04/2005			14								01/2022	2022-01-18 00:00:00.0
407754101	3068	LOG	CMED		40	MULTIVITAMIN	1	TAB	QD	3	05/2013	06/2020	0		HEALTH PROMOTION		075041	01	075	MULTIVITAMIN	N	08/2013	2022-09-13 07:29:02.0
407754001	3068	LOG	CMED		39	VITAMIN C	500	MG	QD	3	05/2013	06/2020	0		HEALTH PROMOTION		000080	01	003	VITAMIN C	N	08/2013	2022-09-13 07:29:02.0
407753901	3068	LOG	CMED		38	ASPIRIN	81	MG	QD	3	05/2013	06/2020	0		HEART HEALTH PROMOTION		000027	01	004	ASPIRIN	N	08/2013	2022-09-13 07:29:02.0
407753801	3068	LOG	CMED		37	ASPIRIN	325	MG	QD	3	04/2013	05/2013	0		HEART HEALTH PROMOTION		000027	01	004	ASPIRIN	N	08/2013	2020-06-24 12:34:14.0
407753701	3068	LOG	CMED		36	CEPHALEXINE	500	MG	PRN	3	04/2013	06/2020	0		ANTIBIOTIC BEFORE-DENTAL SURGERY		001455	01	464	CEPHALEXINE	N	08/2013	2022-09-13 07:29:02.0
407748301	3068	LOG	CMED		35	HYDROCODONE	10	MG	Q4H	3	04/2013	04/2013	0		POST-SURGERY PAIN RELIEVER		000600	01	001	HYDROCODONE	N	08/2013	2020-06-24 12:34:14.0
493116001	3068	LOG	CMED		47	STUDY DRUG (DONEPEZIL/PLACEBO)	2.5	MG	QD	3	10/2014	11/2014	0		CLINICAL TRIAL (COGNITIVE DECLINE)		999997	01	001	INVESTIGATIONAL DRUG	N	01/2015	2020-06-24 12:34:39.0
535523601	3068	LOG	CMED		51	DONEPEZIL	10	MG	QD	3	09/2015	06/2020	0		GAIT AND BALANCE IMPROVEMENT		013189	01	001	DONEPEZIL	N	09/2015	2022-09-13 07:29:02.0
340406801	3068	LOG	CMED		18	CELECOXIB	200	MG	QD	3	09/2011	06/2012	0		INFLAMATION & PAIN		014005	01	001	CELECOXIB	N	03/2012	2020-06-24 12:33:46.0
315622501	3068	LOG	CMED		17	INFLUENZA VACCINE	1	SHOT	QD	2	09/2011	09/2011	0		PROPHYLAXIS		000270	01	037	INFLUENZA VACCINE	N	10/2011	2020-06-24 12:33:36.0
315622401	3068	LOG	CMED		16	CELECOXIB	200	MG	PRN	3	08/2011	06/2012	0		INFLAMATION & PAIN		014005	01	001	CELECOXIB	N	10/2011	2020-06-24 12:33:36.0
293957701	3068	LOG	CMED		15	1.1% FLUORIDE TOOTHPASTE	25	MG	BID	8	04/2010	06/2020	0		HEALTH PROMOTION (DENTAL)		001682	01	133	FLUORIDE	N	05/2011	2022-09-13 07:29:02.0
293957601	3068	LOG	CMED		14	OMEPRAZOLE (PRILOSEC)	20	MG	QD	3	06/2004	11/2012	0		PREVENTION OF STOMACH UPSET		006612	01	001	OMEPRAZOLE	N	05/2011	2020-06-24 12:33:32.0
293957501	3068	LOG	CMED		13	IBUPROFEN	800	MG	PRN	3	01/2011	08/2011	0		INFLAMATION		001092	01	001	IBUPROFEN	N	05/2011	2020-06-24 12:33:32.0
293957401	3068	LOG	CMED		12	CELECOXIB	200	MG	QD	3	07/2010	08/2011	0		INFLAMATION & PAIN		014005	01	001	CELECOXIB	N	05/2011	2020-06-24 12:33:32.0
293957301	3068	LOG	CMED		11	LISINOPRIL	40	MG	QD	3	12/2003	07/2012	0		HYPERTENSION		008940	01	001	LISINOPRIL	N	05/2011	2020-06-24 12:33:32.0
293957201	3068	LOG	CMED		10	HYDROCHLOROTHIAZIDE DIURETIC	25	MG	QD	3	03/2010	03/2013	0		HYPERTENSION		000220	01	001	HYDROCHLOROTHIAZIDE	N	05/2011	2020-06-24 12:33:32.0
745039701	3068	LOG	CMED		59	FLUTICASONE	50	MG	BID	7	05/2017	06/2020	0		RUNNY NOSE		009722	01	001	FLUTICASONE	N	06/2019	2022-09-13 07:29:02.0
293957101	3068	LOG	CMED		9	TRICOR	134	MG	QD	3	04/2007	01/2012	0		HYPERCHOLESTEROLEMIA		004993	01	026	TRICOR	N	05/2011	2020-06-24 12:33:32.0
745039601	3068	LOG	CMED		58	SOTALOL	80	MG	QD	3	05/2018	06/2020	0		HEART ARITHMIA		003715	01	001	SOTALOL	N	06/2019	2022-09-13 07:29:02.0
293957001	3068	LOG	CMED		8	JANUMET 50/1000	1	TAB	BID	3	11/2008	08/2012	0		DIABETES		062101	01	001	JANUMET	N	05/2011	2020-06-24 12:33:32.0
745039501	3068	LOG	CMED		57	ELIQUIS	5	MG	BID	3	05/2018	06/2020	0		TACHYCARDIA		062595	01	002	ELIQUIS	N	06/2019	2022-09-13 07:29:02.0
293956901	3068	LOG	CMED		7	L-THYROXINE/LEVOXYL	125	MG	QD	3	04/2000	09/2012	0		HYPOTHYROIDISM		000680	01	001	LEVOTHYROXINE	N	05/2011	2020-06-24 12:33:32.0
745039401	3068	LOG	CMED		56	VITAMIN B-12	100	MG	QM	4	08/2016	06/2020	0		B-12 DEFFICIENCY		000562	01	024	VITAMIN B12	N	06/2019	2022-09-13 07:29:02.0
293956801	3068	LOG	CMED		6	LIPITOR	20	MG	QD	3	03/2005	06/2020	0		HYPERCHOLESTEROLEMIA		013261	02	016	LIPITOR	N	05/2011	2022-09-13 07:29:02.0
364378701	3068	LOG	CMED		28	INFLUENZA VACCINE	1	SHOT	1X	2	09/2012	09/2012	0		PROPHYLAXIS		000270	01	037	INFLUENZA VACCINE	N	09/2012	2020-06-24 12:33:54.0
293956701	3068	LOG	CMED		5	FISH OIL	1000	MG	BID	3	03/2006	04/2013	0		HEALTH PROMOTION		013341	01	001	FISH OIL	N	05/2011	2020-06-24 12:33:32.0
364378601	3068	LOG	CMED		27	NITROSTAT	0.04	MG	PRN	3	04/2012	04/2012	0		CORONAR ARTERY DISEASE		000032	01	014	NITROSTAT	N	09/2012	2020-06-24 12:33:54.0
293956601	3068	LOG	CMED		4	CALCIUM W/ VITAMIN D	1	TAB	BID	3	04/2000	04/2013	0		HYPOTHYROIDISM		014837	01	100	CALCIUM & VITAMIN D	N	05/2011	2020-06-24 12:33:32.0
364378501	3068	LOG	CMED		26	HYDROCODONE (VICODIN)	500	MG	PRN	3	06/2012	06/2012	0		PAIN		000600	01	001	HYDROCODONE	N	09/2012	2020-06-24 12:33:54.0
293956501	3068	LOG	CMED		3	MULTIVITAMIN	1	TAB	QD	3	02/1999	04/2013	0		HEALTH PROMOTION		075041	01	075	MULTIVITAMIN	N	05/2011	2020-06-24 12:33:32.0
364378401	3068	LOG	CMED		25	TRAMADOL HCL	50	MG	PRN	3	07/2012	07/2012	0		PAIN		005992	02	144	TRAMADOL HCL	N	09/2012	2020-06-24 12:33:54.0
293956401	3068	LOG	CMED		2	VITAMIN C	500	MG	QD	3	02/1999	04/2013	0		HEALTH PROMOTION		000080	01	003	VITAMIN C	N	05/2011	2020-06-24 12:33:32.0
364378301	3068	LOG	CMED		24	CARVEDILOL (COREG)	6.25	MG	BID	3	07/2012	06/2020	0		HYPERTENSION		009845	01	001	CARVEDILOL	N	09/2012	2022-09-13 07:29:02.0
293956301	3068	LOG	CMED		1	ASPIRIN	81	MG	QD	3	01/1999	04/2013	0		HEART HEALTH PROMOTION		000027	01	004	ASPIRIN	N	05/2011	2020-06-24 12:33:32.0
364378201	3068	LOG	CMED		23	LISINOPRIL	20	MG	QD	3	07/2012	02/2013	0		HYPERTENSION		008940	01	001	LISINOPRIL	N	09/2012	2020-06-24 12:33:54.0
407754201	3068	LOG	CMED		41	CALCIUM WITH VITAMIN D	1	TAB	BID	3	05/2013	08/2016	0		HYPOTHYROIDISM		014837	01	100	CALCIUM & VITAMIN D	N	08/2013	2020-06-24 12:34:14.0
364378101	3068	LOG	CMED		22	METFORMIN HCL	1000	MG	BID	3	08/2012	06/2020	0		DIABETES		000827	02	153	METFORMIN HCL	N	09/2012	2022-09-13 07:29:02.0
448431701	3068	LOG	CMED		46	TRICOR	145	MG	QD	3	01/2012	01/2016	0		HYPERCHOLESTEROLEMIA		004993	01	026	TRICOR	N	07/2014	2020-06-24 12:34:30.0
364378001	3068	LOG	CMED		21	L-THYROXINE/LEVOXYL	100	MCG	QD	3	09/2012	06/2020	0		HYPOTHYROIDISM		000680	01	001	LEVOTHYROXINE	N	09/2012	2022-09-13 07:29:02.0
513740301	3068	LOG	CMED		48	DONEPEZIL	5	MG	QD	3	03/2015	09/2015	0		GAIT AND BALANCE IMPROVEMENT		013189	01	001	DONEPEZIL	N	03/2015	2020-06-24 12:34:45.0
407754601	3068	LOG	CMED		45	CELEBREX	200	MG	QD	3	04/2013	04/2013	0		INFLAMMATION FROM KNEE OPERATION		014005	01	002	CELEBREX	N	08/2013	2020-06-24 12:34:14.0
563731201	3068	LOG	CMED		52	TRICOR	160	MG	QD	3	01/2016	05/2017	0		HYPERCHOLESTEROLEMIA		004993	01	026	TRICOR	N	04/2016	2020-06-24 12:35:03.0
407754501	3068	LOG	CMED		44	COLACE	100	MG	BID	3	03/2013	06/2020	0		CONSTIPATION		000616	02	002	COLACE	N	08/2013	2022-09-13 07:29:02.0
634096201	3068	LOG	CMED		54	VITAMIN D3	5000	IU	QD	3	08/2016	06/2020	0		HYPOTHYROIDISM		003185	01	005	VITAMIN D3	N	05/2017	2022-09-13 07:29:02.0
407754401	3068	LOG	CMED		43	LINSINOPRIL	5	MG	QD	3	02/2013	06/2020	0		HYPERTENSION		008940	01	001	LISINOPRIL	N	08/2013	2022-09-13 07:29:02.0
407754301	3068	LOG	CMED		42	FISH OIL	1000	MG	BID	3	05/2013	06/2020	0		HEALTH PROMOTION		013341	01	001	FISH OIL	N	08/2013	2022-09-13 07:29:02.0
479468201	3069	LOG	CMED		17	MUCINEX	1	TAB	BID	3	10/2014	11/2014	0		SEASONAL ALLERGIES		000480	01	057	MUCINEX	N	11/2014	2020-06-24 12:34:36.0
306174101	3069	LOG	CMED		4	ZIRTEC	1	TAB	PRN	3	12/2009	06/2020	0		SEASONAL ALLERGIES		008843	02	002	ZYRTEC	N	07/2011	2022-09-13 07:29:02.0
306174001	3069	LOG	CMED		3	CALCIUM + D KIRKLAND	1	TAB	EOD	3	01/1980	06/2020	0		DIETARY SUPPLEMENT		014837	01	100	CALCIUM & VITAMIN D	N	07/2011	2022-09-13 07:29:02.0
306173901	3069	LOG	CMED		2	MULTIVITAMIN KIRKLAND	1	TAB	EOD	3	01/1980	06/2020	0		DIETARY SUPPLEMENT		075041	01	075	MULTIVITAMIN	N	07/2011	2022-09-13 07:29:02.0
306173801	3069	LOG	CMED		1	LEVOTHYROXINE	125	MCG	QD	3	07/2008	10/2013	0		HYPOTHYROIDISM		000680	01	001	LEVOTHYROXINE	N	07/2011	2020-06-24 12:33:34.0
319429001	3069	LOG	CMED		7	NULYTELY	4	L	PRN	3	10/2011	10/2011	0		COLONOSCOPY PREP		016251	01	003	NULYTELY	N	11/2011	2020-06-24 12:33:37.0
319428901	3069	LOG	CMED		6	FISH OIL	500	MG	QD	3	10/2011	02/2014	0		PROPHYLAXIS		013341	01	001	FISH OIL	N	11/2011	2020-06-24 12:33:37.0
319428801	3069	LOG	CMED		5	FLU SHOT (INFLUENZA VACCINE)	1	SHOT	QD	2	10/2011	10/2011	0		PROPHYLAXIS		000270	01	037	INFLUENZA VACCINE	N	11/2011	2020-06-24 12:33:37.0
336731001	3069	LOG	CMED		8	ARNICA	1	TSP	QD	8	02/2012	03/2012	0		KNEE STRAIN R		010069	01	003	ARNICA	N	03/2012	2020-06-24 12:33:45.0
358569401	3069	LOG	CMED		9	CUTIVATE	2	CC	PRN	8	08/2012	06/2020	0		RED, ITCHY SPOT		009722	02	006	CUTIVATE	N	08/2012	2022-09-13 07:29:02.0
418475301	3069	LOG	CMED		15	FLONASE	1	SPRAY	QD	7	10/2013	11/2013	0		SEASONAL ALLERGIES		009722	02	008	FLONASE	N	11/2013	2020-06-24 12:34:18.0
418475201	3069	LOG	CMED		14	INFLUENZA VACCINE	1	SHOT	1X	2	10/2013	10/2013	0		IMMUNIZATION		000270	01	037	INFLUENZA VACCINE	N	11/2013	2020-06-24 12:34:18.0
418475101	3069	LOG	CMED		13	LEVOTHYROXINE	150	MCG	QD	3	10/2013	06/2020	0		HYPOTHYROIDISM		000680	01	001	LEVOTHYROXINE	N	11/2013	2022-09-13 07:29:02.0
497735801	3069	LOG	CMED		18	FLU SHOT	1	SHOT	1X	2	11/2014	11/2014	0		IMMUNIZATION		000270	01	037	INFLUENZA VACCINE	N	01/2015	2020-06-24 12:34:41.0
555895601	3069	LOG	CMED		20	SHINGLES VACCINE	1	SHOT	1X	2	10/2015	10/2015	0		IMMUNIZATION		066431	01	003	ZOSTAVAX	N	02/2016	2020-06-24 12:34:59.0
555895301	3069	LOG	CMED		19	FLU SHOT	1	SHOT	1X	2	09/2015	09/2015	0		IMMUNIZATION		000270	01	037	INFLUENZA VACCINE	N	02/2016	2020-06-24 12:34:59.0
364382801	3069	LOG	CMED		11	IBUPROFEN	400	MG	PRN	3	08/2012	08/2012	0		BRUISE AT LP SITE		001092	01	001	IBUPROFEN	N	09/2012	2020-06-24 12:33:54.0
364382701	3069	LOG	CMED		10	ARNICA	1	TSP	PRN	8	08/2012	08/2012	0		BRUISE AT LP SITE		010069	01	003	ARNICA	N	09/2012	2020-06-24 12:33:54.0
407755801	3069	LOG	CMED		12	INFLUENZA VACCINE	1	SHOT	1X	2	09/2012	09/2012	0		IMMUNIZATION		000270	01	037	INFLUENZA VACCINE	N	08/2013	2020-06-24 12:34:14.0
451567101	3069	LOG	CMED		16	FISH OIL	500	MG	EOD	3	02/2014	06/2020	0		PROPHYLAXIS		013341	01	001	FISH OIL	N	08/2014	2022-09-13 07:29:02.0
f8be525b-c12f-447f-8277-8e01ad5986c7	3069	V18	CONMED	07/2022	2	Levothyroxine					07/2008			25								01/2022	2022-01-27 00:00:00.0
671b8d02-5373-49ee-ba5e-c08fbb0af58b	3069	V18	CONMED	07/2022	0	Fish oil					10/2011			22								01/2022	2022-01-27 00:00:00.0
9fc7273a-afac-48ca-99a0-794eaf6a40be	3069	V18	CONMED	07/2022	1	Multivitamin					01/1980			24								01/2022	2022-01-27 00:00:00.0
0e61053d-57e2-40f1-a5c1-77585e280e20	3069	V18	CONMED	07/2022	3	Vitamin D					01/1980			24								01/2022	2022-01-27 00:00:00.0
311414601	3070	LOG	CMED		4	MULTIVITAMIN	1	TAB	QD	3	04/2010	06/2020	0		HEALTH PROMOTION		075041	01	075	MULTIVITAMIN	N	09/2011	2022-09-13 07:29:02.0
311414501	3070	LOG	CMED		3	ASPIRIN	81	MG	QD	3	04/2010	06/2020	0		HEART HEALTH PROMOTION		000027	01	004	ASPIRIN	N	09/2011	2022-09-13 07:29:02.0
311414401	3070	LOG	CMED		2	GLIPIZIDE	1	TAB	QD	3	04/2010	06/2020	0		TYPE II DIABETES		003902	01	001	GLIPIZIDE	N	09/2011	2022-09-13 07:29:02.0
311414301	3070	LOG	CMED		1	METFORMIN	1	TAB	BID	3	04/2010	06/2020	0		TYPE II DIABETES		000827	01	001	METFORMIN	N	09/2011	2022-09-13 07:29:02.0
759064501	3071	LOG	CMED		24	LIPITOR	40	MG	QD	3	10/2019	06/2020	0		BRADYCARDIA		013261	02	016	LIPITOR	N	10/2019	2022-09-13 07:29:02.0
404586801	3071	LOG	CMED		12	FISH OIL	1000	MG	QD	3	05/2013	06/2020	0		PROPHYLAXIS		013341	01	001	FISH OIL	N	07/2013	2022-09-13 07:29:02.0
404586701	3071	LOG	CMED		11	TYLENOL	2	TABS	1X	3	11/2012	11/2012	0		LOWER BACK SORENESS		000200	01	005	TYLENOL	N	07/2013	2020-06-24 12:34:12.0
404586601	3071	LOG	CMED		10	D-TAP VACCINE	1	SHOT	1X	8	06/2012	06/2012	0		PROPHYLAXIS		008813	01	017	DTP VACCINE	N	07/2013	2020-06-24 12:34:12.0
364386601	3071	LOG	CMED		9	ABREVA	1	DAB	5X/D	8	09/2012	09/2012	0		COLD SORE		015628	01	002	ABREVA	N	09/2012	2020-06-24 12:33:55.0
364386501	3071	LOG	CMED		8	DPT VACCINE	1	SHOT	1X	3	03/2012	03/2012	0		PROPHYLAXIS		008813	01	008	DPT VACCINE	N	09/2012	2020-06-24 12:33:55.0
440468101	3071	LOG	CMED		14	HYDROCORTISONE	1	DAB	PRN	8	03/2014	05/2014	0		SKIN IRRITATION		000286	01	001	HYDROCORTISONE	N	05/2014	2020-06-24 12:34:28.0
546595701	3071	LOG	CMED		21	VITAMIN D	2000	MG	QD	3	07/2015	06/2020	0		PROPHYLAXIS		001079	01	002	VITAMIN D	N	12/2015	2022-09-13 07:29:02.0
508847001	3071	LOG	CMED		19	CLOBETASOL	1	DAB	TID	8	09/2014	09/2014	0		RASH		003371	01	001	CLOBETASOL	N	03/2015	2020-06-24 12:34:43.0
508846901	3071	LOG	CMED		18	CALCIUM WITH VITAMIN D3	600	MG	QD	3	01/2015	06/2020	0		PROPHYLAXIS		014837	01	139	CALCIUM WITH VITAMIN D3	N	03/2015	2022-09-13 07:29:02.0
508846801	3071	LOG	CMED		17	HYDROCODONE	5	MG	BID	3	01/2015	01/2015	0		PAINKILLER		000600	01	001	HYDROCODONE	N	03/2015	2020-06-24 12:34:43.0
508846701	3071	LOG	CMED		16	IBUPROFEN	800	MG	TID	3	01/2015	01/2015	0		ANTIBIOTIC FOR DENTAL PROCEDURE		001092	01	001	IBUPROFEN	N	03/2015	2020-06-24 12:34:43.0
508846601	3071	LOG	CMED		15	AMOXICILLIN	1	TAB	BID	3	01/2015	01/2015	0		ANTIBIOTIC FOR DENTAL PROCEDURE		002496	01	001	AMOXICILLIN	N	03/2015	2020-06-24 12:34:43.0
542940801	3071	LOG	CMED		20	TUMERIC	450	MG	BID	3	09/2015	12/2015	0		PROPHYLAXIS		010796	02	002	CURCUMEN	N	11/2015	2020-06-24 12:34:53.0
321313201	3071	LOG	CMED		6	ASPIRIN	81	MG	QD	3	10/2011	06/2020	0		HEALTH PROMOTION		000027	01	004	ASPIRIN	N	11/2011	2022-09-13 07:29:02.0
321313101	3071	LOG	CMED		5	FLAX SEED	1	TAB	QD	3	05/2011	06/2013	0		HEALTH PROMOTION		016494	03	002	FLAXSEED OIL	N	11/2011	2020-06-24 12:33:39.0
321313001	3071	LOG	CMED		4	VITAMIN D	1000	MG	QD	3	10/2011	07/2015	0		HEALTH PROMOTION		001079	01	002	VITAMIN D	N	11/2011	2020-06-24 12:33:39.0
321312901	3071	LOG	CMED		3	CALCIUM W/ D3 (600MG/400MG)	1	TAB	QD	3	10/2011	03/2014	0		HEALTH PROMOTION		014837	01	100	CALCIUM & VITAMIN D	N	11/2011	2020-06-24 12:33:39.0
321312801	3071	LOG	CMED		2	VITAMIN C (KIRKLAND)	1	TAB	QD	3	10/2001	01/2014	0		HEALTH PROMOTION		000080	01	003	VITAMIN C	N	11/2011	2020-06-24 12:33:39.0
337090201	3071	LOG	CMED		7	GINKGO BILOBA	1	TAB	QD	3	01/2012	02/2012	0		HEALTH PROMOTION		010031	01	001	GINKGO BILOBA	N	03/2012	2020-06-24 12:33:45.0
419194401	3071	LOG	CMED		13	COQ10	100	MG	QD	3	09/2013	03/2014	0		PROPHYLAXIS		005172	01	023	COENZYME Q10	N	11/2013	2020-06-24 12:34:18.0
563770001	3071	LOG	CMED		22	ADVIL	200	MG	BID	3	12/2015	12/2015	0		POST-LP PAIN RELIEF		001092	01	030	ADVIL	N	04/2016	2020-06-24 12:35:03.0
588693101	3071	LOG	CMED		23	EPIPEN WITH BENADRYL	0.3	MG	PRN	2	08/2016	06/2020	0		BEE ALLERGY		000039	01	014	EPIPEN	N	09/2016	2022-09-13 07:29:02.0
321312701	3071	LOG	CMED		1	MULTIVITAMIN (KIRKLAND)	1	TAB	QD	3	10/2001	11/2017	0		HEALTH PROMOTION		075041	01	075	MULTIVITAMIN	N	11/2011	2020-06-24 12:33:39.0
759064701	3071	LOG	CMED		25	COQ10	300	MG	QD	3	10/2019	06/2020	0		HEALTH PROMOTION		005172	01	023	COENZYME Q10	N	10/2019	2022-09-13 07:29:02.0
34a580be-0513-483b-b8f8-ca8347918bc5	3071	V17	CONMED	10/2021	2	Eliquis					02/2020			14								02/2022	2022-02-10 00:00:00.0
c85e43c4-e1b4-4a5c-9bac-8eadbc78e909	3071	V17	CONMED	10/2021	4	Lipitor					10/2019			25								02/2022	2022-02-10 00:00:00.0
1f51a622-52f8-4ae6-8a86-d9c754e2d9c5	3071	V17	CONMED	10/2021	5	calcium					10/2001			24								02/2022	2022-02-10 00:00:00.0
7c490c30-7b08-4718-b422-aa7939efce50	3071	V17	CONMED	10/2021	3	vitamin D					10/2001			24								02/2022	2022-02-10 00:00:00.0
7a41c14b-4ada-4314-9a4d-8e547de4a321	3071	V17	CONMED	10/2021	0	multivitamin					10/2001			24								02/2022	2022-02-10 00:00:00.0
ebb11748-42c2-476e-8a6c-4774f575a9f5	3071	V17	CONMED	10/2021	1	CoQ10					10/2019			22								02/2022	2022-02-10 00:00:00.0
760897701	3072	LOG	CMED		25	CARALLUMA FIMBRIATA	1200	MG	QD	3	08/2019	06/2020	0		HEALTH PROMOTION		071940	01	007	CARALLUMA FIMBRIATA	N	11/2019	2022-09-13 07:29:02.0
760897601	3072	LOG	CMED		24	DIGEST BASIC	1	TAB	QD	3	08/2019	06/2020	0		HEALTH PROMOTION		900475	01	001	ALL OTHER NON-THERAPEUTIC PRODUCTS	N	11/2019	2022-09-13 07:29:02.0
760897501	3072	LOG	CMED		23	BROMELAIN	500	MG	QD	3	08/2019	06/2020	0		HEALTH PROMOTION		002642	01	031	BROMELAIN	N	11/2019	2022-09-13 07:29:02.0
760897401	3072	LOG	CMED		22	GREEN TEA EXTRACT	1	CAP	QD	3	08/2019	06/2020	0		HEALTH PROMOTION		015781	01	006	GREEN TEA	N	11/2019	2022-09-13 07:29:02.0
760897301	3072	LOG	CMED		21	ESTRIOL/ESTRADIOL	0.5	ML	QD	8	06/2019	06/2020	0		MENOPAUSE		000454	01	001	ESTRADIOL	N	11/2019	2022-09-13 07:29:02.0
745754701	3072	LOG	CMED		20	ESTRACE	0.5	MG	QD	8	06/2018	06/2019	0		MENOPAUSE		000454	01	002	ESTRACE	N	07/2019	2020-06-24 12:35:50.0
405074101	3072	LOG	CMED		9	ACETAMINOPHEN (TYLENOL)	2	TABS	PRN	3	10/2012	10/2012	0		SORE BACK AT LP SITE		000200	01	009	ACETAMINOPHEN	N	07/2013	2020-06-24 12:34:12.0
366669201	3072	LOG	CMED		8	SLEEP AID	1	TAB	PRN	3	10/2012	06/2020	0		TROUBLE SLEEPING		000004	02	231	SLEEP AID	N	10/2012	2022-09-13 07:29:02.0
435509101	3072	LOG	CMED		10	BLACK COHOSH	1000	MG	QD	3	01/2014	05/2014	0		RELIEF FROM HOT FLASHES		014568	01	002	BLACK COHOSH	N	04/2014	2020-06-24 12:34:26.0
542941301	3072	LOG	CMED		11	PARA-SOLVE NET REMEDY	1	ML	QD	3	10/2015	10/2015	0		ANTI-NAUSEA		901137	01	001	HOMEOPATHIC PREPARATION	N	11/2015	2020-06-24 12:34:53.0
341676101	3072	LOG	CMED		7	LORATADINE	1	TAB	PRN	3	04/2012	05/2013	0		SEASONAL ALLERGIES		009175	01	001	LORATADINE	N	04/2012	2020-06-24 12:33:46.0
341676001	3072	LOG	CMED		6	IBUPROFEN	600	MG	PRN	3	09/2011	06/2020	0		PAIN		001092	01	001	IBUPROFEN	N	04/2012	2022-09-13 07:29:02.0
341675901	3072	LOG	CMED		5	FISH OIL	300	MG	QD	3	03/2012	06/2013	0		HEALTH PROMOTION		013341	01	001	FISH OIL	N	04/2012	2020-06-24 12:33:46.0
315842901	3072	LOG	CMED		2	IBUPROFEN	400	MG	PRN	3	09/2011	09/2011	0		TENDERNESS AT LP SITE		001092	01	001	IBUPROFEN	N	10/2011	2020-06-24 12:33:36.0
330191201	3072	LOG	CMED		4	IBUPROFEN	600	MG	TID	3	10/2011	10/2011	0		LUMBAR SPINAL DISC INJURY		001092	01	001	IBUPROFEN	N	01/2012	2020-06-24 12:33:42.0
330191101	3072	LOG	CMED		3	LORTAB ELIXIR	15	ML	PRN	3	10/2011	10/2011	0		LUMBAR SPINAL DISC INJURY		006071	01	004	LORTAB	N	01/2012	2020-06-24 12:33:42.0
582876201	3072	LOG	CMED		15	AZITHROMYCIN	250	MG	QD	9	07/2016	08/2016	0		EAR INFECTION		009443	01	001	AZITHROMYCIN	N	08/2016	2020-06-24 12:35:07.0
582876101	3072	LOG	CMED		14	TOPICAL ESTRACE	0.5	MG	TIW	8	07/2016	08/2016	0		VAGINAL ATROPHY		000454	01	001	ESTRADIOL	N	08/2016	2020-06-24 12:35:07.0
560144001	3072	LOG	CMED		12	MULTIVITAMIN	2	TAB	PRN	3	01/2016	08/2019	0		HEALTH PROMOTION		075041	01	075	MULTIVITAMIN	N	03/2016	2020-06-24 12:35:00.0
590479401	3072	LOG	CMED		17	SOOTHING NATURE GARDEN SLEEP AID	1	TAB	PRN	3	07/2016	06/2020	0		SLEEP AID		012432	01	001	MELATONIN	N	09/2016	2022-09-13 07:29:02.0
590479301	3072	LOG	CMED		16	5-HTP	1	TAB	BID	3	07/2016	03/2019	0		GENERAL HEALTH		004393	01	014	5-HTP	N	09/2016	2020-06-24 12:35:08.0
576451901	3072	LOG	CMED		13	TOPICAL ESTRACE	0.5	MG	QD	8	06/2016	07/2016	0		VAGINAL ATROPHY		000454	01	001	ESTRADIOL	N	06/2016	2020-06-24 12:35:06.0
311425801	3072	LOG	CMED		1	MULTIVITAMIN	1	TAB	PRN	3	04/2006	01/2016	0		HEALTH PROMOTION		075041	01	075	MULTIVITAMIN	N	09/2011	2020-06-24 12:33:35.0
710466201	3072	LOG	CMED		19	DIGESTIVE ADVANTAGE	1	TAB	QID	3	09/2018	08/2019	0		DIGESTIVE HEALTH		067714	01	002	DIGESTIVE ADVANTAGE	N	10/2018	2020-06-24 12:35:31.0
710466101	3072	LOG	CMED		18	FIBER	1	TAB	QD	3	10/2017	04/2019	0		DIGESTIVE HEALTH		005677	02	012	FIBER	N	10/2018	2020-06-24 12:35:31.0
601495701	3073	LOG	CMED		24	HEPATITIS	1	SHOT	1X	2	11/2016	11/2016	0		PROPHYLAXIS		011451	01	001	HEPATITIS A VACCINE	N	11/2016	2020-06-22 11:51:48.0
601495601	3073	LOG	CMED		23	TDAP	1	SHOT	1X	2	11/2016	11/2016	0		TDAP VACCINE		015497	01	001	FONERGIN	N	11/2016	2020-06-22 11:51:48.0
661456101	3073	LOG	CMED		30	EMULSIFIED VITAMIN D DROPS	2	DROPS	1X	3	04/2017	07/2018	0		HEALTH PROMOTION		001079	01	002	VITAMIN D	N	11/2017	2020-06-22 11:51:48.0
661456001	3073	LOG	CMED		29	NATTOKINASE NSK-SD	50	MG	1X	3	04/2017	07/2018	0		HEALTH PROMOTION		066805	01	001	NATTOKINASE	N	11/2017	2020-06-22 11:51:48.0
661455901	3073	LOG	CMED		28	ANDRO PLUS	1	TAB	BID	3	04/2017	07/2018	0		HEALTH PROMOTION		901360	01	001	DIETARY SUPPLEMENT	N	11/2017	2020-06-22 11:51:48.0
661455801	3073	LOG	CMED		27	HPA ADAPT	1	TAB	BID	3	04/2017	07/2018	0		HEALTH PROMOTION		901360	01	001	DIETARY SUPPLEMENT	N	11/2017	2020-06-22 11:51:48.0
395186201	3073	LOG	CMED		12	EMULSIFIED VITAMIN D DROPS	1	DROP	QD	3	02/2013	07/2013	0		HEALTH PROMOTION		001079	01	002	VITAMIN D	N	04/2013	2020-06-22 11:51:47.0
395186101	3073	LOG	CMED		11	OMNIVITE W/O IRON	3	TAB	QD	3	02/2013	04/2014	0		HEALTH PROMOTION		075041	01	075	MULTIVITAMIN	N	04/2013	2020-06-22 11:51:47.0
395186001	3073	LOG	CMED		10	EMULSIFIED VITAMIN D DROPS	3	DROPS	QD	3	11/2012	02/2013	0		HEALTH PROMOTION		001079	01	002	VITAMIN D	N	04/2013	2020-06-22 11:51:47.0
395185901	3073	LOG	CMED		9	B6 COMPLEX	1	TAB	QD	3	09/2012	02/2013	0		HEALTH PROMOTION		000035	01	002	VITAMIN B COMPLEX	N	04/2013	2020-06-22 11:51:47.0
499447801	3073	LOG	CMED		14	OMNIVITE WITHOUT IRON	3	TABS	QD	3	01/2015	06/2015	0		HEALTH PROMOTION		075041	01	075	MULTIVITAMIN	N	02/2015	2020-06-22 11:51:47.0
517721601	3073	LOG	CMED		15	EMULSIFIED VITAMIN D DROPS	5	DROPS	QD	3	01/2015	06/2015	0		HEALTH PROMOTION		001079	01	002	VITAMIN D	N	04/2015	2020-06-22 11:51:48.0
342981101	3073	LOG	CMED		8	TRUEDETOX AND CLEANSE (VITAMINS & PROBIOTICS)	1	PK	QD	3	04/2012	05/2012	0		HEALTH PROMOTION		901046	01	001	DETOXIFYING AGENTS FOR ANTINEOPLASTIC TREATME	N	04/2012	2020-06-22 11:51:47.0
342981001	3073	LOG	CMED		7	TERBINAFINE TOPICAL	0.2	ML	QD	8	03/2012	07/2012	0		TINEA CRURIS		009926	01	001	TERBINAFINE	N	04/2012	2020-06-22 11:51:47.0
342980901	3073	LOG	CMED		6	COD LIVER OIL	3000	MG	QD	3	03/2012	07/2012	0		HEALTH PROMOTION		004929	01	022	COD LIVER OIL	N	04/2012	2020-06-22 11:51:47.0
342980801	3073	LOG	CMED		5	OMNIVITE WITHOUT IRON	4	CAPS	QD	3	03/2012	04/2012	0		HEALTH PROMOTION		075041	01	075	MULTIVITAMIN	N	04/2012	2020-06-22 11:51:47.0
321315901	3073	LOG	CMED		3	ACETAMINOPHEN	3	TABS	QD	3	11/2011	11/2011	0		LIGHTHEADEDNESS		000200	01	009	ACETAMINOPHEN	N	11/2011	2020-06-22 11:51:47.0
315044901	3073	LOG	CMED		2	ARNICA	1	ML	PRN	8	01/2007	06/2020	0		PAIN		010069	01	003	ARNICA	N	09/2011	2022-09-13 07:29:02.0
315044801	3073	LOG	CMED		1	IBUPROFEN	800	MG	PRN	3	01/1985	06/2020	0		PAIN		001092	01	001	IBUPROFEN	N	09/2011	2022-09-13 07:29:02.0
329673101	3073	LOG	CMED		4	TERBINAFINE TOPICAL	0.2	ML	BID	8	11/2011	03/2012	0		ATHLETE'S FOOT		009926	01	001	TERBINAFINE	N	01/2012	2020-06-22 11:51:47.0
419020001	3073	LOG	CMED		13	TERBINAFINE TOPICAL	0.2	ML	QD	8	07/2013	02/2014	0		TINEA CRURIS		009926	01	001	TERBINAFINE	N	11/2013	2020-06-22 11:51:47.0
584519301	3073	LOG	CMED		22	TYPHOID VACCINE ORAL	1	TAB	EOD	3	11/2016	11/2016	0		TYPHOID VACCINE		001670	01	001	TYPHOID VACCINE	N	08/2016	2020-06-22 11:51:48.0
569485601	3073	LOG	CMED		21	B-100 COMPLEX	1	TAB	QD	3	05/2016	09/2016	0		PROPHYLAXIS		000035	01	002	VITAMIN B COMPLEX	N	05/2016	2020-06-22 11:51:48.0
569485501	3073	LOG	CMED		20	ZINC GLUCONATE	50	MG	QD	3	05/2016	09/2016	0		PROPHYLAXIS		001565	04	001	ZINC GLUCONATE	N	05/2016	2020-06-22 11:51:48.0
569485401	3073	LOG	CMED		19	SELENIUM	200	MCG	QD	3	05/2016	09/2016	0		PROPHYLAXIS		000750	01	001	SELENIUM	N	05/2016	2020-06-22 11:51:48.0
569485301	3073	LOG	CMED		18	MAGNESIUM	482.6	MG	QD	3	05/2016	09/2016	0		PROPHYLAXIS		014868	01	001	MAGNESIUM	N	05/2016	2020-06-22 11:51:48.0
569485201	3073	LOG	CMED		17	VITAMIN D	4000	IU	QD	3	05/2016	09/2016	0		PROPHYLAXIS		001079	01	002	VITAMIN D	N	05/2016	2020-06-22 11:51:48.0
569485101	3073	LOG	CMED		16	VITAMIN A	5000	IU	QD	3	05/2016	09/2016	0		PROPHYLAXIS		000560	01	002	VITAMIN A	N	05/2016	2020-06-22 11:51:48.0
601495901	3073	LOG	CMED		26	FLU VACCINE	1	SHOT	1X	2	11/2016	11/2016	0		PROPHYLAXIS		000270	01	037	INFLUENZA VACCINE	N	11/2016	2020-06-22 11:51:48.0
601495801	3073	LOG	CMED		25	YELLOW FEVER	1	SHOT	1X	2	11/2016	11/2016	0		PROPHYLAXIS		001021	01	013	YELLOW FEVER	N	11/2016	2020-06-22 11:51:48.0
9ba22b04-9bf5-49b6-b4c5-6c253c4a69a5	3073	V17	CONMED	05/2022	0	sildenafil					01/2020			20								09/2021	2021-09-28 00:00:00.0
4050f06f-b211-4f46-b876-e56aad2cb182	3073	V17	CONMED	05/2022	1	adderall					09/2021			25								09/2021	2021-09-28 00:00:00.0
322568701	3074	LOG	CMED		4	TYLENOL	650	MG	QD	3	11/2011	11/2011	0		LOWER BACK ACHE		000200	01	005	TYLENOL	N	11/2011	2020-06-24 12:33:40.0
321326301	3074	LOG	CMED		3	NASACORT	4	PUFFS	QD	9	10/2011	11/2011	0		SEASONAL ALLERGIES		000319	02	027	NASACORT	N	11/2011	2020-06-24 12:33:38.0
321326201	3074	LOG	CMED		2	VITAMIN C (COSTCO)	500	MG	QD	3	10/2008	06/2013	0		PROPHYLAXIS		000080	01	003	VITAMIN C	N	11/2011	2020-06-24 12:33:38.0
321326101	3074	LOG	CMED		1	MULTIVITAMIN (COSTCO)	1	TAB	QD	3	10/2008	06/2013	0		PROPHYLAXIS		075041	01	075	MULTIVITAMIN	N	11/2011	2020-06-24 12:33:38.0
352448701	3074	LOG	CMED		6	FEXOFENADINE	180	MG	PRN	3	06/2011	06/2020	0		SEASONAL ALLERGIES		013142	01	001	FEXOFENADINE	N	06/2012	2022-09-13 07:29:02.0
352448601	3074	LOG	CMED		5	OLOPATADINE 0.1% OPTHALMATIC DROPS	2	DROPS	PRN	9	06/2011	06/2020	0		SEASONAL ALLERGIES		013628	02	001	OLOPATADINE HYDROCHLORIDE	N	06/2012	2022-09-13 07:29:02.0
418402301	3074	LOG	CMED		9	NASACORT	1	SPRAY	PRN	7	07/2013	06/2020	0		PET/SEASONAL ALLERGY		000319	02	027	NASACORT	N	11/2013	2022-09-13 07:29:02.0
667861301	3074	LOG	CMED		10	PREDNISONE	1	UNIT	PRN	4	12/2017	12/2017	0		ALLERGIC REACTION/HIVES		000447	01	001	PREDNISONE	N	12/2017	2020-06-24 12:35:24.0
408506801	3074	LOG	CMED		8	VITAMIN C (COSTCO)	500	MG	PRN	3	06/2013	06/2020	0		PROPHYLAXIS		000080	01	003	VITAMIN C	N	08/2013	2022-09-13 07:29:02.0
408506701	3074	LOG	CMED		7	MULTIVITAMIN (COSTCO)	1	TAB	PRN	3	06/2013	06/2020	0		PROPHYLAXIS		075041	01	075	MULTIVITAMIN	N	08/2013	2022-09-13 07:29:02.0
d92413af-a794-4944-85a1-5e701819578a	3074	R17	CONMED	06/2022	0	Nasacort					07/2013			25								06/2022	2022-06-09 00:00:00.0
2a94ad99-80ee-413c-af21-4e5a1e12dfac	3074	R17	CONMED	06/2022	4	Multivitamin					06/2013			24								06/2022	2022-06-09 00:00:00.0
571f0b14-7650-4d58-bbe9-73cbc121490e	3074	R17	CONMED	06/2022	2	fexofenadine					06/2011			25								06/2022	2022-06-09 00:00:00.0
2ae4d76a-f0ea-4a7d-bcc4-a5cad22bcd94	3074	R17	CONMED	06/2022	3	Vitamin C					06/2013			24								06/2022	2022-06-09 00:00:00.0
ea2d1f53-9815-4498-a31d-932baee791ba	3074	R17	CONMED	06/2022	1	ophthalmic drops					06/2011			25								06/2022	2022-06-09 00:00:00.0
720791701	3075	LOG	CMED		29	NAPROXEN SODIUM (ALLEVE)	220	MG	PRN	3	12/2017	06/2020	0		PAIN		002562	02	001	NAPROXEN SODIUM	N	12/2018	2022-09-13 07:29:02.0
720791601	3075	LOG	CMED		28	DYPHENHYDRAMINE HCL	50	MG	PRN	3	12/2017	06/2020	0		SLEEP AID		000004	02	001	DIPHENHYDRAMINE HYDROCHLORIDE	N	12/2018	2022-09-13 07:29:02.0
405117101	3075	LOG	CMED		19	DOXYCYCLINE HYCLATE	100	MG	QD	3	03/2013	09/2013	0		ROSACEA		000557	02	001	DOXYCYCLINE HYCLATE	N	07/2013	2020-06-24 12:34:12.0
404589001	3075	LOG	CMED		18	NEPROXIN SODIUM (ALLEVE)	220	MG	BID	3	03/2013	04/2014	0		PAIN RELIEF		002562	02	001	NAPROXEN SODIUM	N	07/2013	2020-06-24 12:34:12.0
404588901	3075	LOG	CMED		17	IBUPROFEN	600	MG	TID	3	11/2012	12/2012	0		PAIN AFTER SURGERY		001092	01	001	IBUPROFEN	N	07/2013	2020-06-24 12:34:12.0
379886001	3075	LOG	CMED		16	VICODIN	1	TAB	TID	3	11/2012	11/2012	0		PAIN AFTER SURGERY		006071	01	001	VICODIN	N	12/2012	2020-06-24 12:33:59.0
379885901	3075	LOG	CMED		15	AMOX	1	TAB	TID	3	11/2012	11/2012	0		PREVENT INFECTION AFTER SURGERY		002496	01	012	AMOX	N	12/2012	2020-06-24 12:33:59.0
379885801	3075	LOG	CMED		14	PNEUMONIA VACCINE	1	SHOT	1X	2	11/2012	11/2012	0		PROPHYLAXIS		004966	01	001	PNEUMOCOCCAL VACCINE	N	12/2012	2020-06-24 12:33:59.0
379885701	3075	LOG	CMED		13	INFLUENZA VACCINE	1	SHOT	1X	2	11/2012	11/2012	0		PROPHYLAXIS		000270	01	037	INFLUENZA VACCINE	N	12/2012	2020-06-24 12:33:59.0
364360101	3075	LOG	CMED		12	PNEUMONIA VACCINE	1	SHOT	1X	2	12/2011	12/2011	0		PROPHYLAXIS		004966	01	001	PNEUMOCOCCAL VACCINE	N	09/2012	2020-06-24 12:33:55.0
364360001	3075	LOG	CMED		11	INFLUENZA VACCINE	1	SHOT	1X	2	12/2011	12/2011	0		PROPHYLAXIS		000270	01	037	INFLUENZA VACCINE	N	09/2012	2020-06-24 12:33:55.0
364359901	3075	LOG	CMED		10	MOBIC	1	TAB	QD	3	05/2012	06/2012	0		STRAINED MUSCLES AROUND L HIP		010444	01	002	MOBIC	N	09/2012	2020-06-24 12:33:55.0
483761801	3075	LOG	CMED		24	DOXYCYCLINE	100	MG	BID	3	12/2013	01/2014	0		ROSACEA		000557	01	001	DOXYCYCLINE	N	12/2014	2020-06-24 12:34:37.0
455576301	3075	LOG	CMED		23	ACETAMINOPHEN	500	MG	BID	3	04/2014	06/2020	0		PAIN RELIEF		000200	01	009	ACETAMINOPHEN	N	09/2014	2022-09-13 07:29:02.0
455576201	3075	LOG	CMED		22	NAPROXEN SODIUM (ALLEVE)	220	MG	BID	3	04/2014	12/2017	0		PAIN RELIEF		002562	02	001	NAPROXEN SODIUM	N	09/2014	2020-06-24 12:34:32.0
455576101	3075	LOG	CMED		21	DIPHENHYDRAMINE HCL	50	MG	QD	3	04/2014	12/2017	0		SLEEP AID		000004	02	001	DIPHENHYDRAMINE HYDROCHLORIDE	N	09/2014	2020-06-24 12:34:32.0
546466101	3075	LOG	CMED		26	DOXYCYCLINE	100	MG	PRN	3	02/2015	06/2020	0		ROSACEA EPISODICALLY PRN		000557	01	001	DOXYCYCLINE	N	12/2015	2022-09-13 07:29:02.0
508826801	3075	LOG	CMED		25	DOXYCYCLINE	100	MG	BID	3	01/2015	02/2015	0		ROSACEA		000557	01	001	DOXYCYCLINE	N	03/2015	2020-06-24 12:34:43.0
326747701	3075	LOG	CMED		9	CALCIUM WITH VITAMIN D	1	TAB	EOD	3	11/2006	01/2018	0		HEALTH PROMOTION		014837	01	100	CALCIUM & VITAMIN D	N	12/2011	2020-06-24 12:33:40.0
326747601	3075	LOG	CMED		8	FOLIC ACID	1	TAB	QD	3	11/2006	04/2014	0		HEALTH PROMOTION		000242	01	001	FOLIC ACID	N	12/2011	2020-06-24 12:33:40.0
326747501	3075	LOG	CMED		7	VITAMIN C	1	TAB	QD	3	11/2006	06/2020	0		HEALTH PROMOTION		000080	01	003	VITAMIN C	N	12/2011	2022-09-13 07:29:02.0
326747401	3075	LOG	CMED		6	VITAMIN D3	1	TAB	QD	3	11/2006	01/2015	0		HEALTH PROMOTION		003185	01	005	VITAMIN D3	N	12/2011	2020-06-24 12:33:40.0
326747301	3075	LOG	CMED		5	FISH OIL	1	TAB	QD	3	11/2006	05/2014	0		HEALTH PROMOTION		013341	01	001	FISH OIL	N	12/2011	2020-06-24 12:33:40.0
326747201	3075	LOG	CMED		4	MULTIMATURE MULTIVITAMIN	1	TAB	QD	3	05/2011	06/2020	0		GENERAL HEALTH PROMOTION		075041	01	075	MULTIVITAMIN	N	12/2011	2022-09-13 07:29:02.0
326747101	3075	LOG	CMED		3	ASPIRIN	81	MG	QD	3	11/1999	05/2014	0		CARDIAC HEALTH		000027	01	004	ASPIRIN	N	12/2011	2020-06-24 12:33:40.0
326747001	3075	LOG	CMED		2	OMEPRAZOLE (PRILOSEC)	20	MG	QD	3	11/2008	06/2020	0		GERD		006612	01	001	OMEPRAZOLE	N	12/2011	2022-09-13 07:29:02.0
326746901	3075	LOG	CMED		1	SIMVASTATIN	40	MG	QD	3	07/2011	06/2020	0		HYPERCHOLESTEROLEMIA		008481	01	001	SIMVASTATIN	N	12/2011	2022-09-13 07:29:02.0
429925001	3075	LOG	CMED		20	ACETAMINOPHEN	500	MG	QID	3	11/2013	04/2014	0		PAIN RELIEF		000200	01	009	ACETAMINOPHEN	N	03/2014	2020-06-24 12:34:24.0
573134801	3075	LOG	CMED		27	ASPRIN	81	MG	QD	3	05/2016	06/2020	0		HEART HEALTH		000027	01	004	ASPIRIN	N	06/2016	2022-09-13 07:29:02.0
562867901	3076	LOG	CMED		26	COLACE (DOCUSATE SODIUM)	250	MG	BID	3	12/2015	06/2020	0		CONSTIPATION		000616	02	001	DOCUSATE SODIUM	N	04/2016	2022-09-13 07:29:02.0
364391701	3076	LOG	CMED		4	CALCIUM VITAMIN COSTCO BRAND	1	TAB	TIW	3	03/2012	10/2012	0		HEALTH PROMOTION		064108	01	008	VITAMIN D3 W/PHOSPHORUS W/CALCIUM	N	09/2012	2020-05-12 10:20:10.0
364391601	3076	LOG	CMED		3	ASPIRIN	81	MG	TIW	3	01/2009	02/2012	0		HEALTH PROMOTION		000027	01	004	ASPIRIN	N	09/2012	2020-05-12 10:20:10.0
379891701	3076	LOG	CMED		5	ASPIRIN	81	MG	PRN	3	10/2012	09/2013	0		HEALTH PROMOTION		000027	01	004	ASPIRIN	N	12/2012	2020-05-12 10:20:10.0
452372401	3076	LOG	CMED		9	NAPROXEN	500	MG	BID	3	07/2014	02/2015	0		PAIN		002562	01	001	NAPROXEN	N	08/2014	2020-05-12 10:20:10.0
452372201	3076	LOG	CMED		7	SEROQUEL	12.5	MG	QD	3	05/2014	07/2014	0		ANTIPSYCHOTIC		012709	02	002	SEROQUEL	Y	08/2014	2020-05-12 10:20:10.0
510918801	3076	LOG	CMED		17	TRAMADOL	50	MG	PRN	3	10/2014	07/2015	0		PAIN		005992	01	001	TRAMADOL	N	03/2015	2020-05-12 10:20:10.0
510918301	3076	LOG	CMED		12	NAPROXEN	500	MG	QD	3	02/2015	05/2015	0		PAIN		002562	01	001	NAPROXEN	N	03/2015	2020-05-12 10:20:10.0
332938501	3076	LOG	CMED		2	CALCIUM VITAMIN COSTCO BRAND	1	TAB	TIW	3	01/2002	02/2012	0		HEALTH PROMOTION		064108	01	001	FOSCA-D	N	02/2012	2020-05-12 10:20:10.0
332938401	3076	LOG	CMED		1	MULTIVITAMIN COSTCO BRAND	1	TAB	QD	3	01/2002	09/2013	0		HEALTH PROMOTION		075041	01	075	MULTIVITAMIN	N	02/2012	2020-05-12 10:20:10.0
452372301	3076	LOG	CMED		8	ARICEPT (DONEPEZIL)	10	MG	QD	3	04/2014	05/2014	0		MEMORY		013189	02	002	ARICEPT	N	08/2014	2020-05-12 10:20:10.0
538506101	3076	LOG	CMED		24	PROSHIELD	2	DAB	PRN	8	09/2015	06/2020	0		SKIN BARRIER		010076	01	081	PROSHIELD	N	10/2015	2022-09-13 07:29:02.0
538505901	3076	LOG	CMED		22	MILK OF MAGNESIA	30	ML	PRN	3	04/2015	06/2020	0		CONSTIPATION		001232	01	002	MILK OF MAGNESIA	N	10/2015	2022-09-13 07:29:02.0
538505801	3076	LOG	CMED		21	TYLENOL	2	TAB	TID	3	05/2015	06/2020	0		PAIN		000200	01	005	TYLENOL	N	10/2015	2022-09-13 07:29:02.0
538505701	3076	LOG	CMED		20	VITAMIN D3	2000	IU	EOD	3	04/2015	09/2015	0		VITAMIN D DEFICIENCY		003185	01	005	VITAMIN D3	N	10/2015	2020-05-12 10:20:10.0
538505601	3076	LOG	CMED		19	CALCIUM ANTACID	500	MG	BID	3	04/2015	06/2020	0		INDIGESTION		073570	01	138	CALCIUM ANTACID	N	10/2015	2022-09-13 07:29:02.0
538505501	3076	LOG	CMED		18	SERTRALINE (ZOLOFT)	25	MG	QD	3	08/2015	12/2015	0		DEPRESSION		010114	01	001	SERTRALINE	N	10/2015	2020-05-12 10:20:10.0
510918701	3076	LOG	CMED		16	LACTULOSE	15	MG	QD	3	10/2014	09/2015	0		CONSTIPATION		001634	01	001	LACTULOSE	N	03/2015	2020-05-12 10:20:10.0
510918601	3076	LOG	CMED		15	QUETIAPINE (SEROQUEL)	12.5	MG	QD	3	07/2014	06/2020	0		ANTIPSYCHOTIC		012709	01	001	QUETIAPINE	Y	03/2015	2022-09-13 07:29:02.0
510918501	3076	LOG	CMED		14	DONEPEZIL	10	MG	QD	3	07/2014	06/2020	0		DEMENTIA		013189	01	001	DONEPEZIL	N	03/2015	2022-09-13 07:29:02.0
510918401	3076	LOG	CMED		13	POLYETHYLENE GLYCOL	17	G	QD	3	11/2014	12/2015	0		CONSTIPATION		007545	01	002	POLYETHYLENE GLYCOL	N	03/2015	2020-05-12 10:20:10.0
510918201	3076	LOG	CMED		11	DOCUSATE SODIUM (COLACE)	250	MG	QD	3	10/2014	12/2015	0		ABDOMINAL PAIN		000616	02	001	DOCUSATE SODIUM	N	03/2015	2020-05-12 10:20:10.0
562868501	3076	LOG	CMED		32	ALENDRONATE (FOSAMAX)	70	MG	QW	3	12/2015	06/2020	0		PROPHYLAXIS FOR BONE LOSS		012203	02	204	ALENDRONATE	N	04/2016	2022-09-13 07:29:02.0
562868401	3076	LOG	CMED		31	FLONASE (FLUTICASONE)	50	MG	PRN	3	03/2016	06/2020	0		POSTNASAL DRIP		009722	01	001	FLUTICASONE	N	04/2016	2022-09-13 07:29:02.0
562868301	3076	LOG	CMED		30	SERTRALINE (ZOLOFT)	100	MG	QD	3	03/2016	06/2020	0		DEPRESSION		010114	01	001	SERTRALINE	N	04/2016	2022-09-13 07:29:02.0
562868201	3076	LOG	CMED		29	SERTRALINE (ZOLOFT)	75	MG	QD	3	12/2015	01/2016	0		DEPRESSION		010114	01	001	SERTRALINE	N	04/2016	2020-05-12 10:20:10.0
562868101	3076	LOG	CMED		28	VITAMIN D	2000	IU	QD	3	09/2015	06/2020	0		VITAMIN D DEFICIENCY		001079	01	002	VITAMIN D	N	04/2016	2022-09-13 07:29:02.0
562868001	3076	LOG	CMED		27	POLYETHYLENE GLYCOL (MIRALAX)	17	G	PRN	3	12/2015	06/2020	0		CONSTIPATION		007545	01	002	POLYETHYLENE GLYCOL	N	04/2016	2022-09-13 07:29:02.0
364395101	3077	LOG	CMED		15	N-ACETYL-L-CYSTEINE	1200	MG	QD	3	06/2012	11/2012	0		HEALTH PROMOTION		000828	01	087	N-ACETYLCYSTEINE	N	09/2012	2020-06-24 12:33:55.0
562018901	3077	LOG	CMED		46	VITAMIN D	4000	IU	QW	3	11/2015	06/2020	0		PROPHYLAXIS		001079	01	002	VITAMIN D	N	03/2016	2022-09-13 07:29:02.0
408273601	3077	LOG	CMED		29	TRIAMCINOLONE OINTMENT	1	TAB	BID	8	05/2013	06/2013	0		DRY SKIN PATCH RELIEF		000319	01	001	TRIAMCINOLONE	N	08/2013	2020-06-24 12:34:14.0
590004301	3077	LOG	CMED		51	LISINOPRIL	20	MG	EOD	3	05/2016	09/2016	0		HYPERTENSION		008940	01	001	LISINOPRIL	N	09/2016	2020-06-24 12:35:08.0
408273501	3077	LOG	CMED		28	COCONUT OIL	1	TBLS	QD	3	03/2013	04/2013	0		PROPHYLAXIS		016477	02	002	COCONUT OIL	N	08/2013	2020-06-24 12:34:14.0
681684201	3077	LOG	CMED		53	TERBINAFINE HCL	250	MG	PRN	3	12/2017	10/2018	0		FOOT FUNGUS		009926	02	237	TERBINAFINE HCL	N	04/2018	2020-06-24 12:35:28.0
408273401	3077	LOG	CMED		27	N-ACETYL-L-CYSTEINE	600	MG	QW	3	03/2013	04/2013	0		DETOX		000828	01	087	N-ACETYLCYSTEINE	N	08/2013	2020-06-24 12:34:14.0
680750601	3077	LOG	CMED		52	LISINOPRIL	5	MG	QD	3	12/2017	02/2019	0		HYPERTENSION		008940	01	001	LISINOPRIL	N	03/2018	2020-06-24 12:35:28.0
556980201	3077	LOG	CMED		45	CLONAZEPAM	0.25	MG	QD	3	09/2015	07/2017	0		REM SLEEP DISORDER		002852	01	001	CLONAZEPAM	N	02/2016	2020-06-24 12:34:59.0
459306201	3077	LOG	CMED		37	TRIAMCINOLONE OINTMENT	1	DAB	PRN	8	03/2014	07/2014	0		DRY SKIN		000319	01	001	TRIAMCINOLONE	N	09/2014	2020-06-24 12:34:32.0
459306101	3077	LOG	CMED		36	ENZYMES	1	TAB	BID	3	02/2014	06/2020	0		HEALTH PROMOTION		900069	01	001	ENZYMES	N	09/2014	2022-09-13 07:29:02.0
459306001	3077	LOG	CMED		35	TRIAMCINOLONE OINTMENT	1	DAB	QW	8	12/2013	03/2014	0		DRY SKIN		000319	01	001	TRIAMCINOLONE	N	09/2014	2020-06-24 12:34:32.0
352736201	3077	LOG	CMED		14	CLONAZEPAM	0.25	MG	QD	3	06/2011	03/2015	0		REM SLEEP BEHAVIOR DISORDER		002852	01	001	CLONAZEPAM	N	06/2012	2020-06-24 12:33:51.0
352735701	3077	LOG	CMED		13	FISH OIL	2000	MG	QD	3	04/2012	06/2013	0		HEALTH PROMOTION		013341	01	001	FISH OIL	N	06/2012	2020-06-24 12:33:51.0
352735401	3077	LOG	CMED		12	BLUE-GREEN ALGAE ALPHA	7	TAB	QW	3	02/2012	11/2013	0		HEALTH PROMOTION		900475	01	001	ALL OTHER NON-THERAPEUTIC PRODUCTS	N	06/2012	2020-06-24 12:33:51.0
352734401	3077	LOG	CMED		11	BISOCOTL	1	TAB	PRN	3	12/2010	07/2013	0		CHRONIC CONSTIPATION		000644	01	001	BISACODYL	N	06/2012	2020-06-24 12:33:51.0
332911401	3077	LOG	CMED		10	ENZYMES	1	TAB	QW	3	01/1993	08/2013	0		HEALTH PROMOTION		900069	01	001	ENZYMES	N	02/2012	2020-06-24 12:33:43.0
332911301	3077	LOG	CMED		9	PROBIOTICS	1	TAB	QD	3	01/1993	06/2013	0		HEALTH PROMOTION		900475	01	001	ALL OTHER NON-THERAPEUTIC PRODUCTS	N	02/2012	2020-06-24 12:33:43.0
332911201	3077	LOG	CMED		8	VITAMIN D	4000	IU	QD	3	09/2011	10/2012	0		HEALTH PROMOTION		001079	01	002	VITAMIN D	N	02/2012	2020-06-24 12:33:43.0
332911101	3077	LOG	CMED		7	FISH OIL	1000	MG	QD	3	01/2005	04/2012	0		HEALTH PROMOTION		013341	01	001	FISH OIL	N	02/2012	2020-06-24 12:33:43.0
332911001	3077	LOG	CMED		6	COQ10	1	TAB	QD	3	01/1995	08/2012	0		HEALTH PROMOTION		005172	01	023	COENZYME Q10	N	02/2012	2020-06-24 12:33:43.0
332910901	3077	LOG	CMED		5	BLUE-GREEN ALGAE - OMEGA	4	TABS	QD	3	01/1993	10/2012	0		HEALTH PROMOTION		900475	01	001	ALL OTHER NON-THERAPEUTIC PRODUCTS	N	02/2012	2020-06-24 12:33:43.0
332910801	3077	LOG	CMED		4	BLUE-GREEN ALGAE - ALPHA	4	TABS	QD	3	01/1993	02/2012	0		HEALTH PROMOTION		900475	01	001	ALL OTHER NON-THERAPEUTIC PRODUCTS	N	02/2012	2020-06-24 12:33:43.0
332910701	3077	LOG	CMED		3	LISINOPRIL	40	MG	QD	3	01/2008	06/2014	0		HYPERTENSION		008940	01	001	LISINOPRIL	N	02/2012	2020-06-24 12:33:43.0
332910601	3077	LOG	CMED		2	LEVOTHYROXIN	50	MCG	QD	3	01/2008	06/2020	0		HYPOTHYROIDISM		000680	01	001	LEVOTHYROXINE	N	02/2012	2022-09-13 07:29:02.0
332910501	3077	LOG	CMED		1	CITALOPRAM	20	MG	QD	3	01/2006	06/2020	0		OCD		005826	01	001	CITALOPRAM	N	02/2012	2022-09-13 07:29:02.0
411576701	3077	LOG	CMED		32	N-ACETYL-CYSTEINE	600	MG	BID	3	09/2013	10/2013	0		HEALTH PROMOTION		000828	01	087	N-ACETYLCYSTEINE	N	09/2013	2020-06-24 12:34:15.0
411576601	3077	LOG	CMED		30	ENZYMES	1	TAB	TID	3	08/2013	02/2014	0		HEALTH PROMOTION		900069	01	001	ENZYMES	N	09/2013	2020-06-24 12:34:15.0
420351501	3077	LOG	CMED		34	TRIAMCINOLONE OINTMENT	1	DAB	BID	8	12/2013	03/2014	0		DRY SKIN		000319	01	001	TRIAMCINOLONE	N	12/2013	2020-06-24 12:34:19.0
420351401	3077	LOG	CMED		33	BLUE GREEN ALGAE-ALPHA	4.5	TAB	PRN	3	11/2013	01/2014	0		HEALTH PROMOTION		900475	01	001	ALL OTHER NON-THERAPEUTIC PRODUCTS	N	12/2013	2020-06-24 12:34:19.0
768377601	3077	LOG	CMED		58	METFORMIN	1000	MG	BID	3	11/2019	06/2020	0		DIABETES		000827	01	001	METFORMIN	N	02/2020	2022-09-13 07:29:02.0
420351301	3077	LOG	CMED		31	TRIAMCINOLONE OINTMENT	1	DAB	BID	8	07/2013	11/2013	0		DRY SKIN		000319	01	001	TRIAMCINOLONE	N	12/2013	2020-06-24 12:34:19.0
768377401	3077	LOG	CMED		56	METOPROLOL	25	MG	QD	3	01/2020	06/2020	0		HYPERTENSION		003769	01	001	METOPROLOL	N	02/2020	2022-09-13 07:29:02.0
459306301	3077	LOG	CMED		38	VITAMIN D	1	TAB	BIW	3	01/2014	11/2015	0		PROPHYLAXIS		001079	01	002	VITAMIN D	N	09/2014	2020-06-24 12:34:32.0
738945501	3077	LOG	CMED		55	METOPROLOL	25	MG	PRN	3	04/2019	01/2020	0		HYPERTENSION		003769	01	001	METOPROLOL	N	05/2019	2020-06-24 12:35:47.0
538552201	3077	LOG	CMED		44	CLONAZEPAM	0.5	MG	PRN	3	06/2015	09/2015	0		REM SLEEP DISORDER		002852	01	001	CLONAZEPAM	N	10/2015	2020-06-24 12:34:52.0
735241401	3077	LOG	CMED		54	LISINOPRIL	2.5	MG	QD	3	02/2019	04/2019	0		HYPERTENSION		008940	01	001	LISINOPRIL	N	04/2019	2020-06-24 12:35:44.0
509487401	3077	LOG	CMED		41	CLONAZEPAM	0.5	MG	QD	3	03/2015	09/2015	0		REM SLEEP BEHAVIOR DISORDER		002852	01	001	CLONAZEPAM	N	03/2015	2020-06-24 12:34:43.0
364395401	3077	LOG	CMED		18	TRIPLE MAG	1	CAP	QD	3	06/2012	10/2012	0		HEALTH PROMOTION		900475	01	001	ALL OTHER NON-THERAPEUTIC PRODUCTS	N	09/2012	2020-06-24 12:33:55.0
532816001	3077	LOG	CMED		42	LISINOPRIL	20	MG	QD	3	04/2015	05/2016	0		HYPERTENSION		008940	01	001	LISINOPRIL	N	08/2015	2020-06-24 12:34:51.0
364395301	3077	LOG	CMED		17	BASIC B COMPLEX	2	CAPS	QD	3	06/2012	11/2012	0		HEALTH PROMOTION		000035	01	002	VITAMIN B COMPLEX	N	09/2012	2020-06-24 12:33:55.0
562019101	3077	LOG	CMED		48	ACIDOPHILUS	1	CAP	QD	3	01/2016	06/2020	0		PROPHYLAXIS		000797	01	015	ACIDOPHILUS	N	03/2016	2022-09-13 07:29:02.0
364395201	3077	LOG	CMED		16	FOLIPLEX W/ B12	1	TAB	QD	3	06/2012	11/2012	0		HEALTH PROMOTION		000562	01	024	VITAMIN B12	N	09/2012	2020-06-24 12:33:55.0
562019001	3077	LOG	CMED		47	BLUE GREEN ALGAE	6	TAB	QD	3	11/2015	06/2020	0		PROPHYLAXIS		071217	01	001	BLUE GREEN ALGAE	N	03/2016	2022-09-13 07:29:02.0
3251d2bf-bd46-4b08-b93c-dae41415e2dd	3077	V17	CONMED	12/2021	2	Enzymes					02/2004			24								04/2022	2022-04-14 00:00:00.0
37b55dab-cbde-46b6-8083-cd62f5465fd0	3077	V17	CONMED	12/2021	6	Vitamin D					11/2015			24								04/2022	2022-04-14 00:00:00.0
cbd6131a-06f1-49dc-a491-5fd536b84961	3077	V17	CONMED	12/2021	3	levothyroxine					01/2008			23								04/2022	2022-04-14 00:00:00.0
a42e2f27-1807-4441-8400-057449398b22	3077	V17	CONMED	12/2021	1	Citalopram					01/2006			25								04/2022	2022-04-14 00:00:00.0
9c9618ab-65b8-4fa5-9799-819e46191724	3077	V17	CONMED	12/2021	5	Blue green algae					11/2015			22								04/2022	2022-04-14 00:00:00.0
21d0f0c6-d65d-4990-b63b-55d9f642a63d	3077	V17	CONMED	12/2021	4	acidophilus					01/2016			22								04/2022	2022-04-14 00:00:00.0
ca8e1924-7913-4bb7-aca0-0a906b0efc53	3077	V17	CONMED	12/2021	0	metoprolol					01/2020			14								04/2022	2022-04-14 00:00:00.0
c08c70b6-a933-4eef-888a-aefbdc896671	3077	V17	CONMED	12/2021	7	metformin					11/2019			11								04/2022	2022-04-14 00:00:00.0
438317501	3078	LOG	CMED		19	ARTANE	2	MG	BID	3	11/2013	12/2013	0		PARKINSON'S DISEASE		000026	02	002	ARTANE	N	05/2014	2020-06-24 12:34:28.0
514077601	3078	LOG	CMED		29	CREATINE	1	TSP	EOD	3	03/2015	07/2015	0		PROPHYLAXIS		016006	01	001	CREATINE	N	04/2015	2020-06-24 12:34:45.0
514077501	3078	LOG	CMED		28	PROTEIN POWDER	1	SCOOP	EOD	3	03/2015	07/2015	0		PROPHYLAXIS		900475	01	001	ALL OTHER NON-THERAPEUTIC PRODUCTS	N	04/2015	2020-06-24 12:34:45.0
541540401	3078	LOG	CMED		32	TRIMETHOBENZAMIDE	300	MG	TID	3	04/2015	04/2015	0		NAUSEA PROPHYLAXIS		000777	01	001	TRIMETHOBENZAMIDE	N	10/2015	2020-06-24 12:34:53.0
342456601	3078	LOG	CMED		14	ASPIRIN	81	MG	QD	3	04/2007	04/2013	0		PROPHYLAXIS		000027	01	004	ASPIRIN	N	04/2012	2020-06-24 12:33:47.0
342456501	3078	LOG	CMED		13	PROTEIN POWDER	1	SCOOP	QD	3	04/2007	03/2015	0		PROPHYLAXIS		900475	01	001	ALL OTHER NON-THERAPEUTIC PRODUCTS	N	04/2012	2020-06-24 12:33:47.0
342456401	3078	LOG	CMED		12	CO Q10	200	MG	QD	3	02/2012	12/2012	0		PROPHYLAXIS		005172	01	023	COENZYME Q10	N	04/2012	2020-06-24 12:33:47.0
342456201	3078	LOG	CMED		10	SELENIUM	200	MCG	QD	3	02/2012	01/2013	0		PROPHYLAXIS		000750	01	001	SELENIUM	N	04/2012	2020-06-24 12:33:47.0
342456101	3078	LOG	CMED		9	MOVE FREE	2	TABS	QD	3	04/2004	11/2018	0		PROPHYLAXIS		016259	01	003	MOVE FREE	N	04/2012	2020-06-24 12:33:47.0
342456001	3078	LOG	CMED		8	FISH OIL	1000	MG	QD	3	04/2002	04/2015	0		PROPHYLAXIS		013341	01	001	FISH OIL	N	04/2012	2020-06-24 12:33:47.0
342455901	3078	LOG	CMED		7	VITAMIN C	500	MG	QD	3	04/1992	01/2019	0		PROPHYLAXIS		000080	01	003	VITAMIN C	N	04/2012	2020-06-24 12:33:47.0
342455801	3078	LOG	CMED		6	GLUTATHIONE	50	MG	QD	3	02/2012	12/2012	0		PROPHYLAXIS		003174	01	001	GLUTATHIONE	N	04/2012	2020-06-24 12:33:47.0
342455701	3078	LOG	CMED		5	CREATINE	1200	MG	QD	3	02/2012	12/2012	0		PROPHYLAXIS		016006	01	001	CREATINE	N	04/2012	2020-06-24 12:33:47.0
342455601	3078	LOG	CMED		4	TURMERIC	1	TAB	QD	3	02/2012	01/2013	0		PROPHYLAXIS		010796	02	003	TURMERIC	N	04/2012	2020-06-24 12:33:47.0
342455501	3078	LOG	CMED		3	MULTIVITAMIN	1	TAB	QD	3	04/1992	07/2014	0		PROPHYLAXIS		075041	01	075	MULTIVITAMIN	N	04/2012	2020-06-24 12:33:47.0
342455401	3078	LOG	CMED		2	ENADA NADH	5	MG	QD	3	02/2012	11/2012	0		PROPHYLAXIS		900475	01	001	ALL OTHER NON-THERAPEUTIC PRODUCTS	N	04/2012	2020-06-24 12:33:47.0
342455301	3078	LOG	CMED		1	ACYCLOVIR	400	MG	PRN	3	04/1997	06/2020	0		HERPES SIMPLEX		005873	01	002	ACYCLOVIR	N	04/2012	2022-09-13 07:29:02.0
394966901	3078	LOG	CMED		17	GINKO BILOBA	1	TAB	QD	3	01/2013	07/2016	0		PROPHYLAXIS		010031	01	001	GINKGO BILOBA	N	04/2013	2020-06-24 12:34:09.0
474567801	3078	LOG	CMED		26	GUMMY MULTIVITAMIN	2	TAB	QD	3	07/2014	01/2016	0		PROPHYLAXIS		075041	01	075	MULTIVITAMIN	N	11/2014	2020-06-24 12:34:34.0
541541201	3078	LOG	CMED		33	EHT	1	TAB	BID	3	06/2015	03/2016	0		PROPHYLAXIS		900475	01	001	ALL OTHER NON-THERAPEUTIC PRODUCTS	N	10/2015	2020-06-24 12:34:53.0
541539901	3078	LOG	CMED		31	DHA/PLACEBO STUDY DRUG	2	CAP	BID	3	04/2015	04/2016	0		STUDY DRUG		999997	01	001	INVESTIGATIONAL DRUG	N	10/2015	2020-06-24 12:34:53.0
596480401	3078	LOG	CMED		38	EHT	1	TAB	BID	3	10/2016	06/2018	0		PROPHYLAXIS		900475	01	001	ALL OTHER NON-THERAPEUTIC PRODUCTS	N	10/2016	2020-06-24 12:35:09.0
566701901	3078	LOG	CMED		37	EHT	1	TAB	TID	3	04/2016	10/2016	0		PROPHYLAXIS		900475	01	001	ALL OTHER NON-THERAPEUTIC PRODUCTS	N	04/2016	2020-06-24 12:35:04.0
744850301	3078	LOG	CMED		45	POTASSIUM	1	TAB	QD	3	11/2018	06/2020	0		MUSCLE CRAMPING		000314	01	001	POTASSIUM	N	06/2019	2022-09-13 07:29:02.0
565581001	3078	LOG	CMED		36	EHT	2	TAB	BID	3	03/2016	04/2016	0		PROPHYLAXIS		900475	01	001	ALL OTHER NON-THERAPEUTIC PRODUCTS	N	04/2016	2020-06-24 12:35:03.0
744850201	3078	LOG	CMED		44	B-12	25000	MG	QD	3	06/2019	06/2020	0		PROPHYLAXIS		000562	01	024	VITAMIN B12	N	06/2019	2022-09-13 07:29:02.0
342456301	3078	LOG	CMED		11	B-12	1000	MCG	QD	3	04/2002	01/2016	0		PROPHYLAXIS		000562	01	024	VITAMIN B12	N	04/2012	2020-06-24 12:33:47.0
744850001	3078	LOG	CMED		42	EHT	1	TAB	QD	3	06/2018	06/2020	0		PROPHYLAXIS		900475	01	001	ALL OTHER NON-THERAPEUTIC PRODUCTS	N	06/2019	2022-09-13 07:29:02.0
394967001	3078	LOG	CMED		18	IBUPROFEN	600	MG	PRN	3	03/2013	06/2020	0		HEADACHES		001092	01	001	IBUPROFEN	N	04/2013	2022-09-13 07:29:02.0
394966801	3078	LOG	CMED		16	CREATINE	1	TSP	QD	3	04/2013	03/2015	0		PROPHYLAXIS		016006	01	001	CREATINE	N	04/2013	2020-06-24 12:34:09.0
364396901	3078	LOG	CMED		15	VITAMIN D3	5000	IU	QD	3	07/2012	06/2020	0		PROPHYLAXIS		003185	01	005	VITAMIN D3	N	09/2012	2022-09-13 07:29:02.0
438317901	3078	LOG	CMED		23	ARTANE	2	MG	TID	3	12/2013	04/2014	0		PARKINSON'S DISEASE		000026	02	002	ARTANE	N	05/2014	2020-06-24 12:34:28.0
438317801	3078	LOG	CMED		22	ARTANE	1	MG	TID	3	12/2013	12/2013	0		PARKINSON'S DISEASE		000026	02	002	ARTANE	N	05/2014	2020-06-24 12:34:28.0
438317701	3078	LOG	CMED		21	ARTANE	1	MG	BID	3	11/2013	12/2013	0		PARKINSON'S DISEASE		000026	02	002	ARTANE	N	05/2014	2020-06-24 12:34:28.0
438317601	3078	LOG	CMED		20	ARTANE	1	MG	QD	3	11/2013	11/2013	0		PARKINSON'S DISEASE		000026	02	002	ARTANE	N	05/2014	2020-06-24 12:34:28.0
8ea28f17-3e2e-49a2-abb2-bd44b498f676	3078	V17	CONMED	04/2022	0	traZODone					01/2022			10								09/2022	2022-09-07 00:00:00.0
66fef74c-2fd9-48a2-abfa-6f8873605f31	3078	V17	CONMED	04/2022	1	Glucosamine Sulfate					01/2022			22								09/2022	2022-09-07 00:00:00.0
442861801	3079	LOG	CMED		33	MITRAZAPINE	30	MG	QD	3	04/2014	06/2020	0		ANTI-DEPRESSANT		012932	01	001	MIRTAZAPINE	N	06/2014	2022-09-13 07:29:02.0
345777101	3079	LOG	CMED		11	AMLODIPINE	2.5	MG	QD	3	01/2010	04/2013	0		HYPERTENSION		009724	01	001	AMLODIPINE	N	05/2012	2020-06-24 12:33:49.0
345777001	3079	LOG	CMED		10	OMEGA-3 ACID ETHYL ESTERS (LOVAZA)	1	TAB	BID	3	01/2010	06/2020	0		HYPERCHOLESTEROLEMIA		013341	01	008	OMEGA 3 FISH OIL	N	05/2012	2022-09-13 07:29:02.0
345776901	3079	LOG	CMED		9	VITAMIN D3	200	IU	QD	3	04/2012	05/2013	0		HEALTH PROMOTION		003185	01	005	VITAMIN D3	N	05/2012	2020-06-24 12:33:49.0
345776801	3079	LOG	CMED		8	CALCIUM	500	MG	QD	3	04/2012	04/2013	0		HEALTH PROMOTION		007515	01	001	CALCIUM	N	05/2012	2020-06-24 12:33:49.0
345776701	3079	LOG	CMED		7	MAGNESIUM	250	MG	QD	3	04/2012	04/2013	0		HEALTH PROMOTION		014868	01	001	MAGNESIUM	N	05/2012	2020-06-24 12:33:49.0
345776601	3079	LOG	CMED		6	ASPIRIN	162	MG	QD	3	04/2010	01/2014	0		HEART HEALTH PROMOTION		000027	01	004	ASPIRIN	N	05/2012	2020-06-24 12:33:49.0
345776501	3079	LOG	CMED		5	PRESERVISION AREDS EYE VITAMIN	1	TAB	BID	3	01/2007	06/2020	0		EYE HEALTH PROMOTION		017627	01	002	OCUVITE PRESERVISION	N	05/2012	2022-09-13 07:29:02.0
345776401	3079	LOG	CMED		4	SIMVASTATIN	20	MG	QD	3	04/2010	12/2012	0		HYPERCHOLESTEROLEMIA		008481	01	001	SIMVASTATIN	N	05/2012	2020-06-24 12:33:49.0
345776301	3079	LOG	CMED		3	LITHIUM CARBONATE	600	MG	QD	3	01/1988	06/2013	0		BIPOLAR MOOD DISORDER		000337	02	001	LITHIUM CARBONATE	N	05/2012	2020-06-24 12:33:49.0
345776201	3079	LOG	CMED		2	BUPROPION SR (WELLBUTRIN)	150	MG	QD	3	04/2011	02/2013	0		BIPOLAR MOOD DISORDER		007005	01	001	BUPROPION	N	05/2012	2020-06-24 12:33:49.0
345776101	3079	LOG	CMED		1	FLUOXETINE HCL (PROZAC)	40	MG	QD	3	01/2000	04/2013	0		BIPOLAR MOOD DISORDER		007244	02	162	FLUOXETINE HCL	N	05/2012	2020-06-24 12:33:49.0
412295901	3079	LOG	CMED		20	AMLODIPINE	2.5	MG	QD	3	08/2013	01/2014	0		HYPERTENSION		009724	01	001	AMLODIPINE	N	09/2013	2020-06-24 12:34:15.0
412295801	3079	LOG	CMED		19	MIRTAZAPINE	7.5	MG	QD	3	08/2013	01/2014	0		ANTI-DEPRESSANT		012932	01	001	MIRTAZAPINE	N	09/2013	2020-06-24 12:34:15.0
412295701	3079	LOG	CMED		18	LITHIUM CARBONATE	300	MG	TID	3	09/2013	11/2013	0		BIPOLAR MOOD DISORDER		000337	02	001	LITHIUM CARBONATE	N	09/2013	2020-06-24 12:34:15.0
412295601	3079	LOG	CMED		17	LITHIUM CARBONATE	300	MG	BID	3	08/2013	09/2013	0		BIPOLAR MOOD DISORDER		000337	02	001	LITHIUM CARBONATE	N	09/2013	2020-06-24 12:34:15.0
412295501	3079	LOG	CMED		16	DONEPEZIL HCL	5	MG	QD	3	04/2013	11/2013	0		DEMENTIA		013189	01	001	DONEPEZIL	N	09/2013	2020-06-24 12:34:15.0
412295401	3079	LOG	CMED		15	MIRTAZAPINE	3.75	MG	QD	3	06/2013	08/2013	0		ANTI-DEPRESSANT		012932	01	001	MIRTAZAPINE	N	09/2013	2020-06-24 12:34:15.0
420872401	3079	LOG	CMED		24	SIMVASTATIN	20	MG	QD	3	12/2013	01/2014	0		HYPERCHOLESTEROLEMIA		008481	01	001	SIMVASTATIN	N	12/2013	2020-06-24 12:34:19.0
420872301	3079	LOG	CMED		23	LITHIUM CARBONATE	600	MG	BID	3	12/2013	01/2014	0		BIPOLAR MOOD DISORDER		000337	02	001	LITHIUM CARBONATE	N	12/2013	2020-06-24 12:34:19.0
420872201	3079	LOG	CMED		22	DONEPEZIL HCL	5	MG	QD	3	12/2013	06/2020	0		DEMENTIA		013189	01	001	DONEPEZIL	N	12/2013	2022-09-13 07:29:02.0
420728901	3079	LOG	CMED		21	LITHIUM CARBONATE	600	MG	BID	3	11/2013	12/2013	0		BIPOLAR MOOD DISORDER		000337	02	001	LITHIUM CARBONATE	N	12/2013	2020-06-24 12:34:19.0
407973001	3079	LOG	CMED		14	MIRTAZAPINE	7.5	MG	QD	3	06/2013	06/2013	0		ANTI-DEPRESSANT		012932	01	001	MIRTAZAPINE	N	08/2013	2020-06-24 12:34:14.0
407972901	3079	LOG	CMED		13	LITHIUM CARBONATE	300	MG	QD	3	06/2013	08/2013	0		BIPOLAR MOOD DISORDER		000337	02	001	LITHIUM CARBONATE	N	08/2013	2020-06-24 12:34:14.0
407972801	3079	LOG	CMED		12	BUPROPION SR (WELLBUTRIN)	300	MG	QD	3	02/2013	04/2013	0		BIPOLAR MOOD DISORDER		007005	01	001	BUPROPION	N	08/2013	2020-06-24 12:34:14.0
434332701	3079	LOG	CMED		32	ASPIRIN	81	MG	QD	3	01/2014	06/2020	0		PROPHYLAXIS		000027	01	004	ASPIRIN	N	04/2014	2022-09-13 07:29:02.0
434332601	3079	LOG	CMED		31	LISINOPRIL	2.5	MG	QD	3	01/2014	06/2020	0		HYPERCHOLESTEROLEMIA		008940	01	001	LISINOPRIL	N	04/2014	2022-09-13 07:29:02.0
434332501	3079	LOG	CMED		30	NITROGLYCERIN	0.4	MG	PRN	3	01/2014	06/2020	0		CHEST PAIN		000032	01	004	NITROGLYCERIN	N	04/2014	2022-09-13 07:29:02.0
434332401	3079	LOG	CMED		29	ATORVASTATIN	20	MG	QD	3	01/2014	06/2020	0		HYPERCHOLESTEROLEMIA		013261	01	001	ATORVASTATIN	N	04/2014	2022-09-13 07:29:02.0
434332301	3079	LOG	CMED		28	VITAMIN D2	50000	IU	QW	3	01/2014	06/2020	0		PROPHYLAXIS		001079	01	023	VITAMIN D2	N	04/2014	2022-09-13 07:29:02.0
434332201	3079	LOG	CMED		27	VITAMIN D3	2000	IU	BID	3	04/2012	06/2020	0		PROPHYLAXIS		003185	01	005	VITAMIN D3	N	04/2014	2022-09-13 07:29:02.0
434332101	3079	LOG	CMED		26	SEROQUEL	150	MG	QD	3	01/2014	06/2020	0		BIPOLAR MOOD DISORDER		012709	02	002	SEROQUEL	Y	04/2014	2022-09-13 07:29:02.0
434332001	3079	LOG	CMED		25	MIRTRAZAPINE	15	MG	QD	3	01/2014	04/2014	0		ANTI-DEPRESSANT		012932	01	001	MIRTAZAPINE	N	04/2014	2020-06-24 12:34:25.0
425913501	3080	LOG	CMED		32	ADVIL	1	TAB	TID	3	10/2013	01/2014	0		PAIN RELIEF		001092	01	030	ADVIL	N	01/2014	2020-06-24 12:34:22.0
425912601	3080	LOG	CMED		31	LUTIN	1	CAP	QD	3	01/2014	09/2014	0		EYE PROPHYLAXIS		003582	01	015	LUTIN	N	01/2014	2020-06-24 12:34:22.0
425912501	3080	LOG	CMED		30	VITAMIN C	1000	MG	QD	3	01/2014	02/2014	0		PROPHYLAXIS		000080	01	003	VITAMIN C	N	01/2014	2020-06-24 12:34:22.0
425912301	3080	LOG	CMED		28	LISINOPRIL	20	MG	QD	3	09/2013	01/2014	0		HYPERTENSION		008940	01	001	LISINOPRIL	N	01/2014	2020-06-24 12:34:22.0
405902601	3080	LOG	CMED		18	ASPIRIN	81	MG	QD	3	12/2012	06/2020	0		PROPHYLAXIS		000027	01	004	ASPIRIN	N	07/2013	2022-09-13 07:29:02.0
367530701	3080	LOG	CMED		10	DORZOLAMIDE HCL TIMOLOL MALEATE OPTHALMIC SOLUTION	1	DROP	BID	8	08/2012	06/2020	0		GLAUCOMA		015538	01	002	DORZOLAMIDE W/TIMOLOL	N	10/2012	2022-09-13 07:29:02.0
494575801	3080	LOG	CMED		40	VITAMIN C	500	MG	QW	3	12/2014	10/2015	0		PROPHYLAXIS		000080	01	003	VITAMIN C	N	01/2015	2020-06-24 12:34:40.0
450860801	3080	LOG	CMED		34	LISINOPRIL	20	MG	QD	3	01/2014	06/2020	0		HYPERTENSION		008940	01	001	LISINOPRIL	N	08/2014	2022-09-13 07:29:02.0
498698001	3080	LOG	CMED		42	CALCIUM CITRATE W/ D3	2	TABS	QD	3	09/2014	12/2016	0		PROPHYLAXIS		014837	01	139	CALCIUM WITH VITAMIN D3	N	01/2015	2020-06-24 12:34:41.0
520993401	3080	LOG	CMED		44	OMEGA-3 LIQUID FISH OIL	720	MG	PRN	3	02/2015	04/2015	0		PROPHYLAXIS		013341	01	001	FISH OIL	N	05/2015	2020-06-24 12:34:46.0
520993301	3080	LOG	CMED		43	MIRALAX	17	G	PRN	3	11/2014	06/2020	0		CONSTIPATION		007545	01	006	MIRALAX	N	05/2015	2022-09-13 07:29:02.0
579363101	3080	LOG	CMED		49	SERTRALINE (ZOLOFT)	12	MG	QD	3	07/2016	07/2016	0		DEPRESSION		010114	01	001	SERTRALINE	N	07/2016	2020-06-24 12:35:07.0
567646601	3080	LOG	CMED		48	DONEPEZIL 2.5MG OR PLACEBO	2	CAP	QD	3	03/2016	04/2016	0		STUDY DRUG		999997	01	001	INVESTIGATIONAL DRUG	N	05/2016	2020-06-24 12:35:04.0
406521501	3080	LOG	CMED		24	ACETAMINOPHEN	325	MG	QID	3	05/2013	07/2013	0		PAIN RELIEF FROM BACK INJURY		000200	01	009	ACETAMINOPHEN	N	07/2013	2020-06-24 12:34:13.0
565579501	3080	LOG	CMED		46	STOOL SOFTENER	100	MG	BID	3	12/2015	04/2017	0		CONSTIPATION		000616	02	029	STOOL SOFTENER	N	04/2016	2020-06-24 12:35:03.0
406521201	3080	LOG	CMED		23	MIRALAX	17	G	QD	3	05/2013	11/2014	0		CONSTIPATION		007545	01	006	MIRALAX	N	07/2013	2020-06-24 12:34:13.0
565579401	3080	LOG	CMED		45	VITAMIN B12	2	MG	QD	3	11/2015	06/2020	0		PROPHYLAXIS		000562	01	097	VITAMIN B-12	N	04/2016	2022-09-13 07:29:02.0
406521101	3080	LOG	CMED		22	HYDROCODONE	5	MG	TID	3	07/2013	08/2013	0		PAIN RELIEF FROM BACK INJURY		000600	01	001	HYDROCODONE	N	07/2013	2020-06-24 12:34:13.0
641895801	3080	LOG	CMED		52	SENNA-S	100	MG	QD	3	04/2017	06/2020	0		CONSTIPATION		009361	01	008	SENNA S	N	07/2017	2022-09-13 07:29:02.0
405902901	3080	LOG	CMED		21	ACETAMINOPHEN (TYLENOL)	1	TAB	TID	3	07/2013	10/2013	0		PAIN RELIEF FROM BACK INJURY		000200	01	009	ACETAMINOPHEN	N	07/2013	2020-06-24 12:34:12.0
351041101	3080	LOG	CMED		8	VITAMIN D-3	2000	IU	QD	3	05/2012	06/2020	0		PROPHYLAXIS		003185	01	005	VITAMIN D3	N	06/2012	2022-09-13 07:29:02.0
405902801	3080	LOG	CMED		20	METHOCARBAMOL	500	MG	TID	3	05/2013	08/2013	0		MUSCLE RELAXANT		000479	01	001	METHOCARBAMOL	N	07/2013	2020-06-24 12:34:12.0
351040401	3080	LOG	CMED		1	LATANOPROST EYE DROPS (.005%)	1	DROP	QD	8	04/2010	06/2020	0		GLAUCOMA		012973	01	001	LATANOPROST	N	06/2012	2022-09-13 07:29:02.0
405902701	3080	LOG	CMED		19	HYDROCODONE	5	MG	QID	3	05/2013	07/2013	0		PAIN RELIEVER FROM BACK INJURY		000600	01	001	HYDROCODONE	N	07/2013	2020-06-24 12:34:12.0
414460801	3080	LOG	CMED		27	SERTRALINE (ZOLOFT)	25	MG	QD	3	10/2013	07/2016	0		DEPRESSION		010114	01	001	SERTRALINE	N	10/2013	2020-06-24 12:34:16.0
405902401	3080	LOG	CMED		16	METAMUCIL	1	TBL	QD	3	03/2013	05/2013	0		CONSTIPATION		000291	01	015	METAMUCIL	N	07/2013	2020-06-24 12:34:12.0
413887101	3080	LOG	CMED		25	ALENDRONATE SODIUM (FOSAMAX)	70	MG	QW	3	07/2013	06/2020	0		OSTEOPOROSIS		012203	02	001	ALENDRONATE SODIUM	N	10/2013	2022-09-13 07:29:02.0
405902301	3080	LOG	CMED		15	AMLODIPINE BESYLATE (NORVASC)	2.5	MG	QD	3	03/2013	09/2013	0		HIGH BLOOD PRESSURE		009724	02	001	AMLODIPINE BESILATE	N	07/2013	2020-06-24 12:34:12.0
425912401	3080	LOG	CMED		29	VITAMIN B-12	1	TAB	QD	3	01/2014	11/2015	0		PROPHYLAXIS		000562	01	024	VITAMIN B12	N	01/2014	2020-06-24 12:34:22.0
379889701	3080	LOG	CMED		12	KROGER BRAND STOOL SOFTENER	2	TABS	BOD	3	10/2012	06/2015	0		CONSTIPATION		000616	02	029	STOOL SOFTENER	N	12/2012	2020-06-24 12:33:59.0
379889601	3080	LOG	CMED		11	METAMUCIL	1	TSP	PRN	3	10/2012	03/2013	0		CONSTIPATION		000291	01	015	METAMUCIL	N	12/2012	2020-06-24 12:33:59.0
494024301	3080	LOG	CMED		38	OMEGA-3 LIQUID FISH OIL	1200	MG	QD	3	12/2014	02/2015	0		PROPYLAXIS		013341	01	001	FISH OIL	N	01/2015	2020-06-24 12:34:40.0
450861001	3080	LOG	CMED		36	PREDNISOLONE	1	DROP	BID	8	06/2014	10/2014	0		RECOVERY FROM DETACHED RETINA SURGERY		000162	01	001	PREDNISOLONE	N	08/2014	2020-06-24 12:34:31.0
357819501	3080	LOG	CMED		9	PHILLIPS CAPLETS	1	TAB	PRN	3	02/2012	05/2013	0		CONSTIPATION		001232	01	002	MILK OF MAGNESIA	N	08/2012	2020-06-24 12:33:52.0
351041001	3080	LOG	CMED		7	CALCIUM CITRATE	1260	MG	QD	3	05/2012	06/2013	0		PROPHYLAXIS		004710	01	001	CALCIUM CITRATE	N	06/2012	2020-06-24 12:33:51.0
351040901	3080	LOG	CMED		6	VITAMIN B-100	1	TAB	QD	3	05/2005	11/2012	0		PROPHYLAXIS		000562	01	024	VITAMIN B12	N	06/2012	2020-06-24 12:33:51.0
351040801	3080	LOG	CMED		5	VITAMIN C	500	MG	QD	3	05/2005	05/2013	0		PROPHYLAXIS		000080	01	003	VITAMIN C	N	06/2012	2020-06-24 12:33:51.0
351040701	3080	LOG	CMED		4	MULTIVITAMIN	1	TAB	QD	3	05/2005	12/2013	0		PROPHYLAXIS		075041	01	075	MULTIVITAMIN	N	06/2012	2020-06-24 12:33:51.0
351040601	3080	LOG	CMED		3	OMEGA 3 FISH OIL	1000	MG	BID	3	05/2012	06/2014	0		PROPHYLAXIS		013341	01	008	OMEGA 3 FISH OIL	N	06/2012	2020-06-24 12:33:51.0
351040501	3080	LOG	CMED		2	ASPIRIN	325	MG	QD	3	05/2005	12/2012	0		PROPHYLAXIS		000027	01	004	ASPIRIN	N	06/2012	2020-06-24 12:33:51.0
413887201	3080	LOG	CMED		26	SOLARAY CALCIUM CITRATE AND VITAMIN D-3	1	TAB	QD	3	07/2013	10/2014	0		PROPHYLAXIS		014837	01	100	CALCIUM & VITAMIN D	N	10/2013	2020-06-24 12:34:15.0
349311901	3081	LOG	CMED		12	LEG CRAMPS HOMEOPATHIC REMEDY	3	TABS	PRN	3	01/2011	06/2012	0		MUSCLE CRAMPS		901137	01	001	HOMEOPATHIC PREPARATION	N	06/2012	2020-02-11 15:07:52.0
349311801	3081	LOG	CMED		11	MELOTONIN	500	MG	PRN	3	06/2012	06/2020	0		SLEEP AID		012432	01	001	MELATONIN	N	06/2012	2022-09-13 07:29:02.0
349311701	3081	LOG	CMED		10	PRILOSEC	20.6	MG	QD	3	01/2010	06/2020	0		GERD		006612	01	005	PRILOSEC	N	06/2012	2022-09-13 07:29:02.0
349311601	3081	LOG	CMED		9	CITRATE + D3	500	IU	BID	3	01/2011	06/2020	0		GENERAL HEALTH MAINTENANCE		016067	01	035	CALCIUM CITRATE + D	N	06/2012	2022-09-13 07:29:02.0
349311501	3081	LOG	CMED		8	LEUTINE/ANTIOXIDANTS	1	TAB	BID	3	08/2011	06/2020	0		GENERAL HEALTH MAINTENANCE		016385	01	002	LUTEIN	N	06/2012	2022-09-13 07:29:02.0
349311401	3081	LOG	CMED		7	RANITIDINE HCL	300	MG	QD	3	03/2012	06/2020	0		GERD		005508	02	551	RANITIDINE HCL	N	06/2012	2022-09-13 07:29:02.0
349311301	3081	LOG	CMED		6	OMEGA-3S/DHA/EPA/FISH OIL	1	CAP	QD	3	08/2011	06/2020	0		GENERAL HEALTH MAINTENANCE		013341	01	001	FISH OIL	N	06/2012	2022-09-13 07:29:02.0
349311201	3081	LOG	CMED		5	MAGNESIUM	500	MG	BID	3	08/2011	06/2020	0		GENERAL HEALTH MAINTENANCE		014868	01	001	MAGNESIUM	N	06/2012	2022-09-13 07:29:02.0
349311101	3081	LOG	CMED		4	LOSARTAN POTASSIUM	50	MG	QD	3	05/2011	06/2020	0		HYPERTENSION		011216	02	001	LOSARTAN POTASSIUM	N	06/2012	2022-09-13 07:29:02.0
349311001	3081	LOG	CMED		3	LEVOTHROXINE SODIUM	75	MG	QD	3	07/2010	06/2020	0		HYPOTHYROIDISM		000680	02	001	LEVOTHYROXINE SODIUM	N	06/2012	2022-09-13 07:29:02.0
349310901	3081	LOG	CMED		2	IBUPROFEN	400	MG	BID	3	01/2002	06/2020	0		PROPHYLAXIS		001092	01	001	IBUPROFEN	N	06/2012	2022-09-13 07:29:02.0
349310801	3081	LOG	CMED		1	HYDROCHLOROTRIAZIDE	12.5	MG	QD	3	01/2007	06/2020	0		HYPERTENSION		000220	01	001	HYDROCHLOROTHIAZIDE	N	06/2012	2022-09-13 07:29:02.0
354315601	3081	LOG	CMED		13	VITAMIN B COMPLEX	1	TAB	QD	3	07/2012	06/2020	0		HEALTH PROMOTION		000035	01	002	VITAMIN B COMPLEX	N	07/2012	2022-09-13 07:29:02.0
405275001	3082	LOG	CMED		13	ESTROGEN VAGINAL CREAM	1	G	EOD	8	04/2013	06/2020	0		LUBRICATION-VAGINAL DRYNESS		000454	01	208	ESTROGEN	N	07/2013	2022-09-13 07:29:02.0
405274901	3082	LOG	CMED		12	ALEVE (NAPROXEN)	220	MG	PRN	3	04/2013	06/2020	0		PAIN RELIEF		002562	02	018	ALEVE	N	07/2013	2022-09-13 07:29:02.0
366664701	3082	LOG	CMED		10	GREEN TEA SUPPLEMENT	500	MG	QD	3	10/2012	06/2013	0		PROPHYLAXIS		015781	01	006	GREEN TEA	N	10/2012	2020-06-24 12:33:55.0
364369601	3082	LOG	CMED		9	ASPIRIN	81	MG	QD	3	09/2007	06/2020	0		PROPHYLAXIS - HEART HEALTH		000027	01	004	ASPIRIN	N	09/2012	2022-09-13 07:29:02.0
364369501	3082	LOG	CMED		8	VITAMIN D	1000	IU	QD	3	09/2010	06/2020	0		PROPHYLAXIS		001079	01	002	VITAMIN D	N	09/2012	2022-09-13 07:29:02.0
364369401	3082	LOG	CMED		7	PROBIOTICS	1	CAPSULE	QD	3	09/2010	06/2020	0		PROPHYLAXIS - BLADDER INFECTION PREVENTION		900475	01	001	ALL OTHER NON-THERAPEUTIC PRODUCTS	N	09/2012	2022-09-13 07:29:02.0
364369301	3082	LOG	CMED		6	CRANBERRY SUPPLEMENT	1	TAB	BID	3	09/2010	06/2020	0		PROPHYLAXIS - BLADDER INFECTION PREVENTION		063545	03	002	CRANBERRY EXTRACT	N	09/2012	2022-09-13 07:29:02.0
364369201	3082	LOG	CMED		5	FISH OIL	4000	MG	QD	3	03/2012	06/2020	0		PROPHYLAXIS		013341	01	001	FISH OIL	N	09/2012	2022-09-13 07:29:02.0
364369101	3082	LOG	CMED		4	CALCIUM	600	MG	BID	3	09/2002	06/2020	0		PROPHYLAXIS - BONE HEALTH PROMOTION		007515	01	001	CALCIUM	N	09/2012	2022-09-13 07:29:02.0
364369001	3082	LOG	CMED		3	MULTIVITAMIN	1	TAB	3	3	09/1982	06/2020	0		PROPHYLAXIS		075041	01	075	MULTIVITAMIN	N	09/2012	2022-09-13 07:29:02.0
364368901	3082	LOG	CMED		2	LOVASTATIN	20	MG	QD	3	09/2009	06/2020	0		HYPERCHOLESTEROLEMIA		008967	01	001	LOVASTATIN	N	09/2012	2022-09-13 07:29:02.0
364368801	3082	LOG	CMED		1	CYMBALTA	20	MG	QD	3	09/2007	06/2020	0		DEPRESSION		017493	02	003	CYMBALTA	N	09/2012	2022-09-13 07:29:02.0
384320101	3082	LOG	CMED		11	VITAMIN B POWDER SUPPLEMENT	1	SCOOP	QD	3	11/2012	10/2013	0		PROPHYLAXIS		000562	01	024	VITAMIN B12	N	02/2013	2020-06-24 12:34:02.0
453838101	3082	LOG	CMED		14	FLONASE	1	SPRAY	BID	7	07/2014	06/2020	0		SEASONAL ALLERGIES		009722	02	008	FLONASE	N	08/2014	2022-09-13 07:29:02.0
474137501	3082	LOG	CMED		16	BUWEI FANG (CHINESE SUPPLEMENT)	500	MG	BID	3	08/2014	06/2020	0		HEALTH PROMOTION		900475	01	001	ALL OTHER NON-THERAPEUTIC PRODUCTS	N	11/2014	2022-09-13 07:29:02.0
474137401	3082	LOG	CMED		15	YANLING GUBEN DAN (CHINESE SUPPLEMENT)	500	MG	QID	3	08/2014	06/2020	0		HEALTH PROMOTION		900475	01	001	ALL OTHER NON-THERAPEUTIC PRODUCTS	N	11/2014	2022-09-13 07:29:02.0
763747301	3083	LOG	CMED		31	ACYCLOVIR	400	MG	QD	3	05/2019	06/2020	0		RECURRENT HERPES INFECTION		005873	01	002	ACYCLOVIR	N	12/2019	2022-09-13 07:29:02.0
727500301	3083	LOG	CMED		30	VENLAFAXINE ER	37.5	MG	TID	3	08/2018	06/2020	0		DEPRESSION		012338	01	001	VENLAFAXINE	N	02/2019	2022-09-13 07:29:02.0
379896701	3083	LOG	CMED		4	SUMATRIPTAN	100	MG	PRN	3	10/1992	01/2014	0		MIGRAINE HEADACHES		010448	01	001	SUMATRIPTAN	N	12/2012	2020-06-24 12:33:59.0
379896601	3083	LOG	CMED		3	ESTRADIOL	1	G	QW	8	10/2007	06/2020	0		POST MENOPAUSAL		000454	01	001	ESTRADIOL	N	12/2012	2022-09-13 07:29:02.0
379896501	3083	LOG	CMED		2	AMITRIPTYLINE	10	MG	QD	3	10/2002	06/2014	0		MIGRAINE PREVENTION		000022	01	001	AMITRIPTYLINE	N	12/2012	2020-06-24 12:33:59.0
379896401	3083	LOG	CMED		1	ACYCLOVIR	400	MG	BID	3	10/1992	05/2019	0		RECURRENT HERPES INFECTION		005873	01	002	ACYCLOVIR	N	12/2012	2020-06-24 12:33:59.0
484716601	3083	LOG	CMED		21	XANAX	0.25	MG	QD	3	12/2014	12/2014	0		ANXIETY		005952	01	002	XANAX	N	12/2014	2020-06-24 12:34:37.0
445047601	3083	LOG	CMED		19	AMITRIPTYLINE	10	MG	TIW	3	06/2014	07/2014	0		MIGRAINE PREVENTION		000022	01	001	AMITRIPTYLINE	N	06/2014	2020-06-24 12:34:29.0
509270101	3083	LOG	CMED		23	AMITRIPTYLINE	10	MG	QD	3	02/2015	02/2015	0		SLEEP AID		000022	01	001	AMITRIPTYLINE	N	03/2015	2020-06-24 12:34:43.0
523241201	3083	LOG	CMED		24	AMITRIPTYLINE	30	MG	QD	3	02/2015	08/2017	0		SLEEP AID		000022	01	001	AMITRIPTYLINE	N	06/2015	2020-06-24 12:34:47.0
422507201	3083	LOG	CMED		15	VITAMIN D	5000	IU	QD	3	12/2013	01/2014	0		PROPHYLAXIS		001079	01	002	VITAMIN D	N	01/2014	2020-06-24 12:34:20.0
433583701	3083	LOG	CMED		17	VITAMIN D	1000	IU	QD	3	01/2014	05/2016	0		PROPHYLAXIS		001079	01	002	VITAMIN D	N	04/2014	2020-06-24 12:34:25.0
542943101	3083	LOG	CMED		25	DHA/PLACEBO STUDY DRUG	2	CAP	BID	3	01/2015	06/2016	0		STUDY DRUG		999997	01	001	INVESTIGATIONAL DRUG	N	11/2015	2020-06-24 12:34:53.0
667848901	3083	LOG	CMED		29	1% LIDOCAINE	5	ML	PRN	4	11/2017	06/2020	0		ARTHRITIS		000334	01	001	LIDOCAINE	N	12/2017	2022-09-13 07:29:02.0
667848701	3083	LOG	CMED		27	TRIAMCINOLONE	45	MG	PRN	9	11/2017	06/2020	0		ARTHRITIS		000319	01	001	TRIAMCINOLONE	N	12/2017	2022-09-13 07:29:02.0
763747701	3083	LOG	CMED		35	VITAMIN D	5000	IU	QD	3	12/2018	06/2020	0		VITAMIN D DEFFICIENCY		001079	01	002	VITAMIN D	N	12/2019	2022-09-13 07:29:02.0
763747601	3083	LOG	CMED		34	ZONISAMIDE	25	MG	BID	3	09/2019	06/2020	0		PARKINSONS		010689	01	001	ZONISAMIDE	N	12/2019	2022-09-13 07:29:02.0
763747501	3083	LOG	CMED		33	TROSPIUM	20	MG	BID	3	11/2019	06/2020	0		URINARY FREQUENCY		003762	01	001	TROSPIUM	N	12/2019	2022-09-13 07:29:02.0
768129901	3085	LOG	CMED		18	FISH OIL	350	MG	QD	3	10/2019	06/2020	0		HEALTH PROMOTION		013341	01	001	FISH OIL	N	02/2020	2022-09-13 07:29:02.0
768129801	3085	LOG	CMED		17	B12	1	TAB	QD	3	10/2019	06/2020	0		HEALTH PROMOTION		000562	01	024	VITAMIN B12	N	02/2020	2022-09-13 07:29:02.0
725536501	3085	LOG	CMED		16	METFORMIN	500	MG	BID	3	07/2018	06/2020	0		DIABETES		000827	01	001	METFORMIN	N	01/2019	2022-09-13 07:29:02.0
382915601	3085	LOG	CMED		1	VITAMIN B12	1	TAB	QD	3	01/2012	11/2015	0		PROPHYLAXIS		000562	01	097	VITAMIN B-12	N	01/2013	2020-06-24 12:34:00.0
390448601	3085	LOG	CMED		2	VITAMIN D	1	TAB	QD	3	03/2013	04/2014	0		PROPHYLAXIS		001079	01	002	VITAMIN D	N	03/2013	2020-06-24 12:34:06.0
494062201	3085	LOG	CMED		4	KRILL	1	TAB	QD	3	01/2015	11/2015	0		PROPHYLAXIS		013341	01	001	FISH OIL	N	01/2015	2020-06-24 12:34:40.0
544960901	3085	LOG	CMED		6	CINNAMON	1000	MG	QD	3	11/2015	10/2018	0		PROPHYLAXIS		016475	01	002	CINNAMON	N	11/2015	2020-06-24 12:34:54.0
544960801	3085	LOG	CMED		5	VITAMIN D	4000	IU	QD	3	11/2015	10/2018	0		PROPHYLAXIS		001079	01	002	VITAMIN D	N	11/2015	2020-06-24 12:34:54.0
426277201	3085	LOG	CMED		3	KRILL	1	TAB	QD	3	01/2014	10/2014	0		PROPHYLAXIS		013341	01	001	FISH OIL	N	01/2014	2020-06-24 12:34:22.0
570515201	3085	LOG	CMED		9	METFORMIN	500	MG	BID	3	04/2016	05/2016	0		DIABETES		000827	01	001	METFORMIN	N	05/2016	2020-06-24 12:35:05.0
570515101	3085	LOG	CMED		8	BENZONATATE	100	MG	QD	3	03/2016	03/2016	0		INFLAMMATION RELIEF		000974	01	001	BENZONATATE	N	05/2016	2020-06-24 12:35:05.0
570515001	3085	LOG	CMED		7	FLUTICASONE ORAL INHALOR	1	SPRAY	BID	7	03/2016	03/2016	0		INFLAMMATION RELIEF		009722	02	001	FLUTICASONE PROPIONATE	N	05/2016	2020-06-24 12:35:05.0
601140201	3085	LOG	CMED		11	TYPHOID FEVER	1	TAB	EOD	3	10/2016	10/2016	0		PROPHYLAXIS		001670	01	001	TYPHOID VACCINE	N	11/2016	2020-06-24 12:35:10.0
601140101	3085	LOG	CMED		10	HEPATITIS A VACCINE	1	SHOT	2X	2	10/2016	10/2016	0		PROPHYLAXIS		011451	01	001	HEPATITIS A VACCINE	N	11/2016	2020-06-24 12:35:09.0
642419301	3085	LOG	CMED		13	KRILL	1000	MG	QD	3	05/2017	10/2018	0		PROPHYLAXIS		013341	01	001	FISH OIL	N	07/2017	2020-06-24 12:35:20.0
642419201	3085	LOG	CMED		12	VITAMIN B	500	MG	QD	3	05/2017	07/2017	0		PROPHYLAXIS		064429	01	092	VITAMIN B	N	07/2017	2020-06-24 12:35:20.0
672582801	3085	LOG	CMED		15	SYNVIS INJECTION RIGHT KNEE	1	UNIT	PRN	9	12/2017	12/2017	0		ARTHRITIS		021978	01	003	SYNVISC	N	01/2018	2020-06-24 12:35:24.0
672582701	3085	LOG	CMED		14	VITAMIN D	2000	UNITS	QD	3	07/2017	10/2018	0		PROPHYLAXIS		001079	01	002	VITAMIN D	N	01/2018	2020-06-24 12:35:24.0
be9ee70b-67d0-4b82-83f3-9f1d15e04dbc	3085	V16	CONMED	03/2022	1	vitamin C					01/2021			24								09/2022	2022-09-07 00:00:00.0
039438d0-536a-4170-923b-37829d8f49e0	3085	V16	CONMED	03/2022	2	vitamin D					01/2021			24								09/2022	2022-09-07 00:00:00.0
a149943b-2973-4483-9857-c21faa5e61e6	3085	V16	CONMED	03/2022	0	Metformin					04/2016			11								09/2021	2021-09-23 00:00:00.0
563779801	3086	LOG	CMED		47	RESCUE REMEDY LIQUID DROPS	4	DROPS	PRN	3	11/2015	06/2020	0		STRESS RELIEF		068312	01	001	RESCUE REMEDY	N	04/2016	2022-09-13 07:29:02.0
405263201	3086	LOG	CMED		13	VITAMIN D3	1000	MG	QD	3	06/2013	09/2013	0		PROPHYLAXIS		003185	01	005	VITAMIN D3	N	07/2013	2020-06-24 12:34:12.0
563779701	3086	LOG	CMED		46	FISH OIL	1000	MG	BID	3	01/2016	11/2018	0		PROPHYLAXIS		013341	01	001	FISH OIL	N	04/2016	2020-06-24 12:35:03.0
405263101	3086	LOG	CMED		12	CALCIUM (VITA FUSION)	250	MG	EOD	3	06/2013	01/2015	0		PROPHYLAXIS		007515	01	001	CALCIUM	N	07/2013	2020-06-24 12:34:12.0
563779601	3086	LOG	CMED		45	CINNAMON	1	TAB	BIW	3	10/2015	11/2018	0		PROPHYLAXIS		016475	01	002	CINNAMON	N	04/2016	2020-06-24 12:35:03.0
391878301	3086	LOG	CMED		11	NYSTATIN 100,000 USP/G	1	DAB	QD	8	03/2013	04/2013	0		FUNGAL INFECTION-L GROIN		000365	01	001	NYSTATIN	N	04/2013	2020-06-24 12:34:07.0
563779501	3086	LOG	CMED		44	SUPER B COMPLEX	1	TAB	QD	3	07/2015	06/2020	0		PROPHYLAXIS		000035	01	002	VITAMIN B COMPLEX	N	04/2016	2022-09-13 07:29:02.0
391865201	3086	LOG	CMED		10	NYSTATIN & TRIAMCINOLONE ACETONIDE	1	DAB	PRN	8	02/2008	06/2013	0		OCCASIONAL PAINFUL RASH		009459	01	010	NYSTATIN W/TRIAMCINOLONE	N	04/2013	2020-06-24 12:34:07.0
592042701	3086	LOG	CMED		58	SALINE NASAL SPRAY	2	PUFF	BID	7	08/2016	06/2020	0		CHRONIC RHINITIS		000754	01	011	SALINE	N	09/2016	2022-09-13 07:29:02.0
391865101	3086	LOG	CMED		9	CLOBETASOL PROPIONATE 0.05%	1	DAB	PRN	8	02/2008	06/2020	0		REACTION TO INSECT BITES		003371	02	001	CLOBETASOL PROPIONATE	N	04/2013	2022-09-13 07:29:02.0
592042601	3086	LOG	CMED		57	LEVOTHYROXINE	50	MCG	QD	3	09/2016	06/2020	0		THYROID		000680	01	001	LEVOTHYROXINE	N	09/2016	2022-09-13 07:29:02.0
391864901	3086	LOG	CMED		7	B-100 COMPLEX	1	TAB	QW	3	02/2009	10/2014	0		PROPHYLAXIS		002127	01	065	B-100 COMPLEX	N	04/2013	2020-06-24 12:34:07.0
592042301	3086	LOG	CMED		56	CALCIUM (1000MG) AND VITAMIN D3 (800 IU)	1	TAB	EOD	3	07/2016	11/2018	0		PROPHYLAXIS		007515	01	001	CALCIUM	N	09/2016	2020-06-24 12:35:08.0
391864801	3086	LOG	CMED		6	FISH OIL	1	TAB	QW	3	02/2009	06/2013	0		PROPHYLAXIS		013341	01	001	FISH OIL	N	04/2013	2020-06-24 12:34:07.0
577055501	3086	LOG	CMED		53	LEVOTHYROXINE	25	MCG	QD	3	07/2016	09/2016	0		THYROID		000680	01	001	LEVOTHYROXINE	N	07/2016	2020-06-24 12:35:06.0
391864701	3086	LOG	CMED		5	MULTIVITAMIN	1	TAB	QW	3	02/2009	10/2014	0		PROPHYLAXIS		075041	01	075	MULTIVITAMIN	N	04/2013	2020-06-24 12:34:07.0
621890701	3086	LOG	CMED		60	NEOMYC-POLYM-DEXAMET	0.1	G	TID	9	03/2017	03/2018	0		OCULAR ROSACEA		003936	01	001	MAXITROL	N	03/2017	2020-06-24 12:35:15.0
391864601	3086	LOG	CMED		4	EXCEDRIN MIGRAINE	1	TAB	PRN	3	02/2011	06/2020	0		MIGRAINES		003912	01	043	EXCEDRIN MIGRAINE	N	04/2013	2022-09-13 07:29:02.0
621890601	3086	LOG	CMED		59	FLU SHOT	1	INJ	ONCE	2	11/2016	11/2016	0		PROPHYLAXIS		000270	01	037	INFLUENZA VACCINE	N	03/2017	2020-06-24 12:35:15.0
391864501	3086	LOG	CMED		3	VITAMIN D3	1000	IU	EOD	3	02/2008	06/2013	0		PROPHYLAXIS		003185	01	005	VITAMIN D3	N	04/2013	2020-06-24 12:34:07.0
422532701	3086	LOG	CMED		20	CALCIUM (175MG) & MAGNESIUM (80 MG)	1	TAB	EOD	3	08/2013	07/2016	0		PROPHYLAXIS		014123	01	005	CALCIUM MAGNESIUM	N	01/2014	2020-06-24 12:34:20.0
391864401	3086	LOG	CMED		2	CALCIUM CITRATE	1000	MG	EOD	3	02/2008	06/2013	0		PROPHYLAXIS		004710	01	001	CALCIUM CITRATE	N	04/2013	2020-06-24 12:34:07.0
467456601	3086	LOG	CMED		24	SUPER-B COMPLEX	1	TAB	QW	3	10/2014	03/2015	0		PROPHYLAXIS		019953	01	001	SUPER B COMPLEX	N	10/2014	2020-06-24 12:34:33.0
512554201	3086	LOG	CMED		36	VITAMIN D3	5000	IU	TIW	3	01/2015	06/2020	0		PROPHYLAXIS		003185	01	005	VITAMIN D3	N	03/2015	2022-09-13 07:29:02.0
512554101	3086	LOG	CMED		35	VITAMIN D	1000	IU	QIW	3	01/2015	11/2018	0		PROPHYLAXIS		001079	01	002	VITAMIN D	N	03/2015	2020-06-24 12:34:45.0
512554001	3086	LOG	CMED		34	CALCIUM CITRATE	1000	MG	QIW	3	01/2015	11/2018	0		PROPHYLAXIS		004710	01	001	CALCIUM CITRATE	N	03/2015	2020-06-24 12:34:45.0
511942301	3086	LOG	CMED		33	FLAXSEED	1	TBS	PRN	3	01/2015	06/2020	0		CONSTIPATION		016494	02	004	FLAXSEED	N	03/2015	2022-09-13 07:29:02.0
511941101	3086	LOG	CMED		31	FISH OIL	1000	MG	QD	3	01/2015	03/2015	0		PROPHYLAXIS		013341	01	001	FISH OIL	N	03/2015	2020-06-24 12:34:44.0
415720301	3086	LOG	CMED		19	CLOTRIMAZOLE 1% (LOTRIMIN)	1	DAB	PRN	8	06/2013	06/2020	0		OCCASIONAL PAINFUL RASH		002125	01	001	CLOTRIMAZOLE	N	10/2013	2022-09-13 07:29:02.0
415715001	3086	LOG	CMED		18	FISH OIL	500	MG	QD	3	07/2013	01/2015	0		PROPHYLAXIS		013341	01	001	FISH OIL	N	10/2013	2020-06-24 12:34:16.0
415713201	3086	LOG	CMED		16	VITAMIN D3	5000	IU	eod	3	09/2013	01/2015	0		prophylaxis		003185	01	005	VITAMIN D3	N	10/2013	2020-06-24 12:34:16.0
415711701	3086	LOG	CMED		15	VITAMIN D3	1000	mg	EOD	3	09/2013	01/2015	0		PROPHYLAXIS		003185	01	005	VITAMIN D3	N	10/2013	2020-06-24 12:34:16.0
391865001	3086	LOG	CMED		8	CINNAMON	1	TAB	QW	3	02/2009	10/2015	0		PROPHYLAXIS		016475	01	002	CINNAMON	N	04/2013	2020-06-24 12:34:07.0
391864301	3086	LOG	CMED		1	FIORINAL (50-325-40MG)	1	CAP	PRN	3	02/1998	06/2020	0		MIGRAINES		000904	01	001	FIORINAL	N	04/2013	2022-09-13 07:29:02.0
769704201	3086	LOG	CMED		77	SERTRALINE HCL	50	MG	QD	3	02/2020	06/2020	0		DEPRESSION		010114	02	186	SERTRALINE HCL	N	03/2020	2022-09-13 07:29:02.0
467456501	3086	LOG	CMED		23	MULTIVITAMIN (MULTI FOR HER)	1	TAB	TIW	3	10/2014	06/2020	0		PROPHYLAXIS		081812	01	001	MULTIVITAMIN FOR WOMEN	N	10/2014	2022-09-13 07:29:02.0
732792701	3086	LOG	CMED		72	FISH OIL	1200	MG	QD	3	11/2018	06/2020	0		INFLAMMATION SECONDARY TO PARKINSON'S		013341	01	001	FISH OIL	N	03/2019	2022-09-13 07:29:02.0
467456401	3086	LOG	CMED		22	INFLUENZA VACCINE	1	SHOT	QD	3	10/2014	10/2014	0		PROPHYLAXIS		000270	01	037	INFLUENZA VACCINE	N	10/2014	2020-06-24 12:34:33.0
732792601	3086	LOG	CMED		71	SERTRALINE HCL	25	MG	QD	3	03/2019	02/2020	0		SITUATIONAL DEPRESSION		010114	02	186	SERTRALINE HCL	N	03/2019	2020-06-24 12:35:42.0
514296101	3086	LOG	CMED		37	SUPER-B COMPLEX	1	TAB	BID	3	03/2015	07/2015	0		PROPHYLAXIS		019953	01	001	SUPER B COMPLEX	N	04/2015	2020-06-24 12:34:46.0
732792501	3086	LOG	CMED		70	ROSUVASTATIN	5	MG	QD	3	08/2018	06/2020	0		LEG CRAMPS		015886	01	001	ROSUVASTATIN	N	03/2019	2022-09-13 07:29:02.0
511941201	3086	LOG	CMED		32	FISH OIL	2000	MG	QD	3	03/2015	01/2016	0		PROPHYLAXIS		013341	01	001	FISH OIL	N	03/2015	2020-06-24 12:34:44.0
732792201	3086	LOG	CMED		67	VITAMIN D3	400	IU	QIW	3	11/2018	06/2020	0		PROPHYLAXIS		003185	01	005	VITAMIN D3	N	03/2019	2022-09-13 07:29:02.0
542944501	3086	LOG	CMED		40	IRON	325	MG	QD	3	07/2015	05/2016	0		PROPHYLAXIS		000235	01	001	IRON	N	11/2015	2020-06-24 12:34:53.0
732792101	3086	LOG	CMED		66	CALCIUM	600	MG	QIW	3	11/2018	06/2020	0		PROPHYLAXIS		007515	01	001	CALCIUM	N	03/2019	2022-09-13 07:29:02.0
564668201	3086	LOG	CMED		52	BU YANG HUAN PLUMB FLOWER BRAND TEA PILLS	12	TAB	BID	3	01/2016	02/2016	0		SLEEP ISSUES		074905	01	001	HERBAL EXTRACT NOS	N	04/2016	2020-06-24 12:35:03.0
732792001	3086	LOG	CMED		65	PNEUMONIA VACCINE	1	SHOT	PRN	2	09/2017	09/2017	0		PREVENTATIVE HEALTH		004966	01	001	PNEUMOCOCCAL VACCINE	N	03/2019	2020-06-24 12:35:42.0
564048501	3086	LOG	CMED		51	CUSTOM HERB FORMULA BA ZHEN TANG	1	PACKET	BID	3	02/2016	02/2016	0		PROPHYLAXIS		074905	01	001	HERBAL EXTRACT NOS	N	04/2016	2020-06-24 12:35:03.0
732791901	3086	LOG	CMED		64	SHINGLES VACCINE	1	SHOT	PRN	2	06/2017	06/2017	0		PREVENTATIVE HEALTH		066431	01	003	ZOSTAVAX	N	03/2019	2020-06-24 12:35:42.0
564048401	3086	LOG	CMED		50	TEA OF JIAO GU LAN (90G) AND YUAN ZHI (45G)	1	PACKET	BID	3	02/2016	02/2016	0		REDUCE TREMORS		074905	01	001	HERBAL EXTRACT NOS	N	04/2016	2020-06-24 12:35:03.0
732791801	3086	LOG	CMED		63	NYSTATIN AND TRIAMCINOLONE ACETONIDE CREAM	1	DAB	BID	8	09/2017	06/2020	0		RASH		009459	01	001	NYSTADERMAL	N	03/2019	2022-09-13 07:29:02.0
564048301	3086	LOG	CMED		49	BU YANG HUAN WU WAN, PLUM FLOWER BRAND	12	PILLLS	BID	3	01/2016	02/2016	0		PROPHYLAXIS		074905	01	001	HERBAL EXTRACT NOS	N	04/2016	2020-06-24 12:35:03.0
405263301	3086	LOG	CMED		14	GINGER ROOT	500	MG	PRN	3	06/2013	06/2020	0		INFLAMMATORY RELIEF		016466	01	018	GINGER ROOT	N	07/2013	2022-09-13 07:29:02.0
45da56c3-895e-42e0-9e73-ce2394080437	3086	V16	CONMED	05/2022	8	triamcinolone acetonide					02/2008			25								12/2021	2021-12-15 00:00:00.0
3b5281df-4b25-4844-aa27-cc8c82526bba	3086	V16	CONMED	05/2022	12	Nystatin					02/2008			25								12/2021	2021-12-15 00:00:00.0
3945bef8-909d-4dde-b9a9-3c665eebf472	3086	V16	CONMED	05/2022	10	Ederberry syrup					02/2009			22								12/2021	2021-12-15 00:00:00.0
e8b78739-8fb7-47ab-9081-433c5c61f900	3086	V16	CONMED	05/2022	3	Clobetasol 0.05% ointment					02/2008			25								12/2021	2021-12-15 00:00:00.0
77acb738-56c6-491a-b125-774bf0d56386	3086	V16	CONMED	05/2022	13	epinephrine					12/2020			25								12/2021	2021-12-15 00:00:00.0
fc5ff240-6cab-43f4-867f-cfe79b555af8	3086	V16	CONMED	05/2022	14	Magnesium Glycinate					08/2018			6								12/2021	2021-12-15 00:00:00.0
01741d5f-c2f7-4680-88f8-fe9bac5a2639	3086	V16	CONMED	05/2022	1	Miralax					08/2018			6								12/2021	2021-12-15 00:00:00.0
8f1d79c7-2db0-47f3-8b77-545444d526b3	3086	V16	CONMED	05/2022	0	Saline Nasal Spray					08/2016			25								12/2021	2021-12-15 00:00:00.0
f1c3a431-c798-437b-a567-6ceade0867b8	3086	V16	CONMED	05/2022	6	Oral benedryl					02/2008			25								12/2021	2021-12-15 00:00:00.0
c4156a74-2a9a-4444-b2ec-42ac4c27039d	3086	V16	CONMED	05/2022	9	Fiorinal					02/1998			25								12/2021	2021-12-15 00:00:00.0
a2e27691-4750-45db-bf18-89657d2f08a6	3086	V16	CONMED	05/2022	16	Fish oil					02/2009			22								12/2021	2021-12-15 00:00:00.0
c891f6bf-48ba-49d6-b700-8248652515db	3086	V16	CONMED	05/2022	19	Cinnamon					02/2009			22								12/2021	2021-12-15 00:00:00.0
9732b698-0e88-4409-8c2e-1e37bdbb33e2	3086	V16	CONMED	05/2022	15	Bone Builder with Magnesium					02/2021			24								12/2021	2021-12-15 00:00:00.0
7dd7283e-5bc5-401d-bd7c-89403a36484c	3086	V16	CONMED	05/2022	2	Levothyroxine					07/2016			23								12/2021	2021-12-15 00:00:00.0
13117c77-f340-4edc-a23c-37d492db9367	3086	V16	CONMED	05/2022	17	Rosuvastatin Calcium					08/2018			25								12/2021	2021-12-15 00:00:00.0
6cfec9c6-a24b-486a-ad85-06d5d0b7d043	3086	V16	CONMED	05/2022	4	Excedrin					02/1998			25								12/2021	2021-12-15 00:00:00.0
1a30ebe0-d560-4dfc-a2aa-349d101e5c10	3086	V16	CONMED	05/2022	11	Sertraline					03/2019			10								12/2021	2021-12-15 00:00:00.0
ca5fc194-ee48-4b12-8e0a-ee1980b75434	3086	V16	CONMED	05/2022	5	CoQ10					08/2020			24								12/2021	2021-12-15 00:00:00.0
a15e263a-93b8-48e1-ac41-cc788ea207e7	3086	V16	CONMED	05/2022	18	B-Complex					02/2009			24								12/2021	2021-12-15 00:00:00.0
2eca21e4-be28-4f80-ba19-fc9304006cb9	3086	V16	CONMED	05/2022	7	Vitamin D3					02/2008			24								12/2021	2021-12-15 00:00:00.0
405266201	3087	LOG	CMED		4	GINGER SUPPLEMENT	1	TAB	PRN	3	06/2013	03/2019	0		PAIN RELIEF		016466	01	017	GINGER	N	07/2013	2020-05-05 14:53:00.0
391887301	3087	LOG	CMED		3	IBUPROFIN	800	MG	PRN	3	02/1987	07/2013	0		PAIN		001092	01	001	IBUPROFEN	N	04/2013	2020-05-05 14:53:00.0
391887201	3087	LOG	CMED		2	CLOBETASOL PROPIONATE (0.05%)	1	DAB	PRN	8	02/2010	03/2019	0		DRY, ITCHY SKIN		003371	02	001	CLOBETASOL PROPIONATE	N	04/2013	2020-05-05 14:53:00.0
391887101	3087	LOG	CMED		1	AMOXICILIN	4	TABS	PRN	3	02/1985	03/2019	0		PROPHYLAXIS BEFORE DENTIST VISIT		002496	01	001	AMOXICILLIN	N	04/2013	2020-05-05 14:53:00.0
491689401	3087	LOG	CMED		14	WARFARIN	5	MG	QW	3	12/2014	03/2015	0		ANTICOAGULANT		000148	01	001	WARFARIN	Y	01/2015	2020-05-05 14:53:00.0
491689301	3087	LOG	CMED		13	WARFARIN	7.5	MG	6XW	3	12/2014	03/2015	0		ANTICOAGULANT		000148	01	001	WARFARIN	Y	01/2015	2020-05-05 14:53:00.0
467498301	3087	LOG	CMED		12	WARFARIN	5	MG	5XW	3	09/2014	12/2014	0		ANTICOAGULANT		000148	01	001	WARFARIN	Y	10/2014	2020-05-05 14:53:00.0
467498201	3087	LOG	CMED		11	WARFARIN	2.5	MG	BIW	3	09/2014	12/2014	0		ANTICOAGULANT		000148	01	001	WARFARIN	Y	10/2014	2020-05-05 14:53:00.0
467498101	3087	LOG	CMED		10	NORCO 5-325MG	1	TAB	PRN	3	09/2014	10/2014	0		PAIN RELIEF FROM SURGERY		006071	01	014	NORCO	N	10/2014	2020-05-05 14:53:00.0
467498001	3087	LOG	CMED		9	MELATONIN	3	MG	PRN	3	01/2000	03/2019	0		SLEEP AID		012432	01	001	MELATONIN	N	10/2014	2020-05-05 14:53:00.0
467497801	3087	LOG	CMED		7	AMIODARONE	400	MG	QD	3	10/2014	10/2014	0		HEART SURGERY RECOVERY		001331	01	001	AMIODARONE	N	10/2014	2020-05-05 14:53:00.0
467497701	3087	LOG	CMED		6	AMIODARONE	400	MG	BID	3	09/2014	09/2014	0		HEART SURGERY RECOVERY		001331	01	001	AMIODARONE	N	10/2014	2020-05-05 14:53:00.0
467497601	3087	LOG	CMED		5	LIPITOR	40	MG	QD	3	09/2014	10/2014	0		HEART SURGERY RECOVERY		013261	02	016	LIPITOR	N	10/2014	2020-05-05 14:53:00.0
511918901	3087	LOG	CMED		16	WARFARIN	7.5	MG	BIW	3	03/2015	03/2019	0		ANTICOAGULANT		000148	01	001	WARFARIN	Y	03/2015	2020-05-05 14:53:00.0
511918801	3087	LOG	CMED		15	WARFARIN	10	MG	5XW	3	03/2015	03/2019	0		ANTICOAGULANT		000148	01	001	WARFARIN	Y	03/2015	2020-05-05 14:53:00.0
540884901	3087	LOG	CMED		17	CIPROFLOXACIN	250	MG	BID	3	09/2015	09/2015	0		UTI		006972	01	001	CIPROFLOXACIN	N	10/2015	2020-05-05 14:53:00.0
467497901	3087	LOG	CMED		8	TYLENOL PM W/ DIPHENYDRAMINE 500-25MG	1	TAB	PRN	3	10/2014	12/2014	0		SLEEP AID		004351	01	016	TYLENOL	N	10/2014	2020-05-05 14:53:00.0
564247401	3087	LOG	CMED		19	TYLENOL PM	2	TAB	PRN	3	09/2015	03/2019	0		PAIN RELIEF		004351	01	012	TYLENOL PM	N	04/2016	2020-05-05 14:53:00.0
592044901	3087	LOG	CMED		20	TYLENOL	1000	MG	PRN	3	09/2015	03/2019	0		PAIN RELIEF		000200	01	005	TYLENOL	N	09/2016	2020-05-05 14:53:00.0
557578801	3087	LOG	CMED		18	FLOMAX	1	TAB	QD	3	09/2015	02/2016	0		KIDNEY STONE PASSAGE		012803	02	013	FLOMAX	N	03/2016	2020-05-05 14:53:00.0
438460901	3088	LOG	CMED		32	VITAMIN B6	100	MG/ML	QD	1	04/2014	04/2014	0		DOPAMINE PROMOTION		000589	02	003	VITAMIN B6	N	05/2014	2020-06-24 12:34:28.0
387312001	3088	LOG	CMED		6	RAINBOW LIGHT FOOD BASED CALCIUM	500	MG	QD	3	01/2012	06/2020	0		PROPHYLAXIS		007515	01	001	CALCIUM	N	02/2013	2022-09-13 07:29:02.0
561017701	3088	LOG	CMED		71	IBUPROFEN	200	MG	TID	3	03/2016	03/2016	0		PAIN RELIEF FROM LP		001092	01	001	IBUPROFEN	N	03/2016	2020-06-24 12:35:01.0
438460801	3088	LOG	CMED		31	VITAMIN B6	100	MG/ML	QD	1	02/2014	02/2014	0		DOPAMINE PROMOTION		000589	02	003	VITAMIN B6	N	05/2014	2020-06-24 12:34:28.0
387311901	3088	LOG	CMED		5	RAINBOW LIGHT ACTIVE SENIOR VITAMIN	1	TAB	QD	3	01/2012	06/2020	0		PROPHYLAXIS		075041	01	075	MULTIVITAMIN	N	02/2013	2022-09-13 07:29:02.0
612788501	3088	LOG	CMED		83	VALACYCLOVIR	1	GM	TID	3	01/2017	01/2017	0		SHINGLES VIRUS		012697	02	032	VALACYCLOVIR HYDROCHLORIDE	N	01/2017	2020-06-24 12:35:13.0
438460701	3088	LOG	CMED		30	VITAMIN B5	250	MG/ML	QD	1	04/2014	04/2014	0		DOPAMINE PROMOTION		003755	01	002	VITAMIN B5	N	05/2014	2020-06-24 12:34:28.0
387311801	3088	LOG	CMED		4	MAGNESIUM CITRATE	133	MG	QD	3	10/2012	05/2014	0		PROPHYLAXIS		002319	01	001	MAGNESIUM CITRATE	N	02/2013	2020-06-24 12:34:03.0
438460601	3088	LOG	CMED		29	VITAMIN B5	250	MG/ML	QD	1	02/2014	02/2014	0		DOPAMINE PROMOTION		003755	01	002	VITAMIN B5	N	05/2014	2020-06-24 12:34:28.0
387311701	3088	LOG	CMED		3	GLUCOSAMINE HCL WITH MSM	1	TAB	QD	3	02/2012	05/2014	0		PROPHYLAXIS		009436	03	001	GLUCOSAMINE HYDROCHLORIDE	N	02/2013	2020-06-24 12:34:03.0
438460501	3088	LOG	CMED		28	VITAMIN B5	250	MG/ML	QD	1	12/2013	12/2013	0		DOPAMINE PROMOTION		003755	01	002	VITAMIN B5	N	05/2014	2020-06-24 12:34:28.0
387311601	3088	LOG	CMED		2	SERRA GOLD	1	TAB	QD	3	02/2013	04/2013	0		PROPHYLAXIS		900475	01	001	ALL OTHER NON-THERAPEUTIC PRODUCTS	N	02/2013	2020-06-24 12:34:03.0
438460401	3088	LOG	CMED		27	METHYLCOBALAMINE	5	MG/ML	QD	1	04/2014	04/2014	0		DOPAMINE PROMOTION		017738	01	003	METHYLCOBALAMINE W/ALPHA LACTIC ACID	N	05/2014	2020-06-24 12:34:28.0
387311501	3088	LOG	CMED		1	MELOXICAM	15	MG	QD	3	02/2013	03/2013	0		ANTI-INFLAMMATORY		010444	01	001	MELOXICAM	N	02/2013	2020-06-24 12:34:03.0
438460301	3088	LOG	CMED		26	METHYLCOBALAMINE	10	MG/ML	QD	1	12/2013	12/2013	0		DOPAMINE PROMOTION		017738	01	003	METHYLCOBALAMINE W/ALPHA LACTIC ACID	N	05/2014	2020-06-24 12:34:28.0
407046201	3088	LOG	CMED		22	COQ10	300	MG	QD	3	01/2012	06/2020	0		HEALTH PROMOTION		005172	01	023	COENZYME Q10	N	08/2013	2022-09-13 07:29:02.0
438460201	3088	LOG	CMED		25	B12/HYDROXYCOBALAMINE	2	MG/ML	QD	1	02/2014	02/2014	0		DOPAMINE PROMOTION		000562	01	024	VITAMIN B12	N	05/2014	2020-06-24 12:34:28.0
407046101	3088	LOG	CMED		21	B12 SPRAY	1000	MCG	QD	8	07/2013	09/2013	0		HEALTH PROMOTION		000562	01	024	VITAMIN B12	N	08/2013	2020-06-24 12:34:13.0
438460101	3088	LOG	CMED		24	B12/HYDROXYCOBALAMINE	1.5	MG/ML	QD	1	12/2013	12/2013	0		DOPAMINE PROMOTION		000562	01	024	VITAMIN B12	N	05/2014	2020-06-24 12:34:28.0
407045801	3088	LOG	CMED		18	MILK THISTLE DANDELION YELLOW DOCK	700	MG	QD	3	06/2013	01/2015	0		HEALTH PROMOTION		011317	01	035	MILK THISTLE	N	08/2013	2020-06-24 12:34:13.0
442012101	3088	LOG	CMED		51	MULTIVITAMIN			QD	1	04/2014	04/2014	0		DOPAMINE PROMOTION		075041	01	075	MULTIVITAMIN	N	06/2014	2020-06-24 12:34:29.0
407045701	3088	LOG	CMED		17	L-GLUTAMINE	500	MG	QD	3	06/2013	06/2020	0		HEALTH PROMOTION		005034	01	007	L-GLUTAMINE	N	08/2013	2022-09-13 07:29:02.0
442012001	3088	LOG	CMED		50	MULTIVITAMIN			QD	1	02/2014	02/2014	0		DOPAMINE PROMOTION		075041	01	075	MULTIVITAMIN	N	06/2014	2020-06-24 12:34:29.0
407045601	3088	LOG	CMED		16	L-CARNITINE	500	MG	QD	3	06/2013	11/2013	0		HEALTH PROMOTION		008786	01	016	L-CARNITINE	N	08/2013	2020-06-24 12:34:13.0
442011901	3088	LOG	CMED		49	MULTIVITAMIN			QD	1	12/2013	12/2013	0		DOPAMINE PROMOTION		075041	01	075	MULTIVITAMIN	N	06/2014	2020-06-24 12:34:29.0
407045501	3088	LOG	CMED		15	ALPHA LIPOIC ACID	600	MG	QD	3	06/2013	06/2020	0		HEALTH PROMOTION		002138	01	024	ALPHA LIPOIC ACID	N	08/2013	2022-09-13 07:29:02.0
442011801	3088	LOG	CMED		48	MULTIVITAMIN			QD	1	12/2013	12/2013	0		DOPAMINE PROMOTION		075041	01	075	MULTIVITAMIN	N	06/2014	2020-06-24 12:34:29.0
407045401	3088	LOG	CMED		14	N-ACETYL CYSTEINE	600	MG	QD	3	06/2013	03/2019	0		HEALTH PROMOTION		000828	01	087	N-ACETYLCYSTEINE	N	08/2013	2020-06-24 12:34:13.0
418204601	3088	LOG	CMED		23	BRAIN SUSTAIN SUPPLEMENT (XYMOGEN INC.)	2	SCOOPS	QD	3	11/2013	03/2014	0		BRAIN HEALTH PROMOTION		900475	01	001	ALL OTHER NON-THERAPEUTIC PRODUCTS	N	11/2013	2020-06-24 12:34:18.0
474026901	3088	LOG	CMED		58	VITAMIN D3	6000	IU	QD	3	07/2014	06/2015	0		PROPHYLAXIS		003185	01	005	VITAMIN D3	N	11/2014	2020-06-24 12:34:34.0
407046001	3088	LOG	CMED		20	CORCUMIN	665	MG	QD	3	06/2013	10/2015	0		HEALTH PROMOTION		010796	02	002	CURCUMEN	N	08/2013	2020-06-24 12:34:13.0
474026801	3088	LOG	CMED		57	GLUTATHIONE NASAL SPRAY	2	SPRAYS	BID	7	06/2014	01/2015	0		PROPHYLAXIS		003174	01	001	GLUTATHIONE	N	11/2014	2020-06-24 12:34:34.0
407045901	3088	LOG	CMED		19	GOTU KOLA	475	MG	QD	3	06/2013	06/2016	0		HEALTH PROMOTION		014778	01	002	GOTU KOLA	N	08/2013	2020-06-24 12:34:13.0
453309001	3088	LOG	CMED		56	TRACE MINERALS PURE ENCAPSULATIONS	1	TAB	QD	3	05/2014	07/2014	0		PROPHYLAXIS		001565	01	020	TRACE MINERALS	N	08/2014	2020-06-24 12:34:32.0
407045301	3088	LOG	CMED		13	COD LIVER OIL	415	MG	QD	3	06/2013	02/2016	0		HEALTH PROMOTION		004929	01	022	COD LIVER OIL	N	08/2013	2020-06-24 12:34:13.0
453308901	3088	LOG	CMED		55	B-12 VITAMIN	1000	MCG	QD	3	05/2014	07/2014	0		PROPHYLAXIS		000562	01	024	VITAMIN B12	N	08/2014	2020-06-24 12:34:32.0
474027101	3088	LOG	CMED		60	NOW (NATURAL RESVERATROL)	200	MG	QD	3	10/2014	06/2016	0		NEUROPROTECTIVE SUPPLEMENT		065013	01	001	RESVERATROL	N	11/2014	2020-06-24 12:34:34.0
453308801	3088	LOG	CMED		54	L-ACETYL CARNITINE	500	MG	QD	3	05/2014	03/2019	0		PROPHYLAXIS		009492	01	001	ACETYLCARNITINE	N	08/2014	2020-06-24 12:34:32.0
542517101	3088	LOG	CMED		70	GLUTOTHIONE	2	SPRAYS	BID	7	07/2015	04/2016	0		PROPHYLAXIS		003174	01	001	GLUTATHIONE	N	11/2015	2020-06-24 12:34:53.0
438462301	3088	LOG	CMED		46	ZINC	10	MG/ML	QD	1	04/2014	04/2014	0		DOPAMINE PROMOTION		001565	01	001	ZINC	N	05/2014	2020-06-24 12:34:28.0
522165301	3088	LOG	CMED		64	MILK THISTLE, DANDELION, YELLOW DOCK	700	MG	QD	3	05/2015	01/2016	0		PROPHYLAXIS		011317	01	035	MILK THISTLE	N	05/2015	2020-06-24 12:34:47.0
438462201	3088	LOG	CMED		45	ZINC	10	MG/ML	QD	1	02/2014	02/2014	0		DOPAMINE PROMOTION		001565	01	001	ZINC	N	05/2014	2020-06-24 12:34:28.0
539259601	3088	LOG	CMED		69	VITAMIN D	4000	IU	QD	3	06/2015	11/2015	0		PROPHYLAXIS		001079	01	002	VITAMIN D	N	10/2015	2020-06-24 12:34:52.0
438462101	3088	LOG	CMED		44	MAGNESIUM C/S	500	MG/ML	QD	1	04/2014	04/2014	0		DOPAMINE PROMOTION		014868	01	001	MAGNESIUM	N	05/2014	2020-06-24 12:34:28.0
562832901	3088	LOG	CMED		79	VITAL NURTRIENDTS TRIPLE MAGNESIUM	500	MG	QD	3	10/2015	06/2020	0		PROPHYLAXIS		068405	01	001	TRIPLE MAGNESIUM COMPLEX	N	04/2016	2022-09-13 07:29:02.0
438462001	3088	LOG	CMED		43	MAGNESIUM C/S	500	MG/ML	QD	1	02/2014	02/2014	0		DOPAMINE PROMOTION		014868	01	001	MAGNESIUM	N	05/2014	2020-06-24 12:34:28.0
562832801	3088	LOG	CMED		78	JARROW CITICOLINE CDP CHOLINE	500	MG	QD	3	10/2015	06/2020	0		PROPHYLAXIS		004348	01	001	CITICOLINE	N	04/2016	2022-09-13 07:29:02.0
438461901	3088	LOG	CMED		42	MAGNESIUM C/S	500	MG/ML	QD	1	12/2013	12/2013	0		DOPAMINE PROMOTION		014868	01	001	MAGNESIUM	N	05/2014	2020-06-24 12:34:28.0
562832701	3088	LOG	CMED		77	TUMERIC	450	MG	QD	3	10/2015	01/2018	0		PROPHYLAXIS		010796	02	002	CURCUMEN	N	04/2016	2020-06-24 12:35:02.0
438461801	3088	LOG	CMED		41	MAGNESIUM C/S	500	MG/ML	QD	1	12/2013	12/2013	0		DOPAMINE PROMOTION		014868	01	001	MAGNESIUM	N	05/2014	2020-06-24 12:34:28.0
562832601	3088	LOG	CMED		76	SILYMARIN MILK THISTLE EXTRACT	300	MG	QD	3	01/2016	01/2018	0		PROPHYLAXIS		011317	01	035	MILK THISTLE	N	04/2016	2020-06-24 12:35:02.0
438461701	3088	LOG	CMED		40	GLUTATHIONE	20	CC	QD	1	04/2014	04/2014	0		DOPAMINE PROMOTION		003174	01	001	GLUTATHIONE	N	05/2014	2020-06-24 12:34:28.0
562832501	3088	LOG	CMED		75	SOLARAY CALCIUM CITRATE CHEWABLE	250	MG	QD	3	10/2015	04/2016	0		PROPHYLAXIS		007515	20	052	SOLARAY CALCIUM CITRATE	N	04/2016	2020-06-24 12:35:02.0
438461601	3088	LOG	CMED		39	GLUTATHIONE	17	CC	QD	1	02/2014	02/2014	0		DOPAMINE PROMOTION		003174	01	001	GLUTATHIONE	N	05/2014	2020-06-24 12:34:28.0
736569701	3088	LOG	CMED		85	BIOTICS BIO D MULSION DROPS VITAMIN D	4000	IU	QD	3	03/2019	06/2020	0		PROPHYLAXIS		003185	01	005	VITAMIN D3	N	04/2019	2022-09-13 07:29:02.0
562832401	3088	LOG	CMED		74	HOMOCYSTEINE FACTORS	2	CAPS	QD	3	10/2015	06/2020	0		PROPHYLAXIS		023192	01	001	HOMOCYSTEINE FORMULA	N	04/2016	2022-09-13 07:29:02.0
438461501	3088	LOG	CMED		38	GLUTATHIONE	13	CC	QD	1	12/2013	12/2013	0		DOPAMINE PROMOTION		003174	01	001	GLUTATHIONE	N	05/2014	2020-06-24 12:34:28.0
395126201	3088	LOG	CMED		12	TYLENOL	500	MG	QD	3	04/2013	04/2013	0		SORENESS AT LP SITE		000200	01	005	TYLENOL	N	04/2013	2020-06-24 12:34:09.0
562832301	3088	LOG	CMED		73	BIOLICS BIO-D-MULSION DROPS VITAMIN D	10000	IU	QD	3	11/2015	06/2016	0		PROPHYLAXIS		003185	01	005	VITAMIN D3	N	04/2016	2020-06-24 12:35:02.0
438461401	3088	LOG	CMED		37	GLUTATHIONE	10	CC	QD	1	12/2013	12/2013	0		DOPAMINE PROMOTION		003174	01	001	GLUTATHIONE	N	05/2014	2020-06-24 12:34:28.0
395126101	3088	LOG	CMED		11	IBUPROFEN	400	MG	PRN	3	03/2013	06/2020	0		PAIN		001092	01	001	IBUPROFEN	N	04/2013	2022-09-13 07:29:02.0
562832201	3088	LOG	CMED		72	VITAMIN B12 SUBLINGUAL METHYL-COBALAMMIN	5000	MCG	QD	6	10/2015	06/2020	0		PROPHYLAXIS		003249	01	227	METHYLCOBALAMIN	N	04/2016	2022-09-13 07:29:02.0
438461301	3088	LOG	CMED		36	VITAMIN B100	100	MG/ML	QD	1	04/2014	04/2014	0		DOPAMINE PROMOTION		000035	01	002	VITAMIN B COMPLEX	N	05/2014	2020-06-24 12:34:28.0
395126001	3088	LOG	CMED		10	NALTREXONE	1.5	MG	QD	3	04/2013	04/2013	0		RIGIDITY		007234	01	001	NALTREXONE	N	04/2013	2020-06-24 12:34:09.0
596341501	3088	LOG	CMED		82	PURE FISH OIL	1	TBSP	QD	3	11/2015	06/2020	0		PROPHYLAXIS		013341	01	041	PURE FISH OIL	N	10/2016	2022-09-13 07:29:02.0
438461201	3088	LOG	CMED		35	VITAMIN B100	100	MG/ML	QD	1	02/2014	02/2014	0		DOPAMINE PROMOTION		000035	01	002	VITAMIN B COMPLEX	N	05/2014	2020-06-24 12:34:28.0
387312301	3088	LOG	CMED		9	FISH OIL	1000	MG	QD	3	02/2013	05/2013	0		PROPHYLAXIS		013341	01	001	FISH OIL	N	02/2013	2020-06-24 12:34:03.0
596341401	3088	LOG	CMED		81	VITAL NUTRIENTS LITHIUM (OROTATE)	20	MG	QD	3	11/2015	06/2020	0		PROPHYLAXIS		000337	01	001	LITHIUM	N	10/2016	2022-09-13 07:29:02.0
438461101	3088	LOG	CMED		34	VITAMIN B100	100	MG/ML	QD	1	12/2013	12/2013	0		DOPAMINE PROMOTION		000035	01	002	VITAMIN B COMPLEX	N	05/2014	2020-06-24 12:34:28.0
387312201	3088	LOG	CMED		8	COD LIVER OIL OMEGA-3	114	MG	QD	3	01/2012	06/2013	0		PROPHYLAXIS		004929	01	022	COD LIVER OIL	N	02/2013	2020-06-24 12:34:03.0
438461001	3088	LOG	CMED		33	VITAMIN B100	100	MG/ML	QD	1	12/2013	12/2013	0		DOPAMINE PROMOTION		000035	01	002	VITAMIN B COMPLEX	N	05/2014	2020-06-24 12:34:28.0
387312101	3088	LOG	CMED		7	VITAMIN D	2000	IU	QD	3	01/2012	07/2014	0		PROPHYLAXIS		001079	01	002	VITAMIN D	N	02/2013	2020-06-24 12:34:03.0
596341301	3088	LOG	CMED		80	BIOTICS BIO D MULSION DROPS VITAMIN D	2000	IU	QD	3	06/2016	03/2019	0		PROPHYLAXIS		003185	01	005	VITAMIN D3	N	10/2016	2020-06-24 12:35:09.0
2821a779-980b-45cb-aeec-a8e91719001b	3088	V16	CONMED	03/2022	13	Magnesium					01/2017			22								09/2022	2022-09-07 00:00:00.0
64fa6cfe-4bd1-423b-b9fe-5c56f10746c4	3088	V16	CONMED	03/2022	7	S-Acetyl L-Glutathione					01/2017			22								09/2022	2022-09-07 00:00:00.0
fda3dac6-c2e3-47fd-bfbe-f1bcbc48591e	3088	V16	CONMED	03/2022	10	Dehydroepiandrosterone					01/2017			22								09/2022	2022-09-07 00:00:00.0
b8cf42bc-e036-4652-81ef-34ba32b076e8	3088	V16	CONMED	03/2022	6	Citicoline CDP					01/2017			22								09/2022	2022-09-07 00:00:00.0
1996dcee-045e-4121-b96e-1bc2af7aee75	3088	V16	CONMED	03/2022	8	CoQ10					01/2017			22								09/2022	2022-09-07 00:00:00.0
708fc41c-89e2-4afa-812d-79f66603194d	3088	V16	CONMED	03/2022	11	Fish Oil					01/2017			22								09/2022	2022-09-07 00:00:00.0
a658d971-fe1b-4b1f-9e7a-eb5758a5fb03	3088	V16	CONMED	03/2022	9	Lithium orotate					01/2017			22								09/2022	2022-09-07 00:00:00.0
9701aa62-bdbb-4dcd-ab52-2da4c3f964f5	3088	V16	CONMED	03/2022	0	Calcium					12/2013			22								01/2022	2022-01-24 00:00:00.0
46222048-7fc4-4894-a710-7fa31cfb76b0	3088	V16	CONMED	03/2022	4	Multivitamin					12/2013			22								01/2022	2022-01-24 00:00:00.0
0bfe65ec-88f5-43d0-9446-596a04c12950	3088	V16	CONMED	03/2022	5	DHEA					07/2013			22								01/2022	2022-01-24 00:00:00.0
e7e7da70-eba1-4628-9a57-15f1c136604e	3088	V16	CONMED	03/2022	3	Panplex 2-phase					11/2021			22								01/2022	2022-01-24 00:00:00.0
3203709b-122b-4294-a794-e8f2f58816b9	3088	V16	CONMED	03/2022	2	B12					07/2013			22								01/2022	2022-01-24 00:00:00.0
d5007d9e-6c70-4012-8531-772e12856fbc	3088	V16	CONMED	03/2022	1	Vitamin D					01/2012			22								01/2022	2022-01-24 00:00:00.0
9c597a29-e2ad-478e-8d92-1df1839f7e39	3088	V16	CONMED	03/2022	12	Homocysteine					01/2017			22								09/2022	2022-09-07 00:00:00.0
736095001	3089	LOG	CMED		47	B12	2500	MCG	QD	3	01/2019	06/2020	0		HEALTH PROMOTION		000562	01	024	VITAMIN B12	N	04/2019	2022-09-13 07:29:02.0
736094901	3089	LOG	CMED		46	VITAMIN D	2000	IU	QD	3	01/2019	06/2020	0		HEALTH PROMOTION		001079	01	002	VITAMIN D	N	04/2019	2022-09-13 07:29:02.0
405386801	3089	LOG	CMED		6	EFFEXOR (VENLAFAXINE)	37.5	MG	BID	3	06/2013	05/2014	0		ANXIETY/DEPRESSION		012338	02	002	EFFEXOR	N	07/2013	2020-06-24 12:34:12.0
394336901	3089	LOG	CMED		5	LORAZAPAM	0.5	MG	PRN	3	02/2013	06/2013	0		ANXIETY		002732	01	001	LORAZEPAM	N	04/2013	2020-06-24 12:34:09.0
394336801	3089	LOG	CMED		4	TUMS	2	TAB	QD	3	04/2008	05/2014	0		PROPHYLAXIS		001080	01	055	TUMS	N	04/2013	2020-06-24 12:34:09.0
394336701	3089	LOG	CMED		3	VITAMIN B12	1000	UG	QD	3	09/2012	01/2015	0		PROPHYLAXIS		000562	01	097	VITAMIN B-12	N	04/2013	2020-06-24 12:34:09.0
394336601	3089	LOG	CMED		2	VITAMIN D	2000	IU	QD	3	04/2010	01/2015	0		PROPHYLAXIS		001079	01	002	VITAMIN D	N	04/2013	2020-06-24 12:34:09.0
394336501	3089	LOG	CMED		1	MULTIVITAMIN	1	TAB	EOD	3	04/2012	06/2020	0		PROPHYLAXIS		075041	01	075	MULTIVITAMIN	N	04/2013	2022-09-13 07:29:02.0
464266101	3089	LOG	CMED		16	TUMS	1	TAB	QD	3	05/2014	07/2015	0		PROPHYLAXIS		001080	01	055	TUMS	N	10/2014	2020-06-24 12:34:33.0
537662001	3089	LOG	CMED		28	TUMS	1	TAB	EOD	3	07/2015	06/2020	0		PROPHYLAXIS		001080	01	055	TUMS	N	09/2015	2022-09-13 07:29:02.0
537661801	3089	LOG	CMED		26	VITAMIN D	50000	IU	QD	3	05/2015	07/2015	0		VITAMIN D DEFICIENCY		001079	01	002	VITAMIN D	N	09/2015	2020-06-24 12:34:52.0
521773401	3089	LOG	CMED		19	VITAMIN B12	1000	MCG	TIW	3	01/2015	06/2015	0		PROPHYLAXIS		000562	01	097	VITAMIN B-12	N	05/2015	2020-06-24 12:34:47.0
521773301	3089	LOG	CMED		18	VITAMIN D	2000	IU	TIW	3	01/2015	05/2015	0		PROPHYLAXIS		001079	01	002	VITAMIN D	N	05/2015	2020-06-24 12:34:47.0
537661901	3089	LOG	CMED		27	VITAMIN D	2000	IU	QD	3	07/2015	10/2015	0		VITAMIN D DEFICIENCY		001079	01	002	VITAMIN D	N	09/2015	2020-06-24 12:34:52.0
521773601	3089	LOG	CMED		21	EFFEXOR	37.5	MG	QD	3	05/2015	11/2017	0		DEPRESSION		012338	02	002	EFFEXOR	N	05/2015	2020-06-24 12:34:47.0
562073901	3089	LOG	CMED		33	VITAMIN D	2000	IU	EOD	3	10/2015	06/2020	0		VITAMIN D DEFICIENCY		001079	01	002	VITAMIN D	N	03/2016	2022-09-13 07:29:02.0
561793701	3089	LOG	CMED		31	VENLAFAXINE	37.5	MG	QD	3	02/2016	06/2020	0		ANXIETY		012338	01	001	VENLAFAXINE	N	03/2016	2022-09-13 07:29:02.0
580265201	3089	LOG	CMED		37	NAMENDA XR	28	MG	QD	3	07/2016	08/2016	0		PARKINSON'S DISEASE		006469	02	006	NAMENDA	N	07/2016	2020-06-24 12:35:07.0
577902501	3089	LOG	CMED		36	NAMENDA XR	21	MG	QD	3	07/2016	07/2016	0		PARKINSON'S DISEASE		006469	02	006	NAMENDA	N	07/2016	2020-06-24 12:35:06.0
577274201	3089	LOG	CMED		35	NAMENDA XR	14	MG	QD	3	07/2016	07/2016	0		PARKINSON'S DISEASE		006469	02	006	NAMENDA	N	07/2016	2020-06-24 12:35:06.0
576452901	3089	LOG	CMED		34	NAMENDA XR	7	MG	QD	3	06/2016	07/2016	0		PARKINSON'S DISEASE		006469	02	006	NAMENDA	N	06/2016	2020-06-24 12:35:06.0
683042301	3089	LOG	CMED		45	ALLEVE	220	MG	PRN	3	03/2018	06/2020	0		PAIN		002562	02	018	ALEVE	N	04/2018	2022-09-13 07:29:02.0
683041601	3089	LOG	CMED		42	SERTRALINE	25	MG	QD	3	04/2018	09/2018	0		ANXIETY		010114	01	001	SERTRALINE	N	04/2018	2020-06-24 12:35:29.0
759111301	3089	LOG	CMED		58	NAPROXEN	220	MG	QD	3	08/2019	06/2020	0		JOINT PAIN		002562	01	001	NAPROXEN	N	11/2019	2022-09-13 07:29:02.0
683041501	3089	LOG	CMED		41	CLONAZEPAM	0.125	MG	QD	3	04/2018	10/2018	0		SLEEP		002852	01	001	CLONAZEPAM	N	04/2018	2020-06-24 12:35:29.0
759111201	3089	LOG	CMED		57	MELATONIN	3	MG	QD	3	08/2019	06/2020	0		JOINT PAIN		012432	01	001	MELATONIN	N	11/2019	2022-09-13 07:29:02.0
677418101	3089	LOG	CMED		40	FLUOXETINE	20	MG	QD	3	02/2018	04/2018	0		ANXIETY		007244	01	001	FLUOXETINE	N	02/2018	2020-06-24 12:35:26.0
759111101	3089	LOG	CMED		56	TUMERIC W/ BIPERINE	2000	MG	QD	3	08/2019	06/2020	0		JOINT PAIN		010796	01	016	TURMERIC	N	11/2019	2022-09-13 07:29:02.0
759111001	3089	LOG	CMED		55	ALPHA-LIPOIC ACID	600	MG	QD	3	08/2019	06/2020	0		JOINT PAIN		009492	01	001	ACETYLCARNITINE	N	11/2019	2022-09-13 07:29:02.0
759110901	3089	LOG	CMED		54	MAGNESIUM	400	MG	QD	3	08/2019	06/2020	0		JOINT PAIN		014868	01	001	MAGNESIUM	N	11/2019	2022-09-13 07:29:02.0
759110801	3089	LOG	CMED		53	SERTRALINE	500	MG	QD	3	03/2019	06/2020	0		ANXIETY		010114	01	001	SERTRALINE	N	11/2019	2022-09-13 07:29:02.0
751097701	3089	LOG	CMED		52	RIMANTADINE	100	MG	BID	3	05/2019	06/2020	0		PARKINSON'S DISEASE		009257	01	001	RIMANTADINE	N	07/2019	2022-09-13 07:29:02.0
736095401	3089	LOG	CMED		51	MELATONIN	5	MG	QD	3	01/2018	03/2018	0		SLEEP		012432	01	001	MELATONIN	N	04/2019	2020-06-24 12:35:47.0
736095301	3089	LOG	CMED		50	ALLEVE	220	MG	QD	3	11/2018	06/2020	0		STIFFNESS		002562	02	018	ALEVE	N	04/2019	2022-09-13 07:29:02.0
736095101	3089	LOG	CMED		48	SERTRALINE	150	MG	QD	3	09/2018	03/2019	0		ANXIETY		010114	01	001	SERTRALINE	N	04/2019	2020-06-24 12:35:47.0
e4ed097d-c2cf-4987-bfb8-7389443fff43	3089	V16	CONMED	04/2022	4	calcium					05/2019			24								09/2022	2022-09-07 00:00:00.0
cfc5ef93-8ed5-41f7-a6d7-c9f198967996	3089	V16	CONMED	04/2022	1	Melatonin					08/2019			22								09/2022	2022-09-07 00:00:00.0
f71e6781-f146-47c0-87b8-fe5357c927a7	3089	V16	CONMED	04/2022	0	Naproxen					03/2018			17								09/2022	2022-09-07 00:00:00.0
a364e271-6171-4358-948f-1065b5fee45a	3089	V16	CONMED	04/2022	7	glucothione					05/2019			22								09/2022	2022-09-07 00:00:00.0
62ecd20a-16b8-41c3-b36c-dd8a963a32fb	3089	V16	CONMED	04/2022	8	Magnesium citrate					08/2019			22								09/2022	2022-09-07 00:00:00.0
6f9e22a0-2341-424c-8bd8-e213534671ec	3089	V16	CONMED	04/2022	9	Alpha Lipoic Acid					08/2019			22								09/2022	2022-09-07 00:00:00.0
ba26af88-7dc2-4f79-a822-7d11e9a90c90	3089	V16	CONMED	04/2022	2	Sertraline					03/2019			1								09/2022	2022-09-07 00:00:00.0
5f660652-1ff0-4df9-a9cf-3299caee811f	3089	V16	CONMED	04/2022	10	Tumeric w/ Bioperine					08/2019			22								09/2022	2022-09-07 00:00:00.0
40b99446-5543-4373-b8f6-abd569c93dde	3089	V16	CONMED	04/2022	5	Rimantadine					05/2019			25								09/2022	2022-09-07 00:00:00.0
6f100eab-a0bd-4fa3-90ed-e248ea50ef0a	3089	V16	CONMED	04/2022	11	lithium orotate					05/2019			22								09/2022	2022-09-07 00:00:00.0
c45571a3-dba0-4315-a150-7a24e3b1a2e4	3089	V16	CONMED	04/2022	3	B12					01/2019			24								09/2022	2022-09-07 00:00:00.0
b7c57067-50e5-4db2-b800-cbb3e1d9b5fe	3089	V16	CONMED	04/2022	6	Vitamin D3					01/2019			24								09/2022	2022-09-07 00:00:00.0
477392101	3100	LOG	CMED		19	LOSARTAN	50	MG	BID	3	08/2014	06/2020	0		HYPERTENSION		011216	01	001	LOSARTAN	N	11/2014	2022-09-13 07:29:02.0
477392001	3100	LOG	CMED		18	ARMOUR THYROID	60	MG	BID	3	05/2014	06/2020	0		THYROID REPLACEMENT		000537	01	011	ARMOUR THYROID	N	11/2014	2022-09-13 07:29:02.0
477391901	3100	LOG	CMED		17	LOSARTAN	50	MG	QDPM	3	05/2014	08/2014	0		HYPERTENSION		011216	01	001	LOSARTAN	N	11/2014	2020-05-29 09:10:43.0
477391801	3100	LOG	CMED		16	LOSARTAN	25	MG	QD	3	04/2013	08/2014	0		HYPERTENSION		011216	01	001	LOSARTAN	N	11/2014	2020-05-29 09:10:43.0
544205801	3100	LOG	CMED		21	NEXIUM	20	MG	QD	3	10/2015	06/2020	0		GERD		014793	02	002	NEXIUM	N	11/2015	2022-09-13 07:29:02.0
544205701	3100	LOG	CMED		20	PROZAC	10	MG	QD	3	10/2015	06/2020	0		DEPRESSION		007244	02	003	PROZAC	N	11/2015	2022-09-13 07:29:02.0
251107701	3100	LOG	CMED		13	LOVAZA	1	GRAM	BID	3	01/2005	06/2020	0		SUPPLEMENT		014037	01	008	LOVAZA	N	10/2010	2022-09-13 07:29:02.0
251107601	3100	LOG	CMED		12	ASPIRIN	81	MG	QD	3	01/2005	06/2020	0		CARDIAC PROPHYLAXIS		000027	01	004	ASPIRIN	N	10/2010	2022-09-13 07:29:02.0
251107401	3100	LOG	CMED		10	PROGESTERONE 1/150	1	TAB	QD	3	01/1984	06/2020	0		HORMONE REPLACEMENT		001107	01	001	PROGESTERONE	N	10/2010	2022-09-13 07:29:02.0
251107301	3100	LOG	CMED		9	ESTRADIOL SR	1	CAP	QD	3	01/1984	06/2020	0		HORMONE REPLACEMENT		000454	01	001	ESTRADIOL	N	10/2010	2022-09-13 07:29:02.0
251107201	3100	LOG	CMED		8	PORCINE THYROID	90	MG	QD	3	01/2008	05/2014	0		THYROID REPLACEMENT		900273	01	001	THYROID HORMONES	N	10/2010	2020-05-29 09:10:42.0
251107101	3100	LOG	CMED		7	ADVAIR 100/50	1	PUFF	PRN	7	01/2000	06/2020	0		ASTHMA		014209	01	005	ADVAIR	N	10/2010	2022-09-13 07:29:02.0
251107001	3100	LOG	CMED		6	IMIPRAMINE	25	MG	BID	3	01/2007	06/2020	0		DEPRESSION		000539	01	001	IMIPRAMINE	N	10/2010	2022-09-13 07:29:02.0
251106901	3100	LOG	CMED		5	CLEMASTINE	2.68	MG	BID	3	01/2005	11/2014	0		SEASONAL ALLERGIES		001372	01	001	CLEMASTINE	N	10/2010	2020-05-29 09:10:42.0
251106801	3100	LOG	CMED		4	SINGULAIR	10	MG	QD	3	01/2000	06/2020	0		ASTHMA		013626	02	002	SINGULAIR	N	10/2010	2022-09-13 07:29:02.0
251106701	3100	LOG	CMED		3	ZETIA	5	MG	QD	3	01/2000	06/2020	0		HYPERTENSION		015870	01	003	ZETIA	N	10/2010	2022-09-13 07:29:02.0
251106601	3100	LOG	CMED		2	PRAVASTATIN	40	MG	QD	3	01/2001	06/2020	0		HYPERCHOLESTEROLEMIA		008804	01	001	PRAVASTATIN	N	10/2010	2022-09-13 07:29:02.0
251106501	3100	LOG	CMED		1	DIOVAN HCT 160/25	1	TAB	QD	3	01/2000	10/2012	0		HYPERTENSION		013470	01	016	DIOVAN HCT	N	10/2010	2020-05-29 09:10:42.0
309122901	3100	LOG	CMED		15	VESICARE	10	MG	QD	3	07/2011	06/2020	0		SPASTIC BLADDER		017359	02	003	VESICARE	N	08/2011	2022-09-13 07:29:02.0
251107801	3100	LOG	CMED		14	SANCTURA	60	MG	QD	3	01/1991	07/2011	0		SPASTIC BLADDER		003762	02	012	SANCTURA	N	10/2010	2020-05-29 09:10:43.0
251107501	3100	LOG	CMED		11	TESTOSTERONE 2%	1	APP	QD	8	01/1984	06/2020	0		HORMONE REPLACEMENT		001031	01	001	TESTOSTERONE	N	10/2010	2022-09-13 07:29:02.0
251467401	3101	LOG	CMED		1	BENAZEPRIL	40	MG	BID	3	01/2005	06/2020	0		HYPERTENSION		009091	01	001	BENAZEPRIL	N	10/2010	2022-09-13 07:29:02.0
498192701	3101	LOG	CMED		19	DHEA	25	MG	BID	3	08/2011	06/2020	0		SUPPLEMENT		006326	01	002	DHEA	N	01/2015	2022-09-13 07:29:02.0
498192601	3101	LOG	CMED		18	MYCOSTATIN POWDER	1	APPLICATIO	BID	8	07/2013	06/2020	0		SKIN RASH		000365	01	001	NYSTATIN	N	01/2015	2022-09-13 07:29:02.0
498192501	3101	LOG	CMED		17	NIZORAL CREAM	1	APPLICATIO	BID	8	01/2012	06/2020	0		SKIN RASH		005325	01	002	NIZORAL	N	01/2015	2022-09-13 07:29:02.0
498192401	3101	LOG	CMED		16	TRENTAL CR	400	MG	TID	3	07/2010	01/2014	0		BLOOD CIRCULATION		002614	01	002	TRENTAL	N	01/2015	2020-05-29 10:11:30.0
498192101	3101	LOG	CMED		13	TESTOSTERONE	1	APPLICATIO	QD	8	03/2012	06/2020	0		SUPPLEMENT		001031	01	001	TESTOSTERONE	N	01/2015	2022-09-13 07:29:02.0
498192001	3101	LOG	CMED		12	BACLOFEN	10	MG	TID	3	08/2014	06/2020	0		PAIN		002526	01	001	BACLOFEN	N	01/2015	2022-09-13 07:29:02.0
498191901	3101	LOG	CMED		11	CIALIS	5	MG	PRN	3	03/2012	06/2020	0		ERECTILE DYSFUNCTION		015792	01	002	CIALIS	N	01/2015	2022-09-13 07:29:02.0
498191801	3101	LOG	CMED		10	AMITRIPTYLINE	50	MG	QHS	3	04/2014	06/2020	0		SLEEP DISTURBANCE		000022	01	001	AMITRIPTYLINE	N	01/2015	2022-09-13 07:29:02.0
251468201	3101	LOG	CMED		9	L-ARGININE	1000	MG	QD	3	01/2009	06/2020	0		SUPPLEMENT		001261	01	006	L-ARGININE	N	10/2010	2022-09-13 07:29:02.0
251468101	3101	LOG	CMED		8	VITAMIN E	400	IU	QD	3	01/2009	06/2020	0		SUPPLEMENT		001105	01	002	VITAMIN E	N	10/2010	2022-09-13 07:29:02.0
251468001	3101	LOG	CMED		7	ASPIRIN	81	MG	QD	3	01/2005	06/2020	0		CARDIAC PROPHYLAXIS		000027	01	004	ASPIRIN	N	10/2010	2022-09-13 07:29:02.0
251467901	3101	LOG	CMED		6	PRILOSEC	20	MG	QD	3	01/2009	06/2020	0		GERD		006612	01	005	PRILOSEC	N	10/2010	2022-09-13 07:29:02.0
251467801	3101	LOG	CMED		5	LYRICA	50	MG	TID	3	01/2008	06/2020	0		PAIN		016141	01	002	LYRICA	N	10/2010	2022-09-13 07:29:02.0
251467701	3101	LOG	CMED		4	BUPROPRION SR	100	MG	BID	3	11/2009	06/2020	0		DEPRESSION		007005	01	001	BUPROPION	N	10/2010	2022-09-13 07:29:02.0
251467601	3101	LOG	CMED		3	HYDROCODONE 10/325	1	TAB	BID	3	01/1999	06/2020	0		BACK PAIN		000600	01	001	HYDROCODONE	N	10/2010	2022-09-13 07:29:02.0
251467501	3101	LOG	CMED		2	HCTZ	25	MG	QD	3	01/2006	06/2020	0		HYPERTENSION		000220	01	001	HYDROCHLOROTHIAZIDE	N	10/2010	2022-09-13 07:29:02.0
437852801	3102	LOG	CMED		34	MELATONIN	3	MG	QHS	3	05/2014	06/2020	0		SLEEP DISTURBANCE		012432	01	001	MELATONIN	N	05/2014	2022-09-13 07:29:02.0
437852501	3102	LOG	CMED		31	VIAGRA	100	MG	PRN	3	11/2013	06/2020	0		ERECTILE DYSFUNCTION		013675	02	002	VIAGRA	N	05/2014	2022-09-13 07:29:02.0
434914001	3102	LOG	CMED		26	SEROQUEL	25	MG	QDHS	3	11/2013	03/2014	0		VIVID DREAMS		012709	02	002	SEROQUEL	Y	04/2014	2020-04-22 10:14:31.0
434913901	3102	LOG	CMED		25	SEROQUEL	12.5	MG	QDHS	3	03/2014	06/2020	0		VIVID DREAMS		012709	02	002	SEROQUEL	Y	04/2014	2022-09-13 07:29:02.0
520757901	3102	LOG	CMED		36	MYRBETRIQ	50	MG	QD	3	02/2015	06/2020	0		URINARY FREQUENCY		073090	01	003	MYRBETRIQ	N	05/2015	2022-09-13 07:29:02.0
297116201	3102	LOG	CMED		12	AZOR 10/40	1	TAB	QD	3	04/2011	06/2020	0		HYPERTENSION		062308	01	001	AZOR	N	06/2011	2022-09-13 07:29:02.0
331631101	3102	LOG	CMED		18	GLUCOSAMINE/QUERCETIN +C 1500/500/1400 MG	1	TAB	QD	3	11/2011	06/2020	0		SUPPLEMENT		016259	01	006	GLUCOSAMINE & CHONDROITIN	N	01/2012	2022-09-13 07:29:02.0
331630801	3102	LOG	CMED		15	GINKO BILOBA	1	TAB	QD	3	12/2011	06/2020	0		SUPPLEMENT		010031	01	001	GINKGO BILOBA	N	01/2012	2022-09-13 07:29:02.0
409134001	3102	LOG	CMED		24	ZOLOFT	50	MG	QD	3	08/2013	06/2020	0		DEPRESSION		010114	02	002	ZOLOFT	N	08/2013	2022-09-13 07:29:02.0
550935601	3102	LOG	CMED		37	PLAVIX	75	MG	QD	3	12/2015	06/2020	0		ATHEROSCLEOSIS		012207	01	002	PLAVIX	N	01/2016	2022-09-13 07:29:02.0
262461901	3102	LOG	CMED		7	CELEBREX	200	MG	PRN	3	01/2006	06/2020	0		JOINT STIFFNESS		014005	01	002	CELEBREX	N	12/2010	2022-09-13 07:29:02.0
262461801	3102	LOG	CMED		6	MULTIVITAMIN	2	TAB	BID	3	01/2000	06/2020	0		SUPPLEMENT		075041	01	075	MULTIVITAMIN	N	12/2010	2022-09-13 07:29:02.0
262461701	3102	LOG	CMED		5	ASPIRIN	81	MG	QD	3	01/2002	06/2020	0		CARDIAC PROPHYLAXIS		000027	01	004	ASPIRIN	N	12/2010	2022-09-13 07:29:02.0
262461601	3102	LOG	CMED		4	OMEGA-3	1000	MG	QD	3	01/2007	06/2020	0		SUPPLEMENT		013341	01	001	FISH OIL	N	12/2010	2022-09-13 07:29:02.0
262461501	3102	LOG	CMED		3	TOPROL XL	50	MG	QD	3	01/2006	06/2020	0		HYPERTENSION		003769	03	007	TOPROL XL	N	12/2010	2022-09-13 07:29:02.0
262461301	3102	LOG	CMED		1	LIPITOR	20	MG	QD	3	01/2004	06/2020	0		HYPERCHOLESTEROLEMIA		013261	02	016	LIPITOR	N	12/2010	2022-09-13 07:29:02.0
385708101	3102	LOG	CMED		23	ARICEPT	10	MG	QD	3	05/2012	10/2012	0		MEMORY CHANGES		013189	02	002	ARICEPT	N	02/2013	2020-04-22 10:14:31.0
437852701	3102	LOG	CMED		33	MEDROL DOSPAK 4MG	1	TAB	QD	3	08/2013	08/2013	0		BACK PAIN		000496	01	003	MEDROL	N	05/2014	2020-04-22 10:14:31.0
437852601	3102	LOG	CMED		32	HYDROCODONE	1	TAB	PRN	3	08/2013	08/2013	0		BACK PAIN		000600	01	001	HYDROCODONE	N	05/2014	2020-04-22 10:14:31.0
331631001	3102	LOG	CMED		17	TIGAN	300	MG	TID	3	12/2011	12/2011	0		NAUSEA		000777	02	002	TIGAN	N	01/2012	2020-04-22 10:14:31.0
331628601	3102	LOG	CMED		13	AMITIZA	24	MCG	QD	3	07/2011	08/2011	0		CONSTIPATION		058118	01	002	AMITIZA	N	01/2012	2020-04-22 10:14:31.0
347944901	3102	LOG	CMED		20	ARICEPT	5	MG	QD	3	05/2012	05/2012	0		MEMORY CHANGES		013189	02	002	ARICEPT	N	05/2012	2020-04-22 10:14:31.0
262462301	3102	LOG	CMED		11	ATIVAN	1	MG	PRN	3	11/2010	11/2010	0		MRI CLAUSTROPHOBIA		002732	01	004	ATIVAN	N	12/2010	2020-04-22 10:14:31.0
262462101	3102	LOG	CMED		9	VESICARE	5	MG	QD	3	11/2010	02/2013	0		URINARY FREQUENCY		017359	02	003	VESICARE	N	12/2010	2020-04-22 10:14:31.0
262462001	3102	LOG	CMED		8	MIRALAX	1	DOSE	PRN	3	01/2009	05/2012	0		CONSTIPATION		007545	01	006	MIRALAX	N	12/2010	2020-04-22 10:14:31.0
262461401	3102	LOG	CMED		2	BENICAR	40	MG	QD	3	01/2006	04/2011	0		HYPERTENSION		016354	02	003	BENICAR	N	12/2010	2020-04-22 10:14:31.0
251488801	3103	LOG	CMED		8	DHEA	25	MG	QD	3	01/2005	06/2020	0		SUPPLEMENT		006326	01	002	DHEA	N	10/2010	2022-09-13 07:29:02.0
251488701	3103	LOG	CMED		7	DMAE	4000	MG	QD	3	01/2005	06/2020	0		SUPPLEMENT		006067	01	003	DMAE	N	10/2010	2022-09-13 07:29:02.0
251488601	3103	LOG	CMED		6	VITAMIN E	800	IU	QD	3	01/2005	06/2020	0		SUPPLEMENT		001105	01	002	VITAMIN E	N	10/2010	2022-09-13 07:29:02.0
251488501	3103	LOG	CMED		5	VITAMIN C	1000	MG	QD	3	01/2005	06/2020	0		SUPPLEMENT		000080	01	003	VITAMIN C	N	10/2010	2022-09-13 07:29:02.0
251488401	3103	LOG	CMED		4	ESTROGEN	2.5	MG	QD	3	01/2000	06/2020	0		HORMONE REPLACEMENT		000454	01	208	ESTROGEN	N	10/2010	2022-09-13 07:29:02.0
251488301	3103	LOG	CMED		3	TESTOSTERONE CREAM 2%	1	APPL	QD	8	01/2000	06/2020	0		HORMONE REPLACEMENT		001031	01	001	TESTOSTERONE	N	10/2010	2022-09-13 07:29:02.0
251488201	3103	LOG	CMED		2	BIODENTICAL HORMONES	12.5	MG	BID	3	01/2000	06/2020	0		SUPPLEMENT		901137	01	001	HOMEOPATHIC PREPARATION	N	10/2010	2022-09-13 07:29:02.0
251488101	3103	LOG	CMED		1	EFFEXOR	75	MG	QD	3	05/2009	06/2020	0		DEPRESSION		012338	02	002	EFFEXOR	N	10/2010	2022-09-13 07:29:02.0
382331001	3104	LOG	CMED		10	TAMULOSIN	0.4	MG	QD	3	08/2012	06/2020	0		URINARY FREQUENCY		012803	01	001	TAMSULOSIN	N	01/2013	2022-09-13 07:29:02.0
297565101	3104	LOG	CMED		9	OMEGA III FATTY ACIDS	1	TAB	QD	3	04/2011	06/2020	0		SUPPLEMENT		013341	01	008	OMEGA 3 FISH OIL	N	06/2011	2022-09-13 07:29:02.0
297565001	3104	LOG	CMED		8	OCUVITE	2	MG	QD	3	04/2011	06/2020	0		SUPPLEMENT		017627	01	002	OCUVITE PRESERVISION	N	06/2011	2022-09-13 07:29:02.0
276148201	3104	LOG	CMED		7	VITAMIN D	2000	1U	BID	3	01/2000	06/2020	0		SUPPLEMENT		001079	01	002	VITAMIN D	N	02/2011	2022-09-13 07:29:02.0
276148101	3104	LOG	CMED		6	MULTIVITAMIN	1	TAB	QD	3	01/2000	06/2020	0		SUPPLEMENT		075041	01	075	MULTIVITAMIN	N	02/2011	2022-09-13 07:29:02.0
276148001	3104	LOG	CMED		5	SAW PALMETTO COMPLEX	2	TAB	QD	3	05/2010	06/2020	0		BPH		008335	01	013	SAW PALMETTO	N	02/2011	2022-09-13 07:29:02.0
276147901	3104	LOG	CMED		4	PRAVASTATIN	40	MG	QD	3	11/2009	06/2020	0		HYPERCHOLESTEROLEMIA		008804	01	001	PRAVASTATIN	N	02/2011	2022-09-13 07:29:02.0
276147801	3104	LOG	CMED		3	RAMIPRIL	10	MG	QD	3	11/2009	06/2020	0		HYPERTENSION		008856	01	001	RAMIPRIL	N	02/2011	2022-09-13 07:29:02.0
276147701	3104	LOG	CMED		2	COQ10	200	MG	QD	3	06/2007	06/2020	0		SUPPLEMENT		005172	01	023	COENZYME Q10	N	02/2011	2022-09-13 07:29:02.0
276147601	3104	LOG	CMED		1	ASPIRIN	81	MG	QD	3	06/2007	06/2020	0		CARDIAC PROPHYLAXIS		000027	01	004	ASPIRIN	N	02/2011	2022-09-13 07:29:02.0
281014801	3105	LOG	CMED		2	COQ10	200	MG	QD	3	01/2010	06/2020	0		SUPPLEMENT		005172	01	023	COENZYME Q10	N	03/2011	2022-09-13 07:29:02.0
281014701	3105	LOG	CMED		1	TYLENOL	200	MG	PRN	3	01/2000	07/2011	0		BACK PAIN		000200	01	005	TYLENOL	N	03/2011	2020-04-22 10:14:42.0
314457901	3105	LOG	CMED		8	ASPIRIN	325	MG	PRN	3	07/2011	06/2020	0		BACK PAIN		000027	01	004	ASPIRIN	N	09/2011	2022-09-13 07:29:02.0
611082501	3105	LOG	CMED		31	BENADRYL	25	MG	Q8H PRN	3	02/2015	01/2016	0		SLEEP		000004	02	002	BENADRYL	N	01/2017	2020-04-22 10:14:42.0
436407101	3105	LOG	CMED		26	FUROSEMIDE	40	MG	QD	3	03/2014	02/2015	0		PEDAL EDEMA		000326	01	001	FUROSEMIDE	N	04/2014	2020-04-22 10:14:42.0
436406801	3105	LOG	CMED		23	BOTULINUM TOXIN	250	UNITS	ONCE	2	04/2014	04/2014	0		ANTEROCOLLIS		011368	01	010	BOTULINUM TOXIN	N	04/2014	2020-04-22 10:14:42.0
476316001	3105	LOG	CMED		29	STEM CELL REJUVINATION	1	DOSE	ONCE	1	06/2014	06/2014	0		PARKINSONISM		079136	01	001	STEM CELLS FROM UMBILICAL CORD BLOOD	N	11/2014	2020-04-22 10:14:42.0
476315901	3105	LOG	CMED		28	LINZESS	145	MCG	QOD	3	10/2014	02/2015	0		CONSTIPATION		067642	01	002	LINZESS	N	11/2014	2020-04-22 10:14:42.0
344060401	3105	LOG	CMED		17	AMITIZA	24	MCG	QOD	3	04/2012	02/2015	0		CONSTIPATION		058118	01	002	AMITIZA	N	04/2012	2020-04-22 10:14:42.0
344060301	3105	LOG	CMED		16	VESICARE	5	MG	QD	3	10/2011	02/2015	0		BENIGN PROSTATIC HYPERTROPHY		017359	02	003	VESICARE	N	04/2012	2020-04-22 10:14:42.0
411043801	3105	LOG	CMED		22	BOTULINUM TOXIN	100	UNITS	ONCE	2	09/2013	09/2013	0		ANTEROCOLLIS		011368	01	010	BOTULINUM TOXIN	N	09/2013	2020-04-22 10:14:42.0
281015301	3105	LOG	CMED		7	MICARDIS	80	MG	QD	3	02/2007	06/2020	0		HYPERTENSION		014218	01	003	MICARDIS	N	03/2011	2022-09-13 07:29:02.0
281015201	3105	LOG	CMED		6	GLUCOSAMINE/CHONDROITIN	1	TAB	QD	3	02/2011	07/2011	0		SUPPLEMENT		016259	01	006	GLUCOSAMINE & CHONDROITIN	N	03/2011	2020-04-22 10:14:42.0
281015101	3105	LOG	CMED		5	MULTIVITAMIN	1	TAB	QD	3	02/2011	06/2020	0		SUPPLEMENT		075041	01	075	MULTIVITAMIN	N	03/2011	2022-09-13 07:29:02.0
281015001	3105	LOG	CMED		4	VYTORIN 10/40	1	TAB	QD	3	01/2008	08/2014	0		HYPERCHOLESTEROLEMIA		017260	01	002	VYTORIN	N	03/2011	2020-04-22 10:14:42.0
281014901	3105	LOG	CMED		3	NEXIUM	40	MG	QD	3	01/2008	06/2020	0		GERD		014793	02	002	NEXIUM	N	03/2011	2022-09-13 07:29:02.0
281107301	3106	LOG	CMED		5	FLONASE	2	PUFFS	QD	7	02/2010	06/2020	0		SEASONAL ALLERGIES		009722	02	008	FLONASE	N	03/2011	2022-09-13 07:29:02.0
281107201	3106	LOG	CMED		4	METOPROLOL	200	MG	QD	3	09/2010	06/2020	0		HYPERTENSION		003769	01	001	METOPROLOL	N	03/2011	2022-09-13 07:29:02.0
281107101	3106	LOG	CMED		3	ESTRACE CREAM	1	APPLICATIO	QWEEK	8	02/2009	08/2014	0		POST-MENOPAUSAL SUPPLEMENT		000454	01	002	ESTRACE	N	03/2011	2020-04-22 10:14:57.0
281107001	3106	LOG	CMED		2	LIPITOR	20	MG	QD	3	03/2003	06/2020	0		HYPERCHOLESTEROLEMIA		013261	02	016	LIPITOR	N	03/2011	2022-09-13 07:29:02.0
281106901	3106	LOG	CMED		1	DIOVAN	320	MG	QD	3	03/2004	06/2020	0		HYPERTENSION		013196	01	003	DIOVAN	N	03/2011	2022-09-13 07:29:02.0
476392901	3106	LOG	CMED		15	MULTIVITAMIN	1	TAB	QD	3	08/2014	06/2020	0		SUPPLEMENT		075041	01	075	MULTIVITAMIN	N	11/2014	2022-09-13 07:29:02.0
476392801	3106	LOG	CMED		14	METAMUCIL	1	CAP	QD PRN	3	08/2014	06/2020	0		CONSTIPATION		000291	01	015	METAMUCIL	N	11/2014	2022-09-13 07:29:02.0
476392701	3106	LOG	CMED		13	MELOXICAM	7.5	MG	QD	3	03/2012	06/2020	0		FOOT PAIN		010444	01	001	MELOXICAM	N	11/2014	2022-09-13 07:29:02.0
476392601	3106	LOG	CMED		12	TRIAMCINOLONE CREAM 0.1%	1	APPL	TID PRN	8	04/2012	06/2020	0		SKIN REACTION TO SUN		000319	01	001	TRIAMCINOLONE	N	11/2014	2022-09-13 07:29:02.0
476392501	3106	LOG	CMED		11	LASIX	20	MG	QD	3	03/2012	06/2020	0		PEDAL EDEMA LEFT FOOT		000326	01	002	LASIX	N	11/2014	2022-09-13 07:29:02.0
476392401	3106	LOG	CMED		10	COQ10	200	MG	QD	3	06/2011	06/2020	0		SUPPLEMENT		005172	01	023	COENZYME Q10	N	11/2014	2022-09-13 07:29:02.0
476392301	3106	LOG	CMED		9	OMEGA III	1	GRAM	QD	3	06/2011	06/2020	0		SUPPLEMENT		013341	01	008	OMEGA 3 FISH OIL	N	11/2014	2022-09-13 07:29:02.0
476392201	3106	LOG	CMED		8	VITAMIN D	200	MG	QD	3	06/2011	06/2020	0		SUPPLEMENT		001079	01	002	VITAMIN D	N	11/2014	2022-09-13 07:29:02.0
476392101	3106	LOG	CMED		7	CALCIUM	1000	MG	QD	3	06/2011	06/2020	0		SUPPLEMENT		007515	01	001	CALCIUM	N	11/2014	2022-09-13 07:29:02.0
476392001	3106	LOG	CMED		6	VALIUM	5	MG	PRN	3	03/2011	06/2020	0		ANXIETY		000170	01	002	VALIUM	N	11/2014	2022-09-13 07:29:02.0
565166601	3107	LOG	CMED		32	TRAZODONE	200	MG	QD PRN	3	04/2016	06/2020	0		SLEEP		004477	01	001	TRAZODONE	N	04/2016	2022-09-13 07:29:02.0
635758101	3107	LOG	CMED		33	ADDERALL XR	10	MG	QD PRN	3	04/2017	06/2020	0		DAYTIME SOMNOLENCE		013454	01	003	ADDERALL	Y	05/2017	2022-09-13 07:29:02.0
682449601	3107	LOG	CMED		34	PANTOPRAZOLE	20	MG	PRN	3	11/2017	06/2020	0		GERD		012632	01	001	PANTOPRAZOLE	N	04/2018	2022-09-13 07:29:02.0
283568801	3107	LOG	CMED		6	NEXIUM	40	MG	QD	3	01/2008	11/2017	0		GERD		014793	02	002	NEXIUM	N	03/2011	2020-05-29 10:21:19.0
283568501	3107	LOG	CMED		3	AMBIEN	5	MG	QHS	3	01/2001	03/2013	0		SLEEP DISTURBANCE		009149	02	007	AMBIEN	N	03/2011	2020-05-29 10:21:19.0
736823101	3107	LOG	CMED		35	CIALIS	20	MG	PRN	3	04/2019	06/2020	0		ERECTILE DYSFUNCTION		015792	01	002	CIALIS	N	04/2019	2022-09-13 07:29:02.0
369320901	3107	LOG	CMED		20	FISH OIL	1000	MG	QD	3	10/2011	06/2020	0		SUPPLEMENT		013341	01	001	FISH OIL	N	10/2012	2022-09-13 07:29:02.0
369320801	3107	LOG	CMED		19	VITAMIN D	400	IU	QD	3	08/2012	06/2020	0		SUPPLEMENT		001079	01	002	VITAMIN D	N	10/2012	2022-09-13 07:29:02.0
398561301	3107	LOG	CMED		23	AMBIEN CR	6.25	MG	QHS	3	03/2013	10/2013	0		SLEEP		009149	02	123	AMBIEN CR	N	05/2013	2020-05-29 10:21:19.0
476307801	3107	LOG	CMED		26	TRAZODONE	100	MG	QHS PRN	3	10/2014	02/2015	0		SLEEP		004477	01	001	TRAZODONE	N	11/2014	2020-05-29 10:21:19.0
544324601	3107	LOG	CMED		28	AMITRIPTYLINE	50	MG	QHS PRN	3	02/2015	05/2015	0		SLEEP		000022	01	001	AMITRIPTYLINE	N	11/2015	2020-05-29 10:21:19.0
283569301	3107	LOG	CMED		11	FLAX SEED OIL	1	TAB	QD	3	01/2008	06/2020	0		SUPPLEMENT		016494	03	002	FLAXSEED OIL	N	03/2011	2022-09-13 07:29:02.0
414398401	3107	LOG	CMED		24	TRAZODONE	50	MG	QHS PRN	3	10/2013	10/2014	0		SLEEP		004477	01	001	TRAZODONE	N	10/2013	2020-05-29 10:21:19.0
283569201	3107	LOG	CMED		10	MULTIVITAMIN	1	TAB	QD	3	01/2001	06/2020	0		SUPPLEMENT		075041	01	075	MULTIVITAMIN	N	03/2011	2022-09-13 07:29:02.0
283569101	3107	LOG	CMED		9	ASPIRIN	81	MG	QD	3	01/2003	03/2013	0		PROPHYLAXIS		000027	01	004	ASPIRIN	N	03/2011	2020-05-29 10:21:19.0
283569001	3107	LOG	CMED		8	NUVIGIL	150	MG	QD	3	01/2011	06/2011	0		DAYTIME SOMNOLENCE		062107	01	002	NUVIGIL	N	03/2011	2020-05-29 10:21:19.0
283568901	3107	LOG	CMED		7	VESICARE	5	MG	QD	3	01/2005	06/2020	0		PROSTATE		017359	02	003	VESICARE	N	03/2011	2022-09-13 07:29:02.0
283568701	3107	LOG	CMED		5	LIPITOR	10	MG	QD	3	01/2007	06/2020	0		ELEVATED CHOLESTEROL		013261	02	016	LIPITOR	N	03/2011	2022-09-13 07:29:02.0
283568601	3107	LOG	CMED		4	XANAX	0.25	MG	PRN SLEEP	3	01/2001	01/2012	0		SLEEP DISTURBANCE		005952	01	002	XANAX	N	03/2011	2020-05-29 10:21:19.0
283568401	3107	LOG	CMED		2	INDERAL LA	60	MG	QD	3	11/2010	10/2011	0		MOOD		000300	02	002	INDERAL	N	03/2011	2020-05-29 10:21:19.0
283568301	3107	LOG	CMED		1	WELLBUTRIN	300	MG	QD	3	01/2007	10/2013	0		DEPRESSION		007005	02	004	WELLBUTRIN	N	03/2011	2020-05-29 10:21:19.0
369321101	3107	LOG	CMED		22	ARICEPT	10	MG	QHS	3	10/2012	06/2020	0		MILD COGNITIVE IMPAIRMENT		013189	02	002	ARICEPT	N	10/2012	2022-09-13 07:29:02.0
369321001	3107	LOG	CMED		21	ARICEPT	5	MG	QHS	3	10/2012	10/2012	0		MILD COGNITIVE IMPAIRMENT		013189	02	002	ARICEPT	N	10/2012	2020-05-29 10:21:19.0
544324901	3107	LOG	CMED		31	NUVIGIL	150	MG	QD PRN	3	05/2015	04/2017	0		DAYTIME SOMNOLENCE		062107	01	002	NUVIGIL	N	11/2015	2020-05-29 10:21:19.0
544324701	3107	LOG	CMED		29	TRAZODONE	100	MG	QHS	3	11/2015	04/2016	0		SLEEP		004477	01	001	TRAZODONE	N	11/2015	2020-05-29 10:21:19.0
503363801	3107	LOG	CMED		27	AMITRIPTYLINE	25	MG	QHS PRN	3	02/2015	02/2015	0		SLEEP		000022	01	001	AMITRIPTYLINE	N	02/2015	2020-05-29 10:21:19.0
502576301	3108	LOG	CMED		14	AMITRIPTYLINE	25	MG	QHS	3	10/2013	10/2013	0		SLEEP		000022	01	001	AMITRIPTYLINE	N	02/2015	2020-05-29 11:02:05.0
502576201	3108	LOG	CMED		13	NAPROXEN	500	MG	PRN	3	08/2011	06/2020	0		SHOULDER PAIN		002562	01	001	NAPROXEN	N	02/2015	2022-09-13 07:29:02.0
502576101	3108	LOG	CMED		12	COZAAR	50	MG	QD	3	07/2011	06/2020	0		HYPERTENSION		011216	02	002	COZAAR	N	02/2015	2022-09-13 07:29:02.0
348810701	3108	LOG	CMED		11	ACIPHEX	20	MG	BID	3	05/2012	06/2020	0		GERD		014172	02	003	ACIPHEX	N	06/2012	2022-09-13 07:29:02.0
284692501	3108	LOG	CMED		7	VITAMIN B COMPLEX	1	TAB	QD	3	02/2010	06/2020	0		SUPPLEMENT		000035	01	002	VITAMIN B COMPLEX	N	04/2011	2022-09-13 07:29:02.0
284692401	3108	LOG	CMED		6	AMBIEN	10	MG	QHS PRN	3	03/2011	10/2013	0		SLEEP DISTURBANCE		009149	02	007	AMBIEN	N	04/2011	2020-05-29 11:02:05.0
284692301	3108	LOG	CMED		5	PREVACID	30	MG	QD	3	02/2011	04/2012	0		GERD		011590	01	011	PREVACID	N	04/2011	2020-05-29 11:02:05.0
284692201	3108	LOG	CMED		4	DIAZEPAM	5	MG	BID PRN	3	02/2011	06/2020	0		ANXIETY		000170	01	001	DIAZEPAM	N	04/2011	2022-09-13 07:29:02.0
284692101	3108	LOG	CMED		3	VITAMIN D3	5000	IU	QD	3	02/2011	06/2020	0		SUPPLEMENT		003185	01	005	VITAMIN D3	N	04/2011	2022-09-13 07:29:02.0
284692001	3108	LOG	CMED		2	TOPROL XL	100	MG	QD	3	12/2009	06/2020	0		HYPERTENSION		003769	03	007	TOPROL XL	N	04/2011	2022-09-13 07:29:02.0
284691901	3108	LOG	CMED		1	COZAAR	25	MG	QD	3	08/2009	06/2020	0		HYPERTENSION		011216	02	002	COZAAR	N	04/2011	2022-09-13 07:29:02.0
741133801	3108	LOG	CMED		20	BACLOFEN	20	MG	HS	3	11/2018	06/2020	0		TOE CURLING DYSTONIA		002526	01	001	BACLOFEN	N	05/2019	2022-09-13 07:29:02.0
741133701	3108	LOG	CMED		19	ESTRADIOL CREAM	0.1	MG	QD	9	05/2018	06/2020	0		HORMONE REPLACEMENT		000454	01	001	ESTRADIOL	N	05/2019	2022-09-13 07:29:02.0
502576401	3108	LOG	CMED		15	AMITRIPTYLINE	50	MG	QHS	3	10/2013	06/2020	0		SLEEP		000022	01	001	AMITRIPTYLINE	N	02/2015	2022-09-13 07:29:02.0
93ef2c4e-3a4f-42c9-b350-3cbfa926b128	3108	V18	CONMED	05/2022	1	Losartan					08/2011			14								03/2021	2021-03-29 00:00:00.0
93641ded-827d-493a-8d6b-ba5515e927e5	3108	V18	CONMED	05/2022	0	Estradiol					05/2018			25								03/2021	2021-03-29 00:00:00.0
7e3f7f6f-dc64-4c66-bf31-53c3da000ea0	3108	V18	CONMED	05/2022	2	Vitamin D3					03/2011			24								03/2021	2021-03-29 00:00:00.0
5c6d77c8-8c6c-4d6a-97ba-ec382c7e189f	3108	V18	CONMED	05/2022	4	Baclofen					11/2018			25								03/2021	2021-03-29 00:00:00.0
44a15491-1d0a-42f8-838c-4ddd77467336	3108	V18	CONMED	05/2022	3	Metoprolol					08/2011			14								03/2021	2021-03-29 00:00:00.0
0df91b7c-6a23-4536-848e-f353ec05a682	3108	V18	CONMED	05/2022	5	Zolpidem					05/2015			15								03/2021	2021-03-29 00:00:00.0
741147601	3109	LOG	CMED		14	SUDAFED	1	TAB	QD	3	05/2014	06/2020	0		SEASONAL ALLERGIES		000763	02	002	SUDAFED	N	05/2019	2022-09-13 07:29:02.0
741147501	3109	LOG	CMED		13	HYZAAR 100/12.5	1	TAB	QD	3	05/2014	06/2020	0		HYPERTENSION		012848	01	001	HYZAAR	N	05/2019	2022-09-13 07:29:02.0
741147401	3109	LOG	CMED		12	NEURONTIN	300	MG	QD	3	05/2019	06/2020	0		SLEEP		010030	01	002	NEURONTIN	N	05/2019	2022-09-13 07:29:02.0
741147301	3109	LOG	CMED		11	VITAMIN D3	5000	IU	QD	3	05/2014	06/2020	0		SUPPLEMENT		003185	01	005	VITAMIN D3	N	05/2019	2022-09-13 07:29:02.0
465685801	3109	LOG	CMED		10	BRINTELLIX	20	MG	QD	3	08/2014	06/2020	0		DEPRESSION		075921	01	001	VORTIOXETINE	N	10/2014	2022-09-13 07:29:02.0
465684001	3109	LOG	CMED		9	PHENERGAN	12.5	MG	PRN	3	05/2014	05/2014	0		NAUSEA SECONDARY TO LP HEADACHE		000330	01	004	PHENERGAN	Y	10/2014	2020-05-29 11:24:56.0
442696501	3109	LOG	CMED		8	CAFFEINE INFUSION	500	MG	TWICE	1	05/2014	05/2014	0		POST LP HEADACHE		000605	01	001	CAFFEINE	N	06/2014	2020-05-29 11:24:56.0
284746301	3109	LOG	CMED		7	FLONASE	2	PUFFS	PRN	7	02/2008	06/2020	0		SEASONAL ALLERGIES		009722	02	008	FLONASE	N	04/2011	2022-09-13 07:29:02.0
284746201	3109	LOG	CMED		6	ALLEGRA-D	1	TAB	QD PRN	3	02/2008	05/2014	0		SEASONAL ALLERGIES		013142	02	002	ALLEGRA	N	04/2011	2020-05-29 11:24:56.0
284746101	3109	LOG	CMED		5	BENICAR	20	MG	QD	3	02/2010	05/2014	0		HYPERTENSION		016354	02	003	BENICAR	N	04/2011	2020-05-29 11:24:56.0
284746001	3109	LOG	CMED		4	AMBIEN	10	MG	QHS PRN	3	02/2009	06/2020	0		SLEEP DISTURBANCE		009149	02	007	AMBIEN	N	04/2011	2022-09-13 07:29:02.0
284745901	3109	LOG	CMED		3	NIASPAN	500	MG	QD	3	02/2008	06/2020	0		CHOLESTEROL		000389	01	015	NIASPAN	N	04/2011	2022-09-13 07:29:02.0
284745801	3109	LOG	CMED		2	ZOLOFT	50	MG	QD	3	02/2003	08/2014	0		DEPRESSION		010114	02	002	ZOLOFT	N	04/2011	2020-05-29 11:24:56.0
284745701	3109	LOG	CMED		1	VYTORIN	20	MG	QD	3	02/2006	05/2019	0		CHOLESTEROL		017260	01	002	VYTORIN	N	04/2011	2020-05-29 11:24:56.0
d0215983-0546-4965-b1e3-b697ad2f7b22	3109	V18	CONMED	05/2022	1	Losartan-Hydrochlorthiazide					01/2014			14								03/2021	2021-03-29 00:00:00.0
ae868b14-351a-4605-9bf5-a6611f17bd2a	3109	V18	CONMED	05/2022	0	Fluticasone Propinate					01/2011			25								03/2021	2021-03-29 00:00:00.0
84aae4ef-9a6e-43b5-98f5-e5457b36ee44	3109	V18	CONMED	05/2022	2	Vitamin D3					01/2011			24								03/2021	2021-03-29 00:00:00.0
7a317d0c-d03c-46f2-9d1c-48a56be2979c	3109	V18	CONMED	05/2022	3	Gabapentin					05/2019			17								03/2021	2021-03-29 00:00:00.0
72adb99d-8ed7-4553-acae-0af0b55dd69f	3109	V18	CONMED	05/2022	4	Niacin					01/2011			13								03/2021	2021-03-29 00:00:00.0
4e842b18-60e6-4b89-91b9-56b09d0a26c8	3109	V18	CONMED	05/2022	5	Zolpidem					01/2011			15								03/2021	2021-03-29 00:00:00.0
034e90f3-c55f-478f-8334-71e992172549	3109	V18	CONMED	05/2022	6	Vortioxetine HBr					01/2014			10								03/2021	2021-03-29 00:00:00.0
376381301	3110	LOG	CMED		5	LYSINE	500	MG	QD	3	01/2006	06/2020	0		SUPPLEMENT		009199	01	001	LYSINE	N	12/2012	2022-09-13 07:29:02.0
376381201	3110	LOG	CMED		4	CALCIUM	600	MG	QD	3	01/2006	06/2020	0		SUPPLEMENT		007515	01	001	CALCIUM	N	12/2012	2022-09-13 07:29:02.0
376381101	3110	LOG	CMED		3	LECITHIN	400	MG	QD	3	01/2006	06/2020	0		SUPPLEMENT		002675	01	001	LECITHIN	N	12/2012	2022-09-13 07:29:02.0
376332701	3110	LOG	CMED		2	MULTIVITAMIN	1	TAB	QD	3	01/2006	06/2020	0		SUPPLEMENT		075041	01	075	MULTIVITAMIN	N	12/2012	2022-09-13 07:29:02.0
376332601	3110	LOG	CMED		1	CRESTOR	10	MG	QD	3	02/2011	06/2020	0		ELEVATED CHOLESTEROL		015886	02	002	CRESTOR	N	12/2012	2022-09-13 07:29:02.0
398560601	3110	LOG	CMED		14	VESICARE	10	MG	QD	3	03/2013	06/2020	0		URINARY FREQUENCY		017359	02	003	VESICARE	N	05/2013	2022-09-13 07:29:02.0
398560501	3110	LOG	CMED		13	ZYRTEC	10	MG	QD	3	03/2013	06/2020	0		SEASONAL ALLERGIES		008843	02	002	ZYRTEC	N	05/2013	2022-09-13 07:29:02.0
444693801	3110	LOG	CMED		18	VESICARE	5	MG	QD	3	05/2013	06/2020	0		URINARY FRQUENCY		017359	02	003	VESICARE	N	06/2014	2022-09-13 07:29:02.0
572075301	3110	LOG	CMED		23	DONEPEZIL	10	MG	QHS	3	12/2015	06/2020	0		MEMORY CHANGES		013189	01	001	DONEPEZIL	N	06/2016	2022-09-13 07:29:02.0
572075201	3110	LOG	CMED		22	DONEPEZIL	5	MG	QHS	3	11/2015	12/2015	0		MEMORY CHANGES		013189	01	001	DONEPEZIL	N	06/2016	2020-05-29 11:48:00.0
699648801	3110	LOG	CMED		27	RIVASTIGMINE	9.5	MG	QD	9	07/2018	06/2020	0		MEMORY CHANGES		013832	01	001	RIVASTIGMINE	N	07/2018	2022-09-13 07:29:02.0
699648701	3110	LOG	CMED		26	TIGAN	300	MG	TID PRN	3	07/2018	06/2020	0		NAUSEA		000777	02	002	TIGAN	N	07/2018	2022-09-13 07:29:02.0
699648601	3110	LOG	CMED		25	MYRBETRIQ	25	MG	QD	3	08/2017	06/2020	0		OVERACTIVE BLADDER		073090	01	003	MYRBETRIQ	N	07/2018	2022-09-13 07:29:02.0
699648501	3110	LOG	CMED		24	RIVASTIGMINE	4.6	MG	QD	9	08/2017	07/2018	0		MEMORY CHANGES		013832	01	001	RIVASTIGMINE	N	07/2018	2020-05-29 11:48:00.0
551169701	3110	LOG	CMED		21	LINZESS	145	MG	QD	3	06/2014	07/2015	0		CONSTIPATION		067642	01	002	LINZESS	N	01/2016	2020-05-29 11:48:00.0
376381701	3110	LOG	CMED		9	MELATONIN	9	MG	QHS PRN	3	11/2011	06/2020	0		SLEEP DISTURBANCE		012432	01	001	MELATONIN	N	12/2012	2022-09-13 07:29:02.0
376381501	3110	LOG	CMED		7	ATIVAN	0.5	MG	PRN	3	05/2011	06/2020	0		ANXIETY-MRI MACHINE		002732	01	004	ATIVAN	N	12/2012	2022-09-13 07:29:02.0
376381401	3110	LOG	CMED		6	GLUCOSAMINE/CHONDROITIN	1	TAB	QD	3	01/2006	06/2020	0		SUPPLEMENT		016259	01	006	GLUCOSAMINE & CHONDROITIN	N	12/2012	2022-09-13 07:29:02.0
444528001	3111	LOG	CMED		13	COUMADIN	10	MG	QD	3	04/2014	06/2020	0		BLOOD THINNER		000148	02	002	COUMADIN	Y	06/2014	2022-09-13 07:29:02.0
544438701	3111	LOG	CMED		16	TRAZODONE	50	MG	QHS	3	11/2015	11/2015	0		SLEEP		004477	01	001	TRAZODONE	N	11/2015	2020-05-29 12:27:11.0
291398801	3111	LOG	CMED		8	VITAMIN C	1000	MG	QD	3	06/2010	06/2020	0		SUPPLEMENT		000080	01	003	VITAMIN C	N	05/2011	2022-09-13 07:29:02.0
291398701	3111	LOG	CMED		7	ZYRTEC	10	MG	QD PRN	3	02/2011	06/2020	0		SEASONAL RHINITIS		008843	02	002	ZYRTEC	N	05/2011	2022-09-13 07:29:02.0
291398501	3111	LOG	CMED		5	METOPROLOL ER	50	MG	QD	3	06/2008	06/2020	0		BLOOD PRESSURE CONTROL		003769	01	001	METOPROLOL	N	05/2011	2022-09-13 07:29:02.0
291398401	3111	LOG	CMED		4	ASPIRIN	81	MG	QD	3	06/2008	06/2020	0		CARDIAC PROPHYLAXIS		000027	01	004	ASPIRIN	N	05/2011	2022-09-13 07:29:02.0
291398301	3111	LOG	CMED		3	METFORMIN	1000	MG	BID	3	06/2001	06/2020	0		DIABETES		000827	01	001	METFORMIN	N	05/2011	2022-09-13 07:29:02.0
291398201	3111	LOG	CMED		2	NIASPAN	1000	MG	BID	3	06/2008	06/2020	0		CHOLESTEROL		000389	01	015	NIASPAN	N	05/2011	2022-09-13 07:29:02.0
291398101	3111	LOG	CMED		1	COUMADIN ALTERNATE 11MG/12MG	1	TAB	QD	3	06/2008	04/2014	0		BLOOD THINNER		000148	02	002	COUMADIN	Y	05/2011	2020-05-29 12:27:11.0
327236501	3111	LOG	CMED		10	MULTIVITAMIN	1	TAB	QD	3	08/2011	06/2020	0		SUPPLEMENT		075041	01	075	MULTIVITAMIN	N	12/2011	2022-09-13 07:29:02.0
327236401	3111	LOG	CMED		9	VESICARE	5	MG	QD	3	08/2011	10/2011	0		URINARY FREQUENCY		017359	02	003	VESICARE	N	12/2011	2020-05-29 12:27:11.0
551235401	3111	LOG	CMED		20	TIGAN	300	MG	TID	3	01/2016	07/2017	0		NAUSEA		000777	02	002	TIGAN	N	01/2016	2020-05-29 12:27:11.0
444527901	3111	LOG	CMED		12	TRAZODONE	50	MG	QHS	3	10/2012	11/2013	0		SLEEP		004477	01	001	TRAZODONE	N	06/2014	2020-05-29 12:27:11.0
572484401	3111	LOG	CMED		24	FLORINEF	0.2	MG	QD	3	06/2016	11/2016	0		ORTHOSTATIC HYPOTENSION		002131	02	002	FLORINEF	N	06/2016	2020-05-29 12:27:11.0
572484301	3111	LOG	CMED		23	FLORINEF	0.1	MG	QD	3	05/2016	06/2016	0		ORTHOSTATIC HYPOTENSION		002131	02	002	FLORINEF	N	06/2016	2020-05-29 12:27:11.0
697688801	3111	LOG	CMED		30	EXELON	9.5	MG	QD	9	07/2018	06/2020	0		MEMORY CHANGES		013832	01	002	EXELON	N	07/2018	2022-09-13 07:29:02.0
697688601	3111	LOG	CMED		28	EXELON	4.6	MG	QD	9	11/2016	07/2018	0		MEMORY CHANGES		013832	01	002	EXELON	N	07/2018	2020-05-29 12:27:11.0
697688401	3111	LOG	CMED		26	AMOXICILLIN	500	MG	PRN	3	01/2018	06/2020	0		PROPHYLAXIS		002496	01	001	AMOXICILLIN	N	07/2018	2022-09-13 07:29:02.0
697688301	3111	LOG	CMED		25	MYRBETRIQ	50	MG	QD	3	05/2018	06/2020	0		URINARY FRQUENCY		073090	01	003	MYRBETRIQ	N	07/2018	2022-09-13 07:29:02.0
291398601	3111	LOG	CMED		6	FUROSEMIDE	40	MG	QD	3	06/2008	05/2016	0		DIURETIC		000326	01	001	FUROSEMIDE	N	05/2011	2020-05-29 12:27:11.0
551235201	3111	LOG	CMED		18	TRAZODONE	100	MG	QHS	3	11/2015	03/2016	0		SLEEP		004477	01	001	TRAZODONE	N	01/2016	2020-05-29 12:27:11.0
ed2e20df-a1b4-4c56-a8fd-04e65408a838	3111	V16	CONMED	12/2020	7	Niacin CR					06/2008			13								01/2021	2021-01-06 00:00:00.0
d4881b81-8558-4f2c-b277-613ff492cf5a	3111	V16	CONMED	12/2020	1	Warfarin					07/2017			14								01/2021	2021-01-06 00:00:00.0
bf840227-642c-4d97-adf2-6f3bf2682e84	3111	V16	CONMED	12/2020	0	Bromfenac Sodium					10/2020			25								01/2021	2021-01-06 00:00:00.0
a970420b-88e7-4dda-8642-3eb5c5152c0e	3111	V16	CONMED	12/2020	8	Sennosides					01/2016			6								01/2021	2021-01-06 00:00:00.0
a13b7fc9-4919-4d70-bbcd-3878ae3faa86	3111	V16	CONMED	12/2020	2	Mirabegron ER					05/2018			3								01/2021	2021-01-06 00:00:00.0
9a54ea21-6b92-42a4-9c81-9a8d540831fe	3111	V16	CONMED	12/2020	6	Metformin					06/2001			11								01/2021	2021-01-06 00:00:00.0
6ec1217e-458d-427a-94ed-8d97c90de633	3111	V16	CONMED	12/2020	11	Aspirin					06/2008			14								01/2021	2021-01-06 00:00:00.0
6b85b00d-bf7c-47bb-8f38-88e65e6aaaea	3111	V16	CONMED	12/2020	3	Metoprolol					06/2008			14								01/2021	2021-01-06 00:00:00.0
69cb6fd3-59c3-44ec-9d41-bcd4f6b80b6a	3111	V16	CONMED	12/2020	14	Cyanocobalamin					11/2019			22								01/2021	2021-01-06 00:00:00.0
60c1dd1c-2a51-4cef-b40a-78198a69da4f	3111	V16	CONMED	12/2020	9	Glucosamine Chondroitin					10/2013			22								01/2021	2021-01-06 00:00:00.0
59f551e5-3180-401d-bd38-312cb03769eb	3111	V16	CONMED	12/2020	4	Lasix					05/2011			14								01/2021	2021-01-06 00:00:00.0
55721e92-844d-4eb2-b0cb-c8268399a30a	3111	V16	CONMED	12/2020	12	Cetrizine					06/2020			25								01/2021	2021-01-06 00:00:00.0
[truncated: 27,123 more rows]
