# Supplementary material for: Cerebrospinal fluid neurofilament dynamic profiles predict cognitive progression in individuals with de novo Parkinson’s disease
Source: Front Aging Neurosci. 2022 Dec 16;14:1061096. doi: 10.3389/fnagi.2022.1061096 (PMC9802677; doi:10.3389/fnagi.2022.1061096)
Supplement: Supplementary file 1 [file Data_Sheet_1.ZIP › original data/original data/Hopkins_Verbal_Learning_Test.csv]

REC_ID	F_STATUS	PATNO	EVENT_ID	PAG_NAME	INFODT	HVLTRT1	HVLTRT2	HVLTRT3	HVLTRDLY	HVLTREC	HVLTFPRL	HVLTFPUN	HVLTVRSN	AGE_ASSESS_HVLT	DVT_TOTAL_RECALL	DVT_DELAYED_RECALL	DVT_RETENTION	DVT_RECOG_DISC_INDEX	ORIG_ENTRY	LAST_UPDATE	QUERY	SITE_APRV
231741801	S	3403	BL	HVLT	07/2010	6	7	8	9	11	1	0	1	68	44	52	63	47	07/2010	40:44.0		07/2010
232531001	S	3401	BL	HVLT	07/2010	6	10	11	12	11	0	0	1	56	49	61	62	51	07/2010	40:24.0		07/2010
233165101	S	3400	BL	HVLT	07/2010	8	10	10	11	12	0	0	1	39	49	54	62	58	07/2010	40:01.0		07/2010
234838901	S	3404	BL	HVLT	07/2010	8	10	11	12	12	2	0	1	55	54	61	62	44	07/2010	41:41.0		07/2010
236090801	S	3405	BL	HVLT	07/2010	6	9	12	10	11	0	0	1	63	51	53	44	52	07/2010	16:51.0		07/2010
236673901	S	3406	BL	HVLT	08/2010	9	12	12	12	12	2	0	1	34	61	60	57	42	08/2010	42:09.0		08/2010
247254601	S	3407	BL	HVLT	09/2010	6	10	10	10	12	2	0	1	65	49	53	57	45	09/2010	43:06.0		09/2010
250103601	S	3409	BL	HVLT	10/2010	5	8	9	7	11	2	0	1	63	40	37	41	38	10/2010	43:37.0		10/2010
252296501	S	3410	BL	HVLT	10/2010	6	9	11	11	12	2	0	1	74	55	60	56	48	10/2010	43:58.0		10/2010
252711301	S	3051	BL	HVLT	10/2010	7	8	9	5	11	2	0	1	71	50	36	34	42	10/2010	33:19.0		11/2010
254563001	S	3450	BL	HVLT	11/2010	5	7	8	8	12	0	0	1	51	30	38	56	57	11/2010	11:29.0		11/2010
254634301	S	3551	BL	HVLT	10/2010	7	7	9	8	10	5	6	1	64	42	42	49	20	11/2010	10:05.0		01/2011
254950301	S	3100	BL	HVLT	10/2010	4	9	11	11	12	3	0	1	67	44	58	57	38	11/2010	11:10.0		12/2010
256062501	S	3150	BL	HVLT	11/2010	6	9	8	4	11	1	0	1	57	39	20	20	44	11/2010	43:48.0		12/2010
256097501	S	3151	BL	HVLT	11/2010	7	7	9	9	10	2	0	1	57	39	44	55	30	11/2010	44:04.0		12/2010
256126501	S	3502	BL	HVLT	11/2010	4	6	7	3	11	3	0	1	69	37	29	28	36	11/2010	11:25.0		12/2010
256140901	S	3501	BL	HVLT	11/2010	5	10	9	8	10	1	0	1	46	39	39	42	33	11/2010	31:28.0		12/2010
256147601	S	3500	BL	HVLT	11/2010	5	7	8	8	11	1	0	1	49	30	38	56	45	11/2010	30:00.0		12/2010
257693401	S	3411	BL	HVLT	11/2010	8	11	11	12	12	0	0	1	40	54	59	61	58	11/2010	44:55.0		11/2010
259455401	S	3650	BL	HVLT	11/2010	6	9	10	9	12	0	0	1	67	46	47	50	59	11/2010	49:47.0		12/2010
260793201	S	3200	BL	HVLT	12/2010	10	12	11	12	12	0	0	1	55	64	61	55	58	12/2010	11:58.0		12/2010
260953101	S	3201	BL	HVLT	12/2010	8	8	12	9	12	0	0	1	64	53	47	39	59	12/2010	11:57.0		12/2010
261060701	S	3054	BL	HVLT	12/2010	9	10	10	9	12	1	0	1	74	61	53	51	54	12/2010	33:22.0		12/2010
261074501	S	3453	BL	HVLT	12/2010	6	10	11	10	11	2	0	1	59	48	51	49	36	12/2010	54:46.0		12/2010
261088701	S	3055	BL	HVLT	12/2010	4	6	7	8	12	0	0	1	68	37	48	63	59	12/2010	33:22.0		12/2010
261100101	S	3452	BL	HVLT	12/2010	4	7	6	4	12	5	0	1	64	28	21	25	24	12/2010	54:23.0		12/2010
261639801	S	3451	BL	HVLT	12/2010	7	8	6	9	12	1	0	1	54	34	44	65	51	12/2010	53:49.0		12/2010
262136801	S	3102	BL	HVLT	11/2010	5	6	11	8	11	1	0	1	63	40	42	37	45	12/2010	27:10.0		12/2010
262819701	S	3052	BL	HVLT	12/2010	5	9	12	12	12	0	0	1	65	49	63	57	59	12/2010	33:22.0		12/2010
262837401	S	3053	BL	HVLT	12/2010	10	11	9	9	12	2	0	1	68	62	52	47	47	12/2010	33:22.0		12/2010
265580801	S	3413	BL	HVLT	12/2010	7	11	9	8	12	2	0	1	43	46	39	37	41	12/2010	52:01.0		12/2010
265783701	S	3503	BL	HVLT	12/2010	7	11	12	12	12	0	0	1	31	53	59	55	58	12/2010	20:40.0		12/2010
265858901	S	3505	BL	HVLT	12/2010	5	9	10	11	11	0	0	1	72	50	60	61	53	12/2010	32:10.0		12/2010
267222401	S	3203	BL	HVLT	01/2011	7	9	7	6	11	2	0	1	56	39	28	29	37	01/2011	11:59.0		01/2011
267438801	S	3454	BL	HVLT	01/2011	8	7	9	10	12	3	0	1	57	41	50	64	37	01/2011	55:03.0		01/2011
267839701	S	3414	BL	HVLT	01/2011	11	12	12	12	11	0	0	1	37	66	60	57	50	01/2011	45:32.0		01/2011
268031601	S	3504	BL	HVLT	01/2011	7	10	10	9	10	1	0	1	61	48	45	48	36	01/2011	20:18.0		01/2011
269219801	S	3300	BL	HVLT	01/2011	9	11	12	12	12	0	0	1	52	60	61	56	57	01/2011	36:40.0		01/2011
269513201	S	3251	BL	HVLT	01/2011	6	11	12	11	12	1	0	1	59	53	56	50	52	01/2011	58:43.0		02/2011
269598401	S	3252	BL	HVLT	01/2011	7	9	10	10	11	1	0	1	47	44	49	55	41	01/2011	59:22.0		02/2011
271019701	S	3301	BL	HVLT	01/2011	7	10	12	11	12	1	0	1	52	53	55	49	51	01/2011	11:26.0		01/2011
272343601	S	3057	BL	HVLT	02/2011	6	9	12	11	12	1	0	1	59	48	56	50	52	02/2011	33:25.0		02/2011
272452101	S	3000	BL	HVLT	02/2011	8	11	11	10	12	0	0	1	69	62	56	52	59	02/2011	02:19.0		03/2011
272919501	S	3253	BL	HVLT	02/2011	5	9	11	8	11	2	0	1	42	42	40	37	30	02/2011	08:09.0		02/2011
272975301	S	3160	BL	HVLT	02/2011	5	7	8	9	12	2	0	1	79	45	53	63	49	02/2011	25:51.0		02/2011
272981301	S	3056	BL	HVLT	02/2011	5	6	8	8	11	0	0	1	55	29	39	55	51	02/2011	33:25.0		02/2011
273965901	S	3157	BL	HVLT	02/2011	6	8	11	9	12	1	0	1	64	46	47	44	52	02/2011	44:35.0		02/2011
274323501	S	3254	BL	HVLT	02/2011	5	4	7	7	11	1	0	1	51	20	32	56	45	02/2011	54:11.0		03/2011
274486601	S	3506	BL	HVLT	02/2011	8	10	9	4	12	0	0	1	66	51	21	20	59	02/2011	58:13.0		02/2011
275690801	S	3104	BL	HVLT	02/2011	6	9	9	9	12	2	0	1	72	50	52	56	47	02/2011	54:42.0		03/2011
276273101	S	3154	BL	HVLT	02/2011	5	8	9	4	9	0	0	1	73	48	34	30	43	02/2011	25:34.0		02/2011
276965501	S	3059	BL	HVLT	02/2011	3	7	6	5	7	0	0	1	82	37	38	42	31	02/2011	16:03.0		03/2011
277032401	S	3058	BL	HVLT	02/2011	7	7	7	6	11	2	0	1	79	47	42	50	43	02/2011	33:26.0		03/2011
277059101	S	3507	BL	HVLT	02/2011	6	9	11	8	12	1	0	1	61	46	40	37	52	02/2011	34:42.0		02/2011
278022201	S	3651	BL	HVLT	02/2011	6	7	9	9	12	1	0	1	76	48	53	56	54	03/2011	30:47.0		03/2011
278744501	S	3001	BL	HVLT	03/2011	9	10	8	12	12	2	0	1	65	51	63	72	45	03/2011	04:30.0		03/2011
279520001	S	3207	BL	HVLT	03/2011	7	10	11	12	12	1	0	1	58	51	61	62	52	03/2011	12:02.0		03/2011
279838101	S	3256	BL	HVLT	03/2011	3	5	5	3	8	1	0	1	57	20	20	23	23	03/2011	46:47.0		03/2011
280882301	S	3557	BL	HVLT	12/2010	4	7	6	7	11	4	6	1	59	25	35	55	20	03/2011	11:26.0		03/2011
280958601	S	3206	BL	HVLT	03/2011	8	11	11	11	12	0	0	1	30	53	54	55	58	03/2011	12:02.0		03/2011
281182501	S	3554	BL	HVLT	02/2011	5	6	8	3	10	0	0	1	75	42	31	27	48	03/2011	10:45.0		03/2011
281543301	S	3002	BL	HVLT	03/2011	6	10	12	11	12	3	0	1	67	53	58	51	38	03/2011	33:41.0		03/2011
281581301	S	3552	BL	HVLT	01/2011	3	7	6	8	11	3	0	1	59	23	40	65	28	03/2011	10:19.0		03/2011
281920101	S	3156	BL	HVLT	03/2011	8	10	12	12	12	0	0	1	69	62	63	56	59	03/2011	31:21.0		03/2011
281950901	S	3605	BL	HVLT	03/2011	6	10	11	9	12	0	0	1	74	57	53	48	60	03/2011	37:00.0		03/2011
282048501	S	3354	BL	HVLT	03/2011	7	11	12	9	10	0	0	1	69	62	52	44	47	03/2011	42:48.0		03/2011
282134301	S	3257	BL	HVLT	03/2011	6	10	12	9	12	0	0	1	53	51	44	35	58	03/2011	26:53.0		03/2011
282189801	S	3455	BL	HVLT	03/2011	5	7	7	9	11	1	0	1	67	33	47	78	45	03/2011	24:33.0		03/2011
282261001	S	3456	BL	HVLT	03/2011	7	10	12	12	12	0	0	1	65	55	63	57	59	03/2011	55:22.0		03/2011
282566501	S	3556	BL	HVLT	01/2011	6	5	7	3	11	1	0	1	65	31	20	20	45	03/2011	11:08.0		03/2011
282573601	S	3061	BL	HVLT	03/2011	6	9	9	8	12	0	0	1	53	41	39	46	58	03/2011	33:28.0		03/2011
282579401	S	3062	BL	HVLT	03/2011	8	11	9	8	12	2	2	1	61	51	40	37	28	03/2011	33:28.0		03/2011
282640901	S	3601	BL	HVLT	03/2011	7	11	11	10	12	0	0	1	63	55	53	50	59	03/2011	45:50.0		03/2011
282678201	S	3800	BL	HVLT	03/2011	10	11	12	11	11	1	0	1	40	62	54	50	39	03/2011	05:27.0		03/2011
282728401	S	3415	BL	HVLT	03/2011	7	8	9	7	11	2	1	1	61	41	35	40	28	03/2011	39:08.0		03/2011
283079401	S	3351	BL	HVLT	02/2011	8	11	12	12	12	0	0	1	67	60	63	57	59	03/2011	23:26.0		03/2011
283140601	S	3356	BL	HVLT	03/2011	6	10	10	11	12	1	0	1	75	55	60	61	54	03/2011	45:11.0		03/2011
283176601	S	3559	BL	HVLT	03/2011	9	12	12	12	12	0	0	1	37	61	60	57	58	03/2011	11:52.0		03/2011
283238901	S	3355	BL	HVLT	03/2011	7	8	9	10	11	0	0	1	32	40	49	64	51	03/2011	44:03.0		03/2011
283261701	S	3357	BL	HVLT	03/2011	7	7	8	10	12	1	0	1	43	35	49	71	49	03/2011	23:13.0		03/2011
283348101	S	3105	BL	HVLT	03/2011	9	11	12	12	12	0	0	1	68	66	63	56	59	03/2011	14:42.0		03/2011
283365001	S	3106	BL	HVLT	03/2011	6	7	11	10	12	0	0	1	70	50	56	52	59	03/2011	29:33.0		03/2011
283414301	S	3352	BL	HVLT	03/2011	5	5	8	7	12	0	0	1	51	25	32	46	57	03/2011	22:34.0		03/2011
283428801	S	3653	BL	HVLT	03/2011	6	10	11	10	12	0	0	1	79	58	57	52	62	03/2011	27:10.0		03/2011
283429401	S	3558	BL	HVLT	03/2011	4	4	7	4	11	3	0	1	63	24	21	25	31	03/2011	54:09.0		03/2011
283457201	S	3353	BL	HVLT	03/2011	8	10	10	10	12	1	0	1	56	51	50	55	51	03/2011	22:54.0		03/2011
283599601	S	3350	BL	HVLT	03/2011	10	11	12	12	12	0	0	1	78	70	64	57	62	03/2011	24:46.0		03/2011
283836101	S	3358	BL	HVLT	03/2011	11	11	12	12	12	2	0	1	48	66	61	56	45	03/2011	56:48.0		03/2011
284326801	S	3060	BL	HVLT	04/2011	5	5	7	6	10	0	0	1	75	38	42	50	48	04/2011	33:29.0		04/2011
286191501	S	3107	BL	HVLT	04/2011	7	8	10	7	9	2	0	1	69	52	44	41	31	04/2011	21:51.0		05/2011
286344101	S	3851	BL	HVLT	04/2011	8	11	12	11	11	0	0	1	54	59	55	48	51	04/2011	17:35.0		04/2011
286381201	S	3417	BL	HVLT	04/2011	6	9	11	8	12	3	0	1	56	46	39	33	37	04/2011	39:47.0		04/2011
287051301	S	3003	BL	HVLT	04/2011	7	10	12	11	12	1	0	1	56	54	55	48	51	04/2011	06:23.0		04/2011
287071201	S	3004	BL	HVLT	04/2011	6	8	8	5	12	0	0	1	59	37	25	30	60	04/2011	25:17.0		04/2011
287366001	S	3510	BL	HVLT	04/2011	5	9	8	7	11	0	0	1	59	37	35	40	52	04/2011	27:49.0		04/2011
287457401	S	3850	BL	HVLT	04/2011	7	9	10	10	12	0	0	1	50	45	50	56	57	04/2011	30:57.0		04/2011
287492501	S	3457	BL	HVLT	04/2011	11	12	12	11	12	0	0	1	63	69	58	51	59	04/2011	25:09.0		04/2011
287783101	S	3600	BL	HVLT	04/2011	7	8	8	8	12	0	0	1	55	39	39	55	58	04/2011	45:52.0		04/2011
287979601	S	3654	BL	HVLT	04/2011	8	11	11	9	12	3	0	1	47	53	44	43	33	04/2011	53:27.0		04/2011
288140701	S	3512	BL	HVLT	04/2011	6	10	10	11	12	2	0	1	66	49	58	64	45	04/2011	23:07.0		04/2011
288316301	S	3604	BL	HVLT	04/2011	7	9	10	7	12	4	0	1	69	54	44	41	36	04/2011	45:52.0		04/2011
288400901	S	3418	BL	HVLT	04/2011	5	8	8	7	11	1	0	1	54	34	33	45	44	04/2011	41:37.0		04/2011
288770701	S	3607	BL	HVLT	04/2011	7	10	11	11	12	1	0	1	55	51	55	55	51	04/2011	45:52.0		04/2011
288846201	S	3006	BL	HVLT	04/2011	6	8	10	5	11	1	0	1	57	41	23	20	44	05/2011	14:39.0		05/2011
289130301	S	3419	BL	HVLT	05/2011	6	9	10	8	9	0	0	1	67	46	42	42	38	05/2011	45:34.0		05/2011
289132601	S	3852	BL	HVLT	05/2011	7	10	11	9	12	0	0	1	76	59	53	48	60	05/2011	17:36.0		05/2011
289205201	S	3108	BL	HVLT	04/2011	10	12	12	12	12	0	0	1	49	66	61	56	57	05/2011	02:41.0		05/2011
289270101	S	3109	BL	HVLT	04/2011	10	9	11	12	12	2	0	1	52	55	61	63	45	05/2011	25:30.0		05/2011
289463401	S	3360	BL	HVLT	04/2011	6	3	10	10	12	0	0	1	67	33	53	57	59	05/2011	19:44.0		05/2011
289637501	S	3359	BL	HVLT	04/2011	4	9	11	8	9	0	1	1	72	50	48	43	36	05/2011	47:10.0		05/2011
290528001	S	3458	BL	HVLT	05/2011	8	11	12	9	12	0	0	1	60	58	45	38	60	05/2011	59:21.0		05/2011
290583901	S	3606	BL	HVLT	05/2011	9	11	11	11	12	0	0	1	50	58	55	56	57	05/2011	45:52.0		05/2011
290605301	S	3460	BL	HVLT	05/2011	7	8	9	7	10	2	0	1	70	50	44	45	36	05/2011	00:17.0		05/2011
290800401	S	3459	BL	HVLT	05/2011	9	9	10	9	10	2	0	1	51	50	44	47	33	05/2011	59:40.0		05/2011
291037001	S	3067	BL	HVLT	05/2011	6	7	9	4	10	1	0	1	73	48	34	30	43	05/2011	37:58.0		05/2011
292260701	S	3110	BL	HVLT	05/2011	8	10	12	10	12	2	0	1	62	55	51	43	44	05/2011	01:02.0		06/2011
292346101	S	3420	BL	HVLT	05/2011	7	8	9	9	12	3	0	1	50	40	44	56	39	05/2011	20:39.0		05/2011
292627601	S	3064	BL	HVLT	05/2011	7	11	10	7	12	1	0	1	60	51	35	30	52	05/2011	33:30.0		05/2011
292742701	S	3608	BL	HVLT	05/2011	8	11	11	11	12	1	0	1	46	53	54	55	49	05/2011	36:43.0		05/2011
293974101	S	3611	BL	HVLT	05/2011	8	10	12	12	12	0	0	1	41	54	59	55	58	05/2011	45:54.0		05/2011
293986601	S	3609	BL	HVLT	05/2011	7	5	9	6	12	3	0	1	68	44	40	40	42	05/2011	45:53.0		05/2011
294097501	S	3260	BL	HVLT	05/2011	7	9	11	11	12	1	0	1	63	51	58	57	52	05/2011	59:37.0		05/2011
294370601	S	3854	BL	HVLT	05/2011	8	11	12	12	12	0	0	1	30	55	59	55	58	06/2011	23:49.0		06/2011
295111401	S	3007	BL	HVLT	05/2011	7	9	10	8	11	1	0	1	64	49	42	42	45	06/2011	40:53.0		06/2011
295130201	S	3008	BL	HVLT	06/2011	7	10	10	12	12	1	0	1	81	58	64	66	56	06/2011	25:19.0		06/2011
295353101	S	3750	BL	HVLT	05/2011	9	8	11	11	12	1	0	1	52	50	55	56	51	06/2011	11:40.0		06/2011
295714201	S	3655	BL	HVLT	06/2011	6	7	11	9	12	1	0	1	44	39	44	43	49	06/2011	38:01.0		06/2011
296338701	S	3853	BL	HVLT	06/2011	8	11	12	11	12	1	0	1	46	56	54	50	49	06/2011	21:28.0		06/2011
296698101	S	3461	BL	HVLT	06/2011	6	7	10	10	11	1	0	1	62	39	51	55	44	06/2011	00:46.0		06/2011
296921001	S	3855	BL	HVLT	06/2011	8	12	12	11	12	0	0	1	48	60	55	49	57	06/2011	17:37.0		06/2011
296940301	S	3111	BL	HVLT	05/2011	4	9	9	0	11	0	0	1	64	40	20	20	52	06/2011	27:53.0		06/2011
297435801	S	3421	BL	HVLT	06/2011	6	7	10	8	11	0	0	1	39	37	40	42	49	06/2011	54:49.0		06/2011
297582201	S	3112	BL	HVLT	05/2011	11	12	12	12	12	1	0	1	62	67	61	55	52	06/2011	08:24.0		06/2011
298476301	S	3010	BL	HVLT	06/2011	7	8	10	10	11	1	0	1	46	42	49	55	41	06/2011	25:19.0		06/2011
298555801	S	3165	BL	HVLT	06/2011	7	2	7	6	12	2	1	1	58	23	30	46	36	06/2011	45:01.0		06/2011
298772301	S	3422	BL	HVLT	06/2011	6	10	10	11	12	1	0	1	57	46	55	63	51	06/2011	46:10.0		06/2011
299018001	S	3363	BL	HVLT	06/2011	6	11	12	11	11	4	6	1	64	55	58	51	20	06/2011	30:34.0		06/2011
299081301	S	3565	BL	HVLT	06/2011	7	11	7	6	11	4	6	1	54	44	28	20	20	06/2011	13:15.0		07/2011
299104701	S	3555	BL	HVLT	05/2011	5	5	6	7	10	2	0	1	39	20	35	66	20	06/2011	49:32.0		06/2011
299179401	S	3264	BL	HVLT	06/2011	6	8	10	9	10	0	0	1	60	41	45	48	44	06/2011	59:47.0		06/2011
299212501	S	3567	BL	HVLT	06/2011	5	6	8	6	12	4	6	1	65	33	32	39	20	06/2011	13:44.0		06/2011
299242201	S	3570	BL	HVLT	06/2011	4	6	9	5	11	5	6	1	72	41	36	34	20	06/2011	14:22.0		06/2011
299301601	S	3564	BL	HVLT	05/2011	4	4	5	5	8	6	6	1	68	29	36	56	20	06/2011	12:55.0		07/2011
299892101	S	3362	BL	HVLT	05/2011	8	10	11	11	12	0	0	1	41	52	54	55	58	06/2011	30:23.0		06/2011
299930001	S	3515	BL	HVLT	06/2011	6	9	9	9	12	1	0	1	73	52	53	56	54	06/2011	24:18.0		06/2011
300075901	S	3361	BL	HVLT	06/2011	8	11	10	11	12	5	6	1	56	54	55	55	20	06/2011	16:12.0		06/2011
300395001	S	3009	BL	HVLT	06/2011	6	9	11	9	12	0	0	1	83	56	55	50	61	06/2011	25:19.0		06/2011
302195201	S	3612	BL	HVLT	06/2011	7	10	9	10	12	1	0	1	67	49	53	57	52	06/2011	45:55.0		06/2011
302208701	S	3613	BL	HVLT	06/2011	7	11	11	11	11	0	0	1	55	54	55	55	51	06/2011	45:55.0		06/2011
302213401	S	3802	BL	HVLT	06/2011	5	6	7	4	11	1	0	1	70	39	33	35	47	06/2011	21:18.0		06/2011
302403901	S	3262	BL	HVLT	06/2011	7	9	12	9	12	2	0	1	67	53	47	39	45	06/2011	20:34.0		06/2011
302812601	S	3751	BL	HVLT	06/2011	4	7	7	5	10	1	0	1	68	39	36	42	42	06/2011	59:57.0		06/2011
303261801	S	3614	BL	HVLT	06/2011	7	11	12	12	12	0	0	1	62	55	61	55	60	06/2011	45:56.0		07/2011
303279901	S	3610	BL	HVLT	05/2011	7	7	9	7	10	4	0	1	60	39	35	40	20	07/2011	22:57.0		07/2011
303558601	S	3400	V04	HVLT	07/2011	7	11	9	11	12	0	0	2	40	47	54	55	58	07/2011	40:03.0		07/2011
304277201	S	3267	BL	HVLT	07/2011	6	9	10	5	7	2	0	1	70	52	36	31	20	07/2011	53:30.0		07/2011
304407301	S	4001	BL	HVLT	07/2011	8	10	10	10	12	1	0	1	49	50	50	56	51	07/2011	37:22.0		07/2011
304865301	S	3804	BL	HVLT	07/2011	4	7	10	7	10	0	0	1	60	34	35	34	44	07/2011	06:34.0		07/2011
305105601	S	3423	BL	HVLT	07/2011	9	11	8	8	12	1	0	1	69	58	48	43	53	07/2011	46:46.0		07/2011
305255801	S	3424	BL	HVLT	07/2011	10	11	12	12	12	0	0	1	64	64	63	57	59	07/2011	47:17.0		07/2011
305373301	S	3068	BL	HVLT	06/2011	5	8	8	10	12	0	0	1	70	44	56	69	59	07/2011	33:33.0		07/2011
305451601	S	3403	V04	HVLT	07/2011	5	9	7	6	11	0	0	2	69	44	40	40	53	07/2011	40:46.0		07/2011
305870301	S	3011	BL	HVLT	07/2011	6	10	12	12	12	1	0	1	31	48	59	55	51	07/2011	45:35.0		07/2011
305902301	S	3205	BL	HVLT	07/2011	8	10	9	10	12	1	0	1	72	56	56	56	53	07/2011	12:03.0		07/2011
305928001	S	3429	BL	HVLT	07/2011	6	9	8	10	10	4	0	1	65	42	53	65	20	07/2011	54:40.0		07/2011
306177601	S	3364	BL	HVLT	07/2011	8	10	12	9	12	0	0	1	39	54	44	38	58	07/2011	23:46.0		07/2011
306446501	S	3428	BL	HVLT	07/2011	8	11	12	12	12	1	0	1	58	58	61	55	52	07/2011	53:50.0		07/2011
306585501	S	3516	BL	HVLT	07/2011	6	9	9	10	12	0	0	1	78	52	57	62	62	07/2011	24:14.0		07/2011
306814701	S	3406	V04	HVLT	07/2011	7	10	9	8	12	1	0	2	35	45	41	41	50	07/2011	42:12.0		07/2011
306858801	S	3752	BL	HVLT	07/2011	5	7	8	7	11	2	0	1	52	30	32	46	39	07/2011	59:57.0		07/2011
306920101	S	3211	BL	HVLT	07/2011	6	8	10	9	11	1	0	1	61	41	45	48	44	07/2011	39:26.0		07/2011
306929401	S	3404	V04	HVLT	07/2011	9	10	10	11	12	4	0	2	56	54	55	63	30	07/2011	41:43.0		07/2011
307459701	S	3305	BL	HVLT	08/2011	6	6	9	9	10	1	0	1	64	37	47	57	38	08/2011	26:58.0		08/2011
307466501	S	3401	V04	HVLT	08/2011	8	10	11	11	12	2	0	2	57	54	55	55	44	08/2011	40:26.0		08/2011
307721201	S	3430	BL	HVLT	08/2011	9	11	11	11	12	1	0	1	53	59	55	55	51	08/2011	06:53.0		08/2011
307853301	S	3656	BL	HVLT	08/2011	7	10	12	11	12	0	0	1	79	62	61	53	62	08/2011	53:28.0		08/2011
307885301	S	3113	BL	HVLT	08/2011	6	10	10	9	11	0	0	1	59	46	45	48	52	08/2011	53:24.0		08/2011
307944201	S	3115	BL	HVLT	08/2011	5	6	6	9	11	1	0	1	61	25	45	80	44	08/2011	44:32.0		08/2011
307967001	S	3114	BL	HVLT	07/2011	6	9	10	10	11	1	1	1	63	46	53	57	38	08/2011	15:56.0		08/2011
307989001	S	3615	BL	HVLT	07/2011	6	8	11	9	11	0	0	1	66	46	47	44	52	08/2011	45:57.0		08/2011
308255801	S	3268	BL	HVLT	08/2011	6	7	10	10	10	1	0	1	61	39	51	55	36	08/2011	32:10.0		08/2011
308400001	S	3754	BL	HVLT	08/2011	5	9	8	8	12	1	0	1	71	46	48	51	53	08/2011	20:53.0		08/2011
308403201	S	3753	BL	HVLT	08/2011	6	8	9	8	12	1	0	1	68	48	48	51	53	08/2011	17:59.0		08/2011
308511601	S	3209	BL	HVLT	07/2011	6	7	7	6	9	3	0	1	68	42	40	49	25	08/2011	12:05.0		08/2011
308541901	S	3805	BL	HVLT	08/2011	9	9	10	8	11	1	0	1	56	51	39	39	44	08/2011	42:18.0		08/2011
308549901	S	3806	BL	HVLT	08/2011	7	9	9	9	11	0	0	1	59	44	45	55	52	08/2011	06:52.0		08/2011
308670201	S	3856	BL	HVLT	08/2011	5	6	10	7	12	0	0	1	67	37	37	35	59	08/2011	17:38.0		08/2011
308786101	S	3161	BL	HVLT	07/2011	8	9	9	9	12	0	0	1	44	44	44	55	57	08/2011	20:27.0		08/2011
309100501	S	3213	BL	HVLT	08/2011	5	9	9	9	10	1	0	1	63	42	47	57	38	08/2011	46:24.0		08/2011
309240101	S	3212	BL	HVLT	08/2011	8	12	11	9	10	0	0	1	56	59	44	35	44	08/2011	47:09.0		08/2011
309394901	S	3571	BL	HVLT	08/2011	7	8	9	5	11	4	6	1	45	39	25	26	20	08/2011	14:39.0		08/2011
309591601	S	3215	BL	HVLT	08/2011	9	9	9	9	12	1	0	1	69	56	52	56	53	08/2011	12:05.0		08/2011
309838001	S	3803	BL	HVLT	08/2011	9	8	12	9	10	0	0	1	69	60	52	44	47	08/2011	37:23.0		08/2011
309878201	S	3214	BL	HVLT	08/2011	4	5	6	0	6	1	0	1	78	35	20	20	20	08/2011	12:06.0		08/2011
310378901	S	3808	BL	HVLT	08/2011	7	8	10	3	12	3	0	1	57	44	20	20	37	08/2011	08:01.0		08/2011
310412701	S	4005	BL	HVLT	08/2011	4	8	8	6	12	0	0	1	72	42	40	44	59	08/2011	53:16.0		08/2011
310600401	S	3216	BL	HVLT	08/2011	8	12	12	11	12	1	0	1	52	60	55	49	51	08/2011	12:07.0		08/2011
310601201	S	3365	BL	HVLT	08/2011	8	11	12	11	12	0	0	1	48	58	55	49	57	08/2011	31:00.0		08/2011
310633001	S	3366	BL	HVLT	08/2011	6	11	12	11	11	2	0	1	61	53	56	50	36	08/2011	31:23.0		08/2011
310714401	S	3367	BL	HVLT	08/2011	4	8	12	11	12	0	0	1	45	39	54	50	57	08/2011	31:44.0		08/2011
310877301	S	3657	BL	HVLT	08/2011	6	6	10	10	11	1	0	1	69	46	56	56	47	08/2011	36:22.0		08/2011
311173301	S	3807	BL	HVLT	08/2011	8	8	10	10	12	0	0	1	73	55	56	56	60	09/2011	42:39.0		09/2011
311297801	S	3217	BL	HVLT	08/2011	7	10	9	4	12	3	0	1	69	54	33	26	42	09/2011	12:07.0		09/2011
311431401	S	3069	BL	HVLT	08/2011	9	12	10	11	12	0	0	1	54	59	55	48	58	09/2011	33:34.0		09/2011
311439601	S	3066	BL	HVLT	06/2011	4	6	8	7	10	0	0	1	63	31	37	48	45	09/2011	28:40.0		09/2011
311482301	S	3858	BL	HVLT	09/2011	7	10	10	8	12	0	0	1	67	51	42	42	59	09/2011	37:48.0		09/2011
311787201	S	3269	BL	HVLT	09/2011	6	10	10	10	12	0	0	1	60	46	51	55	60	09/2011	00:07.0		09/2011
312115401	S	3809	BL	HVLT	09/2011	6	9	10	9	12	1	0	1	53	44	44	47	51	09/2011	36:50.0		09/2011
312367901	S	3514	BL	HVLT	09/2011	5	6	9	5	8	0	0	1	71	42	36	34	36	09/2011	08:43.0		09/2011
312377501	S	3517	BL	HVLT	09/2011	8	9	10	8	12	1	0	1	45	46	39	42	49	09/2011	24:32.0		09/2011
312418201	S	3859	BL	HVLT	09/2011	9	12	12	12	12	1	0	1	59	62	61	55	52	09/2011	43:55.0		09/2011
312426001	S	3755	BL	HVLT	09/2011	6	7	10	6	11	0	0	1	48	38	27	23	51	09/2011	59:58.0		09/2011
312437601	S	3432	BL	HVLT	09/2011	6	10	11	10	11	0	0	1	63	51	53	50	52	09/2011	06:16.0		09/2011
312519701	S	3168	BL	HVLT	09/2011	9	11	11	11	12	0	0	1	63	60	58	57	59	09/2011	45:18.0		09/2011
312562801	S	3572	BL	HVLT	08/2011	5	8	10	6	12	5	6	1	57	39	28	23	20	09/2011	14:55.0		09/2011
312582501	S	3407	V04	HVLT	09/2011	7	8	11	6	12	1	0	2	66	49	32	24	52	09/2011	43:08.0		09/2011
312648701	S	3431	BL	HVLT	09/2011	8	10	10	10	11	1	0	1	61	51	51	55	44	09/2011	55:09.0		09/2011
312694901	S	4006	BL	HVLT	09/2011	6	6	9	8	12	4	0	1	59	34	40	48	28	09/2011	10:57.0		09/2011
312717301	S	3166	BL	HVLT	09/2011	7	7	8	6	9	0	0	1	59	37	30	38	36	09/2011	34:46.0		09/2011
312853201	S	3462	BL	HVLT	09/2011	8	11	12	12	12	1	0	1	44	56	59	55	49	09/2011	16:13.0		09/2011
312898901	S	3563	BL	HVLT	08/2011	6	8	9	6	8	6	6	1	60	39	30	32	20	09/2011	12:37.0		09/2011
313025601	S	3950	BL	HVLT	09/2011	5	9	11	10	12	0	0	1	43	42	49	49	57	09/2011	08:45.0		09/2011
313424301	S	3369	BL	HVLT	09/2011	6	7	8	7	11	2	0	1	43	32	35	47	33	09/2011	32:24.0		09/2011
313608101	S	3569	BL	HVLT	08/2011	2	6	9	7	11	6	6	1	40	22	35	40	20	09/2011	53:44.0		09/2011
313658001	S	3857	BL	HVLT	09/2011	10	11	12	11	12	0	0	1	40	62	54	50	58	09/2011	17:39.0		09/2011
313998201	S	3270	BL	HVLT	09/2011	2	6	7	3	10	0	0	1	54	20	20	20	44	09/2011	32:25.0		09/2011
314163301	S	3616	BL	HVLT	09/2011	7	7	9	8	12	1	0	1	77	50	49	51	54	09/2011	45:59.0		09/2011
314235901	S	3272	BL	HVLT	09/2011	8	9	10	10	12	1	0	1	39	47	49	55	49	09/2011	07:55.0		09/2011
314521701	S	3271	BL	HVLT	09/2011	7	12	12	12	12	0	0	1	57	59	61	55	58	09/2011	47:02.0		09/2011
314555901	S	3519	BL	HVLT	09/2011	5	9	10	9	12	2	0	1	73	52	53	51	48	09/2011	25:00.0		09/2011
314592701	S	3433	BL	HVLT	09/2011	7	8	10	9	11	1	0	1	81	54	53	52	49	09/2011	06:54.0		09/2011
314676401	S	4010	BL	HVLT	09/2011	6	10	12	12	12	6	6	1	42	49	59	55	20	09/2011	39:08.0		10/2011
314896501	S	4004	BL	HVLT	09/2011	7	10	10	10	12	0	0	1	65	51	53	57	59	09/2011	22:06.0		10/2011
314937601	S	3952	BL	HVLT	09/2011	5	9	10	12	12	0	0	1	69	50	63	66	59	09/2011	23:57.0		09/2011
315034301	S	3072	BL	HVLT	09/2011	8	10	11	12	12	0	0	1	47	51	59	61	57	09/2011	33:36.0		09/2011
315715201	S	3811	BL	HVLT	10/2011	6	8	10	7	12	0	0	1	67	44	37	35	59	10/2011	09:26.0		10/2011
315716601	S	3368	BL	HVLT	09/2011	10	12	12	12	12	0	0	1	53	66	61	55	58	10/2011	32:08.0		10/2011
316274801	S	3617	BL	HVLT	10/2011	5	8	11	8	11	0	0	1	62	41	40	37	52	10/2011	55:14.0		10/2011
316300501	S	3434	BL	HVLT	10/2011	7	8	11	11	12	0	0	1	53	46	55	55	58	10/2011	07:31.0		10/2011
316352301	S	4009	BL	HVLT	10/2011	7	8	10	11	12	0	0	1	42	42	54	62	58	10/2011	52:17.0		10/2011
316687001	S	3757	BL	HVLT	10/2011	3	4	4	2	8	1	0	1	70	25	25	31	31	10/2011	59:59.0		10/2011
316697801	S	3758	BL	HVLT	10/2011	3	4	6	0	11	2	0	1	69	29	20	20	42	10/2011	59:59.0		10/2011
316985501	S	3812	BL	HVLT	10/2011	9	9	9	9	12	0	0	1	64	51	47	57	59	10/2011	37:09.0		10/2011
317116701	S	3464	BL	HVLT	10/2011	7	10	10	10	12	0	0	1	51	48	50	56	57	10/2011	01:18.0		10/2011
317121901	S	3450	V04	HVLT	10/2011	6	6	7	7	12	0	0	1	52	28	32	56	57	10/2011	11:31.0		10/2011
317303501	S	3218	BL	HVLT	10/2011	7	9	9	8	11	4	0	1	63	46	42	49	24	10/2011	12:10.0		10/2011
317561801	S	3756	BL	HVLT	10/2011	9	11	12	11	12	2	0	1	65	62	58	51	45	10/2011	18:07.0		10/2011
317581801	S	3408	BL	HVLT	10/2011	8	11	10	10	11	0	0	1	39	52	49	49	49	10/2011	35:20.0		10/2011
317608501	S	3520	BL	HVLT	10/2011	4	6	7	4	11	2	0	1	70	37	33	35	42	10/2011	25:16.0		10/2011
317620701	S	3518	BL	HVLT	10/2011	5	10	11	8	11	2	0	1	72	54	48	43	42	10/2011	30:14.0		10/2011
317681201	S	3953	BL	HVLT	10/2011	7	9	9	7	12	2	0	1	53	44	33	37	44	10/2011	09:15.0		10/2011
317843201	S	3409	V04	HVLT	10/2011	6	7	11	6	11	0	0	2	64	44	32	24	52	10/2011	43:40.0		10/2011
317928901	S	3813	BL	HVLT	10/2011	5	5	10	9	12	1	0	1	65	35	47	50	52	10/2011	10:39.0		10/2011
318300201	S	3951	BL	HVLT	10/2011	7	12	11	12	12	0	0	1	57	56	61	55	58	10/2011	40:52.0		10/2011
318409301	S	3219	BL	HVLT	10/2011	9	8	10	10	12	1	0	1	69	56	56	56	53	10/2011	12:11.0		10/2011
318476101	S	3435	BL	HVLT	10/2011	10	11	12	11	12	2	0	1	54	64	55	48	44	10/2011	12:37.0		10/2011
318550401	S	3426	BL	HVLT	10/2011	8	11	9	9	12	1	0	1	68	58	52	47	53	10/2011	53:22.0		10/2011
318614101	S	3425	BL	HVLT	10/2011	6	8	10	11	12	0	0	1	65	44	58	64	59	10/2011	52:51.0		10/2011
319218801	S	3410	V04	HVLT	10/2011	7	12	12	12	12	0	0	2	75	65	64	56	60	11/2011	44:00.0		11/2011
319223801	S	3276	BL	HVLT	11/2011	7	9	8	9	12	1	0	1	55	41	44	55	51	11/2011	32:37.0		11/2011
319334801	S	4006	PW	HVLT	10/2011	8	9	11	11	12	1	0	1	60	51	56	55	52	11/2011	10:57.0		11/2011
319446101	S	3402	BL	HVLT	10/2011	6	12	12	12	12	0	0	1	47	53	59	55	57	11/2011	49:45.0		11/2011
319470101	S	3575	BL	HVLT	10/2011	5	8	10	9	11	6	6	1	61	39	45	48	20	11/2011	15:43.0		11/2011
319474301	S	3574	BL	HVLT	10/2011	6	7	10	9	12	5	6	1	65	42	47	50	20	11/2011	15:28.0		11/2011
319697001	S	3162	BL	HVLT	11/2011	6	9	8	9	12	1	0	1	61	39	45	55	52	11/2011	48:09.0		11/2011
319786501	S	3603	BL	HVLT	11/2011	11	11	12	12	12	0	0	1	58	65	61	55	60	11/2011	44:43.0		11/2011
320108001	S	3275	BL	HVLT	11/2011	3	4	7	5	10	1	0	1	69	31	36	42	42	11/2011	56:38.0		11/2011
320168901	S	3277	BL	HVLT	11/2011	7	11	12	12	12	0	0	1	65	58	63	57	59	11/2011	00:36.0		11/2011
320296101	S	3073	BL	HVLT	11/2011	8	12	12	12	12	1	0	1	48	60	61	56	51	11/2011	51:47.0		11/2011
320322601	S	3051	V04	HVLT	11/2011	7	6	8	5	12	3	1	2	72	44	36	38	36	11/2011	33:37.0		11/2011
320388201	S	3465	BL	HVLT	11/2011	6	6	11	8	11	2	0	1	63	42	42	37	38	11/2011	23:06.0		11/2011
320527501	S	3411	V04	HVLT	11/2011	8	11	12	12	12	0	0	2	41	57	59	55	58	11/2011	44:57.0		11/2011
320945201	S	3307	BL	HVLT	11/2011	6	10	12	10	12	1	0	1	66	53	53	44	52	11/2011	21:26.0		11/2011
321020201	S	3764	BL	HVLT	11/2011	8	11	12	12	12	0	0	1	52	58	61	56	57	11/2011	31:43.0		11/2011
321070301	S	3551	V04	HVLT	11/2011	5	8	10	9	12	6	6	2	65	42	47	50	20	11/2011	10:06.0		11/2011
321095601	S	3452	V04	HVLT	11/2011	5	6	6	3	10	2	0	1	65	28	20	20	31	11/2011	54:25.0		11/2011
321261301	S	3013	BL	HVLT	11/2011	7	7	8	9	11	3	0	1	79	49	53	63	37	11/2011	25:22.0		11/2011
321327101	S	3453	V04	HVLT	11/2011	5	6	8	7	11	1	0	1	60	30	35	47	44	11/2011	54:49.0		11/2011
321530001	S	4012	BL	HVLT	11/2011	6	9	10	10	12	0	0	1	50	43	50	56	57	11/2011	51:44.0		11/2011
321610501	S	3759	BL	HVLT	11/2011	7	9	12	11	11	0	0	1	54	51	55	48	51	11/2011	57:29.0		11/2011
321804301	S	3815	BL	HVLT	11/2011	5	4	5	4	12	2	0	1	62	20	20	41	44	11/2011	19:09.0		11/2011
321815401	S	3763	BL	HVLT	11/2011	6	8	7	0	9	0	0	1	59	34	20	20	36	11/2011	36:07.0		11/2011
321819301	S	3274	BL	HVLT	11/2011	6	5	6	4	11	2	0	1	81	39	35	40	43	11/2011	58:35.0		11/2011
321899101	S	3577	BL	HVLT	11/2011	7	8	12	7	11	5	6	1	67	51	37	26	20	11/2011	34:36.0		11/2011
321917101	S	3100	V04	HVLT	11/2011	10	10	12	12	12	3	0	2	68	66	63	56	42	11/2011	12:18.0		11/2011
321987201	S	3074	BL	HVLT	11/2011	10	9	10	9	12	1	0	1	31	51	44	47	51	11/2011	33:40.0		11/2011
322021001	S	3116	BL	HVLT	11/2011	5	7	8	6	11	2	0	1	65	35	32	39	38	11/2011	40:44.0		11/2011
322040601	S	3619	BL	HVLT	11/2011	5	7	11	10	12	1	0	1	32	37	49	48	51	11/2011	46:01.0		11/2011
322292901	S	3012	BL	HVLT	11/2011	6	9	9	8	12	2	0	1	58	41	40	48	44	11/2011	25:22.0		11/2011
322400201	S	3071	BL	HVLT	11/2011	5	6	8	5	12	0	0	1	71	41	36	38	59	11/2011	33:40.0		12/2011
322537901	S	3500	V04	HVLT	11/2011	6	10	12	12	12	0	0	2	50	50	61	56	57	11/2011	30:03.0		11/2011
322563401	S	3502	V04	HVLT	11/2011	7	8	8	5	12	1	0	2	70	48	36	38	53	11/2011	11:27.0		11/2011
322640001	S	3466	BL	HVLT	11/2011	7	9	10	8	12	2	0	1	48	45	38	39	45	11/2011	01:35.0		11/2011
322783001	S	3436	BL	HVLT	11/2011	6	8	8	7	12	3	0	1	51	35	32	46	39	12/2011	13:39.0		12/2011
323032501	S	3308	BL	HVLT	11/2011	3	6	7	6	10	1	0	1	67	26	32	47	38	12/2011	40:19.0		12/2011
324391901	S	3816	BL	HVLT	12/2011	7	8	10	9	12	1	0	1	64	46	47	50	52	12/2011	12:50.0		12/2011
324396701	S	3762	BL	HVLT	11/2011	6	8	7	8	12	1	0	1	70	44	48	56	53	12/2011	00:03.0		12/2011
324400101	S	3765	BL	HVLT	11/2011	9	10	11	10	12	0	0	1	68	62	56	52	59	12/2011	00:02.0		12/2011
325524901	S	3075	BL	HVLT	12/2011	5	7	8	10	11	1	0	1	75	44	56	68	48	12/2011	33:40.0		12/2011
325536901	S	3760	BL	HVLT	12/2011	5	10	11	11	12	1	0	1	68	54	60	56	53	12/2011	00:02.0		12/2011
325546001	S	3766	BL	HVLT	12/2011	8	11	10	11	12	1	0	1	63	55	58	57	52	12/2011	40:56.0		12/2011
325588801	S	3014	BL	HVLT	12/2011	7	8	9	8	11	1	0	1	67	44	42	49	45	12/2011	55:27.0		12/2011
325706201	S	3154	V04	HVLT	11/2011	6	7	10	7	10	1	0	2	74	50	45	42	43	12/2011	25:36.0		12/2011
325854601	S	3658	BL	HVLT	12/2011	7	9	11	11	12	0	0	1	58	48	56	55	60	12/2011	15:47.0		12/2011
325915101	S	3220	BL	HVLT	12/2011	10	11	12	10	12	1	0	1	73	69	56	48	54	12/2011	12:13.0		12/2011
325933801	S	3221	BL	HVLT	12/2011	8	8	7	7	10	1	0	1	67	42	37	48	38	12/2011	12:13.0		12/2011
326019001	S	3650	V04	HVLT	12/2011	5	10	10	10	12	0	0	2	68	52	56	56	59	12/2011	49:49.0		12/2011
326109301	S	4013	BL	HVLT	12/2011	6	8	7	4	11	1	0	1	65	37	21	20	45	12/2011	26:44.0		12/2011
326114701	S	3151	V04	HVLT	12/2011	10	10	10	9	12	1	0	2	58	55	45	48	52	12/2011	44:05.0		12/2011
326264301	S	3150	V04	HVLT	12/2011	6	10	11	10	12	2	0	2	58	48	51	49	44	12/2011	43:50.0		12/2011
326366101	S	3467	BL	HVLT	12/2011	7	7	7	7	11	0	0	1	66	37	37	57	52	12/2011	02:19.0		12/2011
326611501	S	3620	BL	HVLT	12/2011	7	9	10	12	12	0	0	1	69	54	63	66	59	12/2011	46:02.0		12/2011
326647801	S	3451	V04	HVLT	12/2011	5	11	9	7	12	2	0	2	55	44	33	26	44	12/2011	53:53.0		12/2011
326970401	S	3505	V04	HVLT	12/2011	5	8	10	9	12	0	0	2	73	50	53	51	60	12/2011	32:12.0		12/2011
326972901	S	3102	ST	HVLT	11/2011	7	9	8	8	12	2	0	2	64	44	42	49	45	12/2011	27:11.0		12/2011
327068701	S	3817	BL	HVLT	12/2011	7	9	10	10	12	1	1	1	73	55	56	56	48	12/2011	13:13.0		12/2011
327078101	S	3814	BL	HVLT	12/2011	7	10	10	6	11	1	0	1	67	51	32	28	45	12/2011	11:06.0		12/2011
327129101	S	3767	BL	HVLT	12/2011	11	10	11	11	12	0	0	1	52	60	55	56	57	12/2011	00:03.0		12/2011
327213401	S	3521	BL	HVLT	12/2011	6	8	9	8	11	2	0	1	64	42	42	49	38	12/2011	25:30.0		12/2011
327216301	S	3523	BL	HVLT	12/2011	5	11	9	9	11	2	0	1	63	46	47	44	38	12/2011	26:25.0		12/2011
327226801	S	3525	BL	HVLT	12/2011	8	9	12	11	12	0	0	1	55	54	55	48	58	12/2011	26:53.0		12/2011
327271501	S	3169	BL	HVLT	12/2011	7	10	9	8	11	0	0	1	57	46	39	39	51	12/2011	45:35.0		12/2011
327416201	S	3414	V04	HVLT	12/2011	11	12	12	12	12	1	0	2	38	67	59	55	49	12/2011	45:34.0		12/2011
327493801	S	3522	BL	HVLT	12/2011	6	8	9	7	12	2	0	1	54	39	33	37	44	12/2011	26:07.0		12/2011
327564501	S	3768	BL	HVLT	12/2011	6	8	8	7	11	0	0	1	59	37	35	47	52	12/2011	00:03.0		12/2011
327627901	S	3052	V04	HVLT	12/2011	5	7	8	8	12	0	0	2	66	35	42	57	59	12/2011	33:42.0		12/2011
327693101	S	3053	V04	HVLT	12/2011	5	9	9	6	10	1	0	2	69	48	40	40	42	12/2011	33:42.0		12/2011
327724501	S	3054	V04	HVLT	12/2011	6	7	9	10				2	75	48	56	61		12/2011	33:41.0		12/2011
327747401	S	3055	V04	HVLT	12/2011	5	8	8	9	11	0	0	2	69	44	52	63	53	12/2011	33:41.0		12/2011
327867001	S	3501	V04	HVLT	12/2011	5	9	8	0	11	2	0	2	47	35	20	20	33	12/2011	31:30.0		12/2011
327876601	S	3528	BL	HVLT	12/2011	4	9	9	8	10	1	0	1	59	37	40	48	36	12/2011	27:34.0		12/2011
328418201	S	3370	BL	HVLT	01/2012	7	10	11	11	12	0	0	1	40	49	54	55	58	01/2012	54:33.0		01/2012
328443101	S	3172	BL	HVLT	01/2012	11	11	8	11	12	0	0	1	69	62	60	56	59	01/2012	31:42.0		01/2012
328571701	S	3170	BL	HVLT	01/2012	10	10	9	8	12	1	0	1	59	53	40	41	52	01/2012	28:58.0		01/2012
328689401	S	3252	V04	HVLT	12/2011	5	11	12	11	12	0	0	2	48	50	55	49	57	01/2012	59:24.0		01/2012
328945001	S	3201	V04	HVLT	01/2012	8	12	12	10	12	2	0	2	65	62	53	44	45	01/2012	12:15.0		01/2012
329001001	S	3769	BL	HVLT	01/2012	7	9	10	8	12	2	0	1	70	54	48	46	47	01/2012	00:04.0		01/2012
329025201	S	3526	BL	HVLT	01/2012	6	9	8	9	11	2	0	1	61	39	45	55	36	01/2012	12:41.0		01/2012
329035101	S	3527	BL	HVLT	01/2012	7	9	11	10	11	1	0	1	62	48	51	49	44	01/2012	36:16.0		01/2012
329218601	S	3439	BL	HVLT	01/2012	8	11	12	12	12	0	0	1	57	59	61	55	58	01/2012	14:48.0		01/2012
329365401	S	3200	V04	HVLT	01/2012	8	12	12	12	12	0	0	2	56	61	61	55	58	01/2012	12:15.0		01/2012
329426301	S	3309	BL	HVLT	01/2012	9	11	10	10	12	0	0	1	54	56	50	48	58	01/2012	46:01.0		01/2012
329761101	S	3171	BL	HVLT	01/2012	5	8	8	8	10	0	0	1	61	34	40	55	44	01/2012	45:51.0		01/2012
330240001	S	3954	BL	HVLT	01/2012	6	7	8	7	12	0	0	1	64	37	37	48	59	01/2012	09:34.0		01/2012
330267101	S	3310	BL	HVLT	01/2012	4	7	8	7	12	1	0	1	64	33	37	48	52	01/2012	52:58.0		01/2012
330394101	S	3503	V04	HVLT	01/2012	8	9	10	11	12	1	0	2	32	46	54	63	51	01/2012	20:42.0		01/2012
330678101	S	3605	V04	HVLT	01/2012	6	10	9	8	12	0	0	2	75	54	49	47	60	01/2012	37:01.0		01/2012
331144701	S	3223	BL	HVLT	01/2012	5	8	9	7	11	2	0	1	66	40	37	41	38	01/2012	12:16.0		01/2012
331170501	S	3222	BL	HVLT	01/2012	9	11	10	12	12	2	0	1	57	56	61	62	44	01/2012	12:16.0		01/2012
331230901	S	3304	BL	HVLT	01/2012	9	11	11	11	12	1	0	1	38	57	54	55	49	01/2012	22:51.0		01/2012
331358701	S	3504	V04	HVLT	01/2012	6	7	9	6	10	2	1	2	62	37	30	32	20	01/2012	20:20.0		01/2012
331373901	S	3251	V04	HVLT	01/2012	8	12	12	12	12	0	0	2	60	60	61	55	60	01/2012	58:46.0		01/2012
331389901	S	3118	BL	HVLT	01/2012	5	9	10	8	12	1	0	1	60	41	40	41	52	01/2012	49:45.0		01/2012
331739301	S	3173	BL	HVLT	01/2012	6	11	10	7	10	0	0	1	62	48	35	30	44	01/2012	46:16.0		01/2012
331785301	S	3529	BL	HVLT	01/2012	6	6	9	10	12	0	0	1	64	37	53	65	59	02/2012	38:53.0		02/2012
331864101	S	3311	BL	HVLT	01/2012	7	5	9	9	11	0	0	1	74	46	53	56	54	02/2012	42:46.0		02/2012
331912101	S	3530	BL	HVLT	01/2012	4	7	9	4	10	4	0	1	64	35	21	20	20	02/2012	28:06.0		02/2012
332216901	S	3622	BL	HVLT	02/2012	7	11	11	11	12	2	0	1	62	53	56	55	44	02/2012	46:03.0		02/2012
332234601	S	3621	BL	HVLT	02/2012	7	8	10	11	12	2	0	1	53	44	55	63	44	02/2012	56:52.0		02/2012
332386501	S	3203	V04	HVLT	02/2012	3	7	8	8	12	3	0	2	57	27	39	55	37	02/2012	12:17.0		02/2012
332477101	S	3860	BL	HVLT	01/2012	7	8	8	11	11	0	0	1	46	37	54	80	49	02/2012	17:41.0		02/2012
332494801	S	3861	BL	HVLT	02/2012	7	8	11	8	11	2	0	1	69	54	48	43	42	02/2012	17:42.0		02/2012
332595801	S	3454	V04	HVLT	02/2012	10	10	10	10	12	1	0	2	58	55	51	55	52	02/2012	55:06.0		02/2012
332779401	S	3469	BL	HVLT	02/2012	6	5	7	7	11	2	0	1	56	27	33	55	37	02/2012	03:21.0		02/2012
332841101	S	3557	V04	HVLT	01/2012	7	7	8	10	12	4	6	2	60	37	51	73	20	02/2012	11:28.0		02/2012
332895901	S	3468	BL	HVLT	02/2012	4	8	8	8	12	1	0	1	57	32	39	55	51	02/2012	02:55.0		02/2012
333089701	S	3552	V04	HVLT	01/2012	3	6	6	7	12	2	3	2	60	20	35	67	20	02/2012	10:22.0		02/2012
333123201	S	3279	BL	HVLT	01/2012	6	7	10	8	12	1	0	1	63	42	42	42	52	02/2012	53:51.0		02/2012
333130701	S	3659	BL	HVLT	02/2012	5	6	9	6	12	1	0	1	71	42	40	40	53	02/2012	20:35.0		02/2012
333162501	S	3770	BL	HVLT	02/2012	7	10	10	8	11	2	0	1	54	49	39	39	37	02/2012	00:05.0		02/2012
333208501	S	3300	V04	HVLT	01/2012	9	9	10	10	12	1	0	1	53	51	50	55	51	02/2012	36:43.0		02/2012
333235401	S	3566	BL	HVLT	02/2012	6	6	7	10	12	6	6	1	49	28	50	80	20	02/2012	13:30.0		02/2012
333268901	S	4011	BL	HVLT	01/2012	7	10	8	9	12	1	0	1	51	43	44	47	51	02/2012	43:15.0		02/2012
333288701	S	3312	BL	HVLT	02/2012	9	11	11	11	11	2	0	1	78	66	61	57	43	02/2012	12:06.0		02/2012
333359701	S	3624	BL	HVLT	02/2012	9	11	8	12	12	0	0	1	61	51	61	62	60	02/2012	46:04.0		02/2012
333424001	S	4020	BL	HVLT	02/2012	5	8	9	9	12	5	0	1	60	37	45	55	20	02/2012	45:02.0		02/2012
333567201	S	3280	BL	HVLT	02/2012	8	8	9	9	12	1	0	1	47	42	44	55	49	02/2012	01:28.0		02/2012
333711501	S	3440	BL	HVLT	02/2012	8	8	12	9	10	1	0	1	59	51	45	38	36	02/2012	40:00.0		02/2012
334068701	S	3056	V04	HVLT	02/2012	6	7	7	5	10	0	0	2	56	32	23	32	44	02/2012	33:44.0		02/2012
334148901	S	3651	V04	HVLT	02/2012	4	8	9	9	11	2	2	2	77	46	53	56	32	02/2012	30:49.0		02/2012
334205701	S	3441	BL	HVLT	02/2012	4	6	7	5	9	2	0	1	74	38	38	43	32	02/2012	17:49.0		02/2012
334248601	S	3057	V04	HVLT	02/2012	10	9	10	10	12	0	0	2	60	53	51	55	60	02/2012	33:44.0		02/2012
335069601	S	3050	BL	HVLT	02/2012	8	9	11	11	12	0	0	1	51	50	55	56	57	02/2012	33:44.0		02/2012
335144201	S	4018	BL	HVLT	02/2012	7	9	9	6	12	3	6	1	63	46	32	33	20	02/2012	44:05.0		02/2012
335170501	S	3955	BL	HVLT	02/2012	6	8	10	10	12	0	0	1	53	41	50	55	58	02/2012	10:53.0		02/2012
335211601	S	3016	BL	HVLT	02/2012	7	11	11	11	12	0	0	1	57	54	55	55	58	02/2012	25:23.0		02/2012
335234401	S	3507	V04	HVLT	02/2012	6	7	9	4	10	0	0	2	62	37	20	20	44	02/2012	34:46.0		02/2012
335265201	S	3076	BL	HVLT	02/2012	3	6	6	3	10	3	3	1	75	34	31	33	20	02/2012	20:09.0		02/2012
335375501	S	3313	BL	HVLT	02/2012	5	8	10	7	11	3	0	1	69	48	44	41	36	02/2012	41:30.0		02/2012
335551301	S	3550	BL	HVLT	02/2012	6	9	11	11	12	6	6	1	51	45	55	56	20	02/2012	09:42.0		02/2012
335862401	S	3059	V04	HVLT	02/2012	3	7	5	4	8	1	0	2	83	35	37	38	27	02/2012	16:05.0		02/2012
336006201	S	3253	V04	HVLT	02/2012	7	10	10	11	12	1	0	2	43	46	54	61	49	02/2012	08:11.0		02/2012
336085401	S	3581	BL	HVLT	02/2012	4	7	8	5	9	5	6	1	52	28	21	25	20	02/2012	35:24.0		02/2012
336231901	S	3470	BL	HVLT	02/2012	8	9	11	9	11	0	0	1	57	51	44	40	51	03/2012	03:56.0		03/2012
336253201	S	3471	BL	HVLT	02/2012	6	9	11	9	11	0	0	1	73	55	53	48	54	03/2012	28:35.0		03/2012
336375701	S	3506	V04	HVLT	02/2012	6	6	6	5	12	3	0	2	67	31	27	44	38	03/2012	58:15.0		03/2012
336412901	S	3157	V04	HVLT	03/2012	6	8	9	9	12	1	0	2	65	42	47	57	52	03/2012	44:37.0		03/2012
336734001	S	3058	V04	HVLT	03/2012	7	5	6	5	12	2	0	2	80	41	38	48	49	03/2012	33:45.0		03/2012
337022501	S	3573	BL	HVLT	03/2012	7	10	9	8	11	6	6	1	52	45	38	39	20	03/2012	15:15.0		03/2012
337076001	S	3443	BL	HVLT	03/2012	6	9	9	7	11	2	0	1	53	41	33	37	37	03/2012	19:38.0		03/2012
337398201	S	3351	V04	HVLT	03/2012	9	10	10	7	11	0	0	2	68	60	44	41	53	03/2012	23:27.0		03/2012
337423801	S	3077	BL	HVLT	03/2012	7	6	9	11	12	0	0	1	62	37	56	71	60	03/2012	33:45.0		03/2012
337434101	S	4016	BL	HVLT	01/2012	6	9	9	11	12	1	0	1	63	44	58	73	52	03/2012	50:12.0		03/2012
337479201	S	3772	BL	HVLT	03/2012	4	10	11	10	12	0	0	1	72	52	56	52	59	03/2012	00:01.0		03/2012
337498601	S	3771	BL	HVLT	03/2012	3	5	6	6	11	2	0	1	74	33	42	56	43	03/2012	52:39.0		03/2012
337663001	S	3119	BL	HVLT	02/2012	8	10	11	9	11	1	0	1	64	55	47	44	45	03/2012	07:39.0		03/2012
337735701	S	3442	BL	HVLT	03/2012	7	9	9	9	12	2	0	1	63	46	47	57	45	03/2012	52:17.0		03/2012
337977101	S	3444	BL	HVLT	03/2012	5	10	10	6	12	1	0	1	68	52	40	36	53	03/2012	20:58.0		03/2012
338408201	S	3773	BL	HVLT	02/2012	8	10	11	12	12	0	0	1	50	53	61	63	57	03/2012	00:06.0		03/2012
338575401	S	3455	V04	HVLT	03/2012	2	3	6	6	10	3	0	2	68	25	40	56	31	03/2012	24:35.0		03/2012
338703501	S	3000	V04	HVLT	03/2012	7	9	10	10	11	1	0	2	70	54	56	56	47	03/2012	02:21.0		03/2012
338714801	S	3256	V04	HVLT	03/2012	4	5	7	6	10	2	0	2	58	23	30	46	28	03/2012	46:50.0		03/2012
338886101	S	3660	BL	HVLT	03/2012	6	7	7	8	11	0	0	1	76	44	49	63	54	03/2012	40:46.0		03/2012
338961801	S	3532	BL	HVLT	03/2012	5	8	7	9	12	0	0	1	61	32	45	64	60	03/2012	28:38.0		03/2012
339161301	S	3580	BL	HVLT	02/2012	5	8	11	9	11	5	6	1	69	50	52	47	20	03/2012	35:13.0		03/2012
339190201	S	3301	V04	HVLT	02/2012	9	11	11	9	12	0	1	2	53	59	44	40	51	03/2012	12:13.0		03/2012
339242401	S	3257	V04	HVLT	03/2012	5	10	11	11	12	1	0	2	54	46	55	55	51	03/2012	26:55.0		03/2012
339252601	S	3314	BL	HVLT	03/2012	5	5	10	7	9	1	0	1	77	44	45	42	37	03/2012	38:52.0		03/2012
339280801	S	3357	V04	HVLT	03/2012	6	9	11	7	12	3	1	2	44	44	35	31	25	03/2012	23:14.0		03/2012
339317301	S	3156	V04	HVLT	03/2012	11	12	12	12	12	0	0	2	70	72	63	56	59	03/2012	31:23.0		03/2012
339402201	S	3445	BL	HVLT	03/2012	7	9	9	9	11	1	0	1	48	43	44	56	45	03/2012	22:20.0		03/2012
339414601	S	3420	V04	HVLT	03/2012	6	11	12	12	12	2	0	2	51	53	61	56	45	03/2012	20:41.0		02/2015
339527201	S	3160	V04	HVLT	03/2012	6	7	7	8	11	0	0	2	80	45	50	63	56	03/2012	25:53.0		03/2012
339630401	S	3356	V04	HVLT	03/2012	7	10	10	9	12	0	0	2	76	57	53	51	60	03/2012	45:13.0		03/2012
339656901	S	3372	BL	HVLT	03/2012	10	11	11	10	12	0	0	1	71	66	56	52	59	03/2012	33:43.0		03/2012
339720201	S	3375	BL	HVLT	03/2012	7	7	12	10	12	3	0	1	49	45	50	42	39	03/2012	21:54.0		03/2012
339726401	S	3556	V04	HVLT	03/2012	4	5	8	3	11	3	6	2	66	28	20	20	20	03/2012	11:11.0		03/2012
339924401	S	3456	V04	HVLT	03/2012	11	12	12	11	12	0	0	2	66	69	58	51	59	03/2012	55:24.0		03/2012
340216201	S	3862	BL	HVLT	03/2012	6	6	7	0	8	0	2	1	61	30	20	20	20	03/2012	17:43.0		03/2012
340395601	S	4019	BL	HVLT	02/2012	9	11	11	10	12	0	0	1	54	59	50	48	58	03/2012	44:32.0		03/2012
340414901	S	3625	BL	HVLT	03/2012	8	8	10	7	12	2	0	1	67	49	37	35	45	03/2012	46:05.0		03/2012
340443201	S	3818	BL	HVLT	03/2012	6	8	10	8	11	4	0	1	72	50	48	46	31	03/2012	16:42.0		03/2012
340508201	S	3417	V04	HVLT	03/2012	7	11	12	12	12	0	0	2	57	56	61	55	58	03/2012	39:49.0		03/2012
340584401	S	3601	V04	HVLT	03/2012	7	11	12	11	12	0	0	2	64	58	58	51	59	03/2012	46:05.0		03/2012
340809901	S	3061	V04	HVLT	03/2012	8	9	9	9	12	2	0	2	54	46	44	55	44	03/2012	33:46.0		03/2012
340910001	S	3559	V04	HVLT	03/2012	7	12	11	11	12	3	6	2	39	54	54	50	20	04/2012	11:54.0		04/2012
340955701	S	3018	BL	HVLT	03/2012	5	7	9	5	9	1	0	1	60	34	25	25	28	04/2012	25:24.0		04/2012
341313101	S	3863	BL	HVLT	03/2012	6	6	7	5	10	3	0	1	64	33	27	36	24	04/2012	30:39.0		04/2012
341372701	S	3554	V04	HVLT	03/2012	7	6	6	5	10	5	6	2	76	42	38	48	20	04/2012	10:47.0		04/2012
341438701	S	3001	V04	HVLT	03/2012	6	9	11	10	12	3	0	2	66	49	53	50	38	04/2012	04:33.0		04/2012
341559101	S	3419	V04	HVLT	04/2012	7	7	11	8	11	0	0	2	68	52	48	43	53	04/2012	45:36.0		04/2012
341724301	S	3653	V04	HVLT	04/2012	8	8	11	10	11	1	0	2	80	58	57	52	49	04/2012	27:12.0		04/2012
341728201	S	3278	BL	HVLT	12/2011	4	6	8	5	12	4	0	1	65	31	27	30	31	04/2012	01:14.0		04/2012
341868201	S	3107	V04	HVLT	03/2012	5	8	9	9	12	0	0	2	70	46	52	56	59	04/2012	23:30.0		04/2012
341945601	S	3003	V04	HVLT	04/2012	5	10	12	11	12	0	0	2	57	49	55	48	58	04/2012	06:26.0		04/2012
341953201	S	3004	V04	HVLT	04/2012	5	5	6	5	12	0	0	2	60	23	25	43	60	04/2012	25:25.0		04/2012
342006601	S	3654	V04	HVLT	04/2012	8	8	10	10	12	4	0	2	48	45	50	56	33	04/2012	53:29.0		04/2012
342212801	S	3655	V04	HVLT	04/2012	7	8	11	8	11	1	0	2	45	44	39	37	41	04/2012	38:03.0		04/2012
342251201	S	3446	BL	HVLT	04/2012	7	8	9	10	11	1	0	1	75	52	56	61	48	04/2012	45:36.0		04/2012
342314101	S	3174	BL	HVLT	04/2012	7	8	10	9	12	2	0	1	50	43	44	47	45	04/2012	46:34.0		04/2012
342410801	S	3376	BL	HVLT	03/2012	6	11	12	11	12	1	0	1	70	60	60	52	53	04/2012	57:59.0		04/2012
342413001	S	3512	V04	HVLT	04/2012	5	9	10	10	12	1	0	2	67	44	53	57	52	04/2012	23:09.0		04/2012
342517201	S	3415	V04	HVLT	04/2012	5	9	9	8	11	0	0	2	62	39	40	48	52	04/2012	39:11.0		04/2012
342882201	S	3062	V04	HVLT	04/2012	5	7	7	5	11	4	1	2	62	30	25	35	20	04/2012	33:47.0		04/2012
343270701	S	3281	BL	HVLT	04/2012	3	1	5	4	10	2	0	1	56	20	20	39	30	04/2012	32:51.0		04/2012
343447801	S	3175	BL	HVLT	04/2012	5	10	9	7	12	1	0	1	57	41	33	31	51	04/2012	46:51.0		04/2012
343542901	S	3600	V04	HVLT	04/2012	5	8	11	10	11	2	0	2	56	41	50	48	37	04/2012	46:06.0		04/2012
343581801	S	3852	V04	HVLT	04/2012	7	8	12	9	12	1	0	1	77	57	53	44	54	04/2012	17:44.0		04/2012
344027701	S	3105	V04	HVLT	04/2012	9	12	12	12	12	0	0	2	69	68	63	56	59	04/2012	14:44.0		04/2012
344091501	S	3225	BL	HVLT	04/2012	4	7	9	8	10	1	0	1	69	42	48	51	42	04/2012	12:19.0		04/2012
344120901	S	3106	V04	HVLT	04/2012	9	11	10	10	12	1	0	2	71	62	56	52	53	04/2012	29:34.0		04/2012
344252401	S	3800	V04	HVLT	04/2012	12	12	12	12	12	0	0	1	41	69	59	55	58	04/2012	05:30.0		04/2012
344305101	S	4021	BL	HVLT	02/2012	8	11	11	11	12	1	0	1	72	62	60	56	53	04/2012	50:22.0		04/2012
344401901	S	3021	BL	HVLT	04/2012	6	9	10	9	12	1	0	1	64	46	47	50	52	04/2012	25:26.0		04/2012
344427301	S	3104	V04	HVLT	04/2012	8	10	10	8	12	3	0	2	73	59	49	47	43	04/2012	54:44.0		04/2012
344436701	S	3078	BL	HVLT	04/2012	7	10	11	9	11	0	0	1	60	51	45	43	52	04/2012	33:48.0		04/2012
344451601	S	3060	V04	HVLT	04/2012	6	8	11	9	11	1	0	2	76	54	53	48	48	04/2012	33:48.0		04/2012
344465401	S	3819	BL	HVLT	04/2012	9	11	12	10	12	0	0	1	52	60	50	42	57	04/2012	17:08.0		04/2012
344589801	S	4022	BL	HVLT	03/2012	5	9	10	8	11	2	0	1	47	39	39	42	33	04/2012	50:49.0		04/2012
344749101	S	3810	BL	HVLT	09/2011	5	5	6	0	10	8	2	1	67	26	20	20	20	04/2012	32:57.0		04/2012
344819701	S	3318	BL	HVLT	04/2012	8	8	12	10	11	0	0	1	64	53	53	44	52	04/2012	57:30.0		04/2012
344833501	S	3316	BL	HVLT	04/2012	7	9	7	11	11	1	0	1	74	50	60	67	48	04/2012	47:37.0		04/2012
344918701	S	3020	BL	HVLT	04/2012	7	10	11	10	12	0	0	1	73	59	56	52	60	05/2012	25:26.0		05/2012
345044901	S	3224	BL	HVLT	04/2012	3	6	6	3	9	0	0	1	84	35	33	35	41	05/2012	12:20.0		05/2012
345067801	S	3002	V04	HVLT	04/2012	8	8	9	10	12	2	0	2	68	52	56	62	47	05/2012	33:45.0		05/2012
345482101	S	3226	BL	HVLT	04/2012	7	12	12	11	12	0	0	1	33	57	55	51	58	05/2012	19:10.0		05/2012
345512801	S	3457	V04	HVLT	05/2012	6	10	11	11	11	1	0	2	64	51	58	57	45	05/2012	25:11.0		05/2012
345604601	S	3850	V04	HVLT	04/2012	9	9	11	11	12	0	0	1	51	53	55	56	57	05/2012	30:58.0		05/2012
345795201	S	3418	V04	HVLT	05/2012	8	8	9	9	12	0	0	2	55	44	44	55	58	05/2012	41:39.0		05/2012
345924501	S	3176	BL	HVLT	05/2012	8	11	12	11	12	2	0	1	61	58	56	50	44	05/2012	47:07.0		05/2012
346132601	S	3207	ST	HVLT	04/2012	10	11	12	12	12	0	0	2	59	62	61	55	60	05/2012	12:20.0		05/2012
346269001	S	3865	BL	HVLT	05/2012	5	6	7	5	10	0	0	1	77	40	38	43	48	05/2012	17:45.0		05/2012
346270401	S	3851	V04	HVLT	05/2012	7	8	10	9	12	2	0	1	55	44	44	47	44	05/2012	17:45.0		05/2012
346386501	S	3821	BL	HVLT	05/2012	5	8	9	6	11	4	0	1	66	40	32	33	24	05/2012	17:43.0		05/2012
346436601	S	3373	BL	HVLT	04/2012	9	11	12	10	12	0	0	1	60	60	51	43	60	05/2012	34:07.0		05/2012
346973901	S	3067	V04	HVLT	05/2012	8	7	8	6	9	2	0	2	74	50	42	44	32	05/2012	39:00.0		05/2012
346988101	S	3604	V04	HVLT	02/2012	6	7	9	7	11	0	0	2	69	46	44	45	53	05/2012	46:06.0		05/2012
347454201	S	3461	V04	HVLT	05/2012	6	6	7	7	11	2	0	2	63	33	37	57	38	05/2012	00:49.0		05/2012
347581501	S	3120	BL	HVLT	05/2012	7	10	11	8	12	3	0	1	49	50	38	33	39	05/2012	46:37.0		05/2012
347592601	S	3122	BL	HVLT	05/2012	5	10	10	9	12	1	0	1	62	44	45	48	52	05/2012	08:01.0		05/2012
347594201	S	3956	BL	HVLT	05/2012	4	9	10	7	12	3	2	1	63	42	37	35	24	05/2012	11:16.0		05/2012
347803501	S	3214	ST	HVLT	05/2012	4	6	6	2	8	3	0	2	79	37	27	24	20	05/2012	12:21.0		05/2012
347810601	S	3424	V04	HVLT	05/2012	8	12	12	12	12	0	0	2	65	62	63	57	59	05/2012	47:19.0		05/2012
347822601	S	3515	V04	HVLT	05/2012	7	9	8	9	12	0	0	2	74	52	53	56	60	05/2012	24:20.0		05/2012
347956801	S	3448	BL	HVLT	05/2012	6	7	10	8	10	1	0	1	56	39	39	39	37	05/2012	21:33.0		05/2012
348023901	S	3423	V04	HVLT	05/2012	4	7	9	9	12	2	0	2	70	42	52	56	47	05/2012	46:48.0		05/2012
348044401	S	3459	V04	HVLT	05/2012	7	8	10	7	2	1	0	2	52	43	32	31	20	05/2012	59:42.0		05/2012
348129501	S	3820	BL	HVLT	05/2012	6	4	7	5	11	4	0	1	76	38	38	43	32	05/2012	42:02.0		05/2012
348234701	S	3227	BL	HVLT	05/2012	10	12	12	12	12	0	0	1	50	66	61	56	57	05/2012	12:22.0		05/2012
348243401	S	3022	BL	HVLT	05/2012	5	8	10	6	12	1	0	1	58	39	30	27	52	05/2012	52:22.0		05/2012
348278501	S	3206	V04	HVLT	04/2012	6	11	12	8	12	0	0	2	32	51	38	29	58	05/2012	12:22.0		05/2012
348318701	S	3165	V04	HVLT	05/2012	6	7	9	8	11	2	0	2	59	37	40	48	36	05/2012	45:02.0		05/2012
348333501	S	3460	V04	HVLT	05/2012	5	9	9	5	12	1	0	2	71	48	36	34	53	05/2012	00:19.0		05/2012
348566801	S	4051	BL	HVLT	05/2012	7	9	10	9	12	1	0	1	53	46	44	47	51	05/2012	25:50.0		05/2012
348676401	S	3110	V04	HVLT	05/2012	5	9	9	9	11	1	0	2	63	42	47	57	45	05/2012	02:35.0		05/2012
348688801	S	3111	V04	HVLT	05/2012	5	5	7	5	9	2	0	2	65	28	27	36	24	05/2012	29:42.0		05/2012
348718501	S	3779	BL	HVLT	05/2012	7	9	11	3	11	1	0	1	55	49	20	20	44	06/2012	05:41.0		06/2012
348751701	S	3112	V04	HVLT	05/2012	7	12	12	11	12	0	0	2	63	60	58	51	59	06/2012	09:56.0		06/2012
348777601	S	3109	V04	HVLT	05/2012	4	8	10	9	12	1	0	2	53	36	44	47	51	06/2012	27:00.0		06/2012
348794401	S	3108	V04	HVLT	05/2012	6	12	12	12	12	0	0	2	50	55	61	56	57	06/2012	04:05.0		06/2012
348944801	S	3447	BL	HVLT	05/2012	6	12	12	10	12	1	0	1	68	62	56	48	53	06/2012	29:39.0		06/2012
349019501	S	3629	BL	HVLT	05/2012	10	10	11	11	12	0	0	1	53	59	55	55	58	06/2012	46:07.0		06/2012
349076701	S	3822	BL	HVLT	05/2012	6	8	9	8	11	2	0	1	55	39	39	46	37	06/2012	18:35.0		06/2012
349156901	S	3516	ST	HVLT	05/2012	5	9	6	9	12	1	0	2	79	45	53	57	56	06/2012	24:16.0		06/2012
349845401	S	3582	BL	HVLT	05/2012	9	10	12	11	12	6	6	1	63	60	58	51	20	06/2012	35:34.0		06/2012
349899201	S	3320	BL	HVLT	05/2012	7	11	12	11	12	0	0	1	55	56	55	48	58	06/2012	51:56.0		06/2012
350066201	S	3360	V04	HVLT	06/2012	7	8	11	11	11	2	0	2	68	54	60	56	42	06/2012	19:47.0		06/2012
350300201	S	3458	V04	HVLT	06/2012	9	12	12	11	12	0	0	2	61	62	56	50	60	06/2012	59:23.0		06/2012
350547501	S	3064	V04	HVLT	06/2012	9	9	11	10	12	0	0	2	61	53	51	49	60	06/2012	33:50.0		06/2012
350569301	S	3006	V04	HVLT	05/2012	6	6	8	2	11	4	0	2	58	32	20	20	20	06/2012	14:41.0		06/2012
350579101	S	3008	V04	HVLT	06/2012	4	10	11	11	12	0	0	2	82	54	61	57	62	06/2012	25:28.0		06/2012
350929401	S	3558	V04	HVLT	04/2012	4	4	7	2	8	3	6	2	64	24	20	20	20	06/2012	54:11.0		06/2012
350940401	S	3371	BL	HVLT	01/2012	7	8	9	7	10	2	0	1	68	50	44	45	36	06/2012	33:23.0		06/2012
350987401	S	3802	V04	HVLT	06/2012	5	5	6	5	10	0	0	2	71	35	36	48	47	06/2012	21:20.0		06/2012
351044401	S	3066	V04	HVLT	06/2012	5	7	10	9	9	2	0	2	64	40	47	50	24	06/2012	28:44.0		06/2012
351186601	S	3421	V04	HVLT	06/2012	9	12	12	10	11	0	0	2	40	62	49	44	49	06/2012	54:51.0		06/2012
351272101	S	3472	BL	HVLT	06/2012	4	9	10	7	12	0	0	1	61	39	35	34	60	06/2012	04:17.0		06/2012
351402801	S	3319	BL	HVLT	06/2012	6	9	10	10	12	1	0	1	53	44	50	55	51	06/2012	11:44.0		06/2012
351541101	S	3823	BL	HVLT	06/2012	9	10	11	11	12	1	0	1	57	56	55	55	51	06/2012	20:27.0		06/2012
351573201	S	3900	BL	HVLT	05/2012	8	9	12	11	12	3	0	1	71	60	60	52	42	06/2012	32:16.0		07/2012
351598301	S	3901	BL	HVLT	05/2012	5	4	9	4	9	1	0	1	68	39	33	28	36	06/2012	43:04.0		07/2012
351614001	S	4054	BL	HVLT	06/2012	6	10	10	7	10	1	0	1	62	46	35	34	36	06/2012	28:32.0		06/2012
351651401	S	3267	V04	HVLT	06/2012	7	9	10	9	12	1	0	2	71	54	52	51	53	06/2012	53:32.0		06/2012
351723601	S	3854	V04	HVLT	06/2012	9	12	12	12	12	0	0	1	31	59	59	55	58	06/2012	23:51.0		06/2012
351866201	S	3178	BL	HVLT	06/2012	6	10	11	8	10	0	0	1	71	56	48	43	47	06/2012	28:59.0		06/2012
351899701	S	3902	BL	HVLT	05/2012	7	8	9	10	11	0	0	1	78	52	57	62	56	06/2012	43:05.0		07/2012
351908401	S	3777	BL	HVLT	06/2012	5	7	8	9	11	1	0	1	62	32	45	64	44	06/2012	00:09.0		06/2012
351937001	S	4023	BL	HVLT	05/2012	8	10	11	10	11	0	0	1	63	55	53	50	52	06/2012	52:00.0		06/2012
351939401	S	3585	BL	HVLT	06/2012	6	8	8	7	11	6	6	1	49	35	32	46	20	06/2012	36:08.0		06/2012
352017401	S	3401	V06	HVLT	06/2012	6	9	7	9	10	1	0	3	58	37	45	55	33	06/2012	40:27.0		06/2012
352067601	S	3353	V04	HVLT	02/2012	8	11	12	12	12	0	0	2	56	59	61	55	58	06/2012	22:56.0		06/2012
352120801	S	3607	V04	HVLT	05/2012	7	9	7	7				2	56	39	33	37		06/2012	46:08.0		06/2012
352123901	S	3628	BL	HVLT	06/2012	4	5	4	5	12	3	0	1	72	29	36	56	42	06/2012	49:53.0		06/2012
352193701	S	3352	V04	HVLT	02/2012	2	6	2	5	12	1	0	2	52	20	21	42	51	06/2012	22:36.0		06/2012
352223601	S	3362	V04	HVLT	06/2012	4	9	9	11	11	1	0	2	42	35	54	70	39	06/2012	30:24.0		06/2012
352304801	S	3355	V04	HVLT	04/2012	6	7	9	8	10	3	0	2	33	36	41	48	20	06/2012	44:04.0		06/2012
352371201	S	3630	BL	HVLT	06/2012	8	11	11	10	12	0	0	1	61	55	51	49	60	06/2012	37:08.0		06/2012
352387801	S	3608	V04	HVLT	06/2012	8	10	11	11	12	0	0	2	47	51	54	55	57	06/2012	36:45.0		06/2012
352392501	S	3611	V04	HVLT	05/2012	7	12	11	12	12	0	0	2	42	54	59	55	58	06/2012	45:56.0		06/2012
352396701	S	3853	V04	HVLT	06/2012	9	11	12	12	11	0	0	2	47	58	59	55	49	06/2012	21:30.0		06/2012
352450301	S	3023	BL	HVLT	06/2012	9	11	11	11	12	1	0	1	71	64	60	56	53	06/2012	25:28.0		06/2012
352454801	S	3079	BL	HVLT	06/2012	5	6	6	5	11	1	0	1	68	37	36	48	47	06/2012	33:51.0		06/2012
352467201	S	3024	BL	HVLT	06/2012	10	9	11	10	12	0	0	1	52	55	50	48	57	06/2012	25:29.0		06/2012
352485701	S	3010	V04	HVLT	06/2012	5	8	11	10	11	0	0	2	47	39	49	49	49	06/2012	25:28.0		06/2012
352503201	S	3228	BL	HVLT	06/2012	7	8	11	9	12	0	0	1	67	49	47	44	59	06/2012	12:24.0		06/2012
352521401	S	3584	BL	HVLT	06/2012	5	8	9	7	11	4	6	1	43	35	35	40	20	06/2012	55:24.0		06/2012
352528101	S	3627	BL	HVLT	05/2012	6	9	8	6	12	0	0	1	59	39	30	32	60	06/2012	53:45.0		06/2012
352536001	S	3565	V04	HVLT	06/2012	10	10	11	7	12	3	9	2	55	59	33	26	20	06/2012	13:17.0		06/2012
352549701	S	3957	BL	HVLT	06/2012	4	6	6	5	7	2	0	1	68	35	36	48	20	06/2012	18:10.0		06/2012
352561201	S	3609	V04	HVLT	06/2012	6	6	7	6	11	4	0	2	69	41	40	49	31	06/2012	46:09.0		06/2012
352564601	S	3606	V04	HVLT	06/2012	5	10	12	12	12	0	0	2	51	48	61	56	57	06/2012	46:09.0		06/2012
352573701	S	3612	V04	HVLT	06/2012	5	8	12	10	11	2	0	2	68	52	56	48	42	06/2012	46:09.0		06/2012
352595401	S	3775	BL	HVLT	05/2012	7	9	12	12	12	1	0	1	62	51	61	55	52	06/2012	00:10.0		06/2012
352599901	S	3776	BL	HVLT	05/2012	7	9	10	10	12	0	0	1	62	46	51	55	60	06/2012	00:10.0		06/2012
352612801	S	3778	BL	HVLT	05/2012	9	12	12	11	12	1	0	1	51	63	55	49	51	06/2012	00:22.0		06/2012
352618701	S	3780	BL	HVLT	06/2012	9	10	11	8	9	2	0	1	70	62	48	43	31	06/2012	00:10.0		06/2012
352653801	S	3363	V04	HVLT	06/2012	10	12	12	10	12	0	0	2	65	66	53	44	59	06/2012	30:36.0		06/2012
352744001	S	3350	V04	HVLT	04/2012	11	12	12	12	12	0	0	2	79	73	64	57	62	06/2012	24:48.0		06/2012
352795901	S	3321	BL	HVLT	06/2012	6	11	12	10	12	2	0	1	70	60	56	48	47	06/2012	01:19.0		06/2012
352802001	S	3354	V04	HVLT	04/2012	10	11	10	9	12	2	0	2	70	64	52	47	47	06/2012	42:51.0		06/2012
353119001	S	4053	BL	HVLT	06/2012	6	10	12	11	12	6	6	1	48	50	55	49	20	07/2012	27:17.0		07/2012
353142101	S	3229	BL	HVLT	07/2012	11	11	11	10	10	0	0	1	72	68	56	52	47	07/2012	12:25.0		07/2012
353303401	S	3124	BL	HVLT	06/2012	6	8	8	9	11	2	0	1	57	36	44	65	37	07/2012	55:13.0		07/2012
353314901	S	3867	BL	HVLT	07/2012	5	6	7	5	12	3	0	1	71	39	36	42	42	07/2012	29:40.0		07/2012
353318701	S	3361	V04	HVLT	07/2012	7	11	11	11	12	0	0	2	57	54	55	55	58	07/2012	16:14.0		07/2012
353326901	S	3123	BL	HVLT	06/2012	9	11	11	12	11	0	0	1	69	64	63	61	53	07/2012	28:30.0		07/2012
353503201	S	3613	V04	HVLT	07/2012	5	10	11	8	11	1	0	2	56	46	39	33	44	07/2012	46:10.0		07/2012
353941101	S	3080	BL	HVLT	07/2012	6	7	8	9	11	6	6	1	80	47	53	63	20	07/2012	33:52.0		07/2012
354050601	S	3868	BL	HVLT	07/2012	7	6	9	9	9	1	0	1	69	46	52	56	36	07/2012	30:20.0		07/2012
354196501	S	3212	V04	HVLT	06/2012	9	12	8	11	12	1	0	2	56	54	55	48	51	07/2012	47:11.0		07/2012
354226701	S	3422	V04	HVLT	07/2012	7	8	9	9	12	0	0	2	58	41	45	55	60	07/2012	46:13.0		07/2012
354441401	S	3400	V06	HVLT	07/2012	7	9	9	9	12	0	0	3	41	42	44	55	56	07/2012	40:04.0		07/2012
354608701	S	3403	V06	HVLT	07/2012	4	6	7	5	11	0	0	3	70	37	36	42	50	07/2012	40:47.0		07/2012
354737801	S	3125	BL	HVLT	07/2012	7	10	10	10	12	0	0	1	46	46	49	55	57	07/2012	05:05.0		07/2012
354782701	S	3231	BL	HVLT	07/2012	9	11	12	12	12	1	0	1	55	61	61	55	51	07/2012	12:27.0		07/2012
354904601	S	3567	V04	HVLT	06/2012	7	9	9	7	11	5	6	2	66	46	37	41	20	07/2012	13:46.0		07/2012
354987601	S	3323	BL	HVLT	07/2012	5	10	10	8	11	1	0	1	69	52	48	46	47	07/2012	21:59.0		07/2012
355009301	S	4001	V04	HVLT	07/2012	8	11	12	12	12	0	0	2	50	58	61	56	57	07/2012	37:25.0		07/2012
355150001	S	3866	BL	HVLT	07/2012	7	8	10	8	9	1	0	1	52	43	38	39	33	07/2012	30:01.0		07/2012
355330401	S	3179	BL	HVLT	07/2012	6	8	10	7	11	1	0	1	51	40	32	31	45	07/2012	47:27.0		07/2012
355392601	S	3230	BL	HVLT	07/2012	5	11	11	9	11	1	0	1	69	56	52	47	47	07/2012	12:27.0		07/2012
355428301	S	3009	V04	HVLT	07/2012	6	8	10	6	11	1	0	2	84	52	44	40	48	07/2012	25:29.0		07/2012
355473601	S	3700	BL	HVLT	07/2012	5	7	6	7	10	1	0	1	62	27	35	55	36	07/2012	43:45.0		10/2012
355477901	S	3855	V04	HVLT	07/2012	10	10	12	11	12	0	0	2	49	60	55	49	57	07/2012	17:45.0		07/2012
355842301	S	3701	BL	HVLT	07/2012	6	8	10	10	10	1	0	1	46	39	49	55	33	07/2012	03:08.0		10/2012
355895701	S	3115	V04	HVLT	07/2012	4	8	10	9	10	0	0	2	62	37	45	48	44	07/2012	44:34.0		07/2012
355915601	S	3126	BL	HVLT	07/2012	6	9	10	9	12	2	0	1	64	46	47	50	45	07/2012	52:01.0		07/2012
355931201	S	3113	V04	HVLT	07/2012	3	8	6	6	11	1	0	2	60	25	30	38	44	07/2012	53:26.0		07/2012
355951201	S	3404	V06	HVLT	07/2012	11	12	12	12	12	0	0	3	57	68	61	55	56	07/2012	41:43.0		07/2012
356199001	S	3586	BL	HVLT	07/2012	5	6	7	7	12	4	6	1	62	27	35	55	20	07/2012	36:25.0		07/2012
356359801	S	3180	BL	HVLT	07/2012	6	10	12	9	10	1	0	1	60	51	45	38	36	07/2012	47:42.0		07/2012
356432901	S	3537	BL	HVLT	07/2012	5	8	8	8	10	0	0	1	42	32	40	55	39	08/2012	29:36.0		08/2012
356537101	S	3702	BL	HVLT	08/2012	3	6	6	4	7	2	0	1	71	33	33	40	20	08/2012	03:13.0		10/2012
356605001	S	4052	BL	HVLT	07/2012	5	6	8	6	12	0	0	1	66	33	32	39	59	08/2012	26:21.0		08/2012
356635201	S	4055	BL	HVLT	07/2012	5	7	10	7	12	2	0	1	69	46	44	41	47	08/2012	31:27.0		08/2012
356806901	S	4056	BL	HVLT	07/2012	7	10	10	11	12	3	0	1	64	51	58	64	38	08/2012	31:57.0		08/2012
357033801	S	3825	BL	HVLT	08/2012	12	9	8	9	12	3	0	1	58	53	45	55	36	08/2012	21:18.0		08/2012
357044001	S	3804	V04	HVLT	08/2012	7	10	12	11	12	0	0	2	61	53	56	50	60	08/2012	06:36.0		08/2012
357057101	S	3359	V04	HVLT	05/2012	6	6	8	7	11	1	0	2	73	44	45	51	48	08/2012	47:12.0		08/2012
357074501	S	4057	BL	HVLT	07/2012	6	12	12	11	12	1	0	1	61	55	56	50	52	08/2012	32:12.0		08/2012
357081801	S	3358	V04	HVLT	04/2012	9	9	10	12	12	0	0	2	49	50	61	72	57	08/2012	56:50.0		08/2012
357196801	S	4058	BL	HVLT	07/2012	6	9	11	10	11	2	0	1	62	46	51	49	36	08/2012	32:26.0		08/2012
357351201	S	3903	BL	HVLT	07/2012	4	6	7	3	8	1	0	1	71	37	29	28	31	08/2012	41:59.0		08/2012
357398501	S	4059	BL	HVLT	07/2012	8	12	12	12	12	0	0	1	46	58	59	55	57	08/2012	32:40.0		08/2012
357432701	S	4090	BL	HVLT	07/2012	5	9	7	3	11	4	0	1	57	34	20	20	23	08/2012	32:55.0		08/2012
357562101	S	3374	BL	HVLT	04/2012	5	8	10	7	11	0	0	1	70	48	44	41	53	08/2012	34:24.0		08/2012
357570701	S	4091	BL	HVLT	08/2012	8	11	12	10	12	0	0	1	68	64	56	48	59	08/2012	33:23.0		08/2012
357594601	S	4024	BL	HVLT	08/2012	6	9	11	11				1	72	54	60	56		08/2012	52:25.0		08/2012
357662401	S	3380	BL	HVLT	08/2012	5	9	11	9	12	1	0	1	70	52	52	47	53	08/2012	35:50.0		08/2012
357681901	S	4092	BL	HVLT	07/2012	5	9	10	8	12	1	0	1	77	52	49	47	54	08/2012	40:37.0		08/2012
357701201	S	4025	BL	HVLT	08/2012	6	10	10	10	11	1	0	1	49	45	50	56	45	08/2012	53:50.0		08/2012
357720201	S	3614	V04	HVLT	07/2012	7	10	12	7	12	0	0	2	63	55	37	26	59	08/2012	46:10.0		08/2012
357750801	S	3429	V04	HVLT	08/2012	5	8	8	9	12	3	0	2	66	37	47	67	38	08/2012	54:42.0		08/2012
357766501	S	4093	BL	HVLT	08/2012	6	10	10	11	12	0	0	1	51	45	55	64	57	08/2012	55:26.0		08/2012
357814001	S	4070	BL	HVLT	07/2012	5	6	8	8	10	2	1	1	79	43	50	57	31	08/2012	00:53.0		08/2012
357867501	S	3378	BL	HVLT	07/2012	7	9	11	8	10	0	0	1	48	48	38	33	45	08/2012	35:23.0		08/2012
357924501	S	3268	V04	HVLT	07/2012	4	8	9	7	9	1	1	2	62	34	35	40	20	08/2012	32:12.0		08/2012
358066201	S	3536	BL	HVLT	08/2012	4	6	8	6	12	1	0	1	59	27	30	38	52	08/2012	16:01.0		08/2012
358082401	S	3262	V04	HVLT	07/2012	8	9	10	7	12	2	1	2	68	56	44	41	42	08/2012	20:36.0		08/2012
358527401	S	4094	BL	HVLT	08/2012	5	6	6	4	8	1	0	1	77	38	34	41	32	08/2012	35:52.0		08/2012
358536901	S	3570	V04	HVLT	08/2012	6	10	9	7	10	6	6	2	73	54	45	42	20	08/2012	14:24.0		08/2012
358566101	S	3069	V04	HVLT	08/2012	7	12	12	11	12	2	0	2	55	59	55	48	44	08/2012	33:53.0		08/2012
358600501	S	3751	V04	HVLT	08/2012	4	5	7	5	11	1	0	2	69	35	36	42	47	08/2012	00:12.0		08/2012
358796101	S	3428	V04	HVLT	08/2012	10	11	12	12	12	0	0	2	59	62	61	55	60	08/2012	53:52.0		08/2012
358824201	S	3114	V04	HVLT	08/2012	6	8	9	8	11	1	0	2	64	42	42	49	45	08/2012	15:58.0		08/2012
358861101	S	3587	BL	HVLT	08/2012	5	6	10	9	11	5	6	1	52	33	44	47	20	08/2012	36:39.0		08/2012
359215101	S	3806	V04	HVLT	08/2012	7	9	10	8	12	0	0	2	60	46	40	41	60	08/2012	06:54.0		08/2012
359220501	S	3805	V04	HVLT	08/2012	6	8	11	10	12	0	0	2	57	44	50	48	58	08/2012	42:20.0		08/2012
359312601	S	3260	V04	HVLT	08/2012	6	12	11	11	12	2	0	2	64	55	58	51	45	08/2012	59:39.0		08/2012
359513001	S	3101	BL	HVLT	08/2012	6	10	11	12	12	0	0	1	50	48	61	63	57	08/2012	12:02.0		08/2012
359890501	S	3958	BL	HVLT	08/2012	7	7	10	7	12	2	0	1	75	52	45	42	48	08/2012	23:36.0		08/2012
360142801	S	3181	BL	HVLT	08/2012	6	8	8	9	9	0	0	1	67	40	47	67	38	08/2012	48:00.0		08/2012
360203601	S	3211	V04	HVLT	08/2012	7	11	9	9	11	0	0	2	62	48	45	43	52	08/2012	39:29.0		08/2012
360205401	S	3656	V04	HVLT	08/2012	7	9	11	8	11	0	0	2	80	58	50	43	56	08/2012	53:30.0		08/2012
360316101	S	3571	V04	HVLT	08/2012	8	4	9	7	11	2	6	2	46	32	35	40	20	08/2012	14:41.0		08/2012
360324801	S	3322	BL	HVLT	08/2012	8	8	12	12	12	0	0	1	60	51	61	55	60	08/2012	07:52.0		08/2012
360397901	S	3803	V04	HVLT	08/2012	7	7	10	9	12	0	0	2	70	50	52	51	59	08/2012	37:24.0		08/2012
360553101	S	3615	V04	HVLT	08/2012	6	9	12	7	12	1	0	2	67	51	37	26	52	08/2012	46:11.0		08/2012
360710201	S	3213	V04	HVLT	08/2012	7	11	11	12	12	0	0	2	64	55	63	64	59	08/2012	46:26.0		08/2012
360854101	S	3563	V04	HVLT	08/2012	7	9	10	7	10	6	6	2	61	46	35	34	20	08/2012	12:39.0		08/2012
360869201	S	3661	BL	HVLT	08/2012	9	12	12	11	12	0	0	1	60	62	56	50	60	08/2012	30:14.0		08/2012
360942901	S	3856	V04	HVLT	08/2012	4	9	7	6	12	0	0	2	68	42	40	40	59	09/2012	17:46.0		09/2012
361037501	S	3025	BL	HVLT	09/2012	4	4	8	9	11	1	1	1	67	26	47	67	38	09/2012	48:54.0		09/2012
361168501	S	3161	V04	HVLT	09/2012	4	8	9	8	12	2	0	1	45	32	39	48	41	09/2012	20:29.0		09/2012
361204001	S	3475	BL	HVLT	09/2012	7	8	9	9	12	1	0	1	48	40	44	56	51	09/2012	05:14.0		09/2012
361283401	S	3824	BL	HVLT	09/2012	8	11	11	11	12	0	0	1	55	56	55	55	58	09/2012	46:08.0		09/2012
361301201	S	4096	BL	HVLT	09/2012	3	8	8	5	9	1	0	1	49	28	21	25	33	09/2012	36:17.0		09/2012
361324301	S	3473	BL	HVLT	08/2012	6	9	12	10	9	0	0	1	55	49	50	41	37	09/2012	04:56.0		09/2012
361356201	S	4071	BL	HVLT	07/2012	8	9	11	10	12	1	0	1	58	51	51	49	52	09/2012	57:17.0		09/2012
361369401	S	4004	V04	HVLT	09/2012	6	9	10	7	12	1	0	2	65	46	37	35	52	09/2012	22:08.0		09/2012
361397001	S	3182	BL	HVLT	09/2012	7	8	11	10	12	1	0	1	54	46	50	48	51	09/2012	31:22.0		09/2012
361421201	S	4072	BL	HVLT	08/2012	8	10	10	12	12	0	0	1	57	51	61	71	58	09/2012	17:10.0		09/2012
361431701	S	4005	V04	HVLT	09/2012	8	11	10	12	12	0	0	2	73	61	64	60	60	09/2012	53:18.0		09/2012
361518601	S	3406	V06	HVLT	09/2012	8	10	10	11	12	0	0	3	36	50	55	64	54	09/2012	42:12.0		09/2012
361551401	S	3216	V04	HVLT	09/2012	9	12	12	12	12	0	0	2	53	64	61	55	58	09/2012	12:28.0		09/2012
361566101	S	3272	V04	HVLT	09/2012	10	11	12	12	12	0	0	2	40	62	59	55	58	09/2012	07:57.0		09/2012
361626301	S	3827	BL	HVLT	08/2012	8	8	10	10	12	0	0	1	75	55	56	56	60	09/2012	21:37.0		09/2012
361632401	S	3807	V04	HVLT	09/2012	10	12	12	12	12	0	0	2	74	71	64	56	60	09/2012	42:40.0		09/2012
361667701	S	3904	BL	HVLT	09/2012	4	7	7	5	12	0	5	1	71	39	36	42	31	09/2012	42:14.0		09/2012
361789101	S	3826	BL	HVLT	09/2012	4	6	6	5	10	0	0	1	77	36	38	48	48	09/2012	22:32.0		09/2012
361930501	S	3183	BL	HVLT	09/2012	7	10	11	10	11	2	0	1	63	53	53	50	38	09/2012	29:01.0		09/2012
361940101	S	3808	V04	HVLT	09/2012	8	9	10	7	10	1	0	2	58	48	35	34	36	09/2012	08:04.0		09/2012
362023401	S	3462	V04	HVLT	09/2012	11	12	12	12	12	6	6	2	45	65	59	55	20	09/2012	16:15.0		09/2012
362363801	S	3631	BL	HVLT	09/2012	8	9	11	7	11	2	0	1	68	58	44	38	42	09/2012	00:17.0		09/2012
362451301	S	3781	BL	HVLT	07/2012	6	7	7	7	12	3	0	1	72	42	44	56	42	09/2012	00:13.0		09/2012
362636801	S	3828	BL	HVLT	09/2012	6	11	10	7	11	3	0	1	77	57	45	39	37	09/2012	23:27.0		09/2012
362660101	S	3305	V04	HVLT	09/2012	6	8	9	7	11	2	0	2	65	42	37	41	38	09/2012	27:35.0		09/2012
362726501	S	3011	V04	HVLT	09/2012	7	10	11	12	12	0	0	2	33	50	60	64	58	09/2012	45:37.0		09/2012
362794101	S	3432	ST	HVLT	08/2012	5	9	12	9	11	1	0	2	64	49	47	39	45	09/2012	06:18.0		09/2012
362803001	S	3430	V04	HVLT	09/2012	6	8	10	11	12	2	0	2	54	41	55	63	44	09/2012	06:55.0		09/2012
362866501	S	3325	BL	HVLT	09/2012	7	11	12	12	11	0	0	1	66	58	63	57	52	09/2012	47:25.0		09/2012
362956401	S	3364	V04	HVLT	08/2012	7	10	12	10	11	2	0	2	40	52	49	44	30	09/2012	23:49.0		09/2012
362959901	S	3127	BL	HVLT	09/2012	7	11	12	12	12	0	0	1	49	55	61	56	57	09/2012	59:40.0		09/2012
362969301	S	4026	BL	HVLT	09/2012	5	9	9	6	12	1	0	1	75	50	42	41	54	09/2012	54:38.0		09/2012
363234101	S	3217	V04	HVLT	09/2012	5	5	7	5	11	3	0	2	70	37	36	42	36	09/2012	12:29.0		09/2012
363376401	S	3128	BL	HVLT	09/2012	12	12	12	12	12	0	0	1	60	69	61	55	60	09/2012	09:13.0		09/2012
363398801	S	3569	V04	HVLT	09/2012	5	5	7	6	10	4	6	2	41	22	30	46	20	09/2012	53:45.0		09/2012
363418201	S	4073	BL	HVLT	09/2012	7	10	9	10	11	0	0	1	47	44	49	55	49	09/2012	28:45.0		11/2012
363430301	S	3476	BL	HVLT	09/2012	4	7	7	5	11	1	0	1	65	31	27	36	45	09/2012	53:44.0		09/2012
363486901	S	3950	V04	HVLT	09/2012	8	10	10	10	12	0	0	1	44	49	49	55	57	09/2012	08:48.0		09/2012
363727601	S	3377	BL	HVLT	07/2012	10	12	12	11	11	2	0	1	53	66	55	48	37	09/2012	35:06.0		09/2012
363913501	S	3379	BL	HVLT	08/2012	5	11	10	8	12	1	0	1	51	45	38	33	51	09/2012	51:34.0		09/2012
364048201	S	3859	V04	HVLT	09/2012	6	9	12	12	12	1	0	2	60	48	61	55	52	09/2012	43:57.0		09/2012
364084801	S	3657	V04	HVLT	09/2012	7	7	7	7	11	0	0	2	70	44	44	56	53	09/2012	36:24.0		09/2012
364114601	S	3433	V04	HVLT	09/2012	5	8	9	7	11	2	0	2	82	49	46	46	43	09/2012	06:57.0		09/2012
364170001	S	3616	V04	HVLT	09/2012	4	7	8	7	12	3	0	2	78	43	46	51	43	09/2012	46:12.0		09/2012
364213201	S	3270	V04	HVLT	09/2012	6	6	6	8	12	0	0	2	55	27	39	80	58	09/2012	32:26.0		09/2012
364256901	S	3282	BL	HVLT	09/2012	4	6	7	9	12	1	0	1	62	25	45	76	52	09/2012	01:52.0		09/2012
364294001	S	3407	V06	HVLT	09/2012	5	7	9	7	12	1	0	3	67	37	37	41	47	09/2012	43:09.0		09/2012
364317901	S	3068	V04	HVLT	09/2012	7	11	12	12	12	0	0	2	71	62	63	56	59	09/2012	33:54.0		09/2012
364409301	S	3517	V04	HVLT	09/2012	9	8	11	9	12	0	0	2	46	49	44	43	57	09/2012	24:34.0		09/2012
364461401	S	3209	V04	HVLT	09/2012	5	8	8	8	12	3	0	2	69	44	48	56	42	09/2012	12:30.0		09/2012
364469901	S	3215	V04	HVLT	09/2012	5	7	9	3	11	1	0	2	70	44	29	23	47	09/2012	12:29.0		09/2012
364799901	S	3951	ST	HVLT	10/2012	6	11	11	0	12	2	0	2	58	51	20	20	44	10/2012	40:53.0		10/2012
364944401	S	3538	BL	HVLT	09/2012	5	8	10	8	9	1	0	1	70	48	48	46	36	10/2012	29:50.0		10/2012
364956701	S	3431	V04	HVLT	10/2012	8	10	10	6	11	2	0	2	62	51	30	27	36	10/2012	55:12.0		10/2012
364964701	S	3588	BL	HVLT	09/2012	4	8	9	5	12	3	6	1	49	33	21	20	20	10/2012	36:57.0		10/2012
365086301	S	3572	V04	HVLT	10/2012	4	7	6	5	11	2	6	2	58	25	25	35	20	10/2012	14:56.0		10/2012
365172501	S	3166	V04	HVLT	10/2012	9	11	10	10	12	1	0	2	60	55	51	49	52	10/2012	34:50.0		10/2012
365272801	S	4027	BL	HVLT	09/2012	6	10	11	9	12	2	0	1	66	51	47	44	45	10/2012	55:05.0		10/2012
365319801	S	3784	BL	HVLT	09/2012	7	8	8	4	11	2	0	1	54	39	20	20	37	10/2012	00:14.0		10/2012
365395201	S	3574	ST	HVLT	10/2012	6	9	10	11	12	5	6	2	66	46	58	64	20	10/2012	15:29.0		10/2012
365440501	S	3653	ST	HVLT	10/2012	8	8	10	9	12	1	0	2	81	56	53	52	56	10/2012	27:11.0		10/2012
365478401	S	3753	V04	HVLT	09/2012	5	8	10	7	12	0	0	2	69	48	44	41	59	10/2012	18:01.0		10/2012
365495801	S	4010	V04	HVLT	09/2012	7	10	11	8	11	2	0	2	43	49	39	37	33	10/2012	39:10.0		10/2012
366195701	S	3782	BL	HVLT	08/2012	7	10	12	10	12	1	0	1	70	60	56	48	53	10/2012	48:35.0		10/2012
366199601	S	3750	V04	HVLT	10/2012	4	10	12	12	12	0	0	2	54	46	61	55	58	10/2012	11:42.0		10/2012
366259701	S	3129	BL	HVLT	10/2012	4	8	10	9	12	3	0	1	56	36	44	47	37	10/2012	41:54.0		10/2012
366374301	S	3519	V04	HVLT	10/2012	6	7	8	8	11	2	1	2	74	46	49	56	37	10/2012	25:02.0		10/2012
366393301	S	3168	V04	HVLT	10/2012	6	7	8	8	12	1	0	2	64	37	42	57	52	10/2012	45:20.0		10/2012
366459901	S	3269	V04	HVLT	10/2012	9	11	10	12	12	0	0	2	61	55	61	62	60	10/2012	00:09.0		10/2012
366509801	S	4074	BL	HVLT	09/2012	5	10	8	9	12	0	0	1	59	39	45	48	60	10/2012	22:44.0		10/2012
366562601	S	4076	BL	HVLT	09/2012	4	5	6	0	6	2	0	1	73	34	20	20	20	10/2012	06:28.0		11/2012
366567301	S	3409	V06	HVLT	10/2012	8	10	11	8	12	0	0	3	65	55	42	37	56	10/2012	43:40.0		10/2012
366631601	S	3082	BL	HVLT	10/2012	7	10	10	8	11	1	0	1	65	51	42	42	45	10/2012	33:55.0		10/2012
366668101	S	3072	V04	HVLT	10/2012	12	12	12	12	12	0	0	2	48	71	61	56	57	10/2012	33:56.0		10/2012
366713401	S	3752	V04	HVLT	10/2012	4	5	7	5	10	0	0	2	53	22	23	32	44	10/2012	00:15.0		10/2012
366873901	S	3829	BL	HVLT	10/2012	4	6	8	6	12	3	1	1	67	31	32	39	31	10/2012	24:20.0		10/2012
366878801	S	3812	V04	HVLT	10/2012	7	10	9	9	12	2	0	2	65	49	47	50	45	10/2012	37:11.0		10/2012
366887201	S	3811	V04	HVLT	10/2012	6	8	10	8	10	2	0	2	68	50	48	46	36	10/2012	09:28.0		10/2012
366902901	S	3434	V04	HVLT	10/2012	5	9	10	7	12	0	0	2	54	41	33	31	58	10/2012	07:33.0		10/2012
367117001	S	3264	V04	HVLT	10/2012	8	9	12	11	11	0	0	2	61	53	56	50	52	10/2012	59:49.0		10/2012
367316601	S	3551	V06	HVLT	10/2012	7	8	9	10	11	6	6	3	65	44	53	65	20	10/2012	10:07.0		10/2012
367318601	S	3539	BL	HVLT	10/2012	7	9	10	11	11	3	0	1	55	46	55	63	30	10/2012	30:04.0		10/2012
367566201	S	3952	V04	HVLT	10/2012	7	8	10	9	12	0	0	2	70	52	52	51	59	10/2012	23:59.0		10/2012
368066201	S	4012	V04	HVLT	10/2012	6	9	10	9	12	0	0	2	51	43	44	47	57	10/2012	51:47.0		10/2012
368357301	S	4029	BL	HVLT	10/2012	8	12	12	12	12	2	0	1	48	60	61	56	45	10/2012	56:19.0		10/2012
368807101	S	3271	V04	HVLT	10/2012	11	11	12	12	12	0	0	2	58	65	61	55	60	10/2012	47:04.0		10/2012
368837001	S	3410	V06	HVLT	10/2012	7	9	9	9	12	1	0	3	76	54	53	56	51	10/2012	44:01.0		10/2012
369136501	S	3162	V04	HVLT	10/2012	5	9	10	5	11	4	0	2	62	41	25	21	20	10/2012	48:11.0		10/2012
369159001	S	3959	BL	HVLT	10/2012	5	7	9	6	11	5	1	1	73	46	42	41	21	10/2012	12:09.0		10/2012
369458201	S	3435	V04	HVLT	10/2012	5	10	12	11	12	3	0	2	55	49	55	48	37	10/2012	12:40.0		10/2012
369480901	S	3426	V04	HVLT	10/2012	7	9	8	7	11	2	0	2	69	50	44	45	42	10/2012	53:24.0		10/2012
369542501	S	3785	BL	HVLT	10/2012	7	9	9	11	11	1	0	1	56	44	55	72	44	10/2012	08:23.0		10/2012
369743101	S	3284	BL	HVLT	10/2012	5	5	8	8	9	1	0	1	64	31	42	57	31	10/2012	51:05.0		10/2012
369754601	S	3662	BL	HVLT	10/2012	6	10	11	10	12	2	0	1	57	49	50	48	44	10/2012	17:11.0		10/2012
369778301	S	3754	V04	HVLT	09/2012	6	7	7	3	7	1	0	2	72	42	29	28	25	10/2012	20:54.0		10/2012
369778801	S	3704	BL	HVLT	10/2012	3	7	6	7	11	1	0	1	62	23	35	55	44	10/2012	47:55.0		11/2012
369917701	S	3540	BL	HVLT	10/2012	6	8	10	7	12	2	0	1	64	44	37	35	45	10/2012	30:20.0		10/2012
369920501	S	3514	V04	HVLT	10/2012	5	7	7	6	12	3	1	2	72	41	40	49	36	10/2012	08:45.0		10/2012
369925701	S	3500	V06	HVLT	10/2012	4	7	9	8	12	1	0	3	50	30	38	47	43	10/2012	30:04.0		10/2012
370031201	S	3575	V04	HVLT	10/2012	7	7	11	2	11	4	6	2	62	44	20	20	20	11/2012	15:45.0		11/2012
370039801	S	3905	BL	HVLT	10/2012	8	10	12	12	12	0	0	1	71	62	63	56	59	11/2012	43:07.0		11/2012
370180401	S	3953	V04	HVLT	11/2012	7	10	11	11	12	1	0	2	54	51	55	55	51	11/2012	09:18.0		11/2012
370299901	S	3632	BL	HVLT	10/2012	5	9	10	9	11	2	0	1	54	41	44	47	37	11/2012	37:39.0		11/2012
370358401	S	3857	V04	HVLT	10/2012	10	10	12	11	12	0	0	2	41	59	54	50	58	11/2012	17:47.0		11/2012
370447201	S	3233	BL	HVLT	10/2012	9	9	8	8	11	0	0	1	37	45	41	48	50	11/2012	47:25.0		11/2012
370499601	S	3617	V04	HVLT	10/2012	5	8	9	4	12	3	0	2	63	40	21	20	38	11/2012	55:17.0		11/2012
370544401	S	3275	V04	HVLT	11/2012	3	5	11	6	12	1	0	2	70	41	40	34	53	11/2012	56:41.0		11/2012
370631601	S	3381	BL	HVLT	09/2012	5	9	8	6	10	1	0	1	51	35	27	28	39	11/2012	33:09.0		11/2012
370719801	S	3520	V04	HVLT	11/2012	3	6	5	5	11	3	0	2	72	31	36	48	36	11/2012	25:18.0		11/2012
370732701	S	3541	BL	HVLT	11/2012	5	8	8	7	12	1	0	1	65	37	37	48	52	11/2012	36:27.0		11/2012
370839001	S	4064	BL	HVLT	10/2012	5	5	9	3	11	2	0	1	72	41	29	23	42	11/2012	29:32.0		11/2012
370852001	S	3026	BL	HVLT	11/2012	7	10	12	7	10	4	0	1	56	54	33	21	20	11/2012	14:12.0		11/2012
370910501	S	3464	V04	HVLT	11/2012	10	11	12	12	12	0	0	2	52	63	61	56	57	11/2012	01:20.0		11/2012
370990901	S	3813	V04	HVLT	11/2012	7	10	12	12	12	0	0	2	66	55	63	57	59	11/2012	10:41.0		11/2012
371272701	S	3502	V06	HVLT	11/2012	7	7	8	7	12	1	0	3	71	46	44	50	50	11/2012	11:28.0		11/2012
371420201	S	3411	V06	HVLT	11/2012	9	12	12	12	12	0	0	3	42	62	59	55	56	11/2012	44:57.0		11/2012
371867701	S	3277	V04	HVLT	11/2012	9	12	12	12	12	0	0	2	66	64	63	57	59	11/2012	00:37.0		11/2012
372035601	S	3815	V04	HVLT	11/2012	4	8	6	4	9	2	0	2	63	31	21	20	24	11/2012	19:12.0		11/2012
372159901	S	3518	V04	HVLT	11/2012	8	6	7	8	12	0	0	2	73	46	49	63	60	11/2012	30:16.0		11/2012
372267301	S	3450	V06	HVLT	11/2012	5	7	7	4	10	1	1	3	53	29	20	21	20	11/2012	11:31.0		11/2012
372340501	S	3960	BL	HVLT	11/2012	7	10	8	8	11	0	0	1	52	43	38	39	51	11/2012	07:11.0		11/2012
372346301	S	4098	BL	HVLT	11/2012	8	10	10	7	11	1	0	1	58	51	35	34	44	11/2012	31:29.0		11/2012
372491501	S	3425	V04	HVLT	11/2012	5	10	12	11	11	0	0	2	66	51	58	51	52	11/2012	52:53.0		11/2012
372514601	S	3116	V04	HVLT	11/2012	3	4	6	4	10	4	1	2	66	20	21	33	20	11/2012	41:47.0		11/2012
372566401	S	3402	V04	HVLT	11/2012	8	12	12	12	12	0	0	2	48	60	61	56	57	11/2012	49:47.0		11/2012
372572101	S	3465	V04	HVLT	11/2012	4	7	7	7	10	0	0	2	64	31	37	57	45	11/2012	23:09.0		11/2012
372598801	S	3100	V06	HVLT	11/2012	9	11	11	12	12	0	0	3	69	64	63	61	56	11/2012	13:27.0		11/2012
372628801	S	3218	V04	HVLT	11/2012	5	7	6	7	9	1	0	2	65	31	37	57	31	11/2012	12:31.0		11/2012
372629401	S	3453	V06	HVLT	11/2012	5	9	9	11	11	0	0	3	61	39	56	71	49	11/2012	54:49.0		11/2012
373349401	S	3408	V04	HVLT	11/2012	7	8	10	8	12	0	0	2	40	42	40	42	58	11/2012	35:23.0		11/2012
373676901	S	3130	BL	HVLT	11/2012	6	8	11	8	12	1	0	1	43	42	39	37	49	11/2012	15:22.0		11/2012
373754501	S	3755	V04	HVLT	10/2012	8	10	12	10	12	1	0	1	49	55	50	42	51	11/2012	00:16.0		11/2012
373763701	S	3765	V04	HVLT	11/2012	9	10	10	9	12	0	0	2	69	60	52	51	59	11/2012	00:16.0		11/2012
373767101	S	3756	V04	HVLT	11/2012	7	11	10	9	12	0	0	2	66	53	47	44	59	11/2012	26:20.0		11/2012
373805701	S	3759	V04	HVLT	11/2012	10	11	11	10	11	1	0	2	55	61	50	48	44	11/2012	57:31.0		12/2012
373813601	S	3783	BL	HVLT	10/2012	9	11	11	12	12	0	0	1	51	58	61	63	57	11/2012	00:16.0		11/2012
373922501	S	3705	BL	HVLT	11/2012	5	6	8	6	11	1	0	1	65	33	32	39	45	11/2012	50:53.0		11/2012
373927401	S	3869	BL	HVLT	11/2012	8	10	12	11	12	0	0	1	38	54	54	50	58	11/2012	30:07.0		11/2012
374022001	S	3436	V04	HVLT	11/2012	5	9	9	9	12	3	0	2	51	38	44	56	39	11/2012	13:42.0		11/2012
374374501	S	3633	BL	HVLT	11/2012	8	11	12	12	0	0	0	1	68	64	63	56	20	11/2012	48:24.0		11/2012
374475301	S	3907	BL	HVLT	11/2012	9	9	8	8	11	1	0	1	69	54	48	51	47	11/2012	43:07.0		11/2012
374607101	S	3650	V06	HVLT	11/2012	5	8	11	9	12	0	0	3	69	50	52	47	56	11/2012	49:50.0		11/2012
374640101	S	3073	V04	HVLT	11/2012	8	11	12	12	12	0	0	2	49	58	61	56	57	11/2012	51:50.0		11/2012
374650401	S	3184	BL	HVLT	11/2012	9	10	9	11	12	1	0	1	59	51	56	62	52	11/2012	48:30.0		11/2012
374675001	S	3169	V04	HVLT	11/2012	6	9	12	12	12	0	0	2	57	49	61	55	58	11/2012	45:37.0		11/2012
374694101	S	3831	BL	HVLT	11/2012	11	12	12	12	12	0	0	1	75	73	64	56	60	11/2012	25:51.0		11/2012
375142501	S	3274	V04	HVLT	11/2012	6	8	10	7	12	3	1	2	82	52	46	42	37	11/2012	58:36.0		12/2012
375411901	S	3787	BL	HVLT	11/2012	6	8	9	9	11	1	1	1	48	38	44	56	39	11/2012	00:16.0		11/2012
375425001	S	3788	BL	HVLT	11/2012	9	10	12	11	12	0	0	1	60	58	56	50	60	11/2012	27:25.0		11/2012
375442901	S	4101	BL	HVLT	11/2012	7	10	12	11	12	0	0	1	66	55	58	51	59	11/2012	26:23.0		11/2012
375516701	S	3620	V04	HVLT	11/2012	9	11	11	10	11	0	0	2	70	64	56	52	53	11/2012	46:13.0		11/2012
375517501	S	3522	V04	HVLT	11/2012	5	8	10	8	10	2	0	2	55	39	39	39	30	11/2012	26:10.0		11/2012
375560601	S	3384	BL	HVLT	11/2012	6	8	8	5	7	0	0	1	66	40	27	30	24	11/2012	36:42.0		11/2012
375618201	S	3478	BL	HVLT	11/2012	7	7	7	9	10	0	0	1	76	46	53	70	48	11/2012	12:59.0		11/2012
375628401	S	3466	V04	HVLT	11/2012	4	9	8	8	11	2	0	2	49	33	38	47	39	11/2012	01:36.0		11/2012
375759301	S	4075	BL	HVLT	09/2012	8	12	12	12	12	0	0	1	59	60	61	55	60	12/2012	56:26.0		12/2012
375771901	S	3279	ST	HVLT	11/2012	4	9	6	6	12	1	0	3	64	33	32	33	47	12/2012	53:53.0		12/2012
375818801	S	3285	BL	HVLT	11/2012	6	8	9	8	10	1	0	1	68	48	48	51	42	12/2012	02:03.0		12/2012
375822901	S	3071	V04	HVLT	11/2012	6	9	10	8	12	0	0	2	72	52	48	46	59	12/2012	33:56.0		12/2012
376182001	S	3760	V04	HVLT	12/2012	8	10	9	9	12	0	0	2	69	56	52	51	59	12/2012	00:17.0		12/2012
376233401	S	4077	BL	HVLT	10/2012	6	7	9	9	11	1	0	1	48	35	44	56	45	12/2012	11:24.0		12/2012
376233901	S	4120	BL	HVLT	11/2012	6	8	10	8	9	1	0	1	65	44	42	42	31	12/2012	40:33.0		12/2012
376399801	S	3830	BL	HVLT	12/2012	12	10	10	9	12	1	0	1	51	60	44	47	51	12/2012	25:09.0		12/2012
376494601	S	3201	V06	HVLT	12/2012	7	11	11	11	12	0	0	3	66	55	58	57	56	12/2012	12:32.0		12/2012
376500701	S	3451	V06	HVLT	12/2012	5	9	11	10	12	2	0	3	56	44	50	48	37	12/2012	53:54.0		12/2012
376585501	S	3150	V06	HVLT	12/2012	5	8	9	9	12	0	0	3	59	37	45	55	56	12/2012	43:51.0		12/2012
376756601	S	3151	V06	HVLT	12/2012	7	7	9	8	11	0	0	3	59	39	40	48	49	12/2012	44:06.0		12/2012
376772301	S	3557	V06	HVLT	12/2012	5	6	5	4	12	5	5	3	60	23	20	32	20	12/2012	11:29.0		12/2012
376828301	S	3326	BL	HVLT	11/2012	10	9	12	11	0	0	0	1	68	64	60	52	20	12/2012	54:05.0		12/2012
376837901	S	3327	BL	HVLT	11/2012	9	10	9	10	12	1	0	1	54	51	50	55	51	12/2012	57:38.0		12/2012
377019401	S	3452	V06	HVLT	12/2012	3	4	4	2	10	0	0	3	66	20	20	20	37	12/2012	54:25.0		12/2012
377381901	S	3527	V04	HVLT	12/2012	8	7	7	8	12	1	0	2	62	37	40	65	52	12/2012	36:18.0		12/2012
377423301	S	3278	V04	HVLT	12/2012	3	6	4	4	11	3	0	2	66	20	21	33	31	12/2012	01:16.0		12/2012
377433901	S	3528	ST	HVLT	11/2012	6	6	9	8	12	0	0	2	60	34	40	48	60	12/2012	27:36.0		12/2012
377538801	S	3832	BL	HVLT	12/2012	6	8	7	7	9	1	0	1	64	37	37	48	31	12/2012	26:24.0		12/2012
377881001	S	3467	V04	HVLT	12/2012	3	5	5	4	10	1	0	2	67	20	21	42	38	12/2012	02:22.0		12/2012
377935801	S	3789	BL	HVLT	11/2012	8	12	12	12	12	0	0	1	57	61	61	55	58	12/2012	12:58.0		12/2012
377940501	S	4102	BL	HVLT	12/2012	8	10	12	12	12	0	0	1	68	62	63	56	59	12/2012	25:53.0		12/2012
377959701	S	3768	V04	HVLT	12/2012	5	9	7	7	12	0	0	2	60	34	35	40	60	12/2012	00:17.0		12/2012
377992201	S	3503	V06	HVLT	12/2012	6	8	10	10	12	0	0	3	33	41	50	57	54	12/2012	20:42.0		12/2012
378041401	S	3203	ST	HVLT	12/2012	7	6	9	6	12	1	0	3	58	37	30	32	49	12/2012	12:32.0		12/2012
378186401	S	3814	V04	HVLT	12/2012	7	9	8	8	11	0	0	2	68	50	48	51	53	12/2012	11:08.0		12/2012
378244801	S	3870	BL	HVLT	12/2012	9	10	12	12	12	0	0	1	41	57	59	55	58	12/2012	17:49.0		12/2012
378323801	S	3634	BL	HVLT	12/2012	7	12	11	10	12	1	0	1	43	53	49	44	49	12/2012	46:14.0		12/2012
378368301	S	3585	ST	HVLT	12/2012	5	10	10	9	12	4	6	2	49	43	44	47	20	12/2012	36:09.0		12/2012
378379201	S	3013	V04	HVLT	11/2012	6	10	10	8	11	0	0	2	80	56	50	47	56	12/2012	25:31.0		12/2012
378420001	S	4080	BL	HVLT	12/2012	5	8	9	9	10	1	0	1	72	46	52	56	42	12/2012	03:35.0		12/2012
378822501	S	3908	BL	HVLT	12/2012	6	9	12	7	11	2	0	1	64	51	37	26	38	12/2012	43:08.0		12/2012
378831801	S	3414	V06	HVLT	12/2012	10	12	12	12	12	0	0	3	39	64	59	55	56	12/2012	45:35.0		12/2012
378854001	S	4011	V04	HVLT	12/2012	7	8	12	12	12	0	0	2	52	48	61	56	57	12/2012	43:17.0		01/2013
378917001	S	3051	V06	HVLT	11/2012	4	8	8	8	12	1	0	3	73	44	49	56	51	12/2012	33:57.0		12/2012
378949401	S	3220	V04	HVLT	12/2012	5	6	8	8	9	1	0	2	74	42	49	56	37	12/2012	12:33.0		12/2012
378994701	S	3817	V04	HVLT	12/2012	8	11	12	11	11	1	0	2	74	65	60	52	48	12/2012	13:15.0		12/2012
379001301	S	4065	BL	HVLT	12/2012	8	10	9	9	12	2	0	1	62	48	45	48	44	12/2012	27:58.0		12/2012
379016001	S	3221	V04	HVLT	12/2012	6	8	10	8	12	2	0	2	68	50	48	46	47	12/2012	12:33.0		12/2012
379021401	S	3219	V04	HVLT	12/2012	7	11	11	10	12	0	0	2	71	60	56	52	59	12/2012	12:34.0		12/2012
379037601	S	3200	V06	HVLT	12/2012	11	12	12	11	11	0	0	3	57	68	55	48	46	12/2012	12:34.0		12/2012
379116601	S	4105	BL	HVLT	12/2012	5	8	10	10	12	5	0	1	66	42	53	57	24	12/2012	50:00.0		12/2012
379166701	S	4100	BL	HVLT	12/2012	5	9	8	9	11	2	0	1	58	37	45	55	36	12/2012	29:21.0		12/2012
379195601	S	3052	V06	HVLT	12/2012	6	10	11	11	12	0	0	3	67	51	58	57	56	12/2012	33:58.0		12/2012
379238401	S	3053	V06	HVLT	12/2012	4	6	9	5	11	0	0	3	70	41	36	34	50	12/2012	33:58.0		12/2012
379306601	S	3055	V06	HVLT	12/2012	8	9	11	10	12	1	0	3	70	58	56	52	50	12/2012	33:58.0		12/2012
379467901	S	3577	V04	HVLT	12/2012	3	8	8	7	9	3	6	2	68	41	44	50	20	12/2012	34:39.0		12/2012
379531301	S	3961	BL	HVLT	12/2012	6	6	8	7	12	1	0	1	36	32	36	48	50	12/2012	17:58.0		12/2012
379678301	S	3658	V04	HVLT	12/2012	8	11	12	11	12	1	0	2	59	58	56	50	52	12/2012	15:50.0		12/2012
379758601	S	4067	BL	HVLT	12/2012	5	6	7	7	10	1	0	1	61	27	35	55	36	12/2012	31:16.0		12/2012
379773801	S	3603	V04	HVLT	10/2012	6	9	11	10	12	0	0	2	59	46	51	49	60	12/2012	44:46.0		12/2012
379870401	S	3619	V04	HVLT	10/2012	9	10	12	11	12	0	0	2	33	57	55	51	58	12/2012	46:15.0		12/2012
379991501	S	3276	V04	HVLT	12/2012	6	11	11	12	12	2	0	2	56	51	61	62	44	01/2013	32:39.0		01/2013
379993101	S	4099	BL	HVLT	12/2012	7	12	11	12	11	0	0	1	59	55	61	55	52	01/2013	30:59.0		01/2013
380037301	S	4103	BL	HVLT	12/2012	5	8	11	10	12	2	0	1	58	41	51	49	44	01/2013	39:47.0		01/2013
380072301	S	3479	BL	HVLT	01/2013	8	12	12	12	12	0	0	1	57	61	61	55	58	01/2013	05:53.0		01/2013
380268501	S	4030	BL	HVLT	01/2013	6	10	11	10	12	0	0	1	74	57	56	52	60	01/2013	57:01.0		01/2013
380302501	S	3505	V06	HVLT	01/2013	6	8	7	9	12	1	0	3	74	46	53	62	51	01/2013	32:12.0		01/2013
380340301	S	4104	BL	HVLT	01/2013	5	8	11	7	9	0	0	1	66	44	37	30	38	01/2013	22:42.0		01/2013
380363101	S	4066	BL	HVLT	01/2013	7	9	10	5	10	1	0	1	60	46	25	21	36	01/2013	28:11.0		01/2013
380496301	S	3910	BL	HVLT	01/2013	7	9	10	10	12	1	1	1	58	46	51	55	44	01/2013	43:09.0		01/2013
380538001	S	4013	V04	HVLT	12/2012	7	8	9	8	12	0	0	2	66	44	42	49	59	01/2013	26:46.0		01/2013
380558701	S	3367	V04	HVLT	08/2012	8	12	12	12	12	0	0	2	46	58	59	55	57	01/2013	31:46.0		01/2013
380806801	S	3523	V04	HVLT	01/2013	5	8	9	8	11	1	0	2	64	40	42	49	45	01/2013	26:27.0		01/2013
380827301	S	3542	BL	HVLT	01/2013	7	8	7	8	12	1	0	1	67	40	42	57	52	01/2013	30:49.0		01/2013
380909901	S	3552	V06	HVLT	01/2013	2	4	5	4	11	5	5	3	61	20	20	41	20	01/2013	10:22.0		01/2013
381038501	S	3439	V04	HVLT	01/2013	5	9	11	11	12	0	0	2	58	44	56	55	60	01/2013	14:50.0		01/2013
381085801	S	4107	BL	HVLT	01/2013	4	5	8	4	9	1	0	1	70	37	33	31	36	01/2013	47:58.0		01/2013
381383101	S	3521	V04	HVLT	01/2013	4	8	9	6	12	1	0	2	65	37	32	33	52	01/2013	25:31.0		01/2013
381390401	S	3543	BL	HVLT	01/2013	4	6	7	6	10	0	0	1	65	28	32	47	45	01/2013	35:35.0		01/2013
381433401	S	3707	BL	HVLT	01/2013	5	6	6	2	9	2	0	1	61	25	20	20	20	01/2013	57:30.0		01/2013
381520001	S	3365	V04	HVLT	08/2012	9	10	12	10	10	0	0	2	49	58	50	42	45	01/2013	31:02.0		01/2013
381670601	S	3556	V06	HVLT	01/2013	8	6	5	5	10	6	6	3	67	33	27	44	20	01/2013	11:11.0		01/2013
381705701	S	3369	V04	HVLT	08/2012	5	9	11	7	12	2	0	2	44	42	35	31	41	01/2013	32:25.0		01/2013
381826401	S	4106	BL	HVLT	01/2013	6	9	10	6	12	0	0	1	72	52	40	36	59	01/2013	22:10.0		01/2013
381850201	S	3762	V04	HVLT	01/2013	5	7	7	5	9	2	0	2	71	41	36	42	31	01/2013	00:18.0		01/2013
381909801	S	3300	V06	HVLT	01/2013	8	10	12	11	12	0	0	3	54	56	55	48	56	01/2013	36:43.0		01/2013
381955901	S	3954	V04	HVLT	01/2013	3	7	8	4	11	1	1	2	65	31	21	20	38	01/2013	09:36.0		01/2013
381979401	S	3834	BL	HVLT	01/2013	9	10	10	8	12	2	0	1	68	60	48	46	47	01/2013	20:59.0		01/2013
382076501	S	3308	V04	HVLT	01/2013	5	8	9	8	11	0	0	2	68	46	48	51	53	01/2013	40:21.0		01/2013
382142501	S	3223	V04	HVLT	01/2013	4	6	8	4	10	0	0	2	67	31	21	20	45	01/2013	12:34.0		01/2013
382217201	S	3767	V04	HVLT	01/2012	10	10	12	12	12	0	0	2	52	60	61	56	57	01/2013	00:18.0		01/2013
382296501	S	3027	BL	HVLT	01/2013	6	8	9	6	12	1	0	1	69	48	40	40	53	01/2013	25:32.0		01/2013
382319001	S	3104	V06	HVLT	01/2013	6	8	10	9	12	1	0	3	73	52	53	51	51	01/2013	54:44.0		01/2013
382341401	S	3525	V04	HVLT	01/2013	8	9	10	12	12	0	0	2	56	49	61	71	58	01/2013	26:55.0		01/2013
382343801	S	3544	BL	HVLT	01/2013	7	9	10	8	10	1	0	1	69	54	48	46	42	01/2013	31:17.0		01/2013
382345601	S	3501	V06	HVLT	01/2013	5	7	10	5	11	0	0	3	48	35	21	20	43	01/2013	31:31.0		01/2013
382528401	S	3816	V04	HVLT	01/2013	9	10	12	10	12	1	0	2	65	60	53	44	52	01/2013	12:52.0		01/2013
382586301	S	4110	BL	HVLT	01/2013	7	10	11	8	12	2	0	1	70	58	48	43	47	01/2013	54:04.0		01/2013
382649001	S	3790	BL	HVLT	01/2013	7	9	10	8	12	3	0	1	77	55	49	47	43	01/2013	00:19.0		01/2013
382652301	S	3281	ST	HVLT	01/2013	7	9	9	6	11	2	0	2	57	44	28	29	37	01/2013	32:52.0		01/2013
382709801	S	4108	BL	HVLT	01/2013	5	6	6	7	12	3	0	1	65	28	37	69	38	01/2013	21:17.0		01/2013
382733401	S	3014	V04	HVLT	12/2012	3	6	7	3	9	1	0	2	68	35	29	28	36	01/2013	55:29.0		01/2013
382757301	S	3054	V06	HVLT	12/2012	8	10	10	9	12	0	0	3	76	59	53	51	56	01/2013	34:00.0		01/2013
382767101	S	4083	BL	HVLT	01/2013	6	10	10	12	12	0	0	1	45	44	59	68	57	01/2013	29:39.0		01/2013
382872001	S	3012	V04	HVLT	01/2013	6	7	8	10	11	0	0	2	59	34	51	73	52	01/2013	25:32.0		01/2013
382993401	S	3911	BL	HVLT	01/2013	5	6	10	10	11	0	0	1	52	33	50	56	51	01/2013	43:10.0		01/2013
383150201	S	4109	BL	HVLT	01/2013	6	7	8	3	11	2	0	1	67	37	20	20	38	01/2013	44:58.0		01/2013
383176001	S	3589	BL	HVLT	01/2013	8	9	10	8	12	5	6	1	74	57	49	47	20	01/2013	52:06.0		01/2013
383216501	S	3118	V04	HVLT	01/2013	3	9	9	10	11	3	0	2	61	34	51	63	28	01/2013	51:03.0		01/2013
383479401	S	3170	V04	HVLT	01/2013	10	10	11	11	11	1	0	2	60	58	56	55	44	01/2013	29:02.0		01/2013
383648701	S	3057	V06	HVLT	01/2013	7	10	10	9	12	0	0	3	61	48	45	48	56	01/2013	34:00.0		01/2013
383680701	S	4082	BL	HVLT	01/2013	7	8	9	8	11	2	0	1	65	44	42	49	38	01/2013	29:34.0		01/2013
383861501	S	3056	V06	HVLT	01/2013	5	9	11	10	12	0	0	3	57	44	50	48	56	02/2013	34:01.0		02/2013
383869101	S	3963	BL	HVLT	01/2013	8	12	11	10	12	0	0	1	58	58	51	43	60	02/2013	33:50.0		02/2013
383904801	S	3964	BL	HVLT	01/2013	8	10	10	8	12	1	0	1	39	49	40	42	49	02/2013	19:46.0		02/2013
383937201	S	3766	V04	HVLT	12/2012	6	8	9	8	11	2	0	2	64	42	42	49	38	02/2013	40:58.0		02/2013
383979401	S	3504	V06	HVLT	01/2013	6	8	7	6	11	0	0	3	63	37	32	39	47	02/2013	20:21.0		02/2013
383981401	S	3529	V04	HVLT	01/2013	5	7	2	0	12	4	0	2	65	22	20	20	31	02/2013	40:09.0		02/2013
384100701	S	3172	V04	HVLT	01/2013	6	11	11	12	12	0	0	2	71	58	63	61	59	02/2013	31:44.0		02/2013
384321501	S	3550	V04	HVLT	02/2013	6	9	10	8	11	5	6	2	51	43	38	39	20	02/2013	09:44.0		02/2013
384405801	S	3769	V04	HVLT	01/2013	6	9	10	8	12	1	0	2	71	52	48	46	53	02/2013	00:19.0		02/2013
384415601	S	3791	BL	HVLT	02/2013	6	6	9	10	12	0	0	1	75	46	56	61	60	02/2013	00:20.0		02/2013
384588301	S	3062	ST	HVLT	01/2013	6	10	8	8	10	1	0	3	62	41	40	41	33	02/2013	34:02.0		02/2013
384607601	S	4032	BL	HVLT	02/2013	6	12	12	12	12	0	0	1	68	62	63	56	59	02/2013	58:44.0		02/2013
384631001	S	3480	BL	HVLT	02/2013	8	12	10	11	12	0	0	1	72	62	60	52	59	02/2013	18:23.0		02/2013
384670901	S	4111	BL	HVLT	02/2013	3	5	8	6	12	1	0	1	73	36	42	44	54	02/2013	20:48.0		02/2013
384750801	S	3580	V04	HVLT	02/2013	6	9	10	10	11	6	6	2	70	52	56	56	20	02/2013	35:15.0		02/2013
384764301	S	3962	BL	HVLT	02/2013	2	5	7	7	10	1	0	1	68	31	44	56	42	02/2013	02:33.0		02/2013
384807601	S	3330	BL	HVLT	01/2013	7	8	11	7	12	1	0	1	50	45	32	26	51	02/2013	20:15.0		02/2013
384890101	S	3861	V04	HVLT	02/2013	6	6	6	3	10	1	0	2	70	39	29	31	42	02/2013	17:49.0		02/2013
384941301	S	3454	V06	HVLT	01/2013	7	9	10	11	12	1	0	3	59	46	56	62	49	02/2013	55:06.0		02/2013
385010701	S	3000	V06	HVLT	02/2013	6	11	11	10	12	1	0	3	71	58	56	52	50	02/2013	02:22.0		02/2013
385144201	S	3507	ST	HVLT	02/2013	6	8	8	7	12	0	0	3	63	40	37	48	56	02/2013	34:45.0		02/2013
385213901	S	3469	V04	HVLT	02/2013	8	10	10	8	12	2	1	2	57	51	39	39	37	02/2013	03:24.0		02/2013
385248801	S	3154	V06	HVLT	01/2013	7	9	9	7	10	0	0	3	75	54	45	46	45	02/2013	25:36.0		02/2013
385249201	S	3157	V06	HVLT	02/2013	5	8	9	7	12	0	0	3	66	40	37	41	56	02/2013	44:37.0		02/2013
385260601	S	3967	BL	HVLT	02/2013	5	8	6	7	10	0	0	1	56	29	33	45	44	02/2013	31:51.0		02/2013
385324501	S	4079	BL	HVLT	01/2013	5	11	11	10	12	2	0	1	63	51	53	50	45	02/2013	57:50.0		02/2013
385330501	S	4078	BL	HVLT	01/2013	10	12	12	11	12	0	0	1	70	70	60	52	59	02/2013	00:36.0		02/2013
385349201	S	3102	V06	HVLT	02/2013	5	8	10	8	11	0	0	3	65	42	42	42	47	02/2013	27:13.0		02/2013
385361601	S	3566	V04	HVLT	02/2013	7	5	10	10	11	6	6	2	50	35	50	56	20	02/2013	13:32.0		02/2013
385374401	S	4018	V04	HVLT	02/2013	7	6	8	6	9	1	0	2	64	37	32	39	31	02/2013	44:07.0		02/2013
385388601	S	3440	V04	HVLT	02/2013	9	11	10	11	12	0	0	2	60	55	56	55	60	02/2013	40:04.0		02/2013
385396301	S	3635	BL	HVLT	02/2013	5	8	10	8	11	1	0	1	56	39	39	39	44	02/2013	46:16.0		02/2013
385549301	S	3481	BL	HVLT	02/2013	9	11	12	11	12	1	0	1	62	60	56	50	52	02/2013	06:09.0		02/2013
385614601	S	3965	BL	HVLT	02/2013	5	8	10	10	11	2	0	1	82	50	57	57	43	02/2013	35:30.0		02/2013
385689601	S	3966	BL	HVLT	02/2013	8	10	10	10	12	0	0	1	59	51	51	55	60	02/2013	20:12.0		02/2013
385809301	S	4081	BL	HVLT	02/2013	5	7	8	3	10	2	0	1	71	42	29	25	36	02/2013	29:29.0		02/2013
385915901	S	4084	BL	HVLT	02/2013	9	10	12	10	12	1	0	1	58	58	51	43	52	02/2013	29:43.0		02/2013
386016601	S	3441	V04	HVLT	02/2013	5	8	8	3	11	2	0	2	75	46	31	27	43	02/2013	17:50.0		02/2013
386059901	S	3581	V04	HVLT	02/2013	4	8	7	3	11	5	6	2	53	29	20	20	20	02/2013	35:26.0		02/2013
386075901	S	3554	V06	HVLT	02/2013	4	4	5	4	10	6	6	3	77	31	34	47	20	02/2013	10:47.0		02/2013
386077801	S	3307	V04	HVLT	11/2012	5	6	8	4	12	2	1	2	67	33	21	20	38	02/2013	21:28.0		02/2013
386122601	S	3757	V04	HVLT	02/2013	1	0	3	3	9	2	0	2	71	20	29	56	31	02/2013	00:21.0		02/2013
386167501	S	3526	V04	HVLT	02/2013	4	6	9	6	10	0	0	2	62	30	30	32	44	02/2013	12:43.0		02/2013
386269401	S	3835	BL	HVLT	02/2013	7	8	10	10	11	1	0	1	71	52	56	56	47	02/2013	26:57.0		02/2013
386334301	S	3222	V04	HVLT	02/2013	7	8	9	9	11	1	0	2	58	41	45	55	44	02/2013	12:37.0		02/2013
386432801	S	3836	BL	HVLT	02/2013	8	9	10	9	12	0	0	1	58	48	45	48	60	02/2013	31:07.0		02/2013
386469701	S	4020	V04	HVLT	02/2013	4	4	8	7	12	0	0	2	61	23	35	47	60	02/2013	45:04.0		02/2013
386490101	S	4021	V04	HVLT	02/2013	8	11	12	11	12	2	0	2	73	65	60	52	48	02/2013	50:24.0		02/2013
386510301	S	3119	V04	HVLT	02/2013	6	10	10	11	12	0	0	2	65	49	58	64	59	02/2013	20:20.0		02/2013
386528201	S	3076	V04	HVLT	02/2013	1	3	4	0	8	3	4	2	76	21	20	20	20	02/2013	20:13.0		02/2013
386530201	S	3468	V04	HVLT	02/2013	8	10	11	11	12	0	0	2	58	53	56	55	60	02/2013	02:57.0		02/2013
386540701	S	3443	V04	HVLT	02/2013	10	7	9	7	10	0	0	2	54	46	33	37	44	02/2013	19:41.0		02/2013
386933101	S	4121	BL	HVLT	02/2013	4	8	8	6	11	3	0	1	65	35	32	39	31	02/2013	55:36.0		02/2013
387093401	S	4036	BL	HVLT	02/2013	6	10	10	9	12	1	0	1	49	45	44	47	51	02/2013	05:12.0		02/2013
387133101	S	3171	V04	HVLT	02/2013	7	10	11	10	11	0	0	2	62	51	51	49	52	02/2013	45:53.0		02/2013
387152501	S	3309	V04	HVLT	02/2013	5	9	11	11	12	1	0	2	55	44	55	55	51	02/2013	46:43.0		02/2013
387262801	S	4122	BL	HVLT	02/2013	3	5	7	5	12	3	0	1	63	24	27	36	38	02/2013	30:03.0		02/2013
387277801	S	3506	ST	HVLT	02/2013	5	6	8	6	10	0	0	3	68	41	40	44	44	02/2013	58:14.0		02/2013
387344101	S	3471	V04	HVLT	02/2013	7	9	9	6	11	0	0	2	74	54	42	41	54	02/2013	28:37.0		02/2013
387361301	S	3530	V04	HVLT	02/2013	4	6	7	8	12	4	0	2	65	28	42	67	31	02/2013	28:08.0		02/2013
387406101	S	3085	BL	HVLT	02/2013	9	11	10	11	12	1	0	1	56	56	55	55	51	02/2013	34:03.0		02/2013
387689501	S	3770	V04	HVLT	02/2013	7	11	11	11	12	1	0	2	55	54	55	55	51	03/2013	00:22.0		03/2013
387709201	S	4019	V04	HVLT	02/2013	5	11	9	7	12	2	0	2	55	44	33	26	44	03/2013	44:34.0		03/2013
387983101	S	3758	V04	HVLT	03/2013	5	6	7	3	10	1	0	2	70	39	29	28	42	03/2013	00:22.0		03/2013
388069601	S	3955	V04	HVLT	03/2013	6	7	11	7	12	0	1	2	54	41	33	26	51	03/2013	10:55.0		03/2013
388091901	S	3709	BL	HVLT	03/2013	4	6	9	6	12	1	1	1	68	41	40	40	47	03/2013	03:18.0		03/2013
388143801	S	4031	BL	HVLT	02/2013	6	9	11	11	12	2	0	1	62	46	56	55	44	03/2013	58:26.0		03/2013
388277601	S	3860	V04	HVLT	03/2013	7	8	9	8	12	2	0	2	47	39	39	48	41	03/2013	17:50.0		03/2013
388287101	S	4123	BL	HVLT	03/2013	4	6	8	8	11	1	0	1	60	27	40	55	44	03/2013	50:01.0		03/2013
388326201	S	3442	V04	HVLT	03/2013	9	10	11	7	11	2	0	2	64	58	37	30	38	03/2013	52:19.0		03/2013
388352101	S	3059	V06	HVLT	03/2013	3	6	5	2	9	0	0	3	85	33	30	27	45	03/2013	16:06.0		03/2013
388402001	S	3636	BL	HVLT	02/2013	7	11	11	11	12	2	0	1	64	55	58	57	45	03/2013	46:17.0		03/2013
388403601	S	3968	BL	HVLT	03/2013	10	10	12	8	10	0	0	1	56	61	39	29	44	03/2013	21:25.0		03/2013
388420401	S	3173	V04	HVLT	02/2013	4	6	7	6	11	2	0	2	63	28	32	47	38	03/2013	46:18.0		03/2013
388448601	S	4112	BL	HVLT	03/2013	7	9	11	5	11	1	0	1	53	49	23	20	44	03/2013	16:51.0		03/2013
388487901	S	3470	V04	HVLT	03/2013	6	9	7	7	11	0	0	2	58	37	35	40	52	03/2013	03:59.0		03/2013
388500801	S	3456	V06	HVLT	03/2013	10	10	11	11	12	0	0	3	67	60	58	57	56	03/2013	55:25.0		03/2013
388553801	S	3708	BL	HVLT	03/2013	8	10	12	6	11	1	0	1	71	62	40	31	47	03/2013	43:26.0		03/2013
388663201	S	3207	V06	HVLT	02/2013	7	12	12	11	12	0	0	3	60	58	56	50	56	03/2013	12:37.0		03/2013
388683501	S	4113	BL	HVLT	03/2013	7	9	11	11	12	0	0	1	33	48	55	57	58	03/2013	16:19.0		03/2013
388740801	S	3482	BL	HVLT	03/2013	6	9	9	9	11	1	0	1	53	41	44	55	44	03/2013	38:37.0		03/2013
388751401	S	3324	BL	HVLT	11/2012	8	9	10	9	12	4	0	1	54	49	44	47	30	03/2013	05:47.0		03/2013
388841201	S	3915	BL	HVLT	03/2013	3	4	8	3	6	1	0	1	52	20	20	20	20	03/2013	54:34.0		03/2013
388848301	S	3591	BL	HVLT	03/2013	4	8	9	9	12	6	6	1	62	34	45	55	20	03/2013	39:51.0		03/2013
389093601	S	3058	V06	HVLT	03/2013	3	7	4	7	12	0	0	3	81	33	46	57	56	03/2013	34:04.0		03/2013
389095101	S	3559	V06	HVLT	03/2013	6	9	9	10	12	6	6	3	39	40	49	62	20	03/2013	11:55.0		03/2013
389159701	S	3969	BL	HVLT	03/2013	5	7	9	5	8	2	0	1	80	47	38	35	25	03/2013	21:59.0		03/2013
389166601	S	3970	BL	HVLT	03/2013	2	6	8	5	10	0	0	1	66	26	27	30	45	03/2013	22:26.0		03/2013
389188201	S	4022	V04	HVLT	03/2013	6	8	9	6	12	3	0	2	48	38	27	28	39	03/2013	50:52.0		03/2013
389342901	S	3074	V04	HVLT	11/2012	9	9	11	11	11	0	0	2	32	51	54	55	51	03/2013	34:05.0		03/2013
389359301	S	3075	V04	HVLT	11/2012	2	7	8	6	12	4	0	2	76	38	42	44	37	03/2013	34:04.0		03/2013
389421101	S	3444	V04	HVLT	03/2013	3	4	6	3	11	2	0	2	69	29	29	31	42	03/2013	21:01.0		03/2013
389511301	S	3131	BL	HVLT	03/2013	6	8	9	10	11	2	0	1	71	48	56	62	42	03/2013	30:37.0		03/2013
389627801	S	3160	V06	HVLT	03/2013	5	9	9	7	12	0	0	3	81	50	46	46	56	03/2013	25:53.0		03/2013
389674501	S	3637	BL	HVLT	03/2013	6	9	10	8	11	0	0	1	57	44	39	39	51	03/2013	46:18.0		03/2013
389735301	S	3234	BL	HVLT	03/2013	4	7	9	5	10	2	0	1	69	42	36	34	36	03/2013	12:38.0		03/2013
389739301	S	3235	BL	HVLT	03/2013	7	7	9	7	11	1	0	1	62	39	35	40	44	03/2013	14:34.0		03/2013
389830501	S	4033	BL	HVLT	03/2013	8	12	12	12	12	0	0	1	49	60	61	56	57	03/2013	59:11.0		03/2013
389854001	S	4035	BL	HVLT	03/2013	5	7	10	5	12	1	0	1	60	37	25	21	52	03/2013	02:41.0		03/2013
389880301	S	3558	V06	HVLT	03/2013	5	6	6	1	12	1	5	3	65	28	20	20	20	03/2013	54:12.0		03/2013
389940701	S	3624	V04	HVLT	02/2013	8	8	11	11	12	1	0	2	62	48	56	55	52	03/2013	46:18.0		03/2013
389989501	S	3186	BL	HVLT	03/2013	5	7	8	5	10	2	0	1	61	32	25	30	28	03/2013	53:31.0		03/2013
390000601	S	3077	V04	HVLT	03/2013	5	7	9	10	12	1	0	2	63	37	53	65	52	03/2013	34:05.0		03/2013
390016301	S	3622	V04	HVLT	02/2013	5	6	10	8	11	2	0	2	63	37	42	42	38	03/2013	46:18.0		03/2013
390060301	S	3793	BL	HVLT	03/2013	6	8	8	6	11	0	0	1	67	40	32	39	52	03/2013	00:23.0		03/2013
390066901	S	3773	V04	HVLT	03/2013	7	8	9	8	12	1	0	2	51	40	38	47	51	03/2013	00:23.0		03/2013
390162601	S	3621	V04	HVLT	02/2013	8	11	11	11	11	1	0	2	54	56	55	55	44	03/2013	56:54.0		03/2013
390199801	S	3605	V06	HVLT	03/2013	5	8	8	6	12	0	0	3	76	46	42	44	56	03/2013	46:59.0		03/2013
390297201	S	4115	BL	HVLT	03/2013	6	9	12	12	12	1	0	1	66	51	63	57	52	03/2013	14:58.0		03/2013
390307201	S	3328	BL	HVLT	12/2012	6	9	11	9	12	2	0	1	63	49	47	44	45	03/2013	03:22.0		03/2013
390329201	S	3818	V04	HVLT	03/2013	5	9	9	8	12	2	1	2	73	50	49	51	43	03/2013	16:44.0		03/2013
390352101	S	3862	V04	HVLT	03/2013	5	7	9	6	12	1	0	2	62	34	30	32	52	03/2013	17:50.0		03/2013
390417901	S	3132	BL	HVLT	03/2013	9	12	12	12	12	0	0	1	49	63	61	56	57	03/2013	25:58.0		03/2013
390435101	S	3455	V06	HVLT	03/2013	3	6	7	5	11	0	0	3	69	35	36	42	50	03/2013	24:36.0		03/2013
390439001	S	3050	V04	HVLT	03/2013	8	10	11	9	12	0	0	2	52	53	44	41	57	03/2013	34:06.0		03/2013
390587201	S	3028	BL	HVLT	03/2013	5	5	7	5	8	2	0	1	75	38	38	43	26	03/2013	25:33.0		03/2013
390693601	S	3863	V04	HVLT	03/2013	6	9	10	10	11	0	0	2	65	46	53	57	52	03/2013	30:41.0		03/2013
390775401	S	3387	BL	HVLT	01/2013	8	10	11	11	12	1	0	1	56	54	55	55	51	03/2013	37:19.0		03/2013
390792101	S	3060	V06	HVLT	03/2013	5	7	9	9	12	0	0	3	77	46	53	56	56	03/2013	34:06.0		03/2013
390798901	S	3304	V04	HVLT	03/2013	8	8	11	12	12	1	0	2	39	47	59	61	49	03/2013	23:27.0		03/2013
391024601	S	3185	BL	HVLT	03/2013	8	11	11	11	12	0	0	1	54	56	55	55	58	03/2013	48:49.0		03/2013
391048201	S	3417	V06	HVLT	03/2013	7	7	7	6	11	1	0	3	58	34	30	46	41	03/2013	39:49.0		03/2013
391074801	S	3800	V06	HVLT	03/2013	9	12	12	12	12	0	0	3	42	62	59	55	56	03/2013	05:31.0		03/2013
391095201	S	4126	BL	HVLT	03/2013	4	10	10	10	12	1	0	1	55	41	50	55	51	03/2013	09:53.0		03/2013
391116801	S	3593	BL	HVLT	03/2013	2	3	8	4	10	6	6	1	55	20	20	20	20	03/2013	40:18.0		03/2013
391566501	S	3251	V06	HVLT	01/2013	8	11	12	11	12	0	0	3	61	58	56	50	56	03/2013	58:47.0		05/2013
391593601	S	3156	V06	HVLT	03/2013	7	10	12	9	12	0	0	3	71	60	52	44	56	03/2013	31:23.0		03/2013
391599501	S	3665	BL	HVLT	03/2013	5	6	7	5	9	2	0	1	77	40	38	43	32	03/2013	27:25.0		03/2013
391679201	S	3086	BL	HVLT	03/2013	11	11	10	11	12	0	0	1	56	61	55	55	58	03/2013	34:07.0		03/2013
391703301	S	3087	BL	HVLT	03/2013	9	10	12	10	12	1	0	1	56	59	50	41	51	03/2013	17:47.0		03/2013
391769101	S	4135	BL	HVLT	03/2013	2	5	6	7	10	0	0	1	66	20	37	69	45	03/2013	28:53.0		06/2013
391798301	S	3083	BL	HVLT	11/2012	6	10	10	10	11	0	0	1	65	49	53	57	52	04/2013	34:07.0		04/2013
392008701	S	4114	BL	HVLT	04/2013	4	5	6	1	9	1	0	1	66	24	20	20	31	04/2013	50:32.0		04/2013
392047101	S	4038	BL	HVLT	04/2013	8	12	12	12	12	0	0	1	70	66	63	56	59	04/2013	05:18.0		04/2013
392130101	S	4034	BL	HVLT	04/2013	7	10	11	11	12	1	0	1	54	51	55	55	51	04/2013	00:09.0		04/2013
392192901	S	3252	V06	HVLT	02/2013	12	11	11	9	12	1	0	3	49	66	44	41	43	04/2013	59:25.0		05/2013
392550301	S	3914	BL	HVLT	04/2013	6	10	12	10	12	3	0	1	57	51	50	41	37	04/2013	43:12.0		04/2013
392575901	S	3916	BL	HVLT	04/2013	5	7	7	6	11	6	6	1	69	41	40	49	20	04/2013	43:12.0		04/2013
392602001	S	3651	V06	HVLT	03/2013	5	8	10	8	1	2	0	3	78	50	50	47	20	04/2013	30:50.0		04/2013
392666701	S	3711	BL	HVLT	03/2013	6	8	10	7	10	0	0	1	37	41	36	34	42	04/2013	03:22.0		04/2013
392939801	S	3771	V04	HVLT	03/2013	3	5	4	3	10	3	0	2	75	29	31	37	32	04/2013	52:42.0		04/2013
392985401	S	3419	V06	HVLT	04/2013	6	10	11	9	12	0	0	3	69	56	52	47	56	04/2013	45:37.0		04/2013
393047901	S	3838	BL	HVLT	04/2013	8	9	10	10	12	0	0	1	60	48	51	55	60	04/2013	27:32.0		04/2013
393129801	S	3972	BL	HVLT	04/2013	6	9	10	7	11	1	0	1	65	46	37	35	45	04/2013	24:15.0		04/2013
393211901	S	3189	BL	HVLT	04/2013	8	9	8	8	12	1	0	1	70	52	48	51	53	04/2013	49:15.0		04/2013
393220901	S	4085	BL	HVLT	04/2013	6	8	10	10	11	0	0	1	66	44	53	57	52	04/2013	29:46.0		04/2013
393372101	S	3666	BL	HVLT	03/2013	7	8	9	9	12	4	0	1	52	40	44	56	33	04/2013	53:32.0		04/2013
393373501	S	3188	BL	HVLT	04/2013	5	9	7	7	12	3	0	1	70	44	44	45	42	04/2013	31:04.0		04/2013
393398601	S	3851	V06	HVLT	04/2013	8	9	11	9	11	0	0	3	56	51	44	40	46	04/2013	17:50.0		04/2013
393474301	S	3174	V04	HVLT	04/2013	5	9	10	9	12	0	0	2	51	40	44	47	57	04/2013	46:36.0		04/2013
393483001	S	3415	V06	HVLT	04/2013	7	8	11	11	12	0	0	3	63	49	58	57	56	04/2013	39:11.0		04/2013
393548001	S	3386	BL	HVLT	12/2012	4	7	10	10	12	1	0	1	71	44	56	56	53	04/2013	37:01.0		04/2013
393658701	S	3710	BL	HVLT	04/2013	7	8	10	9	10	1	0	1	55	44	44	47	37	04/2013	38:14.0		04/2013
393774501	S	3078	V04	HVLT	04/2013	7	7	11	10	11	0	0	2	61	44	51	49	52	04/2013	34:08.0		04/2013
393899901	S	3592	BL	HVLT	04/2013	3	8	5	7	11	4	6	1	62	23	35	47	20	04/2013	40:06.0		04/2013
393961801	S	3445	V04	HVLT	04/2013	6	10	11	6	9	1	0	2	49	48	27	20	33	04/2013	22:23.0		04/2013
393971401	S	3088	BL	HVLT	04/2013	6	9	10	11	11	1	0	1	55	44	55	63	44	04/2013	34:08.0		04/2013
394075901	S	3310	V04	HVLT	02/2013	6	11	10	8	12	1	0	2	65	51	42	37	52	04/2013	53:00.0		04/2013
394264901	S	3446	V04	HVLT	04/2013	7	10	10	8	12	3	0	2	76	57	49	47	43	04/2013	45:39.0		04/2013
394520801	S	3532	V04	HVLT	04/2013	6	9	11	7	12	1	1	2	62	46	35	30	44	04/2013	28:40.0		04/2013
394590701	S	3016	V04	HVLT	04/2013	10	11	12	12	11	0	0	2	58	62	61	55	52	04/2013	25:34.0		04/2013
394678801	S	3458	V06	HVLT	04/2013	10	12	12	11	12	0	0	3	62	65	56	50	56	04/2013	59:23.0		04/2013
394692301	S	4086	BL	HVLT	04/2013	7	8	11	8	11	0	0	1	73	55	49	43	54	04/2013	29:49.0		04/2013
394761601	S	4136	BL	HVLT	03/2013	6	9	11	11	12	0	0	1	55	46	55	55	58	04/2013	36:18.0		06/2013
394834601	S	3120	V04	HVLT	04/2013	9	12	12	10	12	3	0	2	50	63	50	42	39	04/2013	47:43.0		04/2013
394854701	S	3105	V06	HVLT	04/2013	10	12	12	12	12	0	0	3	70	70	63	56	56	04/2013	14:45.0		04/2013
394907501	S	3106	V06	HVLT	04/2013	3	5	6	6	11	0	1	3	72	31	40	56	44	04/2013	29:35.0		04/2013
394920401	S	3089	BL	HVLT	04/2013	10	9	10	7	10	0	0	1	56	54	33	31	44	04/2013	34:09.0		04/2013
394939201	S	4139	BL	HVLT	04/2013	6	10	8	9	12	2	0	1	80	52	53	52	49	04/2013	28:25.0		06/2013
395056601	S	3794	BL	HVLT	04/2013	10	10	12	12	12	0	0	1	70	66	63	56	59	04/2013	00:26.0		04/2013
395178801	S	3061	V06	HVLT	04/2013	10	12	12	12	12	0	0	3	55	66	61	55	56	04/2013	34:09.0		04/2013
395286101	S	3237	BL	HVLT	04/2013	10	10	11	10	12	2	0	1	70	64	56	52	47	04/2013	12:39.0		04/2013
395305701	S	3659	V04	HVLT	04/2013	6	8	8	7	11	3	0	2	72	46	44	50	36	04/2013	20:37.0		04/2013
395362201	S	3664	BL	HVLT	02/2013	6	9	10	8	11	1	0	1	61	44	40	41	44	04/2013	53:32.0		04/2013
395475601	S	3134	BL	HVLT	04/2013	9	12	11	10	12	0	0	1	38	59	49	44	58	04/2013	32:12.0		04/2013
395499901	S	3224	V04	HVLT	04/2013	4	7	6	4	8	1	0	2	85	39	37	38	27	04/2013	12:39.0		04/2013
395521101	S	4116	BL	HVLT	04/2013	7	12	12	12	12	0	0	1	64	60	63	57	59	04/2013	13:59.0		04/2013
395526101	S	3638	BL	HVLT	04/2013	5	6	7	7	10	0	1	1	66	31	37	57	38	04/2013	46:20.0		04/2013
395530201	S	3029	BL	HVLT	04/2013	4	7	6	2	10	2	0	1	66	28	20	20	31	04/2013	25:34.0		04/2013
395597901	S	3600	V06	HVLT	04/2013	5	8	9	6	12	0	0	3	57	36	28	29	56	04/2013	46:21.0		04/2013
395638301	S	3819	V04	HVLT	04/2013	7	9	12	6	12	0	0	2	53	51	28	20	58	04/2013	17:10.0		04/2013
395642501	S	3795	BL	HVLT	04/2013	9	11	12	12	12	0	0	1	73	67	64	56	60	04/2013	00:26.0		04/2013
395719401	S	3190	BL	HVLT	04/2013	5	8	8	7	11	1	0	1	82	47	46	51	49	04/2013	49:28.0		04/2013
395788201	S	3625	V04	HVLT	04/2013	4	6	8	2	11	4	0	2	68	39	25	20	31	04/2013	46:20.0		04/2013
395803201	S	3601	V06	HVLT	04/2013	7	7	11	10	12	0	0	3	65	46	53	50	56	04/2013	46:20.0		04/2013
395805901	S	3608	V06	HVLT	04/2013	8	9	11	11	12	0	0	3	48	50	55	56	55	04/2013	36:45.0		04/2013
395871901	S	4117	BL	HVLT	04/2013	6	9	8	8	12	2	0	1	59	39	40	48	44	04/2013	13:22.0		04/2013
395937601	S	4124	BL	HVLT	04/2013	6	8	9	5	10	1	0	1	71	48	36	34	42	04/2013	55:55.0		04/2013
395944501	S	4127	BL	HVLT	04/2013	7	9	9	9	12	0	0	1	67	46	47	57	59	04/2013	14:37.0		06/2013
396117601	S	3573	V04	HVLT	04/2013	3	8	11	9	9	4	6	2	53	36	44	40	20	05/2013	15:17.0		05/2013
396282301	S	3460	V06	HVLT	04/2013	8	7	9	10	12	1	0	3	72	50	56	62	50	05/2013	00:20.0		05/2013
396326901	S	3852	V06	HVLT	05/2013	8	8	9	8	12	1	0	3	78	54	50	51	51	05/2013	17:51.0		05/2013
396329301	S	3002	V06	HVLT	04/2013	6	9	11	10	12	1	0	3	69	54	56	52	50	05/2013	33:46.0		05/2013
396388701	S	3607	V06	HVLT	04/2013	7	8	9	6	12	0	0	3	57	41	28	29	56	05/2013	46:21.0		05/2013
396424901	S	3191	BL	HVLT	05/2013	9	12	10	11	12	0	0	1	66	60	58	51	59	05/2013	49:44.0		05/2013
396449201	S	3332	BL	HVLT	04/2013	3	8	9	8	12	2	0	1	74	44	49	51	48	05/2013	08:49.0		05/2013
396466901	S	3333	BL	HVLT	05/2013	3	6	8	5	11	4	0	1	66	28	27	30	24	05/2013	14:33.0		05/2013
396592201	S	3459	V06	HVLT	04/2013	8	11	12	12	12	1	0	3	53	59	61	55	46	05/2013	59:42.0		05/2013
396608201	S	4118	BL	HVLT	05/2013	8	11	12	12	12	0	0	1	68	64	63	56	59	05/2013	12:23.0		05/2013
396632401	S	3109	V06	HVLT	04/2013	8	11	10	10	12	0	0	3	54	54	50	48	56	05/2013	28:16.0		05/2013
396661701	S	3108	V06	HVLT	04/2013	9	12	12	11	12	0	0	3	51	63	55	49	55	05/2013	05:43.0		05/2013
396859901	S	3390	BL	HVLT	03/2013	9	12	12	12	12	2	0	1	65	64	63	57	45	05/2013	51:52.0		05/2013
396965801	S	3385	BL	HVLT	12/2012	4	8	8	5	11	2	0	1	51	30	21	25	39	05/2013	24:04.0		05/2013
397096001	S	3389	BL	HVLT	02/2013	7	7	8	5	11	2	0	1	71	46	36	38	42	05/2013	26:32.0		05/2013
397250501	S	4125	BL	HVLT	04/2013	6	7	7	4	9	0	0	1	64	35	21	25	38	05/2013	02:00.0		05/2013
397252401	S	3383	BL	HVLT	10/2012	8	11	12	12	12	0	0	1	48	58	61	56	57	05/2013	36:24.0		05/2013
397275101	S	3457	V06	HVLT	05/2013	8	10	12	12	12	0	0	3	65	58	63	57	56	05/2013	25:11.0		05/2013
397275701	S	3418	V06	HVLT	05/2013	6	9	10	8	12	0	0	3	56	44	39	39	56	05/2013	41:40.0		05/2013
397400401	S	3392	BL	HVLT	04/2013	4	7	10	10	12	0	0	1	50	33	50	56	57	05/2013	38:28.0		05/2013
397542701	S	3871	BL	HVLT	05/2013	6	5	7	6	8	2	0	1	56	27	28	44	20	05/2013	17:52.0		05/2013
397592201	S	3288	BL	HVLT	04/2013	8	10	10	9	12	1	0	1	46	49	44	48	49	05/2013	52:57.0		05/2013
397608701	S	3290	BL	HVLT	05/2013	9	10	10	10	11	6	6	1	63	55	53	57	20	05/2013	08:31.0		05/2013
397634101	S	3570	V06	HVLT	05/2013	3	5	4	1	12	5	5	3	74	29	23	20	20	05/2013	14:25.0		05/2013
397686101	S	4037	BL	HVLT	04/2013	5	8	10	10	11	0	0	1	52	38	50	56	51	05/2013	04:37.0		05/2013
398048301	S	3175	V04	HVLT	05/2013	7	8	7	8	12	2	0	2	58	37	40	55	44	05/2013	46:53.0		05/2013
398052601	S	3668	BL	HVLT	05/2013	7	8	9	8	10	2	0	1	75	52	49	51	37	05/2013	25:14.0		05/2013
398118701	S	4051	V04	HVLT	05/2013	7	12	12	11	12	1	0	2	54	59	55	48	51	05/2013	25:52.0		05/2013
398124101	S	3917	BL	HVLT	05/2013	4	5	6	5	10	0	2	1	69	33	36	48	36	05/2013	54:45.0		05/2013
398150901	S	3004	V06	HVLT	04/2013	7	7	9	8	12	0	0	3	61	39	40	48	56	05/2013	25:35.0		05/2013
398174201	S	3003	V06	HVLT	04/2013	4	6	8	6	9	0	0	3	58	27	30	38	33	05/2013	06:26.0		05/2013
398178301	S	3301	V06	HVLT	04/2013	8	11	11	10	12	1	0	3	54	56	50	48	46	05/2013	12:48.0		05/2013
398201601	S	3604	V06	HVLT	05/2013	5	7	8	7	12	0	0	3	71	42	44	50	56	05/2013	46:21.0		05/2013
398206901	S	3001	V06	HVLT	05/2013	7	7	9	9	12	1	0	3	67	42	47	57	47	05/2013	04:34.0		05/2013
398249701	S	3900	V04	HVLT	05/2013	8	11	12	9	12	1	0	2	72	64	52	44	53	05/2013	32:19.0		05/2013
398291701	S	3901	V04	HVLT	05/2013	6	8	8	6	10	0	0	2	69	46	40	44	47	05/2013	43:13.0		05/2013
398355501	S	3565	V06	HVLT	05/2013	5	9	9	10	12	6	6	3	55	39	50	64	20	05/2013	13:17.0		05/2013
398358901	S	3653	V06	HVLT	04/2013	8	10	10	10	12	0	0	3	81	60	57	57	56	05/2013	27:13.0		05/2013
398378701	S	3225	V04	HVLT	05/2013	3	9	9	7	11	1	0	2	70	44	44	45	47	05/2013	12:40.0		05/2013
398498701	S	3226	ST	HVLT	05/2013	8	11	12	12	12	4	0	2	34	57	60	57	27	05/2013	19:13.0		05/2013
398504701	S	3564	V06	HVLT	05/2013	5	6	8	2	9	3	5	3	71	41	25	20	20	05/2013	12:58.0		05/2013
398537201	S	3107	V06	HVLT	05/2013	7	7	7	6	11	0	0	3	71	44	40	49	50	05/2013	25:30.0		05/2013
398643501	S	4036	PW	HVLT	05/2013	6	10	11	9	12	0	0	2	49	48	44	41	57	05/2013	05:13.0		05/2013
398676601	S	3448	V04	HVLT	05/2013	6	10	11	10	12	2	0	2	57	49	50	48	44	05/2013	21:36.0		05/2013
398836101	S	3821	V04	HVLT	05/2013	6	7	7	3	10	2	0	2	67	35	20	20	31	05/2013	17:45.0		05/2013
398847801	S	3312	V04	HVLT	05/2013	6	9	11	11	10	0	0	2	79	56	61	57	49	05/2013	12:46.0		05/2013
398940501	S	3018	V04	HVLT	05/2013	4	7	8	9	12	1	0	3	61	30	45	64	49	05/2013	25:36.0		05/2013
398981301	S	3660	V04	HVLT	04/2013	5	7	6	5	10	0	0	2	77	40	38	43	48	05/2013	40:48.0		05/2013
398990801	S	3820	V04	HVLT	05/2013	5	6	5	5	11	3	0	2	77	36	38	48	37	05/2013	42:04.0		05/2013
399000101	S	3902	V04	HVLT	05/2013	5	5	9	7	11	1	0	2	79	43	46	46	49	05/2013	43:13.0		05/2013
399070001	S	3110	V06	HVLT	05/2013	6	10	12	12	12	0	0	3	64	53	63	57	56	05/2013	04:11.0		05/2013
399088101	S	3122	V04	HVLT	05/2013	8	8	8	9	12	1	0	2	63	44	47	67	52	05/2013	09:34.0		05/2013
399212701	S	3314	V04	HVLT	05/2013	4	9	7	5	8	1	0	2	78	45	38	35	31	05/2013	38:55.0		05/2013
399405801	S	3796	BL	HVLT	05/2013	7	8	12	10	9	1	0	1	64	51	53	44	31	05/2013	00:02.0		05/2013
399459901	S	3792	V01	HVLT	05/2013	5	8	7	8	10	2	0	1	57	32	39	55	30	05/2013	00:27.0		05/2013
399557501	S	3066	V06	HVLT	05/2013	7	7	9	9	12	1	0	3	65	42	47	57	47	05/2013	28:45.0		05/2013
399614201	S	3112	V06	HVLT	05/2013	9	11	12	11	12	0	0	3	64	62	58	51	56	05/2013	11:24.0		05/2013
399625901	S	3111	V06	HVLT	05/2013	3	5	8	5	11	0	0	3	66	26	27	30	47	05/2013	31:08.0		05/2013
399642301	S	4023	V04	HVLT	05/2013	7	9	10	7	11	4	0	2	64	49	37	35	24	05/2013	52:02.0		05/2013
399776801	S	3512	V06	HVLT	05/2013	5	9	11	9	12	0	0	3	68	52	52	47	56	05/2013	23:09.0		05/2013
399790901	S	3611	V06	HVLT	05/2013	8	11	12	11	12	0	0	3	43	56	54	50	57	05/2013	45:56.0		05/2013
399848601	S	3609	V06	HVLT	05/2013	4	6	7	0	11	0	0	3	70	37	20	20	50	05/2013	46:22.0		05/2013
400252401	S	3854	V06	HVLT	05/2013	8	11	12	12	12	0	0	3	32	55	59	55	55	06/2013	23:51.0		06/2013
400335801	S	3654	V06	HVLT	05/2013	7	10	10	11	11	1	0	3	49	48	55	64	30	06/2013	53:33.0		06/2013
400411401	S	3420	V06	HVLT	06/2013	6	9	12	12	11	0	0	3	52	48	61	56	43	06/2013	20:42.0		06/2013
400518501	S	3260	V06	HVLT	06/2013	6	7	9	8	12	1	0	3	65	40	42	49	47	06/2013	59:39.0		06/2013
400592601	S	3021	V04	HVLT	06/2013	7	8	12	10	12	1	0	2	65	51	53	44	52	06/2013	25:36.0		06/2013
400680701	S	3822	V04	HVLT	06/2013	3	6	9	4	11	2	0	2	57	27	20	20	37	06/2013	18:37.0		06/2013
400747401	S	4094	ST	HVLT	06/2013	5	6	7	3	4	0	0	2	77	40	31	29	20	06/2013	35:53.0		06/2013
400920301	S	3371	V04	HVLT	02/2013	7	8	11	8	11	3	0	2	69	54	48	43	36	06/2013	33:26.0		06/2013
401144301	S	3067	V06	HVLT	06/2013	5	8	8	4	12	1	0	3	76	46	34	33	51	06/2013	40:03.0		06/2013
401185001	S	3064	V06	HVLT	06/2013	8	9	11	9	12	0	0	3	62	51	45	43	56	06/2013	34:11.0		06/2013
401202201	S	3777	V04	HVLT	06/2013	4	6	7	6	12	2	0	1	63	28	32	47	45	06/2013	00:27.0		06/2013
401205701	S	3776	V04	HVLT	06/2013	5	5	10	10	12	0	0	2	64	35	53	57	59	06/2013	00:28.0		06/2013
401287801	S	3375	V04	HVLT	06/2013	10	11	12	11	12	0	0	2	51	63	55	49	57	06/2013	21:56.0		06/2013
401484701	S	4056	V04	HVLT	06/2013	8	10	9	10	12	2	0	2	65	51	53	57	45	06/2013	31:59.0		06/2013
401541001	S	3079	V04	HVLT	06/2013	4	4	6	4	11	1	0	2	69	31	33	40	47	06/2013	34:11.0		06/2013
401674901	S	3206	V06	HVLT	06/2013	11	12	12	12	12	0	0	3	33	66	60	57	54	06/2013	12:40.0		06/2013
402004101	S	3775	V04	HVLT	05/2013	6	9	9	10	12	0	0	2	63	44	53	65	59	06/2013	00:28.0		06/2013
402018501	S	3853	V06	HVLT	06/2013	9	10	11	10	12	1	0	3	48	55	50	48	43	06/2013	21:30.0		06/2013
402231501	S	3606	V06	HVLT	05/2013	8	10	11	11	12	0	0	3	52	53	55	56	55	06/2013	46:22.0		06/2013
402261401	S	3627	V04	HVLT	05/2013	6	8	10	10	12	0	0	2	60	41	51	55	60	06/2013	53:47.0		06/2013
402306301	S	3472	V04	HVLT	06/2013	7	8	11	9	11	0	0	2	62	46	45	43	52	06/2013	04:19.0		06/2013
402349101	S	3956	V04	HVLT	06/2013	3	3	11	4	10	3	1	2	64	28	21	20	20	06/2013	11:18.0		06/2013
402437301	S	3356	V06	HVLT	06/2013	6	8	8	7	9	0	0	3	77	48	45	51	40	06/2013	45:14.0		06/2013
402479801	S	3320	V04	HVLT	05/2013	7	11	12	12	12	1	0	2	56	56	61	55	51	06/2013	52:47.0		04/2014
402497001	S	3123	ST	HVLT	06/2013	8	8	9	8	12	1	0	2	70	52	48	51	53	06/2013	35:03.0		06/2013
402513501	S	3319	V04	HVLT	05/2013	7	11	10	12	10	2	1	2	54	51	61	62	23	06/2013	12:26.0		04/2014
402547801	S	3823	V04	HVLT	06/2013	8	12	12	11	12	0	0	2	58	60	56	50	60	06/2013	20:29.0		06/2013
402706301	S	3400	V08	HVLT	06/2013	8	12	11	11	12	1	0	4	42	57	54	50	49	06/2013	40:04.0		06/2013
402812001	S	3802	V06	HVLT	06/2013	1	3	6	0	10	1	1	3	72	23	20	20	32	06/2013	21:21.0		06/2013
402847301	S	3461	V06	HVLT	06/2013	8	8	9	10	12	0	0	3	64	46	53	65	56	06/2013	00:49.0		06/2013
402852601	S	3422	V06	HVLT	06/2013	6	10	11	12	12	0	0	3	59	48	61	62	56	06/2013	46:13.0		06/2013
403044101	S	3178	V04	HVLT	06/2013	6	9	8	7	11	0	0	2	72	48	44	45	53	06/2013	29:03.0		06/2013
403174401	S	3865	V04	HVLT	06/2013	6	6	6	2	10	2	0	2	78	41	27	24	37	06/2013	17:52.0		06/2013
403176201	S	3779	V04	HVLT	06/2013	7	12	12	10	12	0	0	2	57	59	50	41	58	06/2013	05:43.0		06/2013
403207701	S	3354	V06	HVLT	03/2013	7	9	10	9	11	0	0	3	71	54	52	51	50	06/2013	42:51.0		06/2013
403251801	S	4054	V04	HVLT	06/2013	7	10	12	8	12	0	0	2	63	55	42	33	59	06/2013	28:34.0		06/2013
403324001	S	3421	V06	HVLT	06/2013	10	10	11	10	11	0	0	3	41	57	49	49	43	06/2013	54:51.0		06/2013
403325701	S	3850	V06	HVLT	04/2013	8	10	11	11	12	0	0	3	52	53	55	56	55	06/2013	30:59.0		06/2013
403466701	S	3778	V04	HVLT	06/2013	6	10	11	10	12	0	0	2	53	49	50	48	58	06/2013	00:25.0		06/2013
403483801	S	3751	V06	HVLT	06/2013	5	3	5	3	11	0	1	3	70	29	29	36	44	06/2013	00:28.0		06/2013
403519501	S	3629	V04	HVLT	06/2013	6	8	9	7	12	0	0	3	54	39	33	37	56	06/2013	46:23.0		06/2013
403539801	S	3020	V04	HVLT	05/2013	5	6	5	7	9	1	0	2	75	36	45	64	37	06/2013	25:36.0		06/2013
403574901	S	3008	V06	HVLT	06/2013	6	6	9	8	12	0	0	3	83	47	51	54	63	06/2013	25:37.0		06/2013
403586801	S	3358	V06	HVLT	03/2013	8	9	11	10	12	0	0	3	50	50	50	48	55	06/2013	56:50.0		06/2013
403602001	S	3165	V06	HVLT	06/2013	8	10	10	10	12	0	0	3	60	51	51	55	56	06/2013	45:03.0		06/2013
403856001	S	3318	V04	HVLT	04/2013	8	10	9	8	12	0	0	2	65	51	42	42	59	07/2013	58:15.0		04/2014
403974601	S	3855	V06	HVLT	07/2013	9	11	11	9	12	0	0	3	50	58	44	41	55	07/2013	17:53.0		07/2013
404152501	S	3428	V06	HVLT	07/2013	10	12	12	12	11	0	0	3	60	65	61	55	49	07/2013	53:52.0		07/2013
404186501	S	4058	V04	HVLT	07/2013	3	6	9	7	11	1	0	2	63	31	37	41	45	07/2013	32:29.0		07/2013
404250901	S	3804	V06	HVLT	07/2013	8	11	12	11	12	0	0	3	62	58	56	50	56	07/2013	06:36.0		07/2013
404261001	S	3430	V06	HVLT	07/2013	8	10	11	11	12	0	0	3	55	54	55	55	56	07/2013	06:56.0		07/2013
404350501	S	3614	V06	HVLT	07/2013	5	9	10	10	1	0	0	3	64	44	53	57	20	07/2013	46:23.0		07/2013
404432201	S	3567	V06	HVLT	07/2013	6	9	9	9	12	5	6	3	67	44	47	57	20	07/2013	13:47.0		07/2013
404520101	S	3361	V06	HVLT	07/2013	9	11	12	12	12	0	0	3	58	60	61	55	56	07/2013	16:14.0		07/2013
404534701	S	3515	V06	HVLT	07/2013	6	9	11	10	12	1	0	3	75	55	56	52	51	07/2013	24:20.0		07/2013
404554701	S	3351	V06	HVLT	03/2013	7	9	9	7	12	0	0	3	69	52	44	45	56	07/2013	23:28.0		07/2013
404629001	S	3378	V04	HVLT	07/2013	8	11	10	10	11	0	0	2	49	53	50	48	51	07/2013	35:26.0		07/2013
404656901	S	3372	V04	HVLT	02/2013	8	11	12	11	12	1	0	2	72	64	60	52	53	07/2013	33:45.0		07/2013
404767501	S	3585	V04	HVLT	07/2013	7	9	10	7	11	5	6	2	50	45	32	31	20	07/2013	36:10.0		07/2013
404819301	S	60015	BL	HVLT	07/2013	3	7	7	3	9	1	0	1	80	39	31	29	37	07/2013	32:44.0		07/2013
404833301	S	3227	V04	HVLT	07/2013	8	10	12	12	12	0	0	2	51	55	61	56	57	07/2013	12:41.0		07/2013
404857001	S	3582	V04	HVLT	07/2013	8	9	10	9	12	6	6	2	64	51	47	50	20	07/2013	35:36.0		07/2013
404905001	S	3403	V08	HVLT	07/2013	4	7	6	3	12	2	0	4	71	37	29	28	47	07/2013	40:47.0		07/2013
405014301	S	3424	V06	HVLT	07/2013	6	11	12	12	12	0	0	3	66	55	63	57	56	07/2013	47:19.0		07/2013
405075101	S	3176	V04	HVLT	07/2013	5	9	11	10	12	3	0	2	62	44	51	49	36	07/2013	47:10.0		07/2013
405133701	S	3867	V04	HVLT	07/2013	5	8	7	5	9	1	0	2	72	42	36	38	36	07/2013	29:42.0		07/2013
405153201	S	3423	V06	HVLT	07/2013	3	4	5	5	10	0	0	3	71	27	36	56	44	07/2013	46:49.0		07/2013
405199501	S	3228	V04	HVLT	07/2013	7	9	10	11	12	0	0	2	68	54	60	61	59	07/2013	12:42.0		07/2013
405210001	S	3230	V04	HVLT	07/2013	4	7	8	6	11	1	0	2	70	41	40	44	47	07/2013	12:42.0		07/2013
405352301	S	3613	V06	HVLT	07/2013	9	8	12	11	12	0	0	3	57	54	55	48	56	07/2013	46:23.0		07/2013
405433501	S	3404	V08	HVLT	07/2013	10	12	12	11	12	1	0	4	58	65	56	50	52	07/2013	41:44.0		07/2013
405513801	S	3700	V04	HVLT	07/2013	3	6	7	7	10	1	0	2	63	26	37	57	38	07/2013	43:47.0		07/2013
405532101	S	3212	V06	HVLT	07/2013	8	10	11	11	11	0	0	3	58	53	56	55	49	07/2013	47:12.0		07/2013
405577201	S	4052	V04	HVLT	07/2013	6	8	5	6	9	1	0	2	67	33	32	39	31	07/2013	26:23.0		07/2013
405647801	S	3537	V04	HVLT	07/2013	7	8	10	11	12	2	0	2	43	42	54	61	41	07/2013	29:38.0		07/2013
405654801	S	3313	V04	HVLT	07/2013	5	7	8	4	11	2	0	2	70	42	33	31	42	07/2013	41:32.0		04/2014
405865401	S	3080	V04	HVLT	07/2013	6	7	6	5	11	1	0	2	81	43	38	42	49	07/2013	34:12.0		07/2013
405891701	S	3182	ST	HVLT	07/2013	8	10	11	11	12	0	0	2	55	54	55	55	58	07/2013	31:23.0		07/2013
405933701	S	4055	V04	HVLT	07/2013	3	6	6	5	9	1	2	2	70	33	36	48	25	07/2013	31:30.0		07/2013
405966401	S	3406	V08	HVLT	07/2013	9	9	11	11	12	0	0	4	37	52	55	57	58	07/2013	42:13.0		07/2013
406065801	S	3701	V04	HVLT	07/2013	6	10	10	12	12	0	0	2	47	44	59	68	57	07/2013	03:10.0		07/2013
406113001	S	4053	V04	HVLT	07/2013	7	12	12	12	12	0	0	2	49	58	61	56	57	07/2013	27:19.0		07/2013
406131301	S	3264	V06	HVLT	07/2013	4	6	9	8	12	0	0	3	62	30	40	48	56	07/2013	59:49.0		07/2013
406131901	S	3957	V04	HVLT	07/2013	4	6	7	4	11	2	0	2	69	37	33	35	42	07/2013	18:13.0		07/2013
406142201	S	4092	V04	HVLT	07/2013	5	7	8	9	12	0	0	2	78	45	53	63	62	07/2013	40:40.0		07/2013
406148301	S	3612	V06	HVLT	07/2013	8	9	11	12	12	0	0	3	69	58	63	61	56	07/2013	46:24.0		07/2013
406339101	S	3702	V04	HVLT	07/2013	2	7	7	0	10	2	0	2	72	35	20	20	36	07/2013	03:15.0		07/2013
406410701	S	3401	V08	HVLT	07/2013	7	11	12	10	12	1	0	4	59	55	51	43	52	07/2013	40:27.0		07/2013
406625001	S	3215	V06	HVLT	07/2013	6	3	8	5	8	0	0	3	71	37	36	38	32	07/2013	12:43.0		07/2013
406636601	S	3068	V06	HVLT	07/2013	6	9	12	10	12	0	0	3	72	56	56	48	56	07/2013	34:13.0		07/2013
406891301	S	3231	V04	HVLT	08/2013	8	7	9	9	11	0	0	2	56	41	44	55	51	08/2013	12:44.0		08/2013
406892201	S	3124	V04	HVLT	07/2013	9	11	12	12	11	2	0	2	58	60	61	55	36	08/2013	56:21.0		08/2013
406897501	S	3125	V04	HVLT	07/2013	6	11	12	10	11	0	0	2	47	51	49	44	49	08/2013	05:46.0		08/2013
406901201	S	3115	V06	HVLT	07/2013	3	6	9	10	12	0	0	3	63	31	53	65	56	08/2013	44:34.0		08/2013
406905501	S	3113	V06	HVLT	07/2013	4	6	8	6	12	1	0	3	61	27	30	38	49	08/2013	53:27.0		08/2013
406922001	S	3069	V06	HVLT	08/2013	10	12	12	12	12	0	0	3	55	66	61	55	56	08/2013	34:13.0		08/2013
406958401	S	3217	V06	HVLT	08/2013	5	8	6	6	10	0	0	3	71	41	40	44	44	08/2013	12:43.0		08/2013
406989001	S	3586	V04	HVLT	08/2013	6	8	10	10	12	3	6	2	63	44	53	57	20	08/2013	36:27.0		08/2013
407078401	S	4001	V06	HVLT	06/2013	9	11	12	12	12	0	0	3	51	60	61	56	55	08/2013	37:25.0		08/2013
407109201	S	3572	V06	HVLT	07/2013	7	10	11	7	11	6	6	3	59	51	35	30	20	08/2013	14:57.0		08/2013
407171501	S	3180	V04	HVLT	07/2013	7	10	12	10	12	0	0	2	61	53	51	43	60	08/2013	47:45.0		08/2013
407195101	S	3211	V06	HVLT	08/2013	4	7	6	7	11	2	0	3	63	28	37	57	28	08/2013	39:30.0		08/2013
407319901	S	3868	V04	HVLT	08/2013	5	6	8	5	10	1	0	2	70	41	36	38	42	08/2013	30:22.0		08/2013
407357201	S	3429	V06	HVLT	08/2013	5	7	8	7	11	0	0	3	67	35	37	48	47	08/2013	54:42.0		08/2013
407390001	S	3781	V04	HVLT	07/2013	4	8	9	5	10	0	0	2	73	46	38	35	48	08/2013	00:29.0		08/2013
407397601	S	4057	V04	HVLT	08/2013	8	6	9	9	11	0	0	2	62	39	45	55	52	08/2013	32:15.0		08/2013
407405501	S	3780	V04	HVLT	07/2013	8	8	10	7	11	0	0	2	71	54	44	41	53	08/2013	00:29.0		08/2013
407413201	S	3209	V06	HVLT	07/2013	6	7	7	2	10	1	0	3	70	42	25	21	38	08/2013	12:44.0		08/2013
407479001	S	3023	V04	HVLT	07/2013	6	9	11	10	12	0	0	2	72	54	56	52	59	08/2013	25:37.0		08/2013
407643901	S	3825	V04	HVLT	08/2013	8	9	12	11	12	1	0	2	59	53	56	50	52	08/2013	21:20.0		08/2013
407738801	S	4091	V04	HVLT	08/2013	8	12	12	12	12	0	0	2	69	66	63	56	59	08/2013	33:26.0		08/2013
407748701	S	4093	V04	HVLT	08/2013	6	10	10	10	12	0	0	2	52	45	50	56	57	08/2013	55:29.0		08/2013
407839301	S	3569	V06	HVLT	08/2013	6	9	10	10	11	6	6	3	42	42	49	55	20	08/2013	53:46.0		08/2013
407874301	S	3805	V06	HVLT	08/2013	9	8	10	10	12	0	0	3	58	48	51	55	56	08/2013	42:20.0		08/2013
407890201	S	3806	V06	HVLT	08/2013	9	11	11	11	12	0	0	3	61	58	56	55	56	08/2013	06:54.0		08/2013
407944301	S	3571	V06	HVLT	08/2013	5	9	12	7	12	4	6	3	47	44	35	27	20	08/2013	14:42.0		08/2013
408100001	S	3181	V04	HVLT	08/2013	8	7	10	8	12	2	0	2	68	52	48	46	47	08/2013	48:02.0		08/2013
408170101	S	3179	V04	HVLT	08/2013	8	9	11	8	11	1	0	2	52	50	38	33	45	08/2013	47:29.0		08/2013
408285301	S	3788	V03	HVLT	08/2013	10	11	12	12	12	1	0	2	61	62	61	55	52	08/2013	27:27.0		01/2015
408310401	S	3789	V03	HVLT	08/2013	9	12	11	11	12	1	0	2	58	60	56	50	52	08/2013	13:00.0		01/2015
408662301	S	3584	V04	HVLT	08/2013	7	6	7	6	11	4	6	2	44	30	30	46	20	08/2013	55:26.0		08/2013
408879601	S	4070	V04	HVLT	08/2013	6	7	9	6	12	3	0	2	80	49	42	40	43	08/2013	00:56.0		08/2013
409261801	S	3229	V04	HVLT	08/2013	5	9	8	9	12	0	0	2	74	48	53	56	60	08/2013	12:45.0		08/2013
409465701	S	3953	ST	HVLT	08/2013	7	9	9	7	12	0	0	3	55	44	33	37	56	08/2013	26:32.0		08/2013
409473501	S	3808	V06	HVLT	08/2013	6	5	10	6	12	1	2	3	59	34	30	27	33	08/2013	08:04.0		08/2013
409491801	S	4071	V04	HVLT	08/2013	4	9	8	11	12	0	0	2	59	34	56	71	60	08/2013	58:42.0		09/2013
409494201	S	3903	ST	HVLT	08/2013	3	6	7	7	10	1	0	2	72	35	44	56	42	08/2013	42:01.0		08/2013
409664801	S	4024	V04	HVLT	08/2013	6	8	9	9	12	1	0	2	73	50	53	56	54	09/2013	52:27.0		09/2013
410788601	S	3380	V04	HVLT	08/2013	5	10	8	8	12	0	0	2	71	48	48	46	59	09/2013	35:53.0		09/2013
410908301	S	3856	V06	HVLT	09/2013	3	6	9	9	12	0	0	3	69	39	52	56	56	09/2013	17:54.0		09/2013
410919001	S	3866	V04	HVLT	09/2013	7	10	10	9	12	0	0	2	54	49	44	47	58	09/2013	30:03.0		09/2013
410941701	S	3473	V04	HVLT	09/2013	7	11	12	12	12	1	0	2	56	56	61	55	51	09/2013	04:59.0		09/2013
411014901	S	3516	V06	HVLT	09/2013	7	6	7	9	12	0	0	3	80	45	53	71	56	09/2013	24:17.0		09/2013
411081701	S	4090	V04	HVLT	09/2013	6	7	9	6	10	2	0	2	58	37	30	32	28	09/2013	32:57.0		09/2013
411089101	S	4025	V04	HVLT	08/2013	7	9	9	8	12	2	1	2	50	43	38	47	39	09/2013	53:52.0		09/2013
411102001	S	4059	V04	HVLT	09/2013	8	10	12	12	12	0	0	2	47	53	59	55	57	09/2013	32:42.0		09/2013
411106701	S	4096	V04	HVLT	09/2013	4	5	7	6	8	0	0	2	50	20	27	44	33	09/2013	36:20.0		09/2013
411126001	S	3161	V06	HVLT	08/2013	7	9	9	8	12	0	0	3	46	42	39	48	57	09/2013	20:30.0		09/2013
411140001	S	3114	V06	HVLT	08/2013	8	9	12	11	12	0	0	3	65	55	58	51	56	09/2013	15:58.0		09/2013
411285201	S	3168	V06	HVLT	08/2013	11	11	12	11	12	1	0	2	65	66	58	51	52	09/2013	45:21.0		09/2013
411496301	S	3661	V04	HVLT	08/2013	9	12	12	12	12	0	0	2	61	62	61	55	60	09/2013	30:17.0		09/2013
411545701	S	4005	V06	HVLT	09/2013	8	7	11	11	12	0	0	3	74	55	60	56	56	09/2013	53:18.0		09/2013
411556101	S	90456	BL	HVLT	09/2013	3	8	7	0	10	0	0	1	82	41	20	20	49	09/2013	10:24.0		09/2013
411558301	S	4004	V06	HVLT	09/2013	7	9	11	12	12	0	0	3	66	51	63	64	56	09/2013	22:09.0		09/2013
411654501	S	3615	V06	HVLT	08/2013	8	9	11	10	12	1	0	3	68	58	56	52	50	09/2013	46:24.0		09/2013
411675501	S	3475	V04	HVLT	09/2013	5	7	10	8	12	3	0	2	49	35	38	39	39	09/2013	05:16.0		09/2013
411929401	S	3752	V06	HVLT	08/2013	6	6	4	5	10	0	0	3	54	22	23	41	37	09/2013	00:30.0		09/2013
411946501	S	3755	V06	HVLT	09/2013	9	11	12	11	12	0	0	3	50	60	55	49	55	09/2013	00:31.0		09/2013
412008001	S	3366	V04	HVLT	09/2012	7	7	10	9	11	1	0	2	62	41	45	48	44	09/2013	31:25.0		09/2013
412031101	S	3859	V06	HVLT	09/2013	9	10	10	11	12	0	0	3	61	53	56	62	56	09/2013	43:57.0		09/2013
412039601	S	3824	V04	HVLT	09/2013	5	10	12	12	0	0	0	2	56	49	61	55	20	09/2013	46:10.0		09/2013
412103801	S	3366	V06	HVLT	09/2013	8	9	12	11	12	0	0	3	63	55	58	51	56	09/2013	31:25.0		09/2013
412196801	S	3803	V06	HVLT	09/2013	7	10	10	10	11	0	0	3	71	56	56	56	50	09/2013	37:25.0		09/2013
412222101	S	60002	BL	HVLT	09/2013	5	9	8	0	12	3	0	1	77	48	20	20	43	09/2013	12:45.0		09/2013
412245601	S	3024	V04	HVLT	08/2013	6	10	11	11	12	1	0	2	53	49	55	55	51	09/2013	25:38.0		09/2013
412256301	S	3011	V06	HVLT	09/2013	7	10	12	12	12	0	0	3	34	52	60	57	54	09/2013	45:37.0		09/2013
412261501	S	3009	V06	HVLT	07/2013	4	8	10	7	12	0	0	3	85	49	48	45	63	09/2013	25:38.0		09/2013
412274201	S	3022	V04	HVLT	07/2013	6	8	9	8	12	0	0	2	59	39	40	48	60	09/2013	52:24.0		09/2013
412342601	S	4026	V04	HVLT	09/2013	4	5	7	4	12	2	0	2	76	36	34	36	48	09/2013	54:40.0		09/2013
412394701	S	3462	V06	HVLT	09/2013	11	12	12	12	12	0	0	3	46	65	59	55	57	09/2013	16:15.0		09/2013
412430901	S	3563	V06	HVLT	09/2013	6	8	10	10	11	6	6	3	62	41	51	55	20	09/2013	12:39.0		09/2013
412464301	S	3587	V04	HVLT	09/2013	5	10	11	10	12	5	6	2	53	46	50	48	20	09/2013	36:41.0		09/2013
412606401	S	3128	ST	HVLT	09/2013	12	12	12	12	12	0	0	2	61	69	61	55	60	09/2013	13:12.0		09/2013
412691901	S	3216	V06	HVLT	09/2013	8	9	11	11	12	0	0	3	54	51	55	55	56	09/2013	12:46.0		09/2013
412726201	S	3166	V06	HVLT	09/2013	8	8	9	8	10	1	0	3	61	44	40	48	33	09/2013	34:50.0		09/2013
412777201	S	3162	V06	HVLT	09/2013	4	7	8	7	12	1	0	3	63	33	37	48	47	09/2013	48:12.0		09/2013
412805201	S	3826	V04	HVLT	08/2013	1	4	5	2	9	2	0	2	78	25	27	27	31	09/2013	22:34.0		09/2013
412815401	S	3828	V04	HVLT	09/2013	7	7	11	8	11	4	0	2	78	54	50	43	31	09/2013	23:29.0		09/2013
412863201	S	3214	V06	HVLT	09/2013	3	3	3	0	10	0	0	3	80	24	20	20	46	09/2013	12:46.0		09/2013
412933401	S	3476	V04	HVLT	09/2013	6	9	10	7	11	3	0	2	66	46	37	35	31	09/2013	53:47.0		09/2013
412955401	S	3656	V06	HVLT	08/2013	7	9	9	8	10	0	0	3	81	54	50	51	46	09/2013	53:34.0		09/2013
412980201	S	4010	V06	HVLT	09/2013	6	6	10	10	12	0	0	3	44	35	49	55	57	09/2013	39:10.0		09/2013
412987101	S	3126	ST	HVLT	09/2013	6	9	11	11	12	1	0	2	65	49	58	57	52	09/2013	57:24.0		09/2013
413010701	S	3410	V08	HVLT	09/2013	9	11	11	11	12	0	0	4	77	65	60	56	60	09/2013	44:01.0		09/2013
413198301	S	3757	V06	HVLT	09/2013	2	4	4	5	10	0	0	3	72	23	36	69	44	09/2013	00:31.0		09/2013
413211001	S	3807	V06	HVLT	09/2013	8	10	11	12	12	0	0	3	75	61	64	60	56	09/2013	42:41.0		09/2013
413240301	S	3904	ST	HVLT	09/2013	3	7	6	0	10	1	2	2	72	35	20	20	31	09/2013	42:15.0		09/2013
413340601	S	3433	V06	HVLT	09/2013	5	7	7	4	11	0	0	3	83	43	37	38	57	10/2013	06:57.0		10/2013
413343401	S	3359	V06	HVLT	09/2013	6	7	8	5	11	0	0	3	74	46	38	39	51	10/2013	47:13.0		10/2013
413374201	S	3665	ST	HVLT	08/2013	5	5	7	7	8	1	0	2	77	38	45	56	32	10/2013	27:26.0		10/2013
413425901	S	3010	V06	HVLT	07/2013	5	6	8	9	12	0	0	3	49	28	44	66	55	10/2013	25:38.0		10/2013
413453601	S	3407	V08	HVLT	10/2013	7	8	11	8	11	1	0	4	68	54	48	43	47	10/2013	43:09.0		10/2013
413566801	S	3377	V04	HVLT	08/2013	11	12	12	12	12	0	0	2	54	68	61	55	58	10/2013	35:08.0		10/2013
413714901	S	3432	V06	HVLT	10/2013	6	9	10	9	12	1	0	3	65	46	47	50	47	10/2013	06:19.0		10/2013
413831701	S	3829	V04	HVLT	10/2013	7	9	11	10	11	0	0	2	68	56	56	52	53	10/2013	24:22.0		10/2013
413938501	S	3811	V06	HVLT	10/2013	7	8	10	7	11	0	0	3	69	52	44	41	50	10/2013	09:28.0		10/2013
414024801	S	3367	V06	HVLT	08/2013	9	12	12	12	12	0	0	3	47	61	59	55	57	10/2013	31:46.0		10/2013
414107901	S	3325	V04	HVLT	10/2013	7	9	10	9	12	1	0	2	67	49	47	50	52	10/2013	48:00.0		10/2013
414237301	S	3072	V06	HVLT	10/2013	9	9	12	12	12	0	0	3	49	55	61	56	55	10/2013	34:16.0		10/2013
414315001	S	4027	V04	HVLT	09/2013	6	9	11	9	11	0	0	2	67	49	47	44	52	10/2013	55:07.0		10/2013
414321901	S	3101	V04	HVLT	09/2013	8	12	12	12	12	1	0	2	51	60	61	56	51	10/2013	13:30.0		10/2013
414375001	S	3784	V04	HVLT	10/2013	6	8	10	7	11	4	0	1	55	41	33	31	23	10/2013	00:32.0		10/2013
414398801	S	3431	V06	HVLT	10/2013	6	5	9	8	9	0	0	3	63	35	42	49	28	10/2013	55:12.0		10/2013
414500201	S	3758	V06	HVLT	10/2013	6	3	7	5	10	0	0	3	71	35	36	42	44	10/2013	00:32.0		10/2013
414532601	S	3950	V06	HVLT	08/2013	6	7	9	10	11	1	0	2	45	35	49	62	41	10/2013	08:48.0		10/2013
414643001	S	3082	V04	HVLT	10/2013	7	9	6	8	12	1	0	2	66	40	42	49	52	10/2013	34:16.0		10/2013
414716201	S	3365	V06	HVLT	10/2013	8	10	12	10	11	0	0	3	51	55	50	42	43	10/2013	31:03.0		10/2013
414842001	S	3409	V08	HVLT	10/2013	8	10	10	9	12	1	0	4	66	53	47	50	52	10/2013	43:41.0		10/2013
414870201	S	3952	V06	HVLT	10/2013	6	10	10	10	12	0	0	3	71	54	56	56	56	10/2013	24:00.0		10/2013
414899701	S	4029	V04	HVLT	10/2013	8	10	12	12	12	0	0	2	49	55	61	56	57	10/2013	56:21.0		10/2013
414929001	S	3364	V06	HVLT	07/2013	8	11	11	12	12	0	0	3	41	54	59	61	56	10/2013	23:49.0		10/2013
415016901	S	3538	ST	HVLT	10/2013	6	7	9	9	12	1	0	2	71	46	52	56	53	10/2013	29:52.0		10/2013
415054401	S	3434	V06	HVLT	10/2013	8	10	11	12	12	0	0	3	55	54	61	62	56	10/2013	07:34.0		10/2013
415297401	S	3464	V06	HVLT	10/2013	7	10	12	12	12	0	0	3	53	54	61	55	56	10/2013	01:21.0		10/2013
415503001	S	3129	V04	HVLT	10/2013	5	11	11	9	11	2	0	2	57	49	44	40	37	10/2013	41:55.0		10/2013
415625301	S	3272	V06	HVLT	10/2013	8	10	11	12	12	0	0	3	41	52	59	61	56	10/2013	07:57.0		12/2013
415638701	S	3282	V04	HVLT	09/2013	5	8	11	11	12	0	0	2	63	44	58	57	59	10/2013	01:53.0		10/2013
415693801	S	3270	V06	HVLT	10/2013	4	7	9	5	10	0	0	3	56	32	23	20	37	10/2013	32:27.0		10/2013
415694001	S	3408	V06	HVLT	10/2013	10	11	11	11	12	0	0	3	41	59	54	55	56	10/2013	35:23.0		10/2013
415742501	S	3603	V06	HVLT	10/2013	8	11	10	9	12	0	0	3	60	53	45	43	56	10/2013	44:46.0		10/2013
415778401	S	3381	V04	HVLT	08/2013	5	5	7	3	6	0	0	2	52	22	20	20	20	10/2013	33:11.0		10/2013
415865601	S	3756	V06	HVLT	10/2013	5	10	9	10	12	0	0	3	67	44	53	57	56	10/2013	24:34.0		10/2013
415904701	S	3619	V06	HVLT	10/2013	9	11	12	12	12	0	0	3	34	59	60	57	54	10/2013	46:25.0		10/2013
415944401	S	3705	V04	HVLT	10/2013	9	8	9	7	12	1	0	2	66	49	37	41	52	10/2013	50:56.0		10/2013
416029001	S	3788	V04	HVLT	10/2013	11	11	12	12	12	0	0	2	61	65	61	55	60	10/2013	27:28.0		10/2013
416212801	S	12224	BL	HVLT	10/2013	5	6	7	7	12	2	0	1	66	31	37	57	45	10/2013	12:48.0		10/2013
416356801	S	3574	V06	HVLT	10/2013	7	10	10	12	12	6	6	3	67	51	63	72	20	10/2013	15:30.0		10/2013
416485201	S	3960	ST	HVLT	11/2013	8	11	11	0	12	0	0	2	53	56	20	20	58	11/2013	07:13.0		11/2013
416548101	S	3269	ST	HVLT	10/2013	8	11	12	11	12	0	0	3	62	58	56	50	56	11/2013	00:08.0		11/2013
416559501	S	3540	V04	HVLT	10/2013	8	8	8	9	11	2	0	2	65	44	47	67	38	11/2013	30:22.0		11/2013
416653101	S	3218	V06	HVLT	10/2013	6	6	6	6	11	1	0	3	65	31	32	57	37	11/2013	12:49.0		11/2013
416746501	S	4078	ST	HVLT	10/2013	11	12	11	11	11	1	0	2	70	70	60	52	47	11/2013	00:38.0		11/2013
416755501	S	3517	V06	HVLT	11/2013	7	10	11	9	12	0	0	3	47	49	44	43	57	11/2013	24:35.0		11/2013
416758301	S	4073	V04	HVLT	09/2013	5	9	11	9	12	0	0	2	48	43	44	41	57	11/2013	27:58.0		11/2013
416821201	S	3183	V04	HVLT	10/2013	4	9	8	6	11	0	0	2	65	37	32	33	52	11/2013	29:04.0		11/2013
416837801	S	3704	V04	HVLT	11/2013	6	7	9	9	12	0	0	2	63	40	47	57	59	11/2013	47:57.0		11/2013
416848801	S	3812	V06	HVLT	10/2013	4	7	7	8	10	0	0	3	66	31	42	67	37	11/2013	37:11.0		11/2013
416862401	S	3426	V06	HVLT	11/2013	8	10	8	8	11	1	0	3	70	54	48	46	44	11/2013	53:24.0		11/2013
416982101	S	3813	V06	HVLT	10/2013	7	7	7	8	12	0	0	3	67	37	42	67	56	11/2013	10:41.0		11/2013
416991401	S	3831	V04	HVLT	11/2013	7	10	12	12	12	0	0	2	76	61	64	56	60	11/2013	25:53.0		11/2013
416997801	S	4072	V04	HVLT	08/2013	6	12	11	11	12	0	0	2	58	53	56	50	60	11/2013	17:59.0		11/2013
417068401	S	4064	V04	HVLT	10/2013	6	10	10	10	12	1	0	2	73	55	56	56	54	11/2013	29:34.0		11/2013
417146601	S	4012	V06	HVLT	11/2013	6	10	12	11	12	0	0	3	52	50	55	49	55	11/2013	51:47.0		11/2013
417210901	S	3951	V06	HVLT	10/2013	8	10	11	11	12	0	0	3	59	53	56	55	56	11/2013	40:55.0		11/2013
417244101	S	3502	V08	HVLT	11/2013	6	7	8	0	12	2	1	3	72	44	20	20	38	11/2013	11:28.0		11/2013
417291701	S	3201	V08	HVLT	11/2013	9	12	11	10	12	1	0	4	67	62	53	44	52	11/2013	12:49.0		11/2013
417295501	S	3411	V08	HVLT	11/2013	9	11	11	11	12	1	0	4	43	56	54	55	49	11/2013	44:58.0		11/2013
417314401	S	3051	V08	HVLT	11/2013	6	9	9	6	10	1	0	4	74	52	42	41	43	11/2013	34:17.0		11/2013
417750001	S	3539	V04	HVLT	11/2013	6	8	8	8	12	1	0	2	56	36	39	55	51	11/2013	30:06.0		11/2013
417825301	S	3857	V06	HVLT	11/2013	10	12	12	12	12	0	0	3	42	64	59	55	56	11/2013	17:55.0		11/2013
417855401	S	3907	V04	HVLT	11/2013	8	9	8	6	12	1	0	2	70	52	40	40	53	11/2013	43:15.0		11/2013
417857001	S	3221	V06	HVLT	11/2013	5	7	9	8	11	0	0	3	69	44	48	51	50	11/2013	12:50.0		11/2013
417905801	S	4098	V04	HVLT	11/2013	8	9	9	9	11	0	0	2	59	46	45	55	52	11/2013	31:32.0		11/2013
417964301	S	3815	V06	HVLT	11/2013	6	7	6	2	10	1	0	3	64	33	20	20	28	11/2013	18:46.0		11/2013
418029101	S	3631	V04	HVLT	11/2013	5	5	8	5	12	4	1	2	69	39	36	38	31	11/2013	00:19.0		11/2013
418036401	S	3959	V04	HVLT	11/2013	5	6	7	0	10	3	1	2	74	40	20	20	26	11/2013	12:11.0		11/2013
418144501	S	3520	V06	HVLT	11/2013	5	6	6	6	12	2	0	3	73	38	42	56	45	11/2013	25:18.0		11/2013
418305501	S	3184	V04	HVLT	11/2013	8	11	12	12	12	0	0	2	60	58	61	55	60	11/2013	48:32.0		11/2013
418308601	S	3402	V06	HVLT	11/2013	7	10	10	11	12	0	0	3	49	48	55	64	55	11/2013	49:47.0		11/2013
418376001	S	3435	V06	HVLT	11/2013	4	10	10	10	12	1	0	3	56	41	50	55	46	11/2013	12:40.0		11/2013
418547701	S	4101	V04	HVLT	11/2013	6	10	11	11	12	0	0	2	67	51	58	57	59	11/2013	26:25.0		11/2013
418665401	S	3074	V06	HVLT	11/2013	6	9	11	11	12	0	0	3	33	45	55	57	54	11/2013	34:18.0		11/2013
418677801	S	3220	ST	HVLT	11/2013	7	9	10	9	11	0	0	3	75	55	53	51	51	11/2013	12:52.0		11/2013
418763701	S	3436	V06	HVLT	11/2013	8	11	11	10	12	1	0	3	52	55	50	48	43	11/2013	13:42.0		11/2013
418854601	S	3130	V04	HVLT	11/2013	6	9	10	8	10	1	0	2	44	42	39	42	33	11/2013	16:02.0		11/2013
418865201	S	4076	V04	HVLT	11/2013	3	4	5	0	8	2	0	2	74	29	20	20	26	11/2013	41:21.0		11/2013
418995201	S	3219	V06	HVLT	11/2013	10	12	11	10	12	0	0	3	71	68	56	48	56	11/2013	12:52.0		11/2013
419010701	S	3073	V06	HVLT	11/2013	9	9	11	12	12	0	0	3	50	53	61	63	55	11/2013	51:50.0		11/2013
419036201	S	3100	V08	HVLT	11/2013	7	11	12	12	12	0	0	4	70	62	63	56	59	11/2013	14:51.0		11/2013
419169001	S	3071	V06	HVLT	11/2013	8	11	10	11	12	0	0	3	73	61	60	56	56	11/2013	34:18.0		11/2013
419243101	S	3908	V04	HVLT	11/2013	7	11	10	11	12	1	0	2	65	53	58	57	52	11/2013	43:16.0		11/2013
419254101	S	3465	V06	HVLT	11/2013	7	9	10	8	11	0	0	3	65	49	42	42	47	11/2013	23:09.0		11/2013
419290501	S	3200	V08	HVLT	11/2013	10	12	12	12	12	0	0	4	58	65	61	55	60	11/2013	12:52.0		11/2013
419388801	S	3905	ST	HVLT	11/2013	9	12	12	12	12	0	0	2	72	68	63	56	59	11/2013	43:16.0		11/2013
419455901	S	3817	V06	HVLT	11/2013	8	11	9	9	9	0	0	3	75	59	53	48	40	12/2013	13:15.0		12/2013
419469301	S	3285	ST	HVLT	11/2013	5	7	10	5	11	4	0	2	69	46	36	31	31	12/2013	02:04.0		12/2013
419472001	S	3374	V04	HVLT	07/2013	6	7	6	5	9	2	0	2	71	41	36	42	31	12/2013	34:26.0		12/2013
419485001	S	3500	V08	HVLT	11/2013	7	10	11	10	12	0	0	3	52	50	50	48	55	12/2013	30:04.0		12/2013
419494701	S	3352	V06	HVLT	03/2013	5	6	5	7	11	1	0	3	53	22	33	68	37	12/2013	22:37.0		12/2013
419551901	S	3478	V04	HVLT	11/2013	4	6	9	9	11	0	0	2	77	42	53	56	54	12/2013	13:01.0		12/2013
419576701	S	3765	V06	HVLT	11/2013	8	10	9	9	12	0	0	3	70	56	52	51	56	12/2013	00:33.0		12/2013
419655101	S	3075	V06	HVLT	12/2013	5	7	8	7	10	0	0	3	77	44	45	51	45	12/2013	34:19.0		12/2013
419739601	S	4065	V04	HVLT	11/2013	6	10	9	10	12	1	0	2	63	46	53	57	52	12/2013	27:59.0		12/2013
419809901	S	3452	V08	HVLT	12/2013	6	10	9	7	11	1	0	4	67	46	37	35	45	12/2013	54:25.0		12/2013
419816801	S	3816	V06	HVLT	12/2013	7	7	10	8	11	0	0	3	66	44	42	42	47	12/2013	12:52.0		12/2013
419869101	S	3233	V04	HVLT	12/2013	3	5	6	8	11	0	0	2	38	20	40	77	49	12/2013	47:27.0		12/2013
420057201	S	3650	V08	HVLT	11/2013	7	11	12	11	12	0	0	3	70	62	60	52	56	12/2013	49:50.0		12/2013
420084101	S	3787	V04	HVLT	10/2013	8	10	12	12	12	0	0	2	49	55	61	56	57	12/2013	00:34.0		12/2013
420090301	S	3759	V06	HVLT	11/2013	9	12	12	12	12	0	0	3	56	64	61	55	56	12/2013	57:32.0		12/2013
420095401	S	3762	V06	HVLT	11/2013	6	7	10	7	12	1	1	3	72	48	44	41	44	12/2013	00:34.0		12/2013
420100101	S	3768	V06	HVLT	12/2013	6	9	11	8	12	0	0	3	61	46	40	37	56	12/2013	00:34.0		12/2013
420221401	S	3527	V06	HVLT	12/2013	6	11	10	7	10	1	0	2	63	51	37	30	38	12/2013	36:18.0		12/2013
420294601	S	4099	V04	HVLT	12/2013	7	11	12	12	12	1	0	2	60	55	61	55	52	12/2013	31:01.0		12/2013
420311101	S	4100	V04	HVLT	12/2013	6	10	11	11	12	3	0	2	59	48	56	55	36	12/2013	29:22.0		12/2013
420313601	S	3505	V08	HVLT	12/2013	4	5	7	8	11	0	0	3	75	36	49	63	51	12/2013	31:41.0		12/2013
420326101	S	3451	V08	HVLT	12/2013	6	8	8	9	12	2	0	4	57	36	44	65	44	12/2013	53:54.0		12/2013
420345101	S	3577	V06	HVLT	12/2013	8	11	10	9	11	2	0	1	69	60	52	47	42	12/2013	34:40.0		12/2013
420364401	S	3763	V06	HVLT	11/2013	4	7	8	9	12	0	0	3	61	30	45	64	56	12/2013	36:10.0		12/2013
420370901	S	3792	V04	HVLT	02/2014	8	10	8	7	12	1	0	2	58	46	35	34	52	12/2013	00:35.0		02/2015
420377901	S	3783	V04	HVLT	11/2013	9	11	12	12	11	0	0	2	52	60	61	56	51	12/2013	00:35.0		12/2013
420386201	S	3760	V06	HVLT	12/2013	8	11	12	12	12	0	0	3	70	64	63	56	56	12/2013	00:35.0		12/2013
420415001	S	3116	V06	HVLT	11/2013	3	6	5	1	9	1	1	3	67	22	20	20	20	12/2013	43:01.0		12/2013
420443001	S	3102	V08	HVLT	11/2013	7	7	10	9	12	0	0	3	66	44	47	50	56	12/2013	27:14.0		12/2013
420471701	S	3789	V04	HVLT	12/2013	8	10	11	11	12	0	0	2	58	53	56	55	60	12/2013	13:00.0		12/2013
420528701	S	3453	V08	HVLT	12/2013	7	11	12	10	12	0	0	4	62	55	51	43	60	12/2013	54:49.0		12/2013
420646401	S	3785	V04	HVLT	11/2013	5	10	11	11	12	0	0	2	57	46	55	55	58	12/2013	08:25.0		01/2015
420682501	S	3150	V08	HVLT	12/2013	6	8	9	7	11	1	0	4	60	39	35	40	44	12/2013	43:51.0		12/2013
420740001	S	4102	V04	HVLT	12/2013	8	12	12	12	12	0	0	2	69	66	63	56	59	12/2013	25:56.0		12/2013
420748701	S	3961	V04	HVLT	12/2013	5	7	9	7	11	2	0	2	37	34	36	40	34	12/2013	18:01.0		12/2013
420788301	S	3466	V06	HVLT	12/2013	5	8	10	6	12	1	0	3	50	38	27	23	43	12/2013	01:37.0		12/2013
420914001	S	3467	V06	HVLT	12/2013	4	7	5	5	10	0	0	3	68	35	36	42	44	12/2013	02:22.0		12/2013
421060301	S	60035	BL	HVLT	12/2013	6	6	6	6	8	5	0	1	66	31	32	57	20	12/2013	28:08.0		12/2013
421140201	S	3172	V06	HVLT	12/2013	7	9	10	11	12	0	0	3	71	54	60	61	56	12/2013	31:45.0		12/2013
421154001	S	3588	V04	HVLT	12/2013	5	6	6	1	7	0	2	2	50	22	20	20	20	12/2013	37:00.0		12/2013
421191201	S	3830	V04	HVLT	12/2013	9	9	11	9	11	2	0	2	52	53	44	41	39	12/2013	25:11.0		12/2013
421200201	S	3832	V04	HVLT	12/2013	6	8	8	9	11	0	0	2	65	40	47	67	52	12/2013	26:26.0		12/2013
421207101	S	3814	V06	HVLT	12/2013	6	9	9	4	10	0	0	3	69	50	33	28	44	12/2013	11:08.0		12/2013
421216001	S	4074	V04	HVLT	12/2013	7	7	9	12	11	1	0	2	60	39	61	78	44	12/2013	40:08.0		12/2013
421217201	S	4120	V04	HVLT	12/2013	5	7	7	7	11	4	0	2	66	33	37	57	24	12/2013	41:10.0		01/2014
421219801	S	4077	V04	HVLT	12/2013	8	8	12	10	12	1	0	2	49	50	50	42	51	12/2013	09:50.0		12/2013
421276201	S	4106	V04	HVLT	12/2013	7	9	10	9	12	2	0	2	72	54	52	51	47	12/2013	22:12.0		12/2013
421316001	S	4105	V04	HVLT	12/2013	6	8	9	7	12	4	0	2	67	42	37	41	31	12/2013	50:02.0		12/2013
421401101	S	3414	V08	HVLT	12/2013	11	12	12	12	12	0	0	4	40	67	59	55	58	12/2013	45:35.0		12/2013
421411801	S	3368	V04	HVLT	01/2013	12	12	12	12	12	0	0	2	54	71	61	55	58	12/2013	32:10.0		12/2013
421516001	S	3083	V04	HVLT	12/2013	10	12	12	12	12	0	0	2	66	66	63	57	59	12/2013	34:20.0		12/2013
421572201	S	4104	V04	HVLT	12/2013	5	7	8	9	12	1	0	2	67	35	47	67	52	12/2013	22:43.0		12/2013
421584101	S	3519	V06	HVLT	12/2013	7	8	8	6	11	0	0	3	75	50	42	44	51	12/2013	25:02.0		12/2013
421722801	S	14281	BL	HVLT	12/2013	6	9	12	12	12	0	0	1	62	48	61	55	60	12/2013	34:19.0		12/2013
421725401	S	3658	V06	HVLT	12/2013	8	10	12	12	12	2	0	2	60	55	61	55	44	12/2013	15:50.0		12/2013
421749401	S	3575	V06	HVLT	12/2013	6	6	6	7	12	0	1	3	63	31	37	69	47	12/2013	15:45.0		12/2013
421758001	S	3551	V08	HVLT	12/2013	6	7	8	9	12	1	0	4	67	37	47	67	52	12/2013	10:07.0		12/2013
421894901	S	3557	V08	HVLT	12/2013	3	4	7	0	0	2	0	4	62	20	20	20	20	12/2013	11:29.0		12/2013
421973801	S	3151	V08	HVLT	12/2013	7	11	11	9	12	1	0	4	60	53	45	43	52	12/2013	44:06.0		12/2013
422067101	S	3327	V04	HVLT	12/2013	8	9	9	11	12	0	0	2	55	46	55	72	58	12/2013	58:13.0		12/2013
422628501	S	3357	V06	HVLT	07/2013	6	7	8	9	12	1	0	3	46	32	44	63	45	01/2014	23:15.0		01/2014
422654201	S	3617	V06	HVLT	10/2013	7	8	9	7	12	2	0	3	64	44	37	41	37	01/2014	55:17.0		01/2014
422810101	S	3053	V08	HVLT	01/2014	6	7	11	6	12	2	0	4	71	50	40	34	47	01/2014	34:20.0		01/2014
422826301	S	3360	V06	HVLT	07/2013	5	7	9	9	11	0	0	3	69	44	52	56	50	01/2014	19:47.0		01/2014
422876501	S	3052	V08	HVLT	01/2014	8	10	11	10	12	0	0	4	69	60	56	52	59	01/2014	34:21.0		01/2014
423283401	S	3309	V06	HVLT	01/2014	8	12	12	12	12	0	0	3	56	61	61	55	56	01/2014	47:14.0		01/2014
423472701	S	3369	V06	HVLT	10/2013	6	7	8	8	12	1	0	3	46	32	39	55	45	01/2014	32:26.0		01/2014
423583701	S	4103	V04	HVLT	01/2014	10	9	11	9	12	2	0	2	60	55	45	43	44	01/2014	39:49.0		01/2014
423648401	S	3528	V06	HVLT	01/2014	6	9	10	10	12	0	0	3	61	44	51	55	56	01/2014	27:37.0		01/2014
423658101	S	3439	V06	HVLT	01/2014	6	9	10	10	12	0	0	3	59	44	51	55	56	01/2014	14:51.0		01/2014
423667801	S	3544	V04	HVLT	01/2014	8	9	11	11	11	0	0	2	70	58	60	56	53	01/2014	31:19.0		01/2014
423678301	S	3055	V08	HVLT	01/2014	4	8	11	10	12	2	0	4	71	48	56	52	47	01/2014	34:21.0		01/2014
423683901	S	3054	V08	HVLT	01/2014	6	9	10	10	11	1	0	4	77	54	56	56	48	01/2014	34:21.0		01/2014
423908401	S	3503	V08	HVLT	01/2014	10	12	12	10	12	1	0	4	34	63	50	44	50	01/2014	20:43.0		01/2014
423918501	S	4083	V04	HVLT	01/2014	9	10	12	11	12	1	0	2	46	56	54	50	49	01/2014	29:41.0		01/2014
424069501	S	3965	V04	HVLT	01/2014	7	8	11	9	11	0	0	2	83	56	55	50	54	01/2014	35:32.0		01/2014
424081801	S	3954	V06	HVLT	01/2014	6	8	9	8	12	0	0	3	66	42	42	49	56	01/2014	09:37.0		01/2014
424082401	S	3523	V06	HVLT	01/2014	8	10	12	11	12	0	0	3	65	58	58	51	56	01/2014	26:27.0		01/2014
424149901	S	3556	V08	HVLT	01/2014	4	6	5	6	11	1	0	4	68	33	40	56	47	01/2014	11:12.0		01/2014
424163401	S	3169	V06	HVLT	01/2014	5	6	9	8	12	0	0	3	59	32	40	48	56	01/2014	45:37.0		01/2014
424165401	S	3707	V04	HVLT	01/2014	4	7	10	4	10	0	0	2	62	34	20	20	44	01/2014	57:32.0		01/2014
424269001	S	3328	V04	HVLT	01/2014	5	8	8	6	12	4	0	2	64	37	32	39	31	01/2014	04:04.0		01/2014
424320701	S	3525	V06	HVLT	01/2014	10	11	10	11	12	0	0	3	57	59	55	55	56	01/2014	26:56.0		01/2014
424322801	S	3541	V04	HVLT	01/2014	7	6	9	7				2	66	40	37	41		01/2014	36:29.0		01/2014
424493301	S	4108	V04	HVLT	01/2014	6	6	6	7	11	1	0	2	66	31	37	69	45	01/2014	21:19.0		01/2014
424540301	S	4109	V04	HVLT	01/2014	7	7	10	7	11	0	0	2	68	50	44	41	53	01/2014	45:00.0		01/2014
424595801	S	3223	ST	HVLT	01/2014	4	10	11	11	12	0	0	3	68	52	60	56	56	01/2014	12:54.0		01/2014
424819301	S	3454	V08	HVLT	01/2014	5	9	8	8	12	1	0	4	60	37	40	48	52	01/2014	55:07.0		01/2014
424833501	S	3479	V04	HVLT	01/2014	8	9	10	11	12	2	0	2	58	48	56	62	44	01/2014	05:55.0		01/2014
425213401	S	60023	BL	HVLT	01/2014	2	6	6	3	9	3	1	1	63	22	20	20	20	01/2014	42:45.0		01/2014
425235001	S	3203	V08	HVLT	01/2014	6	9	12	10	12	3	0	4	59	48	51	43	36	01/2014	12:54.0		01/2014
425375901	S	3171	V06	HVLT	01/2014	4	7	7	7	12	0	0	3	63	31	37	57	56	01/2014	45:53.0		01/2014
425410801	S	3911	ST	HVLT	01/2014	9	11	11	10	12	0	0	2	53	59	50	48	58	01/2014	43:17.0		01/2014
425598201	S	3522	ST	HVLT	11/2013	6	9	9	10	12	2	0	3	56	41	50	64	37	01/2014	26:08.0		01/2014
425620401	S	3058	V08	HVLT	01/2014	5	1	5	5	9	4	0	4	82	27	38	57	20	01/2014	34:22.0		01/2014
425733801	S	3526	V06	HVLT	01/2014	4	9	9	8	11	0	0	3	63	40	42	49	47	01/2014	12:43.0		01/2014
425768301	S	3767	V06	HVLT	12/2013	10	12	12	12	12	0	0	3	54	66	61	55	56	01/2014	00:36.0		01/2014
425814401	S	3860	V06	HVLT	01/2014	7	9	10	10	12	0	0	3	48	45	50	56	55	01/2014	17:56.0		01/2014
425968201	S	3154	V08	HVLT	01/2014	4	9	9	6	10	1	0	4	76	48	42	41	43	01/2014	25:37.0		01/2014
426042601	S	4079	V04	HVLT	01/2014	5	10	10	9	12	0	0	2	64	46	47	50	59	01/2014	57:51.0		01/2014
426043201	S	65000	BL	HVLT	09/2013	5	6	9	6	11	1	0	1	80	45	42	40	49	01/2014	27:44.0		07/2014
426133601	S	3870	V04	HVLT	01/2014	6	10	11	11	12	0	0	2	42	47	54	55	58	01/2014	17:56.0		01/2014
426231501	S	4013	V06	HVLT	12/2013	5	7	11	5	12	0	0	3	67	42	27	20	56	01/2014	26:46.0		01/2014
426274901	S	3085	V04	HVLT	01/2014	6	10	11	11	12	0	0	2	57	49	55	55	58	01/2014	34:22.0		01/2014
426288201	S	3834	V04	HVLT	01/2014	6	9	10	8	10	1	0	2	69	52	48	46	42	01/2014	21:01.0		01/2014
426298801	S	4030	V04	HVLT	01/2014	6	11	11	10	12	0	0	2	75	59	56	52	60	01/2014	57:03.0		01/2014
426512101	S	3307	V06	HVLT	11/2013	8	8	10	7	12	0	0	3	68	54	44	41	56	02/2014	21:29.0		02/2014
426558401	S	3300	V08	HVLT	01/2014	9	12	12	12	12	0	0	4	55	64	61	55	58	02/2014	36:43.0		02/2014
426664301	S	3963	V04	HVLT	02/2014	6	10	12	10	12	1	0	2	59	51	51	43	52	02/2014	33:52.0		02/2014
426719901	S	3790	V04	HVLT	02/2014	5	8	10	6	12	2	0	2	78	50	42	37	49	02/2014	00:36.0		02/2014
426978101	S	3013	V06	HVLT	12/2013	7	9	10	10	12	0	0	3	81	56	57	57	56	02/2014	25:40.0		02/2014
427125901	S	3769	V06	HVLT	01/2014	5	8	9	9	11	0	1	3	72	46	52	56	44	02/2014	00:36.0		02/2014
427162101	S	3766	V06	HVLT	12/2013	9	10	10	8	12	0	0	3	65	55	42	42	56	02/2014	40:59.0		02/2014
427360201	S	3835	V04	HVLT	02/2014	4	5	7	8	12	1	0	2	72	35	48	63	53	02/2014	26:59.0		02/2014
427449801	S	3056	V08	HVLT	02/2014	5	9	8	7	11	0	0	4	58	37	35	40	52	02/2014	34:22.0		02/2014
427457601	S	3057	V08	HVLT	02/2014	5	11	10	9	12	2	0	4	62	46	45	43	44	02/2014	34:23.0		02/2014
427525601	S	4111	V04	HVLT	02/2014	4	5	7	7	9	2	2	2	74	36	45	56	21	02/2014	20:50.0		02/2014
427600201	S	3869	V04	HVLT	02/2014	5	11	12	12	12	0	0	2	39	49	59	55	58	02/2014	30:10.0		01/2014
427618901	S	3480	V04	HVLT	01/2014	8	10	11	11	12	1	0	2	73	61	60	56	54	02/2014	18:25.0		02/2014
427648401	S	40592	BL	HVLT	01/2014	4	8	9	9	12	1	0	1	51	33	44	56	51	02/2014	26:10.0		02/2014
427668201	S	3469	V06	HVLT	02/2014	8	8	10	9	12	1	0	3	58	46	45	48	49	02/2014	03:24.0		02/2014
427715301	S	3791	V04	HVLT	01/2014	5	11	12	11	11	0	0	2	76	59	60	52	54	02/2014	00:37.0		02/2014
427834601	S	3836	V04	HVLT	02/2014	5	7	8	10	12	1	0	2	59	32	51	73	52	02/2014	31:09.0		02/2014
427890701	S	3308	V06	HVLT	02/2014	5	8	12	8	12	0	0	3	69	52	48	40	56	02/2014	40:21.0		02/2014
427959801	S	3910	V04	HVLT	02/2014	8	10	10	9	10	2	0	2	59	51	45	48	28	02/2014	43:17.0		02/2014
428146101	S	4067	V04	HVLT	12/2013	6	8	10	10	10	1	1	2	62	41	51	55	28	02/2014	31:17.0		02/2014
428171201	S	4107	V04	HVLT	02/2014	5	4	7	4	10	1	0	2	71	35	33	35	42	02/2014	48:00.0		02/2014
428182601	S	4081	V04	HVLT	02/2014	6	7	6	4	11	3	0	2	72	41	33	35	36	02/2014	29:32.0		02/2014
428390401	S	3222	V06	HVLT	02/2014	7	10	9	7	12	0	0	3	59	46	35	34	56	02/2014	12:55.0		02/2014
428402201	S	4135	V04	HVLT	02/2014	6	8	10	5	7	0	0	2	67	44	27	20	24	02/2014	28:54.0		02/2014
428438901	S	3504	V08	HVLT	02/2014	6	7	8	2	10	2	0	4	64	37	20	20	31	02/2014	20:21.0		02/2014
428477801	S	3012	V06	HVLT	01/2014	6	8	7	7	12	0	0	3	60	34	35	47	56	02/2014	25:40.0		02/2014
428535601	S	3059	V08	HVLT	02/2014	2	5	4	0	9	1	0	4	85	27	23	20	34	02/2014	16:07.0		02/2014
428595801	S	65002	BL	HVLT	10/2013	8	11	12	10	12	1	0	1	61	58	51	43	52	02/2014	45:29.0		02/2014
428673301	S	4011	V06	HVLT	01/2014	7	11	11	10	12	0	0	3	53	54	50	48	56	02/2014	43:17.0		02/2014
428688201	S	4031	V04	HVLT	02/2014	7	10	11	11	12	1	0	2	63	53	58	57	52	02/2014	58:28.0		02/2014
428698801	S	65003	BL	HVLT	10/2013	6	8	8	5	10	1	0	1	60	37	25	30	36	02/2014	27:45.0		02/2014
428839001	S	3507	V08	HVLT	02/2014	8	10	11	9	12	1	0	4	64	55	47	44	52	02/2014	34:47.0		02/2014
428850401	S	3530	V06	HVLT	02/2014	7	8	9	6	11	1	0	3	66	44	32	33	37	02/2014	28:09.0		02/2014
429074601	S	4084	V04	HVLT	02/2014	11	12	12	12	12	0	0	1	59	67	61	55	60	02/2014	29:45.0		02/2014
429123201	S	65006	BL	HVLT	02/2014	8	11	10	10	12	0	0	1	53	54	50	48	58	02/2014	27:46.0		02/2014
429146001	S	3501	V08	HVLT	02/2014	6	9	11	8	11	6	6	4	50	45	38	33	20	02/2014	31:31.0		02/2014
429152501	S	3521	V06	HVLT	02/2014	6	8	10	6	12	6	6	3	66	44	32	28	20	02/2014	25:32.0		02/2014
429174601	S	3481	V04	HVLT	02/2014	6	6	7	7	10	3	0	2	63	33	37	57	24	02/2014	06:11.0		02/2014
429204001	S	3468	V06	HVLT	02/2014	7	9	12	12	12	0	0	3	59	51	61	55	56	02/2014	02:57.0		02/2014
429209201	S	60024	BL	HVLT	02/2014	3	6	6	6	9	3	0	1	66	24	32	57	20	02/2014	43:04.0		02/2014
429214301	S	3118	V06	HVLT	02/2014	5	7	7	9	12	0	0	3	62	30	45	76	56	02/2014	52:53.0		02/2014
429223101	S	3543	V04	HVLT	02/2014	7	9	9	6	9	4	6	2	66	46	32	33	20	02/2014	35:36.0		02/2014
429291001	S	4032	V04	HVLT	02/2014	9	12	12	12	12	0	0	2	69	68	63	56	59	02/2014	58:45.0		02/2014
429375601	S	12593	BL	HVLT	02/2014	7	11	12	8	12	0	0	1	67	58	42	33	59	02/2014	12:56.0		02/2014
429390801	S	3050	V06	HVLT	02/2014	10	10	12	11	12	1	0	3	53	61	55	48	46	02/2014	34:23.0		02/2014
429436301	S	4018	V06	HVLT	02/2014	10	11	12	12	12	0	0	3	65	64	63	57	56	02/2014	44:07.0		02/2014
429475401	S	3552	V08	HVLT	02/2014	2	5	5	3	8	2	1	4	62	20	20	27	20	02/2014	10:22.0		02/2014
429799501	S	91837	BL	HVLT	03/2014	5	6	7	7	9	2	0	1	73	40	45	56	32	03/2014	59:21.0		03/2014
429809701	S	3964	V04	HVLT	02/2014	6	10	10	7	11	1	0	2	40	45	35	35	39	03/2014	19:48.0		03/2014
429811501	S	3651	V08	HVLT	02/2014	3	6	7	6	12	1	1	4	79	37	42	50	49	03/2014	30:50.0		03/2014
429817001	S	3967	V04	HVLT	03/2014	4	7	7	3	10	2	0	2	57	27	20	20	30	03/2014	31:53.0		03/2014
429841401	S	3550	V06	HVLT	03/2014	5	7	8	6	12	0	0	3	53	32	28	35	56	03/2014	09:44.0		03/2014
429845501	S	3157	V08	HVLT	02/2014	8	9	11	11	12	0	0	4	67	53	58	57	59	03/2014	44:38.0		03/2014
429894201	S	14426	BL	HVLT	02/2014	4	6	7	4	11	0	0	1	60	25	20	25	52	03/2014	05:48.0		03/2014
429920901	S	3665	V04	HVLT	02/2014	6	9	8	7	10	2	0	2	78	50	46	46	37	03/2014	27:27.0		03/2014
429953401	S	3444	V06	HVLT	02/2014	4	7	8	6	12	0	0	3	70	41	40	44	56	03/2014	21:01.0		03/2014
429973101	S	3441	V06	HVLT	03/2014	3	8	6	4	11	0	1	3	76	38	34	33	45	03/2014	17:51.0		03/2014
429985301	S	4110	V04	HVLT	03/2014	6	8	8	7	11	1	0	2	72	46	44	50	47	03/2014	54:07.0		03/2014
430043601	S	4022	V06	HVLT	02/2014	4	7	9	6	11	1	0	3	49	30	27	28	30	03/2014	50:52.0		03/2014
430066801	S	3316	V06	HVLT	03/2014	4	8	10	10	12	0	0	3	76	48	56	56	56	03/2014	49:51.0		03/2014
430123901	S	3077	V06	HVLT	03/2014	8	8	9	10	12	0	0	3	64	46	53	65	56	03/2014	34:24.0		03/2014
430127801	S	3653	V08	HVLT	03/2014	7	11	10	10	12	0	0	4	82	60	57	52	62	03/2014	27:13.0		03/2014
430540101	S	3301	V08	HVLT	02/2014	8	11	11	11	12	3	0	4	55	56	55	55	37	03/2014	13:25.0		03/2014
430552401	S	3186	V04	HVLT	02/2014	6	9	9	7	11	2	0	2	62	41	35	40	36	03/2014	53:36.0		03/2014
430574601	S	3443	V06	HVLT	03/2014	7	7	7	3	10	0	0	3	55	34	20	20	37	03/2014	19:41.0		03/2014
430629301	S	3076	V06	HVLT	03/2014	2	3	5	0	7	2	4	3	77	25	20	20	20	03/2014	20:13.0		03/2014
430656801	S	4115	V04	HVLT	03/2014	5	11	12	12	12	0	0	2	67	53	63	57	59	03/2014	15:01.0		03/2014
430707801	S	3542	V04	HVLT	03/2014	4	7	9	5	11	2	0	2	68	42	36	34	42	03/2014	30:51.0		03/2014
430722501	S	3529	V06	HVLT	03/2014	2	4	5	3	12	6	0	3	66	20	20	28	20	03/2014	41:12.0		03/2014
430830801	S	3968	V04	HVLT	03/2014	9	10	9	4	10	0	0	2	57	51	20	20	44	03/2014	21:27.0		03/2014
430832201	S	3955	V06	HVLT	03/2014	5	7	6	7	12	0	0	3	55	27	33	55	56	03/2014	10:55.0		03/2014
430875801	S	3206	V08	HVLT	03/2014	9	11	12	10	12	1	0	4	33	59	50	44	50	03/2014	12:57.0		03/2014
430901201	S	3554	V08	HVLT	02/2014	5	3	3	1	9	0	0	4	78	27	23	24	43	03/2014	10:47.0		03/2014
430909901	S	3591	V04	HVLT	03/2014	4	7	8	6	11	3	0	2	63	33	32	39	31	03/2014	39:53.0		03/2014
430949501	S	4019	V06	HVLT	02/2014	8	11	11	7	11	0	0	3	56	56	33	26	46	03/2014	44:35.0		03/2014
430978301	S	3062	V08	HVLT	03/2014	7	9	12	11	12	3	0	4	64	53	58	51	38	03/2014	34:24.0		03/2014
431058801	S	3471	V06	HVLT	03/2014	9	9	12	12	12	0	0	3	75	63	64	56	56	03/2014	28:38.0		03/2014
431131901	S	3156	V08	HVLT	03/2014	9	11	11	10	11	1	0	4	72	64	56	52	47	03/2014	31:24.0		03/2014
431146501	S	3966	V04	HVLT	03/2014	8	8	9	0	12	1	0	2	60	44	20	20	52	03/2014	20:14.0		03/2014
431311101	S	4082	V04	HVLT	03/2014	6	10	9	9	10	1	0	2	67	46	47	50	38	03/2014	29:36.0		03/2014
431374901	S	3442	V06	HVLT	03/2014	7	8	8	9	11	1	0	3	65	42	47	67	37	03/2014	52:20.0		03/2014
431400701	S	3323	V04	HVLT	08/2013	5	7	7	8	11	3	0	2	70	41	48	63	36	03/2014	22:01.0		03/2014
431463801	S	3131	V04	HVLT	03/2014	6	7	8	6	11	1	0	2	72	44	40	44	47	03/2014	30:39.0		03/2014
431524901	S	4020	V06	HVLT	02/2014	6	9	10	10	12	1	0	3	62	44	51	55	49	03/2014	45:04.0		03/2014
431535601	S	60045	BL	HVLT	03/2014	5	6	6	0	9	2	0	1	72	37	20	20	31	03/2014	55:38.0		03/2014
431547801	S	3185	V04	HVLT	03/2014	8	8	9	10	12	1	0	2	55	44	50	64	51	03/2014	48:51.0		03/2014
431598801	S	4112	V04	HVLT	03/2014	8	11	11	9	11	2	0	2	54	56	44	40	37	03/2014	16:53.0		03/2014
431617401	S	4139	V04	HVLT	03/2014	4	8	7	7	12	1	0	2	81	43	46	51	56	03/2014	28:26.0		03/2014
431730501	S	3800	V08	HVLT	03/2014	7	12	12	12	11	1	0	4	43	56	59	55	41	03/2014	05:31.0		03/2014
431834501	S	3119	ST	HVLT	03/2014	9	11	11	11	12	0	0	3	66	60	58	57	56	03/2014	43:28.0		03/2014
431943301	S	4113	V04	HVLT	03/2014	3	6	9	5	11	1	1	2	34	27	26	23	34	03/2014	16:21.0		03/2014
431946401	S	3573	V06	HVLT	03/2014	4	7	10	9	11	1	0	3	54	34	44	47	37	03/2014	15:17.0		03/2014
432033801	S	3970	V04	HVLT	03/2014	2	3	7	3	8	0	0	2	67	20	20	20	31	03/2014	22:28.0		03/2014
432134001	S	3580	V06	HVLT	03/2014	4	9	9	7	12	0	0	3	71	46	44	45	56	03/2014	35:15.0		03/2014
432204001	S	3581	V06	HVLT	03/2014	5	7	5	3	11	0	1	3	54	24	20	20	37	03/2014	35:26.0		03/2014
432215701	S	3207	V08	HVLT	03/2014	10	12	11	10	12	1	0	4	61	62	51	43	52	03/2014	12:57.0		03/2014
432224901	S	3160	V08	HVLT	03/2014	3	7	8	6	10	1	0	4	82	41	42	44	43	03/2014	25:54.0		03/2014
432356601	S	4033	V04	HVLT	03/2014	8	12	12	12	12	0	0	2	50	60	61	56	57	03/2014	59:13.0		03/2014
432428901	S	3312	V06	HVLT	03/2014	6	9	10	10	11	1	0	3	80	54	57	57	46	03/2014	13:16.0		03/2014
432535401	S	3417	V08	HVLT	03/2014	7	11	12	12	12	1	0	4	59	55	61	55	52	03/2014	39:50.0		03/2014
432807301	S	3818	V06	HVLT	03/2014	6	6	11	9	12	1	0	3	74	50	53	48	51	03/2014	16:45.0		03/2014
432879901	S	3915	V04	HVLT	03/2014	3	8	7	6	12	1	0	2	53	27	28	35	51	03/2014	54:36.0		03/2014
432915501	S	3532	V06	HVLT	03/2014	4	8	10	7	11	0	0	3	63	40	37	35	47	03/2014	28:40.0		03/2014
433034901	S	3773	V06	HVLT	03/2014	7	8	11	9	12	0	0	3	52	45	44	41	55	03/2014	00:38.0		03/2014
433044701	S	3793	V04	HVLT	03/2014	5	10	10	8	11	0	0	2	68	52	48	46	53	03/2014	00:38.0		03/2014
433059901	S	3794	V04	HVLT	03/2014	7	9	10	9	12	1	0	2	71	54	52	51	53	03/2014	00:39.0		03/2014
433071801	S	3770	V06	HVLT	02/2014	5	6	7	4	8	0	0	3	56	27	20	21	20	03/2014	00:39.0		03/2014
433085601	S	3482	V04	HVLT	03/2014	6	8	10	7	12	1	0	2	54	41	33	31	51	03/2014	38:40.0		03/2014
433092101	S	3132	V04	HVLT	03/2014	4	10	11	9	12	3	0	2	50	43	44	41	39	03/2014	26:38.0		03/2014
433098501	S	3173	V06	HVLT	03/2014	3	4	7	6	11	2	0	3	64	22	32	47	28	03/2014	46:19.0		03/2014
433119301	S	3621	V06	HVLT	03/2014	7	9	8	9	12	1	0	3	55	41	44	55	46	03/2014	56:54.0		03/2014
433146801	S	3600	V08	HVLT	03/2014	6	9	8	6	12	1	0	4	58	39	30	32	52	03/2014	46:27.0		03/2014
433159401	S	3622	V06	HVLT	03/2014	6	8	11	9	12	0	0	3	64	46	47	44	56	03/2014	46:26.0		03/2014
433168701	S	3624	V06	HVLT	03/2014	5	9	11	11	11	1	0	3	63	46	58	57	37	03/2014	46:27.0		03/2014
433197901	S	3708	V04	HVLT	03/2014	7	11	11	10	12	0	0	2	72	60	56	52	59	03/2014	43:28.0		03/2014
433246401	S	3455	V08	HVLT	03/2014	3	6	3	2	9	1	0	4	70	27	25	23	36	03/2014	24:36.0		03/2014
433299801	S	3559	V08	HVLT	03/2014	5	6	10	10	12	3	0	4	41	32	49	55	30	03/2014	11:55.0		03/2014
433357501	S	3916	ST	HVLT	03/2014	5	6	7	5	10	0	0	2	70	39	36	42	47	04/2014	43:18.0		04/2014
433405501	S	60059	BL	HVLT	04/2014	5	6	9	6	8	1	0	1	70	42	40	40	31	04/2014	56:44.0		04/2014
433472501	S	4085	V04	HVLT	04/2014	6	10	11	12	12	0	0	2	67	51	63	64	59	04/2014	29:47.0		04/2014
433518601	S	60060	BL	HVLT	04/2014	4	7	10	8	11	1	0	1	65	37	42	42	45	04/2014	56:45.0		04/2014
433535401	S	4021	V06	HVLT	02/2014	7	11	11	11	12	0	0	3	74	61	60	56	56	04/2014	50:25.0		04/2014
433594001	S	60036	BL	HVLT	04/2014	4	5	4	3	7	2	0	1	70	29	29	36	20	04/2014	28:44.0		04/2014
433693601	S	3969	V04	HVLT	03/2014	7	8	10	5	12	1	0	2	81	54	38	32	56	04/2014	22:01.0		04/2014
433728501	S	3566	V06	HVLT	04/2014	4	7	9	6	11	0	0	3	51	30	27	28	43	04/2014	13:32.0		04/2014
433877801	S	3251	V08	HVLT	01/2014	8	11	12	12	11	0	0	4	62	58	61	55	52	04/2014	58:47.0		04/2014
434014301	S	3819	V06	HVLT	04/2014	6	9	12	12	11	0	0	3	54	49	61	55	46	04/2014	17:10.0		04/2014
434155501	S	3446	V06	HVLT	04/2014	5	9	9	9	11	0	0	3	77	50	53	56	51	04/2014	45:40.0		04/2014
434226801	S	3838	V04	HVLT	04/2014	3	9	12	12	12	0	0	2	61	41	61	55	60	04/2014	27:34.0		04/2014
434320901	S	3470	V06	HVLT	04/2014	5	7	12	9	9	0	0	3	59	41	45	38	33	04/2014	04:00.0		04/2014
434422401	S	3871	V04	HVLT	04/2014	9	9	10	10	10	1	0	2	57	51	50	55	37	04/2014	17:57.0		04/2014
434580601	S	3086	V04	HVLT	04/2014	7	10	10	11	12	0	0	2	57	49	55	63	58	04/2014	34:25.0		04/2014
434581801	S	3087	V04	HVLT	04/2014	6	10	10	11	12	1	0	2	57	46	55	63	51	04/2014	17:48.0		04/2014
434584201	S	3865	V06	HVLT	04/2014	5	6	7	4	9	0	0	3	78	41	35	35	41	04/2014	17:57.0		04/2014
434629101	S	3373	V04	HVLT	08/2013	8	11	12	9	12	0	0	2	62	58	45	38	60	04/2014	34:09.0		04/2014
434630301	S	3914	V04	HVLT	04/2014	9	10	11	10	12	0	0	2	58	55	51	49	60	04/2014	43:18.0		04/2014
434707501	S	3709	V04	HVLT	04/2014	5	6	9	6	12	0	0	2	69	42	40	40	59	04/2014	03:19.0		04/2014
434715001	S	40591	BL	HVLT	01/2014	5	8	8	9	11	0	0	1	62	34	45	64	52	04/2014	53:55.0		02/2014
434718901	S	40593	BL	HVLT	01/2014	7	9	11	10	12	0	0	1	54	49	50	48	58	04/2014	54:28.0		04/2014
434727601	S	3389	V04	HVLT	02/2014	4	8	9	9	12	0	0	2	72	44	52	56	59	04/2014	26:33.0		04/2014
434729001	S	3386	V04	HVLT	02/2014	2	3	7	7	10	1	0	2	72	27	44	56	42	04/2014	37:03.0		04/2014
434750601	S	3387	V04	HVLT	03/2014	9	11	12	12	12	0	0	2	57	61	61	55	58	04/2014	37:21.0		04/2014
434754201	S	3061	V08	HVLT	04/2014	10	12	11					4	56	64				04/2014	34:25.0		04/2014
434782201	S	3383	ST	HVLT	11/2013	7	12	11	12	12	0	0	2	49	55	61	56	57	04/2014	36:25.0		04/2014
434927801	S	4086	V04	HVLT	04/2014	5	9	9	8	10	1	0	2	74	50	49	51	43	04/2014	29:51.0		04/2014
434941601	S	60057	BL	HVLT	04/2014	8	7	8	8	10	2	0	1	61	39	40	55	28	04/2014	56:45.0		04/2014
434979601	S	3415	V08	HVLT	04/2014	5	6	8	4	11	3	0	4	64	33	21	20	31	04/2014	39:12.0		04/2014
435012601	S	3318	V06	HVLT	04/2014	7	10	11	12	12	0	0	3	66	53	63	64	56	04/2014	58:54.0		04/2014
435020201	S	3385	V04	HVLT	01/2014	5	8	9	6	12	2	0	2	52	35	27	28	45	04/2014	24:07.0		04/2014
435087201	S	3060	V08	HVLT	04/2014	5	9	10	10	12	2	0	4	78	52	57	57	49	04/2014	34:26.0		04/2014
435156001	S	4035	V04	HVLT	03/2014	7	9	10	11	11	3	0	2	61	46	56	62	28	04/2014	02:43.0		04/2014
435353201	S	4136	V04	HVLT	04/2014	5	9	11	9	12	0	0	2	56	44	44	40	58	04/2014	36:20.0		04/2014
435359901	S	40594	BL	HVLT	02/2014	3	3	7	6	8	2	4	1	69	29	40	49	20	04/2014	55:00.0		04/2014
435368401	S	40595	BL	HVLT	02/2014	5	8	11	11	12	1	0	1	46	39	54	55	49	04/2014	55:16.0		04/2014
435410901	S	3089	V04	HVLT	04/2014	11	12	12	10	12	3	0	2	57	68	50	41	37	04/2014	34:25.0		04/2014
435487201	S	4034	V04	HVLT	03/2014	3	9	11	9	10	0	0	2	55	39	44	40	44	04/2014	00:11.0		04/2014
435542801	S	3175	V06	HVLT	04/2014	6	7	10	7	12	0	0	3	59	39	35	34	56	04/2014	46:54.0		04/2014
435546901	S	3620	V06	HVLT	04/2014	8	11	10	10	12	0	0	3	71	60	56	52	56	04/2014	46:28.0		04/2014
435554101	S	3972	V04	HVLT	04/2014	6	10	11	0	10	2	0	2	66	51	20	20	31	04/2014	24:17.0		04/2014
435639001	S	3224	V06	HVLT	04/2014	4	6	7	6	9	0	0	3	86	39	44	52	45	04/2014	12:58.0		04/2014
435647801	S	3654	V08	HVLT	03/2014	9	12	11	8	12	2	0	4	50	60	38	28	45	04/2014	53:36.0		04/2014
435662901	S	3666	V04	HVLT	03/2014	8	11	11	8	12	2	1	2	53	56	39	33	37	04/2014	53:36.0		04/2014
435717401	S	3445	V06	HVLT	04/2014	6	10	10	12	10	0	0	3	50	45	61	72	30	04/2014	22:23.0		04/2014
435751001	S	3088	V04	HVLT	04/2014	8	9	10	10	11	0	0	2	56	49	50	55	51	04/2014	34:27.0		04/2014
435775401	S	3225	V06	HVLT	04/2014	6	9	11	8	11	0	0	3	71	54	48	43	50	04/2014	12:58.0		04/2014
435865701	S	60046	BL	HVLT	04/2014	5	9	11	9	12	1	0	1	73	54	53	48	54	04/2014	56:46.0		04/2014
435985101	S	3664	V04	HVLT	03/2014	6	10	10	11	12	0	0	2	62	46	56	62	60	04/2014	53:37.0		04/2014
436083601	S	4114	V04	HVLT	04/2014	3	4	4	2	7	1	0	2	67	20	20	20	20	04/2014	50:34.0		04/2014
436160901	S	3852	V08	HVLT	04/2014	6	8	7	7	12	1	0	2	79	47	46	51	56	04/2014	17:58.0		04/2014
436258901	S	13424	BL	HVLT	04/2014	8	10	11	12	12	1	0	1	75	61	64	60	54	04/2014	20:45.0		04/2014
436337901	S	3593	V04	HVLT	04/2014	4	3	4	4	11	3	0	2	56	20	20	55	30	04/2014	40:20.0		04/2014
436342701	S	3105	V08	HVLT	04/2014	6	11	12	12	12	0	0	4	71	60	63	56	59	04/2014	14:45.0		04/2014
436385001	S	3107	V08	HVLT	04/2014	6	8	11	8	12	1	1	4	72	52	48	43	47	04/2014	27:09.0		04/2014
436407901	S	3277	V06	HVLT	04/2014	10	12	12	12	12	0	0	3	68	70	63	56	56	04/2014	00:38.0		07/2014
436423101	S	4117	V04	HVLT	04/2014	6	6	9	10	12	2	0	2	60	34	51	63	44	04/2014	13:25.0		04/2014
436465001	S	3234	ST	HVLT	04/2014	6	9	9	9	11	1	0	2	70	50	52	56	47	04/2014	12:59.0		04/2014
436467401	S	3106	V08	HVLT	04/2014	3	8	9	6	12	0	1	4	73	44	42	41	54	04/2014	29:35.0		04/2014
436510501	S	60003	BL	HVLT	04/2014	8	10	9	6	10	3	0	1	70	56	40	36	31	04/2014	12:59.0		04/2014
436556101	S	4116	V04	HVLT	04/2014	8	12	12	12	12	0	0	2	65	62	63	57	59	04/2014	14:01.0		04/2014
436594301	S	3226	V06	HVLT	04/2014	9	12	12	12	12	0	0	3	35	61	60	57	54	04/2014	19:15.0		04/2014
436626801	S	3659	V06	HVLT	03/2014	6	6	7	6	12	1	0	3	73	42	42	50	51	04/2014	20:37.0		04/2014
436680101	S	3668	V04	HVLT	04/2014	7	11	11	9	12	1	0	2	76	61	53	48	54	04/2014	25:16.0		04/2014
436708101	S	3660	V06	HVLT	04/2014	5	7	8	5	11	0	0	3	78	45	38	38	51	04/2014	40:48.0		04/2014
436758601	S	16785	BL	HVLT	04/2014	4	8	9	5	11	0	0	1	81	47	38	35	56	04/2014	44:00.0		04/2014
436804801	S	3027	V04	HVLT	03/2014	4	4	4	4	10	0	0	2	70	27	33	56	47	04/2014	25:41.0		04/2014
436811201	S	3419	V08	HVLT	04/2014	6	8	11	10	11	1	0	4	70	52	56	52	47	04/2014	45:37.0		04/2014
436818501	S	3174	V06	HVLT	04/2014	9	10	11	8	12	0	0	3	52	55	38	33	55	04/2014	46:36.0		04/2014
436839401	S	3002	V08	HVLT	03/2014	7	12	11	11	12	2	0	4	70	62	60	52	47	04/2014	33:47.0		05/2014
436919401	S	4038	V04	HVLT	04/2014	8	11	12	12	12	0	0	2	71	64	63	56	59	05/2014	05:20.0		05/2014
436954101	S	4037	V04	HVLT	04/2014	6	10	11	10	12	3	0	2	53	49	50	48	37	05/2014	04:39.0		05/2014
437131601	S	3000	V08	HVLT	03/2014	7	10	11	11	12	2	0	4	72	58	60	56	47	05/2014	02:22.0		05/2014
437150201	S	3016	V06	HVLT	03/2014	9	11	12	12	12	0	0	2	59	60	61	55	60	05/2014	25:41.0		05/2014
437199201	S	3634	V04	HVLT	04/2014	8	10	12	11	12	1	0	2	44	53	54	50	49	05/2014	46:28.0		05/2014
437229301	S	40560	BL	HVLT	04/2014	5	7	8	7	11	6	6	1	66	35	37	48	20	05/2014	06:03.0		07/2014
437257201	S	4051	V06	HVLT	05/2014	5	10	11	10	12	0	0	3	54	46	50	48	56	05/2014	25:53.0		05/2014
437264101	S	3418	V08	HVLT	05/2014	7	10	11	10	12	1	0	4	57	51	50	48	51	05/2014	41:40.0		05/2014
437345401	S	3448	V06	HVLT	05/2014	5	6	9	10	12	0	0	3	58	32	51	63	56	05/2014	21:37.0		05/2014
437641301	S	3229	V06	HVLT	05/2014	6	10	9	10	11	0	0	3	74	54	56	56	51	05/2014	13:00.0		05/2014
437772301	S	3861	V06	HVLT	04/2014	5	8	8	5	11	0	0	3	71	44	36	38	50	05/2014	17:58.0		05/2014
437824801	S	3637	V04	HVLT	04/2014	5	9	10	10	12	0	0	2	58	41	51	55	60	05/2014	46:29.0		05/2014
438257001	S	60063	BL	HVLT	05/2014	5	5	5	4	11	1	0	1	71	33	33	46	47	05/2014	49:21.0		05/2014
438299301	S	3078	V06	HVLT	05/2014	7	11	11	11	11	0	0	3	62	53	56	55	49	05/2014	34:28.0		05/2014
438331901	S	3853	V08	HVLT	05/2014	11	10	12	11	10	0	0	2	49	63	55	49	45	05/2014	21:30.0		05/2014
438526901	S	3710	V04	HVLT	05/2014	5	7	9	8	10	0	0	2	56	34	39	46	44	05/2014	38:16.0		05/2014
438551001	S	40451	BL	HVLT	05/2014	8	10	10	11	12	0	0	1	54	51	55	63	58	05/2014	24:55.0		05/2014
438687101	S	3460	V08	HVLT	05/2014	6	9	10	10	12	1	0	4	73	54	56	56	54	05/2014	00:20.0		05/2014
438771001	S	3902	V06	HVLT	05/2014	8	9	10	8	12	0	0	3	80	58	50	47	56	05/2014	43:19.0		05/2014
438868101	S	3134	V04	HVLT	05/2014	6	8	10	9	12	1	0	2	39	40	44	48	49	05/2014	32:48.0		05/2014
438964901	S	3592	V04	HVLT	05/2014	7	6	8	8	12	2	0	2	63	37	42	57	45	05/2014	40:09.0		05/2014
438974801	S	3189	V04	HVLT	05/2014	6	7	9	10	10	0	0	2	71	46	56	62	47	05/2014	49:17.0		05/2014
439012601	S	3589	ST	HVLT	05/2014	5	5	7	6	11	3	0	2	76	38	42	50	37	05/2014	52:08.0		05/2014
439036601	S	3851	V08	HVLT	05/2014	7	10	11	10	12	1	0	2	57	51	50	48	51	05/2014	17:59.0		05/2014
439037801	S	3854	V08	HVLT	05/2014	12	12	12	11	12	0	0	2	33	68	55	51	58	05/2014	23:52.0		05/2014
439179801	S	4023	V06	HVLT	05/2014	7	10	9	9	11	0	0	3	65	49	47	50	47	05/2014	52:03.0		05/2014
439268101	S	3850	V08	HVLT	05/2014	6	10	10	8	12	0	0	2	53	46	39	39	58	05/2014	30:59.0		05/2014
439307401	S	3188	V04	HVLT	05/2014	6	6	9	8	10	0	0	2	71	44	48	51	47	05/2014	31:06.0		05/2014
439335701	S	4121	V04	HVLT	03/2014	6	10	11	12	12	1	0	2	66	51	63	64	52	05/2014	55:40.0		05/2014
439414601	S	4126	V04	HVLT	04/2014	7	11	8	10	11	3	0	2	56	46	50	48	30	05/2014	08:55.0		05/2014
439530701	S	3064	V08	HVLT	05/2014	9	10	11	11	12	1	0	4	63	58	58	57	52	05/2014	34:28.0		05/2014
439651701	S	3459	V08	HVLT	05/2014	8	10	8	10	12	0	0	4	54	46	50	55	58	05/2014	59:43.0		05/2014
439688501	S	3821	V06	HVLT	05/2014	7	4	8	2	10	1	1	3	68	41	25	20	32	05/2014	17:46.0		05/2014
439689601	S	3457	V08	HVLT	05/2014	10	12	12	11	12	0	0	4	66	66	58	51	59	05/2014	25:11.0		05/2014
439707501	S	3458	V08	HVLT	05/2014	7	11	11	10	12	0	0	4	63	55	53	50	59	05/2014	59:24.0		05/2014
439736701	S	3900	V06	HVLT	05/2014	8	11	11	12	11	0	0	3	73	63	64	60	51	05/2014	32:19.0		05/2014
439745501	S	3820	V06	HVLT	05/2014	1	4	4	0	12	1	3	3	78	24	20	20	35	05/2014	42:04.0		05/2014
439783701	S	60095	BL	HVLT	05/2014	7	11	11	12	11	1	0	1	73	61	64	60	48	05/2014	56:46.0		05/2014
439954201	S	3170	V06	HVLT	04/2014	6	7	9	10	12	0	0	3	62	37	51	63	56	05/2014	29:04.0		05/2014
440009801	S	40553	BL	HVLT	05/2014	8	10	12	10	12	0	0	1	68	62	56	48	59	05/2014	07:42.0		05/2014
440041701	S	3564	V08	HVLT	05/2014	5	6	7	0	8	5	4	4	72	39	20	20	20	05/2014	12:58.0		06/2014
440046901	S	60065	BL	HVLT	05/2014	3	7	7	2	9	4	0	1	65	28	20	20	20	05/2014	56:46.0		05/2014
440047901	S	40916	BL	HVLT	05/2014	6	8	9	8	12	1	0	1	77	50	49	51	54	05/2014	27:56.0		05/2014
440150601	S	3254	V08	HVLT	05/2014	3	5	7	6	10	1	0	4	54	20	28	44	37	05/2014	54:13.0		05/2014
440178601	S	3227	ST	HVLT	05/2014	7	10	12	12	12	0	0	3	52	53	61	56	55	05/2014	13:01.0		05/2014
440179601	S	4118	V04	HVLT	05/2014	8	12	10	12	12	0	0	1	69	62	63	56	59	05/2014	12:25.0		05/2014
440442901	S	3822	V06	HVLT	05/2014	7	7	9	8	12	1	0	3	57	39	39	46	46	05/2014	18:38.0		05/2014
440534701	S	3260	V08	HVLT	05/2014	7	11	11	12	12	0	0	4	66	55	63	64	59	05/2014	59:39.0		05/2014
440578501	S	3067	V08	HVLT	05/2014	5	8	7	7	12	1	0	4	76	44	45	51	54	05/2014	41:30.0		05/2014
440676901	S	3795	V04	HVLT	04/2014	10	11	12	12	12	1	0	2	74	69	64	56	54	05/2014	00:40.0		05/2014
440946901	S	41381	BL	HVLT	06/2014	10	12	11	11	12	0	0	1	60	62	56	50	60	06/2014	07:03.0		06/2014
441182101	S	3237	V04	HVLT	05/2014	7	8	9	9	12	0	0	2	71	50	52	56	59	06/2014	13:01.0		06/2014
441233801	S	3066	V08	HVLT	06/2014	7	9	9	8	11	2	0	4	66	46	42	49	38	06/2014	28:45.0		06/2014
441378701	S	3917	V04	HVLT	05/2014	5	8	11	7	10	1	0	2	70	50	44	38	42	06/2014	54:47.0		06/2014
441530901	S	60004	BL	HVLT	06/2014	6	6	7	6	10	1	0	1	70	41	40	49	42	06/2014	44:56.0		06/2014
441687301	S	40587	BL	HVLT	06/2014	6	11	12	12	12	0	0	1	64	55	63	57	59	06/2014	07:43.0		06/2014
441743601	S	3420	V08	HVLT	06/2014	9	11	10	9	11	1	0	4	53	56	44	40	44	06/2014	20:42.0		06/2014
441899901	S	3956	V06	HVLT	06/2014	5	6	8	0	12	4	3	3	65	33	20	20	20	06/2014	11:18.0		06/2014
441969801	S	3582	V06	HVLT	06/2014	8	10	12	11	12	0	0	3	65	58	58	51	56	06/2014	35:36.0		06/2014
442070201	S	40586	BL	HVLT	06/2014	7	10	9	10	10	0	0	1	38	45	49	55	39	06/2014	04:36.0		07/2014
442078101	S	60044	BL	HVLT	06/2014	6	8	7	5	11	1	0	1	73	46	38	39	48	06/2014	29:19.0		06/2014
442108301	S	3771	V06	HVLT	04/2014	3	4	5	3	8	3	2	3	76	29	31	37	20	06/2014	52:42.0		06/2014
442126301	S	3775	V06	HVLT	05/2014	7	10	12	12	12	0	0	3	64	55	63	57	56	06/2014	00:41.0		06/2014
442219301	S	4092	V06	HVLT	06/2014	5	6	7	5	12	1	0	3	78	41	38	42	51	06/2014	40:41.0		06/2014
442246901	S	3779	V06	HVLT	05/2014	8	7	12	9	10	0	0	3	57	49	44	35	37	06/2014	05:43.0		06/2014
442337901	S	3191	V04	HVLT	05/2014	10	9	12	11	12	0	0	2	67	60	58	51	59	06/2014	49:46.0		06/2014
442399801	S	3778	V06	HVLT	05/2014	8	11	11	11	12	0	0	3	53	56	55	55	56	06/2014	00:26.0		06/2014
442408301	S	3776	V06	HVLT	05/2014	8	8	9	12	0	0	0	3	64	46	63	80	20	06/2014	00:41.0		06/2014
442449201	S	3763	V04	HVLT	02/2013	5	7	9	8	9	1	0	2	60	34	40	48	28	06/2014	36:10.0		02/2013
442522601	S	3108	V08	HVLT	05/2014	9	10	12	12	12	0	0	4	52	58	61	56	57	06/2014	07:05.0		06/2014
442683901	S	3109	V08	HVLT	05/2014	7	9	11	11	12	0	0	4	55	49	55	55	58	06/2014	29:46.0		06/2014
442714901	S	3120	V06	HVLT	05/2014	6	11	10	10	12	0	0	3	51	48	50	48	55	06/2014	49:00.0		06/2014
443211901	S	3392	V04	HVLT	05/2014	6	8	10	9	12	0	0	2	51	40	44	47	57	06/2014	38:30.0		06/2014
443481901	S	3079	V06	HVLT	06/2014	4	4	5	4	12	1	0	3	70	29	33	46	50	06/2014	34:29.0		06/2014
443586101	S	3711	V04	HVLT	06/2014	8	9	8	8	10	0	0	2	38	42	40	48	39	06/2014	03:24.0		06/2014
443595901	S	3901	V06	HVLT	05/2014	5	9	7	6	11	0	0	3	70	44	40	40	50	06/2014	43:19.0		06/2014
443630101	S	3378	V06	HVLT	06/2014	9	9	12	11	12	0	0	3	49	55	55	49	55	06/2014	35:26.0		06/2014
443683001	S	3357	V08	HVLT	06/2014	7	10	10	9	12	1	0	4	47	46	44	48	49	06/2014	23:15.0		06/2014
443712501	S	3350	V08	HVLT	04/2014	12	12	12	11	12	0	0	4	81	75	61	53	62	06/2014	24:48.0		06/2014
443746701	S	3280	V06	HVLT	05/2014	7	6	10	10	12	0	0	3	50	38	50	56	55	06/2014	01:30.0		06/2014
443774501	S	3350	V06	HVLT	03/2013	12	12	12	12	12	0	0	3	80	75	64	57	56	06/2014	24:48.0		06/2014
444329901	S	3123	V06	HVLT	05/2014	8	10	11	11	12	0	0	3	71	60	60	56	56	06/2014	31:31.0		06/2014
444388501	S	3112	V08	HVLT	05/2014	7	11	11	11	12	1	0	4	65	55	58	57	52	06/2014	13:01.0		06/2014
444413201	S	14331	BL	HVLT	06/2014	9	9	11	10	10	0	0	1	62	53	51	49	44	06/2014	34:29.0		06/2014
444499301	S	3111	V08	HVLT	05/2014	4	5	5	5	10	1	0	4	67	22	27	57	38	06/2014	32:32.0		06/2014
444533901	S	3110	V08	HVLT	06/2014	3	6	8	7	10	3	0	4	65	28	37	48	24	06/2014	05:28.0		06/2014
444890901	S	40585	BL	HVLT	06/2014	9	11	11	10	12	0	0	1	52	58	50	48	57	06/2014	08:42.0		06/2014
445040001	S	3124	V06	HVLT	05/2014	7	8	10	11	12	1	0	3	59	44	56	62	49	06/2014	57:30.0		06/2014
445175301	S	3114	V08	HVLT	06/2014	9	12	11	10	12	1	0	4	66	62	53	44	52	06/2014	15:59.0		06/2014
445246001	S	3609	V08	HVLT	05/2014	5	6	6	5	11	2	0	4	71	37	36	48	42	06/2014	46:29.0		06/2014
445309101	S	60043	BL	HVLT	06/2014	6	12	12	11	12	1	0	1	68	62	60	52	53	06/2014	32:54.0		06/2014
445340601	S	3461	V08	HVLT	06/2014	5	8	8	8	10	2	0	4	65	37	42	57	31	06/2014	00:50.0		06/2014
445385001	S	3422	V08	HVLT	06/2014	5	7	10	9	12	1	0	4	60	37	45	48	52	06/2014	46:14.0		06/2014
445603901	S	40690	BL	HVLT	05/2014	5	7	10	5	12	0	0	1	72	46	36	31	59	06/2014	21:24.0		06/2014
445611401	S	40694	BL	HVLT	06/2014	3	5	5	0	6	2	0	1	70	29	20	20	20	06/2014	21:24.0		06/2014
445808501	S	40693	BL	HVLT	06/2014	4	6	6	5	11	4	0	1	71	35	36	48	31	06/2014	21:25.0		06/2014
445882401	S	4054	V06	HVLT	06/2014	6	7	8	5	9	0	0	3	64	37	27	30	28	06/2014	28:34.0		06/2014
445910501	S	3424	V08	HVLT	06/2014	8	11	12	12	12	1	0	4	67	60	63	57	52	06/2014	47:20.0		06/2014
445964001	S	3423	V08	HVLT	06/2014	4	8	10	0	12	2	0	4	72	46	20	20	47	06/2014	46:49.0		06/2014
446045501	S	40555	BL	HVLT	06/2014	6	9	11	7	12	0	0	1	57	46	33	26	58	06/2014	08:42.0		06/2014
446123601	S	3607	V08	HVLT	05/2014	8	11	11	10	12	1	0	4	58	55	51	49	52	06/2014	46:29.0		06/2014
446142201	S	3604	V08	HVLT	05/2014	5	6	8	9	11	1	0	4	72	41	52	63	47	06/2014	46:29.0		06/2014
446191701	S	3190	V04	HVLT	05/2014	5	9	9	6	10	0	0	2	83	50	44	43	48	06/2014	49:31.0		06/2014
446191901	S	3957	V06	HVLT	06/2014	4	6	8	6	11	2	0	3	70	39	40	44	38	06/2014	18:14.0		06/2014
446203401	S	3176	V06	HVLT	05/2014	6	12	12	9	12	0	0	3	63	58	47	39	56	06/2014	47:10.0		06/2014
446287701	S	3165	V08	HVLT	06/2014	6	8	10	6	12	0	0	3	61	41	30	27	56	06/2014	45:03.0		06/2014
446298201	S	3178	V06	HVLT	06/2014	7	7	6	5	10	0	0	3	73	44	38	43	45	06/2014	29:05.0		06/2014
446303101	S	3823	V06	HVLT	06/2014	8	11	10	10	1	0	0	3	59	53	51	49	20	06/2014	20:30.0		06/2014
446322701	S	40692	BL	HVLT	06/2014	8	10	12	9	12	0	0	1	64	58	47	39	59	06/2014	21:26.0		06/2014
446324501	S	40691	BL	HVLT	06/2014	5	7	7	8	12	1	0	1	74	42	49	63	54	06/2014	21:26.0		06/2014
446396701	S	65004	BL	HVLT	11/2013	8	11	12	11	12	2	0	1	69	64	60	52	47	06/2014	27:57.0		07/2014
446439101	S	40800	BL	HVLT	03/2014	6	10	11	11	12	0	0	1	78	58	61	57	62	06/2014	45:24.0		07/2014
446501201	S	3284	V04	HVLT	06/2014	4	6	6	6	11	2	1	2	65	26	32	57	31	06/2014	51:07.0		05/2014
446525701	S	3264	V08	HVLT	06/2014	9	10	10	9	12	0	0	4	63	55	47	50	59	06/2014	59:50.0		06/2014
446528701	S	3281	V06	HVLT	06/2014	4	6	8	6	12	0	0	3	59	27	30	38	56	06/2014	32:53.0		06/2014
446537901	S	3268	V08	HVLT	06/2014	7	11	11	10	11	0	0	4	64	55	53	50	52	06/2014	32:12.0		06/2014
446554901	S	3701	V06	HVLT	06/2014	8	8	11	11	12	0	0	3	48	48	55	56	55	07/2014	03:11.0		07/2014
446620601	S	3421	V08	HVLT	07/2014	4	8	10	7	11	1	0	4	42	35	35	35	39	07/2014	54:52.0		07/2014
446692601	S	3205	V08	HVLT	06/2014	7	7	10	10	12	0	0	4	75	52	56	56	60	07/2014	13:02.0		07/2014
446742901	S	41400	BL	HVLT	07/2014	2	3	3	3	5	1	1	1	49	20	20	56	20	07/2014	08:44.0		07/2014
446770201	S	3390	V04	HVLT	06/2014	8	9	11	11	12	1	0	2	67	53	58	57	52	07/2014	51:54.0		07/2014
446781001	S	3028	V04	HVLT	06/2014	6	7	7	6	11	4	0	2	76	44	42	50	32	07/2014	25:41.0		07/2014
446834801	S	3565	V08	HVLT	06/2014	8	8	10	8	11	1	0	4	57	46	39	39	44	07/2014	13:17.0		07/2014
446952001	S	3472	V06	HVLT	06/2014	7	8	10	7	11	0	0	3	63	46	37	35	47	07/2014	04:20.0		07/2014
447030101	S	3802	V08	HVLT	07/2014	2	6	5	3	10	2	1	4	73	31	31	33	32	07/2014	21:21.0		07/2014
447132401	S	4055	V06	HVLT	07/2014	6	6	6	6	9	0	0	3	71	39	40	56	38	07/2014	31:30.0		07/2014
447197401	S	3702	V06	HVLT	06/2014	4	5	5	0	11	1	0	3	73	33	20	20	45	07/2014	03:15.0		07/2014
447429101	S	41401	BL	HVLT	07/2014	9	9	12	8	12	0	0	1	38	54	40	33	58	07/2014	08:43.0		07/2014
447666301	S	3400	V10	HVLT	07/2014	6	7	8	8	12	0	0	5	43	32	39	55	57	07/2014	40:05.0		07/2014
447767901	S	3855	V08	HVLT	06/2014	8	9	10	11	12	0	0	2	51	48	55	64	57	07/2014	17:59.0		07/2014
447796701	S	3585	V06	HVLT	07/2014	5	5	8	8	12	1	0	3	51	25	38	56	43	07/2014	36:11.0		07/2014
447815101	S	50110	BL	HVLT	06/2014	7	9	10	11	12	1	0	1	56	46	55	63	51	07/2014	56:29.0		07/2014
447847401	S	3614	V08	HVLT	06/2014	7	11	11	12	12	1	0	4	65	55	63	64	52	07/2014	46:30.0		07/2014
447897301	S	3613	V08	HVLT	06/2014	9	11	12	11	12	1	0	4	58	60	56	50	52	07/2014	46:30.0		07/2014
447910801	S	4090	V06	HVLT	07/2014	5	5	11	6	12	1	0	3	59	34	30	24	49	07/2014	32:57.0		07/2014
447984701	S	3777	V06	HVLT	06/2014	5	8	10	9	12	0	0	3	64	42	47	50	56	07/2014	00:42.0		07/2014
447991501	S	3780	V06	HVLT	06/2014	6	7	10	6	11	1	0	3	72	48	40	36	44	07/2014	00:42.0		07/2014
447997401	S	3781	V06	HVLT	06/2014	6	7	8	5	12	0	0	3	74	46	38	39	56	07/2014	00:42.0		07/2014
448180501	S	3401	V10	HVLT	07/2014	9	10	11	10	12	1	0	5	60	55	51	49	49	07/2014	40:27.0		07/2014
448249301	S	3068	V08	HVLT	07/2014	7	11	10	9	12	1	0	4	73	59	53	48	54	07/2014	34:31.0		07/2014
448295001	S	3700	V06	HVLT	07/2014	2	5	4	2	11	2	5	3	64	20	20	20	20	07/2014	43:48.0		07/2014
448336001	S	4001	V08	HVLT	07/2014	8	10	11	10	12	0	0	4	52	53	50	48	57	07/2014	37:26.0		07/2014
448352101	S	4059	V06	HVLT	07/2014	10	12	12	12	12	0	0	3	48	66	61	56	55	07/2014	32:43.0		07/2014
448370201	S	40754	BL	HVLT	07/2014	6	9	11	10	12	0	0	1	55	46	50	48	58	07/2014	19:09.0		07/2014
448483501	S	41382	BL	HVLT	07/2014	6	8	10	12	12	0	0	1	59	41	61	69	60	07/2014	10:00.0		07/2014
448538001	S	3515	V08	HVLT	07/2014	4	8	8	10	12	0	0	4	76	44	56	68	60	07/2014	24:21.0		07/2014
448655601	S	3004	V08	HVLT	04/2014	8	8	10	9	12	1	0	4	62	46	45	48	52	07/2014	25:42.0		07/2014
448681101	S	3003	V08	HVLT	04/2014	8	9	11	9	12	0	0	4	59	51	45	43	60	07/2014	06:27.0		07/2014
448717301	S	3001	V08	HVLT	04/2014	9	11	10	10	12	1	0	4	68	62	56	52	53	07/2014	04:34.0		07/2014
449162801	S	3125	V06	HVLT	07/2014	5	9	10	10	12	0	0	3	48	40	50	56	55	07/2014	06:21.0		07/2014
449184801	S	3276	V06	HVLT	07/2014	9	8	10	10	11	1	0	3	57	49	50	55	37	07/2014	32:39.0		07/2014
449246301	S	3252	V08	HVLT	06/2014	9	12	12	11	12	0	0	4	50	63	55	49	57	07/2014	59:25.0		07/2014
449290201	S	91097	BL	HVLT	07/2014	5	5	8	7	12	1	1	1	67	31	37	48	45	07/2014	24:05.0		07/2014
449298001	S	40755	BL	HVLT	07/2014	2	4	4	1	9	2	0	1	54	20	20	20	23	07/2014	23:00.0		07/2014
449300801	S	60048	BL	HVLT	07/2014	6	8	9	11	12	1	0	1	74	50	60	67	54	07/2014	34:06.0		07/2014
449308901	S	60107	BL	HVLT	07/2014	5	6	6	5	10	3	0	1	67	28	27	44	24	07/2014	56:49.0		07/2014
449311501	S	3279	V06	HVLT	07/2014	2	4	8	7	12	0	1	3	65	22	37	48	47	07/2014	53:54.0		07/2014
449337901	S	3014	V06	HVLT	05/2014	5	5	8	5	10	1	0	3	69	39	36	38	38	07/2014	55:30.0		07/2014
449352601	S	60109	BL	HVLT	07/2014	8	8	9	7	11	2	0	1	71	52	44	45	42	07/2014	56:50.0		07/2014
449470901	S	41399	BL	HVLT	07/2014	8	10	12	12	12	0	0	1	48	55	61	56	57	07/2014	10:00.0		07/2014
449479901	S	60101	BL	HVLT	07/2014	3	6	8	7	10	2	1	1	67	28	37	48	24	07/2014	56:50.0		07/2014
449538201	S	3305	V08	HVLT	07/2014	6	6	7	7	8	1	0	4	67	33	37	57	24	07/2014	28:45.0		07/2014
449704801	S	3320	V06	HVLT	07/2014	9	12	12	12	12	0	0	3	58	62	61	55	56	07/2014	53:20.0		07/2014
449784201	S	3404	V10	HVLT	07/2014	10	11	11	11	12	0	0	5	59	60	56	55	56	07/2014	41:44.0		07/2014
449843701	S	4056	V06	HVLT	07/2014	9	10	9	8	12	0	0	3	66	53	42	42	56	07/2014	32:00.0		07/2014
449930701	S	3332	V04	HVLT	06/2014	7	7	9	9	11	3	0	2	75	50	53	56	37	07/2014	09:24.0		07/2014
449973401	S	4053	V06	HVLT	07/2014	11	11	12	12	12	0	0	3	50	66	61	56	55	07/2014	27:19.0		07/2014
450119201	S	3333	V04	HVLT	05/2014	4	6	5	4	12	4	0	2	67	24	21	33	31	07/2014	15:12.0		07/2014
450169901	S	3570	V08	HVLT	07/2014	5	7	8	6	11	1	0	4	75	44	42	44	48	07/2014	14:25.0		07/2014
450197801	S	3567	V08	HVLT	07/2014	5	8	9	6	12	1	0	4	68	46	40	40	53	07/2014	13:47.0		08/2014
450212801	S	3428	V08	HVLT	07/2014	8	12	12	12	12	0	0	4	61	60	61	55	60	07/2014	53:53.0		07/2014
450236301	S	3537	V06	HVLT	07/2014	8	9	11	10	12	0	0	3	44	49	49	49	57	07/2014	29:39.0		07/2014
450294401	S	3029	V04	HVLT	07/2014	4	4	5	3	7	0	0	2	67	20	20	28	24	07/2014	25:42.0		07/2014
450391701	S	3228	V06	HVLT	07/2014	5	9	11	10	12	0	0	3	69	52	56	52	56	07/2014	13:03.0		07/2014
450616801	S	3212	V08	HVLT	07/2014	6	10	12	11	12	0	0	4	59	51	56	50	60	08/2014	47:12.0		08/2014
450685601	S	4094	V06	HVLT	07/2014	5	5	7	1	7	0	0	3	79	39	23	20	30	08/2014	35:54.0		08/2014
450720801	S	3805	V08	HVLT	07/2014	6	11	12	9	12	2	0	4	59	53	45	38	44	08/2014	42:21.0		08/2014
450722201	S	3804	V08	HVLT	07/2014	6	6	11	9	11	0	0	4	63	42	47	44	52	08/2014	06:37.0		08/2014
450777301	S	3429	V08	HVLT	07/2014	7	10	9	9	11	3	0	4	68	54	52	51	36	08/2014	54:43.0		08/2014
450780701	S	4122	V04	HVLT	03/2014	3	4	6	2	11	1	0	2	65	20	20	20	45	08/2014	17:47.0		08/2014
450827401	S	4123	V04	HVLT	03/2014	6	9	10	10	12	1	0	2	61	44	51	55	52	08/2014	49:16.0		08/2014
450842001	S	3304	V06	HVLT	05/2014	7	10	10	10	11	0	0	3	40	47	49	55	43	08/2014	24:02.0		08/2014
450917901	S	3825	V06	HVLT	08/2014	5	8	9	7	12	1	0	3	60	37	35	40	49	08/2014	21:20.0		08/2014
450962101	S	3319	V06	HVLT	06/2014	6	10	11	11	12	0	0	3	55	49	55	55	56	08/2014	12:59.0		08/2014
450981501	S	4124	V04	HVLT	05/2014	4	8	10	8	12	1	0	2	72	46	48	46	53	08/2014	55:14.0		08/2014
451093401	S	4127	V04	HVLT	04/2014	7	11	12	11	11	1	0	2	68	62	60	52	47	08/2014	13:58.0		08/2014
451100901	S	3080	V06	HVLT	08/2014	6	7	7	3	11	0	0	3	82	45	31	29	51	08/2014	34:31.0		08/2014
451115101	S	3806	V08	HVLT	07/2014	7	10	11	10	12	0	0	4	62	51	51	49	60	08/2014	06:54.0		08/2014
451194401	S	3403	V10	HVLT	08/2014	5	8	9	0	11	1	1	5	72	46	20	20	38	08/2014	40:48.0		08/2014
451310001	S	3903	V06	HVLT	07/2014	4	8	9	9	11	0	0	3	73	46	53	56	51	08/2014	42:02.0		08/2014
451319201	S	50175	BL	HVLT	07/2014	6	10	10	10	12	2	0	1	62	46	51	55	44	08/2014	08:03.0		08/2014
451324701	S	3430	V08	HVLT	08/2014	9	10	10	10	12	1	0	4	56	54	50	55	51	08/2014	06:56.0		08/2014
451504201	S	4025	V06	HVLT	08/2014	4	8	8	8	12	0	0	3	51	30	38	56	55	08/2014	53:52.0		08/2014
451513901	S	3122	V06	HVLT	07/2014	4	9	11	12	12	1	0	3	64	44	63	64	47	08/2014	11:30.0		08/2014
451534301	S	4091	V06	HVLT	07/2014	8	8	10	11	12	0	0	3	70	54	60	61	56	08/2014	33:26.0		08/2014
451573501	S	3069	V08	HVLT	08/2014	9	11	11	10	11	0	0	4	56	59	50	48	51	08/2014	34:32.0		08/2014
451629401	S	4052	V06	HVLT	07/2014	5	8	7	6	12	0	0	3	68	42	40	44	56	08/2014	26:23.0		08/2014
451689301	S	3321	V06	HVLT	08/2014	5	8	11	5	12	0	0	3	72	50	36	29	56	08/2014	02:26.0		08/2014
451703101	S	3361	V08	HVLT	06/2014	7	11	12	11	12	0	0	4	59	55	56	50	60	08/2014	16:14.0		08/2014
451715801	S	3355	V06	HVLT	05/2013	8	11	11	11	12	1	0	3	34	54	55	57	41	08/2014	44:05.0		08/2014
451724001	S	4093	V06	HVLT	08/2014	7	10	8	0	11	0	0	3	53	44	20	20	46	08/2014	55:29.0		08/2014
451724401	S	3355	V08	HVLT	07/2014	6	9	11	10	11	1	0	4	35	45	50	50	42	08/2014	44:05.0		08/2014
451738201	S	3519	V08	HVLT	08/2014	4	9	10	11	12	1	0	4	76	50	60	61	54	08/2014	25:02.0		08/2014
451788101	S	3358	V08	HVLT	07/2014	9	12	12	12	12	2	0	4	52	63	61	56	45	08/2014	56:50.0		08/2014
452022001	S	3323	V06	HVLT	06/2014	6	7	10	6	12	1	0	3	71	48	40	36	50	08/2014	22:02.0		08/2014
452463201	S	3215	V08	HVLT	08/2014	3	5	6	5	9	1	0	4	72	31	36	48	36	08/2014	13:05.0		08/2014
452538401	S	3230	V06	HVLT	08/2014	7	8	10	10	12	0	0	3	71	52	56	56	56	08/2014	13:05.0		08/2014
452564401	S	50143	BL	HVLT	08/2014	6	9	12	11	12	2	0	1	64	51	58	51	45	08/2014	15:09.0		08/2014
452595301	S	3211	V08	HVLT	08/2014	4	7	8	9	11	1	0	4	64	33	47	67	45	08/2014	39:30.0		08/2014
452803601	S	3209	V08	HVLT	08/2014	5	6	9	6	10	1	1	4	71	42	40	40	36	08/2014	13:04.0		08/2014
453064301	S	3950	V08	HVLT	08/2014	4	5	8	8	11	0	0	4	46	23	39	55	49	08/2014	08:49.0		08/2014
453129001	S	3586	V06	HVLT	08/2014	4	7	6	7	12	0	0	3	64	28	37	57	56	08/2014	36:28.0		08/2014
453282601	S	50028	BL	HVLT	07/2014	7	12	12	11	12	1	0	1	63	60	58	51	52	08/2014	52:03.0		08/2014
453313101	S	50222	BL	HVLT	08/2014	5	9	11	7	11	3	0	1	51	43	32	26	33	08/2014	16:00.0		08/2014
453349501	S	3161	V08	HVLT	08/2014	6	10	11	9	12	1	0	4	47	46	44	43	49	08/2014	20:30.0		08/2014
453354901	S	50328	BL	HVLT	07/2014	10	12	12	12	11	0	0	1	53	66	61	55	51	08/2014	27:23.0		08/2014
453384701	S	3862	V06	HVLT	08/2014	4	5	6	5	11	0	0	3	64	24	27	44	47	08/2014	17:59.0		08/2014
453412601	S	50225	BL	HVLT	08/2014	6	7	8	4	11	1	0	1	52	33	20	20	45	08/2014	16:16.0		08/2014
453661701	S	4057	V06	HVLT	08/2014	7	9	9	10	11	0	0	3	63	46	53	65	47	08/2014	32:15.0		08/2014
453758801	S	3371	V06	HVLT	03/2014	5	7	8	4	10	0	0	3	70	42	33	31	44	08/2014	33:26.0		08/2014
453778501	S	3231	V06	HVLT	08/2014	7	10	11	9	12	0	0	3	57	51	44	40	56	08/2014	13:05.0		08/2014
453793201	S	3179	V06	HVLT	07/2014	7	9	10	9	12	0	0	3	53	46	44	47	56	08/2014	47:30.0		08/2014
453803601	S	3113	V08	HVLT	07/2014	4	8	10	7	12	2	0	4	62	37	35	34	44	08/2014	53:28.0		08/2014
453833401	S	3115	V08	HVLT	07/2014	5	7	9	8	12	0	0	4	64	37	42	49	59	08/2014	44:35.0		08/2014
453870801	S	12499	BL	HVLT	08/2014	5	5	7	7	10	1	0	1	64	28	37	57	38	08/2014	43:40.0		08/2014
453914501	S	3351	V08	HVLT	02/2014	5	9	12	12	12	0	0	4	70	54	63	56	59	08/2014	23:28.0		08/2014
453941301	S	3365	V08	HVLT	08/2014	8	11	11	11	12	0	0	4	51	55	55	56	57	08/2014	31:03.0		08/2014
453949601	S	4058	V06	HVLT	07/2014	3	4	6	8	11	0	0	3	64	20	42	80	47	08/2014	32:29.0		08/2014
454042801	S	41280	BL	HVLT	08/2014	4	11	10	11	12	0	0	1	61	44	56	55	60	08/2014	12:34.0		09/2014
454224101	S	41471	BL	HVLT	08/2014	5	9	10	11	12	1	0	1	50	40	55	64	51	08/2014	17:31.0		08/2014
454299701	S	3126	V06	HVLT	07/2014	8	9	11	10	12	2	0	3	66	53	53	50	37	08/2014	53:20.0		08/2014
454330001	S	3101	V06	HVLT	08/2014	7	10	11	12	12	1	0	3	52	50	61	63	43	08/2014	14:42.0		08/2014
454383001	S	41405	BL	HVLT	08/2014	6	8	11	9	12	2	0	1	63	46	47	44	45	08/2014	10:44.0		08/2014
454396101	S	3325	V06	HVLT	08/2014	8	10	11	11	12	0	0	3	68	60	60	56	56	08/2014	48:31.0		08/2014
454521901	S	3367	V08	HVLT	08/2014	10	12	12	12	12	0	0	4	48	66	61	56	57	08/2014	31:47.0		08/2014
454555101	S	3803	V08	HVLT	08/2014	4	6	10	9	9	0	0	4	72	42	52	51	42	08/2014	37:25.0		08/2014
454612801	S	4024	V06	HVLT	08/2014	4	7	8	6	12	1	0	3	74	42	42	44	51	08/2014	52:27.0		08/2014
454621401	S	3359	V08	HVLT	08/2014	6	6	8	5	8	1	0	4	75	44	38	39	32	08/2014	47:13.0		08/2014
454672001	S	3018	V06	HVLT	07/2014	5	8	10	7	12	0	0	3	62	39	35	34	56	08/2014	25:43.0		08/2014
454675001	S	3021	V06	HVLT	07/2014	6	9	9	9	0	1	0	3	66	44	47	57	20	08/2014	25:43.0		08/2014
454679201	S	3020	V06	HVLT	07/2014	7	7	10	10	12	0	0	3	76	52	56	56	56	08/2014	25:43.0		08/2014
454706801	S	16644	BL	HVLT	08/2014	4	6	6	6	11	0	0	1	64	26	32	57	52	08/2014	57:05.0		09/2014
454861401	S	3826	V06	HVLT	08/2014	3	5	7	2	11	1	0	3	79	35	27	22	46	08/2014	22:35.0		08/2014
454909401	S	3859	V08	HVLT	09/2014	7	11	12	12	12	0	0	2	62	55	61	55	60	09/2014	43:58.0		09/2014
454938901	S	3807	V08	HVLT	09/2014	8	10	12	10	12	0	0	4	76	63	56	48	60	09/2014	42:41.0		09/2014
455118401	S	90456	V04	HVLT	08/2014	4	5	6	6	8	0	0	2	83	35	44	59	34	09/2014	10:26.0		09/2014
455305101	S	3322	V06	HVLT	09/2014	9	12	11	12	12	0	0	3	62	60	61	55	56	09/2014	06:49.0		09/2014
455427501	S	3857	V08	HVLT	09/2014	8	11	12	12	12	0	0	2	43	56	59	55	57	09/2014	18:00.0		09/2014
455735801	S	3808	V08	HVLT	09/2014	6	6	9	5	10	1	1	4	60	34	25	25	28	09/2014	08:05.0		09/2014
455822901	S	3514	V08	HVLT	09/2014	3	7	7	2	8	2	0	4	74	38	27	23	26	09/2014	08:45.0		09/2014
456166901	S	10874	BL	HVLT	09/2014	7	8	11	11	12	3	0	1	73	55	60	56	43	09/2014	13:07.0		09/2014
456298901	S	3214	V08	HVLT	09/2014	2	6	5	2	6	1	0	4	81	31	27	24	20	09/2014	13:07.0		09/2014
456313901	S	4004	V08	HVLT	09/2014	7	12	11	10	12	3	0	4	67	58	53	44	38	09/2014	22:09.0		09/2014
456323101	S	3431	V08	HVLT	09/2014	8	10	12	11	12	1	0	4	64	58	58	51	52	09/2014	55:13.0		09/2014
456345101	S	4005	V08	HVLT	09/2014	12	12	12	12	12	0	0	4	75	74	64	56	60	09/2014	53:19.0		09/2014
456455901	S	3406	V10	HVLT	09/2014	8	11	12	12	12	0	0	5	38	57	59	55	56	09/2014	42:13.0		09/2014
456661501	S	3216	V08	HVLT	09/2014	8	10	11	12	12	0	0	4	55	54	61	62	58	09/2014	13:08.0		09/2014
457074301	S	3752	V08	HVLT	07/2014	8	9	10	7	12	0	0	4	55	49	33	31	58	09/2014	00:43.0		09/2014
457482601	S	3181	V06	HVLT	08/2014	6	6	7	7	12	0	0	3	69	41	44	56	56	09/2014	48:03.0		09/2014
457538301	S	60100	BL	HVLT	09/2014	5	5	9	4	11	2	0	1	65	33	21	20	38	09/2014	56:51.0		09/2014
457863001	S	50192	BL	HVLT	06/2014	6	9	11	8	12	1	0	1	62	46	40	37	52	09/2014	25:31.0		09/2014
457895201	S	3828	V06	HVLT	09/2014	8	10	10	9	12	2	0	3	79	60	53	52	46	09/2014	23:29.0		09/2014
457996801	S	3587	V06	HVLT	09/2014	5	7	10	9	12	0	0	3	54	36	44	47	56	09/2014	36:41.0		09/2014
458045801	S	3182	V06	HVLT	09/2014	9	11	11	10	12	0	0	3	56	59	50	48	56	09/2014	31:25.0		09/2014
458083501	S	50275	BL	HVLT	04/2014	6	9	12	11	12	1	0	1	54	49	55	48	51	09/2014	25:31.0		09/2014
458142501	S	3571	V08	HVLT	09/2014	5	6	7	8	10	2	0	4	48	25	38	67	33	09/2014	14:42.0		09/2014
458183901	S	3569	V08	HVLT	09/2014	4	7	6	5	12	1	1	4	43	23	25	36	41	09/2014	53:46.0		09/2014
458198301	S	3433	V08	HVLT	09/2014	7	8	10	7	12	0	0	4	84	54	48	45	61	09/2014	06:58.0		09/2014
458208801	S	3563	V08	HVLT	09/2014	5	8	9	7	9	1	0	4	63	40	37	41	31	09/2014	12:40.0		09/2014
458274301	S	4026	V06	HVLT	09/2014	5	6	6	3	12	1	1	3	77	38	31	33	45	09/2014	54:40.0		09/2014
458379901	S	3352	V08	HVLT	08/2014	5	7	8	6	11	2	0	4	55	32	28	35	37	09/2014	22:37.0		09/2014
458447301	S	3353	V08	HVLT	08/2014	8	11	12	10	12	1	0	4	59	58	51	43	52	09/2014	22:57.0		09/2014
458557301	S	40600	BL	HVLT	02/2014	5	5	9	7	11	2	0	1	64	33	37	41	38	09/2014	57:17.0		09/2014
458584301	S	40606	BL	HVLT	05/2014	7	10	10	10	12	2	0	1	66	51	53	57	45	09/2014	26:11.0		09/2014
458782901	S	3180	V06	HVLT	08/2014	8	11	12	11	11	0	0	3	62	58	56	50	49	09/2014	47:45.0		09/2014
458967801	S	40610	BL	HVLT	09/2014	4	8	9	6	11	1	0	1	56	34	28	29	44	09/2014	26:11.0		09/2014
459359301	S	50572	BL	HVLT	09/2014	7	12	12	12	12	0	0	1	62	58	61	55	60	09/2014	54:34.0		09/2014
459415501	S	40611	BL	HVLT	09/2014	4	4	7	4	11	2	0	1	65	24	21	25	38	09/2014	26:12.0		09/2014
459444101	S	3824	V06	HVLT	09/2014	8	10	11	12	12	0	0	3	57	54	61	62	56	09/2014	46:11.0		09/2014
[truncated: 5,000 more rows]
