# Supplementary material for: Cerebrospinal fluid neurofilament dynamic profiles predict cognitive progression in individuals with de novo Parkinson’s disease
Source: Front Aging Neurosci. 2022 Dec 16;14:1061096. doi: 10.3389/fnagi.2022.1061096 (PMC9802677; doi:10.3389/fnagi.2022.1061096)
Supplement: Supplementary file 1 [file Data_Sheet_1.ZIP › original data/original data/Letter_-_Number_Sequencing__PD_.csv]

REC_ID	F_STATUS	PATNO	EVENT_ID	PAG_NAME	INFODT	LNS1A	LNS1B	LNS1C	LNS2A	LNS2B	LNS2C	LNS3A	LNS3B	LNS3C	LNS4A	LNS4B	LNS4C	LNS5A	LNS5B	LNS5C	LNS6A	LNS6B	LNS6C	LNS7A	LNS7B	LNS7C	LNS_TOTRAW	AGE_ASSESS_LNS	DVS_LNS	ORIG_ENTRY	LAST_UPDATE	QUERY	SITE_APRV
233165701	S	3400	BL	LNSPD	07/2010	1	1	1	1	1	1	1	1	1	0	1	0	0	0	0							10	39	9	07/2010	40:01.0		07/2010
232532701	S	3401	BL	LNSPD	07/2010	1	1	1	1	1	1	1	1	1	0	0	1	0	0	0							10	56	11	07/2010	40:25.0		07/2010
234840901	S	3404	BL	LNSPD	07/2010	1	1	1	1	1	1	1	0	1	1	1	1	1	0	1	0	1	0	0	0	1	15	55	16	07/2010	41:41.0		07/2010
231742701	S	3403	BL	LNSPD	07/2010	1	1	1	1	1	1	1	1	1	0	0	1	0	0	0							10	68	11	07/2010	40:44.0		07/2010
236091801	S	3405	BL	LNSPD	07/2010	1	1	1	1	1	1	0	1	1	0	1	0	0	0	0							9	63	10	07/2010	16:51.0		07/2010
236674901	S	3406	BL	LNSPD	08/2010	1	1	1	1	1	1	1	1	1	1	1	1	0	1	0	0	0	0				13	34	13	08/2010	42:09.0		08/2010
247256401	S	3407	BL	LNSPD	09/2010	1	1	1	1	1	1	1	0	1	0	1	1	0	0	0							10	65	11	09/2010	43:06.0		10/2010
250106001	S	3409	BL	LNSPD	10/2010	1	1	1	1	1	1	1	1	1	0	0	1	0	0	0							10	63	11	10/2010	43:37.0		10/2010
252298901	S	3410	BL	LNSPD	10/2010	1	1	1	1	1	1	1	1	1	1	0	1	0	0	0							11	74	13	10/2010	43:58.0		10/2010
257699401	S	3411	BL	LNSPD	11/2010	1	1	1	1	1	1	1	1	1	0	1	0	1	1	1	0	0	0				13	40	13	11/2010	44:55.0		11/2010
254570101	S	3450	BL	LNSPD	11/2010	1	1	1	1	1	1	1	1	1	1	1	1	0	0	1	0	0	0				13	51	13	11/2010	11:29.0		11/2010
252724501	S	3051	BL	LNSPD	10/2010	1	1	1	1	1	1	1	1	0	0	0	0										8	71	10	10/2010	33:19.0		11/2010
260794201	S	3200	BL	LNSPD	12/2010	1	1	1	1	1	1	1	1	1	1	1	1	1	1	1	1	1	0	0	0	0	17	55	18	12/2010	11:58.0		12/2010
256127501	S	3502	BL	LNSPD	11/2010	1	1	1	1	1	1	1	0	1	1	0	1	0	0	0							10	69	11	11/2010	11:25.0		12/2010
256148201	S	3500	BL	LNSPD	11/2010	1	1	1	1	1	1	1	1	1	1	0	1	0	0	0							11	49	11	11/2010	30:00.0		12/2010
256065401	S	3150	BL	LNSPD	11/2010	1	1	1	1	1	1	1	1	0	0	1	1	1	0	0	0	0	1	0	0	0	12	57	13	11/2010	43:48.0		12/2010
261078501	S	3453	BL	LNSPD	12/2010	1	1	1	1	1	1	1	1	1	1	0	0	0	0	0							10	59	11	12/2010	54:46.0		12/2010
261101301	S	3452	BL	LNSPD	12/2010	1	1	1	1	1	1	1	1	1	0	0	0										9	64	10	12/2010	54:23.0		12/2010
261641501	S	3451	BL	LNSPD	12/2010	1	1	1	1	1	1	1	1	1	0	0	1	1	0	1	0	1	0	0	0	0	13	54	13	12/2010	53:49.0		12/2010
259460101	S	3650	BL	LNSPD	11/2010	1	1	1	1	1	1	1	1	1	0	0	0										9	67	10	11/2010	49:47.0		12/2010
262137601	S	3102	BL	LNSPD	11/2010	1	1	0	1	1	1	1	1	1	0	0	0										8	63	8	12/2010	27:10.0		12/2010
254951801	S	3100	BL	LNSPD	10/2010	1	1	1	1	1	1	1	1	1	0	1	0	0	0	1	0	0	0				11	67	12	11/2010	11:10.0		12/2010
260955701	S	3201	BL	LNSPD	12/2010	1	1	1	1	1	1	1	1	1	1	1	1	0	0	1	1	0	0	0	0	0	14	64	15	12/2010	11:58.0		12/2010
256141501	S	3501	BL	LNSPD	11/2010	1	1	1	1	1	1	1	1	1	1	0	1	0	0	1	0	0	0				12	46	12	11/2010	31:28.0		12/2010
256098701	S	3151	BL	LNSPD	11/2010	1	1	1	1	1	1	1	0	1	1	1	1	0	0	0							11	57	12	11/2010	44:04.0		12/2010
262821301	S	3052	BL	LNSPD	12/2010	1	1	1	1	1	1	1	1	1	0	0	1	0	0	1	0	0	0				11	65	12	12/2010	33:22.0		12/2010
262841801	S	3053	BL	LNSPD	12/2010	1	1	1	1	1	1	1	0	1	1	1	0	0	0	0							10	68	11	12/2010	33:23.0		12/2010
261064301	S	3054	BL	LNSPD	12/2010	1	1	1	1	1	1	1	1	1	0	0	0										9	74	11	12/2010	33:22.0		12/2010
261107201	S	3055	BL	LNSPD	12/2010	1	1	1	1	1	1	1	1	1	0	0	1	1	1	0	0	0	0				12	68	13	12/2010	33:22.0		12/2010
265581801	S	3413	BL	LNSPD	12/2010	1	1	1	1	1	1	1	1	1	1	1	1	0	1	0	0	0	1	0	0	0	14	43	14	12/2010	52:01.0		12/2010
265784301	S	3503	BL	LNSPD	12/2010	1	1	1	1	1	1	1	1	1	1	1	1	1	0	1	0	0	0				14	31	14	12/2010	20:40.0		12/2010
265859501	S	3505	BL	LNSPD	12/2010	1	1	1	1	1	1	1	1	1	1	1	1	0	0	1	0	0	0				13	72	15	12/2010	32:10.0		12/2010
267308201	S	3203	BL	LNSPD	01/2011	1	1	1	1	1	1	1	1	0	1	1	1	0	0	0							11	56	12	01/2011	11:59.0		01/2011
254638401	S	3551	BL	LNSPD	10/2010	1	1	1	1	1	1	1	1	1	0	1	1	0	0	0							11	64	12	11/2010	10:05.0		01/2011
267439401	S	3454	BL	LNSPD	01/2011	1	1	1	1	1	1	1	1	1	1	1	1	0	0	0							12	57	13	01/2011	55:03.0		01/2011
267840301	S	3414	BL	LNSPD	01/2011	1	1	1	1	1	1	1	1	1	0	1	1	0	1	0	0	0	0				12	37	12	01/2011	45:32.0		01/2011
268032201	S	3504	BL	LNSPD	01/2011	1	1	1	1	1	1	1	1	1	1	0	1	0	0	1	0	0	0				12	61	13	01/2011	20:18.0		01/2011
269221001	S	3300	BL	LNSPD	01/2011	1	1	1	1	1	1	1	1	1	0	1	1	1	1	1	0	1	1	0	0	1	17	52	18	01/2011	36:40.0		01/2011
270445001	S	3301	BL	LNSPD	01/2011	1	1	1	1	1	1	1	1	1	1	1	1	0	0	1	0	0	1	0	0	0	14	52	14	01/2011	11:26.0		01/2011
272977701	S	3160	BL	LNSPD	02/2011	1	1	1	1	1	1	1	1	1	0	0	1	0	0	0							10	79	13	02/2011	25:51.0		02/2011
272924601	S	3253	BL	LNSPD	02/2011	1	1	1	1	1	1	1	1	1	0	0	1	0	1	0	0	0	0				11	42	10	02/2011	08:09.0		02/2011
272983001	S	3056	BL	LNSPD	02/2011	1	1	1	1	1	1	1	1	0	1	0	1	0	0	0							10	55	11	02/2011	33:25.0		02/2011
272344001	S	3057	BL	LNSPD	02/2011	1	1	1	1	1	1	1	1	1	1	0	0	0	0	1	0	0	0				11	59	12	02/2011	33:25.0		02/2011
273967901	S	3157	BL	LNSPD	02/2011	1	1	1	1	1	1	1	1	1	0	1	1	0	0	0							11	64	12	02/2011	44:35.0		02/2011
274487601	S	3506	BL	LNSPD	02/2011	1	1	1	1	1	1	1	1	1	0	0	1	0	1	0	0	0	0				11	66	12	02/2011	58:13.0		02/2011
269600701	S	3252	BL	LNSPD	01/2011	1	1	1	1	1	1	1	1	1	0	0	1	0	0	1	0	0	0				11	47	11	01/2011	59:22.0		02/2011
269518501	S	3251	BL	LNSPD	01/2011	1	1	1	1	1	1	1	1	1	1	1	0	1	0	1	0	0	0				13	59	14	01/2011	58:43.0		02/2011
276275701	S	3154	BL	LNSPD	02/2011	1	1	1	1	1	1	1	1	1	0	1	1	0	0	0							11	73	13	02/2011	25:34.0		02/2011
272452901	S	3000	BL	LNSPD	02/2011	1	1	1	1	1	1	1	1	1	1	1	1	0	0	1	0	0	1	0	0	0	14	69	15	02/2011	02:19.0		03/2011
277061701	S	3507	BL	LNSPD	02/2011	1	1	1	1	1	1	1	1	0	0	0	0										8	61	8	02/2011	34:43.0		02/2011
278020601	S	3651	BL	LNSPD	02/2011	1	1	1	1	1	1	1	1	1	1	1	1	0	0	0							12	76	15	03/2011	30:47.0		03/2011
275691701	S	3104	BL	LNSPD	02/2011	1	1	1	1	1	1	1	0	1	0	0	1	0	0	0							9	72	11	02/2011	54:42.0		03/2011
276966101	S	3059	BL	LNSPD	02/2011	1	1	1	1	1	1	0	1	0	0	0	0										7	82	10	02/2011	16:03.0		03/2011
279526801	S	3207	BL	LNSPD	03/2011	1	1	1	1	1	1	1	1	1	1	0	1	0	1	0	1	0	0	0	0	0	13	58	14	03/2011	12:02.0		03/2011
279838901	S	3256	BL	LNSPD	03/2011	1	1	1	1	1	1	1	1	1	0	0	0										9	57	10	03/2011	46:47.0		03/2011
277033201	S	3058	BL	LNSPD	02/2011	1	1	1	1	1	1	1	1	1	0	1	0	1	0	1	0	0	0				12	79	15	02/2011	33:26.0		03/2011
280564101	S	3557	BL	LNSPD	12/2010	1	1	1	1	1	1	1	1	1	1	1	1	0	0	0							12	59	13	03/2011	11:26.0		03/2011
280961101	S	3206	BL	LNSPD	03/2011	1	1	1	1	1	1	1	1	1	1	1	0	0	0	1	0	0	0				12	30	12	03/2011	12:02.0		03/2011
281224001	S	3554	BL	LNSPD	02/2011	1	1	1	1	1	1	1	1	1	1	1	1	0	0	1	1	0	1	0	0	0	15	75	18	03/2011	10:45.0		03/2011
278746101	S	3001	BL	LNSPD	03/2011	1	1	1	1	1	1	1	1	1	1	1	1	1	0	1	0	0	1	0	1	0	16	65	17	03/2011	04:30.0		03/2011
281547401	S	3002	BL	LNSPD	03/2011	1	1	1	1	1	1	1	1	1	1	1	0	0	0	1	0	0	0				12	67	13	03/2011	33:41.0		03/2011
281548101	S	3552	BL	LNSPD	01/2011	1	1	1	1	1	1	1	1	1	0	0	0										9	59	10	03/2011	10:19.0		03/2011
281921701	S	3156	BL	LNSPD	03/2011	1	1	1	1	1	1	1	1	1	1	1	1	1	1	1	1	1	1	0	1	1	20	69	19	03/2011	31:21.0		03/2011
281950301	S	3605	BL	LNSPD	03/2011	1	1	1	1	1	1	1	1	1	0	0	0										9	74	11	03/2011	37:00.0		03/2011
282050101	S	3354	BL	LNSPD	03/2011	1	1	1	1	1	1	1	1	1	1	1	1	0	1	1	0	0	0				14	69	15	03/2011	42:48.0		03/2011
282135601	S	3257	BL	LNSPD	03/2011	1	1	1	1	1	1	1	0	1	0	1	0	0	0	0							9	53	9	03/2011	26:53.0		03/2011
282190401	S	3455	BL	LNSPD	03/2011	1	1	1	1	1	1	0	1	0	0	0	0										7	67	8	03/2011	24:33.0		03/2011
282262101	S	3456	BL	LNSPD	03/2011	1	1	1	1	1	1	1	1	1	1	0	0	0	0	0							10	65	11	03/2011	55:22.0		03/2011
282530801	S	3061	BL	LNSPD	03/2011	1	1	1	1	1	1	1	1	1	1	1	1	1	1	1	0	0	0				15	53	15	03/2011	33:29.0		03/2011
282581601	S	3062	BL	LNSPD	03/2011	1	1	1	1	1	1	0	1	1	1	0	1	0	0	0							10	61	11	03/2011	33:29.0		03/2011
282553301	S	3556	BL	LNSPD	01/2011	1	1	1	1	1	1	1	1	1	1	1	1	0	0	0							12	65	13	03/2011	11:08.0		03/2011
274325601	S	3254	BL	LNSPD	02/2011	1	1	1	1	1	1	0	1	1	0	1	0	1	0	1	0	0	1	0	0	0	12	51	12	02/2011	54:11.0		03/2011
282644901	S	3601	BL	LNSPD	03/2011	1	1	1	1	1	1	1	1	1	1	0	1	0	0	0							11	63	12	03/2011	45:50.0		03/2011
282678801	S	3800	BL	LNSPD	03/2011	1	1	1	1	1	1	1	1	1	1	1	1	1	0	1	0	0	0				14	40	14	03/2011	05:27.0		03/2011
282733401	S	3415	BL	LNSPD	03/2011	1	1	1	1	1	1	1	1	1	0	1	0	0	0	1	0	0	0				11	61	12	03/2011	39:08.0		03/2011
283259801	S	3559	BL	LNSPD	03/2011	1	1	1	1	1	1	1	1	1	1	0	1	0	1	1	1	0	1	0	0	0	15	37	15	03/2011	11:52.0		03/2011
283262301	S	3357	BL	LNSPD	03/2011	1	1	1	1	1	1	1	1	1	1	0	1	1	0	0	0	0	0				12	43	12	03/2011	23:13.0		03/2011
283239501	S	3355	BL	LNSPD	03/2011	1	1	1	1	1	1	1	1	1	1	1	1	0	0	0							12	32	12	03/2011	44:03.0		03/2011
283145901	S	3356	BL	LNSPD	03/2011	1	1	1	0	1	1	1	1	1	0	0	1	0	0	0							9	75	12	03/2011	45:11.0		03/2011
283080001	S	3351	BL	LNSPD	02/2011	1	1	1	1	1	1	1	1	1	1	0	0	0	0	0							10	67	11	03/2011	23:26.0		03/2011
283366801	S	3106	BL	LNSPD	03/2011	1	1	1	1	1	1	1	1	1	0	0	1	0	0	0							10	70	12	03/2011	29:33.0		03/2011
283429601	S	3653	BL	LNSPD	03/2011	1	1	1	1	1	1	1	0	1	1	1	0	0	1	1	0	0	0				12	79	15	03/2011	27:10.0		03/2011
283349601	S	3105	BL	LNSPD	03/2011	1	1	1	1	1	1	1	1	1	0	0	1	1	0	0	0	0	0				11	68	12	03/2011	14:42.0		03/2011
283600901	S	3350	BL	LNSPD	03/2011	1	1	1	1	1	1	1	1	1	1	1	1	1	0	1	1	1	0	0	0	0	16	78	19	03/2011	24:46.0		03/2011
283415101	S	3352	BL	LNSPD	03/2011	1	1	1	0	1	0	0	1	0	0	0	1	0	0	0							6	51	6	03/2011	22:34.0		03/2011
283459101	S	3353	BL	LNSPD	03/2011	1	1	1	1	1	0	1	1	1	0	0	0										8	56	8	03/2011	22:54.0		03/2011
283836701	S	3358	BL	LNSPD	03/2011	1	1	1	1	1	1	1	1	1	0	1	0	1	1	1	1	0	0	0	0	0	14	48	14	03/2011	56:48.0		03/2011
284331801	S	3060	BL	LNSPD	04/2011	1	1	1	1	1	1	1	1	1	1	0	0	0	0	1	0	0	0				11	75	14	04/2011	33:29.0		04/2011
286384401	S	3417	BL	LNSPD	04/2011	1	1	1	1	0	1	1	1	1	1	1	1	1	0	0	0	0	0				12	56	13	04/2011	39:47.0		04/2011
286344501	S	3851	BL	LNSPD	04/2011	1	1	1	1	1	1	1	1	1	0	0	1	0	0	0							10	54	10	04/2011	17:35.0		04/2011
287052901	S	3003	BL	LNSPD	04/2011	1	1	1	1	1	1	1	1	1	1	1	1	0	0	0							12	56	13	04/2011	06:23.0		04/2011
287071801	S	3004	BL	LNSPD	04/2011	1	1	1	1	1	1	1	1	1	1	0	1	0	0	1	0	0	0				12	59	13	04/2011	25:17.0		04/2011
287366801	S	3510	BL	LNSPD	04/2011	1	1	1	1	1	1	1	1	1	0	1	1										11	59	12	04/2011	27:49.0		04/2011
287458601	S	3850	BL	LNSPD	04/2011	1	1	1	1	1	1	1	0	1	0	0	0										8	50	8	04/2011	30:57.0		04/2011
287980701	S	3654	BL	LNSPD	04/2011	1	1	1	1	1	1	1	1	1	1	1	1	0	0	0							12	47	12	04/2011	53:27.0		04/2011
288141701	S	3512	BL	LNSPD	04/2011	1	1	1	1	1	1	1	1	1	0	0	1	1	1	0	0	0	0				12	66	13	04/2011	23:07.0		04/2011
288317701	S	3604	BL	LNSPD	04/2011	1	1	1	1	1	1	1	1	1	1	1	1	0	0	0							12	69	13	04/2011	45:52.0		04/2011
288402201	S	3418	BL	LNSPD	04/2011	1	1	1	1	1	1	1	1	1	0	0	1	0	0	0							10	54	10	04/2011	41:37.0		04/2011
288771301	S	3607	BL	LNSPD	04/2011	1	1	1	1	1	1	1	1	1	1	1	0	0	0	0							11	55	12	04/2011	45:52.0		04/2011
288613301	S	3600	BL	LNSPD	04/2011	1	1	1	1	1	1	1	1	1	1	0	1	0	0	1	0	0	0				12	55	13	04/2011	45:52.0		04/2011
287548801	S	3457	BL	LNSPD	04/2011	1	1	1	1	1	1	1	1	1	0	1	1	1	1	1	0	0	0				14	63	15	04/2011	25:09.0		04/2011
288847601	S	3006	BL	LNSPD	04/2011	1	1	1	1	1	1	1	1	1	1	1	1	0	1	0	0	1	0	0	0	1	15	57	16	05/2011	14:39.0		05/2011
289272101	S	3109	BL	LNSPD	04/2011	1	1	1	1	0	1	1	0	1	0	0	1	0	0	0							8	52	8	05/2011	25:30.0		05/2011
289205801	S	3108	BL	LNSPD	04/2011	1	1	1	1	1	1	1	1	1	0	1	1	1	0	1	0	1	0	0	0	0	14	49	14	05/2011	02:41.0		05/2011
289134601	S	3419	BL	LNSPD	05/2011	1	1	1	1	1	1	1	0	1	0	1	0	0	0	0							9	67	10	05/2011	45:34.0		05/2011
289133201	S	3852	BL	LNSPD	05/2011	1	1	1	1	0	1	1	1	1	0	0	0										8	76	10	05/2011	17:36.0		05/2011
289465901	S	3360	BL	LNSPD	04/2011	1	1	1	1	1	1	1	1	1	0	1	0	0	0	0							10	67	11	05/2011	19:44.0		05/2011
289638501	S	3359	BL	LNSPD	04/2011	1	1	1	1	1	1	1	1	1	0	1	0	0	0	0							10	72	12	05/2011	47:10.0		05/2011
286192101	S	3107	BL	LNSPD	04/2011	1	1	1	1	1	1	1	1	1	0	0	1	0	0	0							10	69	11	04/2011	21:51.0		05/2011
290583501	S	3606	BL	LNSPD	05/2011	1	1	1	1	1	1	1	1	1	1	1	1	1									13	50	13	05/2011	45:52.0		05/2011
290526501	S	3458	BL	LNSPD	05/2011	1	1	1	1	1	1	1	1	0	0	0	0										8	60	8	05/2011	59:21.0		05/2011
290816501	S	3459	BL	LNSPD	05/2011	1	1	1	1	1	1	1	1	1	1	1	1	0	0	0							12	51	12	05/2011	59:40.0		05/2011
290608201	S	3460	BL	LNSPD	05/2011	1	1	1	1	1	1	1	1	1	1	1	1	0	1	1	0	0	0				14	70	16	05/2011	00:17.0		05/2011
292347201	S	3420	BL	LNSPD	05/2011	1	1	1	1	1	1	1	1	1	0	0	0										9	50	9	05/2011	20:39.0		05/2011
292743301	S	3608	BL	LNSPD	05/2011	1	1	1	1	1	1	1	1	1	1	0	1	0	0	1	0	0	0				12	46	12	05/2011	36:43.0		05/2011
291038601	S	3067	BL	LNSPD	05/2011	1	1	1	1	1	1	1	1	1	1	1	1	0	1	0	0	0	0				13	73	15	05/2011	37:58.0		05/2011
292628401	S	3064	BL	LNSPD	05/2011	1	1	1	1	1	1	1	0	0	0	0	0										7	60	7	05/2011	33:30.0		05/2011
293972501	S	3611	BL	LNSPD	05/2011	1	1	1	1	1	1	1	1	1	1	1	1	0	1	1	0	0	0				14	41	14	05/2011	45:54.0		05/2011
293986001	S	3609	BL	LNSPD	05/2011	1	1	1	1	1	1	0	1	1	0	0	1	0	0	0							9	68	10	05/2011	45:53.0		05/2011
294098401	S	3260	BL	LNSPD	05/2011	1	1	1	1	1	1	0	1	1	0	0	1	1	0	0	0	0	0				10	63	11	05/2011	59:37.0		05/2011
294371201	S	3854	BL	LNSPD	05/2011	1	1	1	1	1	1	1	1	1	1	1	1	0	0	0							12	30	12	06/2011	23:49.0		06/2011
295022501	S	3558	BL	LNSPD	03/2011	1	1	1	1	1	1	1	1	1	1	0	1	0	0	0							11	63	12	06/2011	54:09.0		06/2011
295131001	S	3008	BL	LNSPD	06/2011	1	1	1	1	0	1	0	1	1	0	1	0	0	0	0							8	81	11	06/2011	25:19.0		06/2011
295118301	S	3007	BL	LNSPD	05/2011	1	1	1	1	1	1	1	1	1	0	1	0	0	0	0							10	64	11	06/2011	40:53.0		06/2011
295353701	S	3750	BL	LNSPD	05/2011	1	1	1	1	1	1	0	1	1	0	0	1	0	0	0							9	52	9	06/2011	11:40.0		06/2011
295433501	S	3567	BL	LNSPD	06/2011	1	1	1	1	1	1	1	1	1	1	1	1	0	0	0							12	65	13	06/2011	13:44.0		06/2011
295715001	S	3655	BL	LNSPD	06/2011	1	1	1	1	1	1	1	1	1	0	0	0										9	44	8	06/2011	38:01.0		06/2011
296339301	S	3853	BL	LNSPD	06/2011	1	1	0	1	1	1	1	1	1	1	1	1	1	1	0	0	0	0				13	46	13	06/2011	21:28.0		06/2011
296698701	S	3461	BL	LNSPD	06/2011	1	1	1	1	1	1	1	1	1	0	0	1	0	0	1	0	0	0				11	62	12	06/2011	00:46.0		06/2011
296942801	S	3111	BL	LNSPD	05/2011	1	1	1	1	0	0	0	0	0													4	64	4	06/2011	27:53.0		06/2011
296922101	S	3855	BL	LNSPD	06/2011	1	1	1	1	0	1	1	1	1	1	1	1	0	0	0							11	48	11	06/2011	17:37.0		06/2011
297440301	S	3421	BL	LNSPD	06/2011	1	1	1	1	1	1	1	1	1	0	1	0	0	0	1	0	0	0				11	39	10	06/2011	54:49.0		06/2011
298784001	S	3422	BL	LNSPD	06/2011	1	1	1	1	1	1	1	0	1	1	1	1	1	0	1	0	0	0				13	57	14	06/2011	46:10.0		06/2011
298558601	S	3165	BL	LNSPD	06/2011	1	1	1	1	1	1	1	1	1	0	1	1	0	0	1	0	0	0				12	58	13	06/2011	45:01.0		06/2011
298477301	S	3010	BL	LNSPD	06/2011	1	1	1	1	1	1	1	1	1	1	1	0	1	0	1	1	0	0	0	0	0	14	46	14	06/2011	25:19.0		06/2011
299018601	S	3363	BL	LNSPD	06/2011	1	1	1	1	1	1	1	0	1	0	0	0										8	64	8	06/2011	30:34.0		06/2011
299180501	S	3264	BL	LNSPD	06/2011	1	1	1	1	1	1	1	1	1	1	0	1	0	0	0							11	60	12	06/2011	59:47.0		06/2011
299244001	S	3570	BL	LNSPD	06/2011	1	1	1	1	1	1	1	1	1	1	1	1	1	1	0	0	0	0				14	72	16	06/2011	14:22.0		06/2011
299895001	S	3362	BL	LNSPD	05/2011	1	1	1	1	1	1	1	1	1	0	1	0	0	0	0							10	41	9	06/2011	30:23.0		06/2011
299930601	S	3515	BL	LNSPD	06/2011	1	1	1	1	1	1	0	1	1	0	0	1	0	0	0							9	73	11	06/2011	24:18.0		06/2011
300076501	S	3361	BL	LNSPD	06/2011	1	1	1	1	1	1	1	1	1	1	0	1	0	0	0							11	56	12	06/2011	16:12.0		06/2011
300396701	S	3009	BL	LNSPD	06/2011	1	1	1	1	1	1	1	1	1	1	0	0	0	0	0							10	83	13	06/2011	25:19.0		06/2011
292426001	S	3110	BL	LNSPD	05/2011	1	1	1	1	1	1	0	0	1	1	1	1	1	1	1	0	0	0				13	62	14	05/2011	01:02.0		06/2011
302209301	S	3613	BL	LNSPD	06/2011	1	1	1	1	1	1	1	1	1	1	0	1	1	0	0	0	0	0				12	55	13	06/2011	45:55.0		06/2011
302214101	S	3802	BL	LNSPD	06/2011	1	0	1	1	0	0	0	0	0													3	70	4	06/2011	21:18.0		06/2011
302405101	S	3262	BL	LNSPD	06/2011	1	1	1	1	1	1	0	1	1	1	1	1	1	0	1	0	1	0	0	0	0	14	67	15	06/2011	20:34.0		06/2011
302814701	S	3751	BL	LNSPD	06/2011	1	1	1	1	1	1	0	0	0													6	68	6	06/2011	59:57.0		06/2011
303262401	S	3614	BL	LNSPD	06/2011	1	1	1	0	1	1	0	1	0	1	0	1	0	0	0							8	62	8	06/2011	45:56.0		07/2011
303278501	S	3610	BL	LNSPD	05/2011	1	1	1	1	1	1	1	1	1	1	1	1	0	0	1	0	0	0				13	60	14	07/2011	22:57.0		07/2011
299084601	S	3565	BL	LNSPD	06/2011	1	1	1	1	1	1	1	1	1	1	1	1	0	1	0	0	0	0				13	54	13	06/2011	13:15.0		07/2011
317843801	S	3409	V04	LNSPD	10/2011	1	1	1	1	1	1	1	0	1	0	1	1	0	0	1	0	0	0				11	64	12	10/2011	43:40.0		10/2011
299105301	S	3555	BL	LNSPD	05/2011	1	1	1	1	1	1	1	1	1	1	1	1	0	0	1	1	0	0	0	0	0	14	39	14	06/2011	49:32.0		06/2011
297584901	S	3112	BL	LNSPD	05/2011	1	1	1	1	1	1	1	1	1	0	1	1	0	0	0							11	62	12	06/2011	08:24.0		06/2011
302195801	S	3612	BL	LNSPD	06/2011	1	1	1	1	1	1	1	1	0	0	0	0										8	67	9	06/2011	45:55.0		06/2011
299302801	S	3564	BL	LNSPD	05/2011	1	1	1	1	1	1	1	1	1	1	1	1	0	0	1	0	0	0				13	68	14	06/2011	12:55.0		07/2011
303559401	S	3400	V04	LNSPD	07/2011	1	1	1	1	1	1	1	0	1	1	1	1	1	0	0	0	0	0				12	40	12	07/2011	40:03.0		07/2011
304278401	S	3267	BL	LNSPD	07/2011	1	1	1	1	1	1	1	1	1	1	0	0	0	0	1	0	0	0				11	70	13	07/2011	53:30.0		07/2011
304408401	S	4001	BL	LNSPD	07/2011	1	1	1	1	0	1	1	1	1	0	1	1	0	0	0							10	49	10	07/2011	37:22.0		07/2011
305472701	S	3403	V04	LNSPD	07/2011	1	1	1	1	1	1	1	1	0	0	0	1	0	0	0							9	69	10	07/2011	40:46.0		07/2011
305903301	S	3205	BL	LNSPD	07/2011	1	1	1	1	1	1	1	1	0	0	0	0										8	72	10	07/2011	12:03.0		07/2011
305041601	S	3804	BL	LNSPD	07/2011	1	1	1	1	1	1	1	1	1	1	0	1	1	0	0	0	0	0				12	60	13	07/2011	06:34.0		07/2011
305929001	S	3429	BL	LNSPD	07/2011	1	1	1	1	1	1	1	0	1	0	0	0										8	65	9	07/2011	54:40.0		07/2011
305870101	S	3011	BL	LNSPD	07/2011	1	1	1	1	1	1	1	1	1	1	1	1	0	1	1	1	0	0	0	0	0	15	31	15	07/2011	45:35.0		07/2011
305373901	S	3068	BL	LNSPD	06/2011	1	1	1	1	1	1	1	1	1	1	1	1	0	0	1	0	0	0				13	70	15	07/2011	33:33.0		07/2011
305106501	S	3423	BL	LNSPD	07/2011	1	1	1	1	1	1	1	1	0	0	0	0										8	69	9	07/2011	46:46.0		07/2011
305263001	S	3424	BL	LNSPD	07/2011	1	1	1	1	1	1	1	1	1	1	1	1	1	0	0	1	0	0	0	1	0	15	64	16	07/2011	47:17.0		07/2011
306178201	S	3364	BL	LNSPD	07/2011	1	1	1	1	1	1	1	1	1	1	1	1	1	1	1	0	0	0				15	39	15	07/2011	23:46.0		07/2011
306447101	S	3428	BL	LNSPD	07/2011	1	1	1	1	0	1	1	0	1	0	1	0	0	0	0							8	58	8	07/2011	53:50.0		07/2011
306586101	S	3516	BL	LNSPD	07/2011	1	1	1	1	1	1	1	0	1	0	0	0										8	78	10	07/2011	24:14.0		07/2011
306705701	S	3752	BL	LNSPD	07/2011	1	1	1	1	1	1	1	1	0	0	0	1	0	0	1	0	0	0				10	52	10	07/2011	59:57.0		07/2011
306816601	S	3406	V04	LNSPD	07/2011	1	1	1	1	1	1	1	1	1	1	1	0	1	0	0	0	0	0				12	35	12	07/2011	42:12.0		07/2011
306921901	S	3211	BL	LNSPD	07/2011	1	1	1	1	1	1	1	1	1	0	0	1	0	0	0							10	61	11	07/2011	39:26.0		07/2011
306937101	S	3404	V04	LNSPD	07/2011	1	1	1	1	1	0	1	1	1	1	1	1	1	1	0	0	1	0	0	0	1	15	56	16	07/2011	41:43.0		07/2011
307468201	S	3401	V04	LNSPD	08/2011	1	1	1	1	1	1	1	1	1	0	1	1	0	0	1	0	0	0				12	57	13	08/2011	40:26.0		08/2011
307460301	S	3305	BL	LNSPD	08/2011	1	1	1	1	1	1	1	1	1	1	1	1	1	0	0	0	0	0				13	64	14	08/2011	26:58.0		08/2011
307588001	S	3754	BL	LNSPD	08/2011	1	1	1	1	1	1	1	1	0	1	0	1	0	0	0							10	71	12	08/2011	20:53.0		08/2011
307584001	S	3753	BL	LNSPD	08/2011	1	1	1	1	1	1	1	1	1	0	0	1	0	1	0	0	0	0				11	68	12	08/2011	17:59.0		08/2011
307721801	S	3430	BL	LNSPD	08/2011	1	1	1	1	1	1	1	0	1	1	0	1	1	0	1	0	0	0				12	53	12	08/2011	06:53.0		08/2011
307989801	S	3615	BL	LNSPD	07/2011	1	1	1	1	1	1	1	1	1	0	1	0	0	0	0							10	66	11	08/2011	45:57.0		08/2011
307854501	S	3656	BL	LNSPD	08/2011	1	1	1	1	0	1	1	1	1	0	1	1	0	0	0							10	79	13	08/2011	53:28.0		08/2011
308256501	S	3268	BL	LNSPD	08/2011	1	1	1	1	1	1	1	1	1	1	0	0	0	0	0							10	61	11	08/2011	32:10.0		08/2011
308512501	S	3209	BL	LNSPD	07/2011	1	1	1	1	1	1	0	1	1	0	1	1	0	0	0							10	68	11	08/2011	12:05.0		08/2011
308550501	S	3806	BL	LNSPD	08/2011	1	1	1	1	1	1	1	1	1	1	0	1	0	0	0							11	59	12	08/2011	06:52.0		08/2011
308542501	S	3805	BL	LNSPD	08/2011	1	1	1	1	1	1	1	1	1	1	1	0	0	1	1	0	0	0				13	56	14	08/2011	42:18.0		08/2011
308670801	S	3856	BL	LNSPD	08/2011	1	1	1	1	1	1	1	1	1	0	0	1	0	0	0							10	67	11	08/2011	17:38.0		08/2011
308786701	S	3161	BL	LNSPD	07/2011	1	1	1	1	1	1	1	1	1	1	0	0	0	0	0							10	44	9	08/2011	20:27.0		08/2011
307944801	S	3115	BL	LNSPD	08/2011	1	1	1	1	1	1	1	1	1	1	1	1	1	0	1	0	0	0				14	61	15	08/2011	44:33.0		08/2011
307885901	S	3113	BL	LNSPD	08/2011	1	1	1	1	1	1	1	0	1	0	0	0										8	59	8	08/2011	53:24.0		08/2011
309068001	S	3571	BL	LNSPD	08/2011	1	1	1	1	1	1	1	1	1	1	0	1	0	0	1	0	0	0				12	45	12	08/2011	14:39.0		08/2011
309104601	S	3213	BL	LNSPD	08/2011	1	1	1	1	1	1	1	1	1	0	0	0										9	63	10	08/2011	46:24.0		08/2011
309241101	S	3212	BL	LNSPD	08/2011	1	1	1	1	1	1	1	1	1	0	0	0										9	56	10	08/2011	47:09.0		08/2011
309597701	S	3215	BL	LNSPD	08/2011	1	1	1	1	1	1	0	0	1	0	0	0										7	69	8	08/2011	12:05.0		08/2011
307967801	S	3114	BL	LNSPD	07/2011	1	1	1	1	1	1	1	1	1	1	0	0	0	0	0							10	63	11	08/2011	15:56.0		08/2011
309859001	S	3214	BL	LNSPD	08/2011	1	1	1	1	1	1	0	0	0													6	78	8	08/2011	12:06.0		08/2011
309838701	S	3803	BL	LNSPD	08/2011	1	1	1	1	1	1	0	1	1	0	1	1	0	1	1	0	0	0				12	69	13	08/2011	37:23.0		08/2011
310379501	S	3808	BL	LNSPD	08/2011	1	1	1	1	1	1	1	1	1	1	1	1	0	0	1	0	0	0				13	57	14	08/2011	08:01.0		08/2011
310413501	S	4005	BL	LNSPD	08/2011	1	1	1	1	1	1	1	1	0	0	0	1	0	0	0							9	72	11	08/2011	53:16.0		08/2011
310602801	S	3365	BL	LNSPD	08/2011	1	1	1	1	1	1	1	1	1	0	1	0	1	1	0	0	0	0				12	48	12	08/2011	31:00.0		08/2011
310634201	S	3366	BL	LNSPD	08/2011	1	1	1	1	1	1	1	1	1	1	1	0	0	1	1	0	0	0				13	61	14	08/2011	31:23.0		08/2011
310715001	S	3367	BL	LNSPD	08/2011	1	1	1	1	1	1	0	1	1	0	1	0	0	0	0							9	45	9	08/2011	31:44.0		08/2011
310601901	S	3216	BL	LNSPD	08/2011	1	1	1	1	1	1	1	1	1	1	1	1	0	0	0							12	52	12	08/2011	12:07.0		08/2011
310878101	S	3657	BL	LNSPD	08/2011	1	1	1	1	1	1	0	1	1	0	0	0										8	69	9	08/2011	36:22.0		08/2011
311173901	S	3807	BL	LNSPD	08/2011	1	1	1	1	1	1	1	1	0	0	0	0										8	73	10	09/2011	42:39.0		09/2011
311299401	S	3217	BL	LNSPD	08/2011	1	1	1	1	0	0	0	0	0													4	69	4	09/2011	12:07.0		09/2011
311440201	S	3066	BL	LNSPD	06/2011	1	1	1	1	1	1	1	1	1	1	1	0	0	0	1	0	0	0				12	63	13	09/2011	28:40.0		09/2011
311432001	S	3069	BL	LNSPD	08/2011	1	1	1	1	1	1	1	1	1	0	0	1	0	0	0							10	54	10	09/2011	33:34.0		09/2011
311482901	S	3858	BL	LNSPD	09/2011	1	1	1	1	1	1	1	1	1	0	0	1	0	1	0	0	0	0				11	67	12	09/2011	37:48.0		09/2011
311788501	S	3269	BL	LNSPD	09/2011	1	1	1	1	1	1	1	1	1	1	0	1	1	0	1	0	0	0				13	60	14	09/2011	00:07.0		09/2011
312116201	S	3809	BL	LNSPD	09/2011	1	1	1	1	1	1	1	1	1	0	0	1	0	1	0	0	0	0				11	53	11	09/2011	36:50.0		09/2011
312378101	S	3517	BL	LNSPD	09/2011	1	1	1	1	1	1	1	1	1	1	0	1	0	0	0							11	45	11	09/2011	24:32.0		09/2011
312368501	S	3514	BL	LNSPD	09/2011	1	1	1	1	1	1	1	1	1	1	1	1	0	0	1	0	0	0				13	71	15	09/2011	08:43.0		09/2011
312520501	S	3168	BL	LNSPD	09/2011	1	1	1	1	1	1	0	0	1	0	1	0	1	1	0	0	0	0				10	63	11	09/2011	45:18.0		09/2011
312418601	S	3859	BL	LNSPD	09/2011	1	1	1	1	1	1	1	1	1	0	0	1	0	1	0	0	0	0				11	59	12	09/2011	43:55.0		09/2011
312438201	S	3432	BL	LNSPD	09/2011	1	1	1	1	1	1	1	1	0	0	0	1	1	0	0	0	0	0				10	63	11	09/2011	06:16.0		09/2011
312426801	S	3755	BL	LNSPD	09/2011	1	1	1	1	1	1	1	1	1	1	0	1	0	0	0							11	48	11	09/2011	59:58.0		09/2011
312695701	S	4006	BL	LNSPD	09/2011	1	1	1	1	1	1	1	1	1	0	0	0										9	59	10	09/2011	10:57.0		09/2011
312720101	S	3166	BL	LNSPD	09/2011	1	1	1	1	1	1	1	1	1	1	0	1	0	0	0							11	59	12	09/2011	34:46.0		09/2011
312574901	S	3572	BL	LNSPD	08/2011	1	1	1	1	1	1	1	0	1	0	0	0										8	57	8	09/2011	14:55.0		09/2011
312650101	S	3431	BL	LNSPD	09/2011	1	1	1	1	1	1	1	1	0	0	0	1	0	0	1	0	0	0				10	61	11	09/2011	55:09.0		09/2011
312584001	S	3407	V04	LNSPD	09/2011	1	1	1	1	1	1	1	1	1	0	1	1	1	1	0	0	0	0				13	66	14	09/2011	43:08.0		09/2011
312854001	S	3462	BL	LNSPD	09/2011	1	1	1	1	1	1	1	1	1	0	1	1	1	0	1	0	0	0				13	44	13	09/2011	16:13.0		09/2011
313427401	S	3369	BL	LNSPD	09/2011	1	1	1	1	1	1	1	1	1	0	0	0										9	43	8	09/2011	32:24.0		09/2011
313601801	S	3569	BL	LNSPD	08/2011	1	1	1	1	1	1	1	1	1	1	1	0	1	0	1	0	0	0				13	40	13	09/2011	53:44.0		09/2011
313658601	S	3857	BL	LNSPD	09/2011	1	1	1	1	1	1	1	1	1	1	1	1	1	1	1	0	0	1	1	1	1	19	40	19	09/2011	17:39.0		09/2011
313026201	S	3950	BL	LNSPD	09/2011	1	1	1	1	1	1	1	1	1	1	0	1	1	0	0	0	0	0				12	43	12	09/2011	08:45.0		09/2011
313998801	S	3270	BL	LNSPD	09/2011	1	1	1	1	1	1	1	1	1	0	0	1	0	0	0							10	54	10	09/2011	32:25.0		09/2011
314237501	S	3272	BL	LNSPD	09/2011	1	1	1	1	1	1	1	1	1	1	1	1	1	1	0	0	1	1	0	0	1	17	39	18	09/2011	07:55.0		09/2011
314164401	S	3616	BL	LNSPD	09/2011	1	1	1	1	1	0	0	0	1	0	0	0										6	77	8	09/2011	45:59.0		09/2011
314191801	S	3563	BL	LNSPD	08/2011	1	1	1	1	1	1	1	1	0	1	0	0	0	0	0							9	60	10	09/2011	12:37.0		09/2011
314522701	S	3271	BL	LNSPD	09/2011	1	1	1	1	1	1	1	0	1	1	0	1	1	0	1	0	0	0				12	57	13	09/2011	47:02.0		09/2011
314556901	S	3519	BL	LNSPD	09/2011	1	1	1	1	1	1	1	0	1	0	0	0										8	73	10	09/2011	25:00.0		09/2011
314595901	S	3433	BL	LNSPD	09/2011	1	1	1	1	1	1	1	0	1	1	0	1	0	0	1	0	0	0				11	81	14	09/2011	06:54.0		09/2011
314938501	S	3952	BL	LNSPD	09/2011	1	1	1	1	1	1	1	0	0	1	1	1	1	0	0	0	0	0				11	69	12	09/2011	23:57.0		09/2011
315034901	S	3072	BL	LNSPD	09/2011	1	1	1	1	1	1	1	1	1	0	1	0	1	0	0	0	0	0				11	47	11	09/2011	33:36.0		09/2011
315716801	S	3811	BL	LNSPD	10/2011	1	1	1	1	1	1	0	1	1	0	0	0										8	67	9	10/2011	09:27.0		10/2011
315741701	S	3368	BL	LNSPD	09/2011	1	1	1	1	1	1	1	1	1	1	1	1	0	1	1	0	0	0				14	53	14	10/2011	32:08.0		10/2011
314899201	S	4004	BL	LNSPD	09/2011	1	1	1	1	1	1	1	0	1	0	0	0										8	65	9	09/2011	22:06.0		10/2011
314677001	S	4010	BL	LNSPD	09/2011	1	1	1	1	1	1	0	1	1	1	0	0	0	0	0							9	42	8	09/2011	39:08.0		10/2011
316353701	S	4009	BL	LNSPD	10/2011	1	1	1	1	1	1	0	1	1	1	0	1	1	0	0	0	0	0				11	42	10	10/2011	52:17.0		10/2011
316302401	S	3434	BL	LNSPD	10/2011	1	1	1	1	0	1	1	1	1	1	1	1	1	0	0	0	0	0				12	53	12	10/2011	07:31.0		10/2011
316807701	S	3617	BL	LNSPD	10/2011	1	1		1	1	1	1	1	1	1	0	0	0	0	0							9	62	10	10/2011	55:14.0		10/2011
316690801	S	3757	BL	LNSPD	10/2011	1	1	1	1	0	0	0	0	0													4	70	5	10/2011	59:59.0		10/2011
316698401	S	3758	BL	LNSPD	10/2011	1	1	1	1	1	1	1	1	1	1	1	1	0	0	0							12	69	13	10/2011	59:59.0		10/2011
317131501	S	3450	V04	LNSPD	10/2011	1	1	1	1	1	1	1	1	1	0	1	0	1	0	1	0	0	0				12	52	12	10/2011	11:31.0		10/2011
316979401	S	3812	BL	LNSPD	10/2011	1	1	1	1	1	1	1	1	0	0	0	0										8	64	8	10/2011	37:09.0		10/2011
317123301	S	3464	BL	LNSPD	10/2011	1	1	1	1	1	1	1	1	1	0	1	1	0	0	0							11	51	11	10/2011	01:18.0		10/2011
317309601	S	3218	BL	LNSPD	10/2011	1	1	1	1	1	1	1	1	1	0	1	1	0	0	0							11	63	12	10/2011	12:10.0		10/2011
317562401	S	3756	BL	LNSPD	10/2011	1	1	1	1	1	1	1	0	1	0	0	0										8	65	9	10/2011	18:07.0		10/2011
317621901	S	3518	BL	LNSPD	10/2011	1	1	1	1	1	1	1	1	1	1	0	0	0	0	0							10	72	12	10/2011	30:15.0		10/2011
317682301	S	3953	BL	LNSPD	10/2011	1	1	1	1	1	1	1	1	1	1	1	1	1	0	0	0	0	0				13	53	13	10/2011	09:15.0		10/2011
317609101	S	3520	BL	LNSPD	10/2011	1	1	1	0	1	0	0	0	0													4	70	5	10/2011	25:16.0		10/2011
317582601	S	3408	BL	LNSPD	10/2011	1	1	1	1	1	1	1	1	0	1	1	0	0	1	0	1	0	0	0	0	0	12	39	12	10/2011	35:20.0		10/2011
317929501	S	3813	BL	LNSPD	10/2011	1	1	1	1	1	1	1	1	1	0	0	0										9	65	10	10/2011	10:39.0		10/2011
318300801	S	3951	BL	LNSPD	10/2011	1	1	1	1	1	1	1	1	1	1	1	1	1	0	1	1	0	1	1	0	0	17	57	18	10/2011	40:52.0		10/2011
318410701	S	3219	BL	LNSPD	10/2011	1	1	1	1	1	1	1	1	1	0	0	1	0	0	1	0	0	0				11	69	12	10/2011	12:11.0		10/2011
318551201	S	3426	BL	LNSPD	10/2011	1	1	1	1	1	1	1	0	1	0	0	1	1	0	0	0	0	0				10	68	11	10/2011	53:22.0		10/2011
318614701	S	3425	BL	LNSPD	10/2011	1	1	1	1	1	1	1	0	1	1	0	1	0	0	0							10	65	11	10/2011	52:51.0		10/2011
318477801	S	3435	BL	LNSPD	10/2011	1	1	1	1	0	1	1	1	1	0	0	1	0	0	0							9	54	9	10/2011	12:37.0		10/2011
319225401	S	3276	BL	LNSPD	11/2011	1	1	1	1	1	1	1	1	1	0	0	1	0	0	0							10	55	11	11/2011	32:37.0		11/2011
319219401	S	3410	V04	LNSPD	10/2011	1	1	1	1	1	1	1	1	1	0	1	1	1	0	1	0	1	1	0	0	0	15	75	18	11/2011	44:00.0		11/2011
319336101	S	4006	PW	LNSPD	10/2011	1	1	1	1	1	1	1	1	1	1	0	1	0	0	0							11	60	12	11/2011	10:57.0		11/2011
319440301	S	3759	BL	LNSPD	11/2011	1	1	1	1	1	1	1	1	1	1	1	1	0	0	1	1	1	0	0	0	0	15	54	15	11/2011	57:29.0		11/2011
319446701	S	3402	BL	LNSPD	10/2011	1	1	1	1	1	1	1	1	1	1	1	1	0	1	0	0	0	1	0	0	0	14	47	14	11/2011	49:45.0		11/2011
317486801	S	3574	BL	LNSPD	10/2011	1	1	1	1	1	1	1	1	1	1	0	0	0	0	1	0	0	0				11	65	12	10/2011	15:28.0		11/2011
318436401	S	3575	BL	LNSPD	10/2011	1	1	1	1	1	1	1	1	1	1	0	1	0	0	0							11	61	12	10/2011	15:43.0		11/2011
319697901	S	3162	BL	LNSPD	11/2011	1	1	1	1	1	1	0	1	1	0	1	1	1	1	0	1	1	0	0	1	0	15	61	16	11/2011	48:09.0		11/2011
319796201	S	3603	BL	LNSPD	11/2011	1	1	1	1	1	1	1	1	1	1	1	1	0	0	0							12	58	13	11/2011	44:43.0		11/2011
320169801	S	3277	BL	LNSPD	11/2011	1	1	1	1	1	1	1	1	1	0	1	1	1	0	0	0	0	0				12	65	13	11/2011	00:36.0		11/2011
320109801	S	3275	BL	LNSPD	11/2011	1	1	1	1	1	1	0	0	1	0	0	0										7	69	8	11/2011	56:38.0		11/2011
320297001	S	3073	BL	LNSPD	11/2011	1	1	1	1	1	1	1	1	1	0	0	0										9	48	9	11/2011	51:47.0		11/2011
320323201	S	3051	V04	LNSPD	11/2011	1	1	1	1	1	1	1	1	1	0	0	1	0	1	0	0	0	0				11	72	13	11/2011	33:37.0		11/2011
320388801	S	3465	BL	LNSPD	11/2011	1	1	1	1	1	1	1	0	1	1	1	1	1	0	0	0	0	0				12	63	13	11/2011	23:06.0		11/2011
320528901	S	3411	V04	LNSPD	11/2011	1	1	1	1	1	1	1	1	1	1	1	1	1	1	0	0	1	1	0	0	0	16	41	17	11/2011	44:57.0		11/2011
320946101	S	3307	BL	LNSPD	11/2011	1	1	1	1	1	1	1	1	1	1	1	1	1	0	0	0	0	0				13	66	14	11/2011	21:26.0		11/2011
321096401	S	3452	V04	LNSPD	11/2011	1	1	1	1	1	0	0	1	1	0	1	0	0	0	1	0	0	0				9	65	10	11/2011	54:25.0		11/2011
321020801	S	3764	BL	LNSPD	11/2011	1	1	1	1	1	1	1	1	1	1	1	1	1	1	1	1	0	0	0	0	0	16	52	17	11/2011	31:43.0		11/2011
321077801	S	3551	V04	LNSPD	11/2011	1	1	1	1	1	1	1	1	1	0	1	1	0	1	1	0	0	0				13	65	14	11/2011	10:06.0		11/2011
321261901	S	3013	BL	LNSPD	11/2011	1	1	1	1	1	1	1	1	1	0	0	0										9	79	12	11/2011	25:22.0		11/2011
321328901	S	3453	V04	LNSPD	11/2011	1	1	1	1	1	1	1	1	1	1	0	0	0	0	0							10	60	11	11/2011	54:49.0		11/2011
321530901	S	4012	BL	LNSPD	11/2011	1	1	1	1	1	1	1	1	1	1	1	1	0	0	1	0	0	0				13	50	13	11/2011	51:44.0		11/2011
321987801	S	3074	BL	LNSPD	11/2011	1	1	1	1	1	1	1	1	1	0	1	1	0	1	0	0	0	0				12	31	12	11/2011	33:40.0		11/2011
321820101	S	3274	BL	LNSPD	11/2011	1	1	1	1	0	1	1	1	0	0	0	1	0	0	0							8	81	11	11/2011	58:35.0		11/2011
321918301	S	3100	V04	LNSPD	11/2011	1	1	1	1	1	1	1	1	1	0	0	0	0	0	1	0	0	0				10	68	11	11/2011	12:18.0		11/2011
321816501	S	3815	BL	LNSPD	11/2011	1	1	1	1	1	1	1	0	0	0	1	1	0	0	0							9	62	10	11/2011	19:09.0		11/2011
321816101	S	3763	BL	LNSPD	11/2011	1	1	1	1	1	1	1	1	1	1	1	1	0	0	1	0	0	0				13	59	14	11/2011	36:07.0		11/2011
322021601	S	3116	BL	LNSPD	11/2011	1	0	1	1	1	1	0	1	1	0	0	0										7	65	8	11/2011	40:44.0		11/2011
322042301	S	3619	BL	LNSPD	11/2011	1	1	1	1	1	1	1	1	1	1	1	1	0	1	0	0	0	0				13	32	13	11/2011	46:01.0		11/2011
322293901	S	3012	BL	LNSPD	11/2011	1	1	1	1	1	1	1	1	1	1	0	0	0	0	0							10	58	11	11/2011	25:22.0		11/2011
322324501	S	3577	BL	LNSPD	11/2011	1	1	1	1	1	1	1	1	1	1	1	1	0	1	1	1	1	0	0	0	0	16	67	17	11/2011	34:36.0		11/2011
322642101	S	3466	BL	LNSPD	11/2011	1	1	1	1	1	1	1	1	1	0	1	1	0	0	0							11	48	11	11/2011	01:35.0		11/2011
322538501	S	3500	V04	LNSPD	11/2011	1	1	1	1	1	1	1	1	1	1	1	1	0	0	1	0	0	0				13	50	13	11/2011	30:03.0		11/2011
322564201	S	3502	V04	LNSPD	11/2011	1	1	1	0	1	1	1	1	1	0	0	0										8	70	10	11/2011	11:27.0		11/2011
322784401	S	3436	BL	LNSPD	11/2011	1	1	1	1	1	1	1	1	1	1	1	1	0	0	0							12	51	12	12/2011	13:39.0		12/2011
322401001	S	3071	BL	LNSPD	11/2011	1	1	1	1	1	1	1	1	1	0	0	1	1	0	0	0	0	0				11	71	13	11/2011	33:40.0		12/2011
323033101	S	3308	BL	LNSPD	11/2011	1	1	1	1	1	1	1	0	1	1	0	0	0	0	0							9	67	10	12/2011	40:19.0		12/2011
324397301	S	3816	BL	LNSPD	12/2011	1	1	0	0	1	1	0	1	1	0	0	1	0	0	0							7	64	7	12/2011	12:50.0		12/2011
326974201	S	3102	ST	LNSPD	11/2011	1	1	1	1	1	1	0	1	0	1	0	0	0	0	0							8	64	8	12/2011	27:11.0		12/2011
324400701	S	3765	BL	LNSPD	11/2011	1	1	1	1	1	1	1	1	1	1	0	1	0	0	0							11	68	12	12/2011	00:02.0		12/2011
325525501	S	3075	BL	LNSPD	12/2011	1	1	1	1	1	1	1	1	1	1	1	0	0	0	0							11	75	14	12/2011	33:40.0		12/2011
324397701	S	3762	BL	LNSPD	11/2011	1	1	1	1	1	1	1	1	1	1	0	0	0	0	0							10	70	12	12/2011	00:03.0		12/2011
325589601	S	3014	BL	LNSPD	12/2011	1	1	1	1	1	1	0	1	0	1	0	0	0	0	0							8	67	9	12/2011	55:27.0		12/2011
325537501	S	3760	BL	LNSPD	12/2011	1	1	1	1	1	1	1	1	1	1	0	1	0	1	0	0	1	0	0	0	0	13	68	14	12/2011	00:02.0		12/2011
325546601	S	3766	BL	LNSPD	12/2011	1	1	1	1	1	1	1	1	1	1	0	1	0	0	0							11	63	12	12/2011	40:56.0		12/2011
325706801	S	3154	V04	LNSPD	11/2011	1	1	1	1	1	1	1	1	1	0	1	1	1	0	0	0	0	0				12	74	14	12/2011	25:36.0		12/2011
325855601	S	3658	BL	LNSPD	12/2011	1	1	1	1	1	1	1	1	1	1	0	1	0	0	0							11	58	12	12/2011	15:47.0		12/2011
325915701	S	3220	BL	LNSPD	12/2011	1	1	1	1	1	1	1	1	1	1	1	1	1	0	1	1	0	0	0	0	0	15	73	17	12/2011	12:13.0		12/2011
325934401	S	3221	BL	LNSPD	12/2011	1	1	1	1	1	0	1	0	1	0	0	0										7	67	8	12/2011	12:13.0		12/2011
326020101	S	3650	V04	LNSPD	12/2011	1	1	1	1	1	1	1	0	1	0	0	0										8	68	9	12/2011	49:49.0		12/2011
326109901	S	4013	BL	LNSPD	12/2011	1	1	1	1	1	1	1	1	1	0	0	1	1	1	0	0	0	0				12	65	13	12/2011	26:44.0		12/2011
326115301	S	3151	V04	LNSPD	12/2011	1	1	1	1	1	1	1	0	1	1	1	1	0	1	1	0	0	0				13	58	14	12/2011	44:05.0		12/2011
326264901	S	3150	V04	LNSPD	12/2011	1	1	1	1	1	1	1	1	1	0	1	1	1	1	1	0	1	0	0	0	0	15	58	16	12/2011	43:50.0		12/2011
326366701	S	3467	BL	LNSPD	12/2011	1	1	1	1	1	1	0	1	1	1	0	1	0	1	1	0	0	0				12	66	13	12/2011	02:19.0		12/2011
326612001	S	3620	BL	LNSPD	12/2011	1	1	1	1	1	1	1	1	1	0	1	1	0	0	0							11	69	12	12/2011	46:02.0		12/2011
326664201	S	3451	V04	LNSPD	12/2011	1	1	1	1	1	1	1	1	1	0	0	1	0	1	0	0	0	0				11	55	12	12/2011	53:53.0		12/2011
326972701	S	3505	V04	LNSPD	12/2011	1	1	1	1	1	1	1	1	1	1	0	1	1	0	1	0	0	0				13	73	15	12/2011	32:12.0		12/2011
327227801	S	3525	BL	LNSPD	12/2011	1	1	1	1	1	1	1	1	1	0	0	1	0	1	0	0	0	0				11	55	12	12/2011	26:54.0		12/2011
327098901	S	3814	BL	LNSPD	12/2011	1	1	1	1	1	1	1	1	1	0	1	1	0	1	0	0	0	0				12	67	13	12/2011	11:06.0		12/2011
327214201	S	3521	BL	LNSPD	12/2011	1	1	1	1	1	1	1	1	1	0	0	1	0	0	0							10	64	11	12/2011	25:30.0		12/2011
327216901	S	3523	BL	LNSPD	12/2011	1	1	1	1	1	1	1	1	1	1	0	0	1	0	0	0	0	0				11	63	12	12/2011	26:25.0		12/2011
327272701	S	3169	BL	LNSPD	12/2011	1	1	1	1	1	1	1	0	1	0	1	0	0	0	0							9	57	10	12/2011	45:35.0		12/2011
327129701	S	3767	BL	LNSPD	12/2011	1	1	1	1	1	1	1	1	1	1	1	1	0	1	0	0	0	0				13	52	13	12/2011	00:03.0		12/2011
327069301	S	3817	BL	LNSPD	12/2011	1	1	1	1	1	1	1	1	1	1	1	0	1	0	0	0	1	0	0	0	0	13	73	15	12/2011	13:13.0		12/2011
327494701	S	3522	BL	LNSPD	12/2011	1	1	1	1	1	1	1	1	1	0	0	0										9	54	9	12/2011	26:07.0		12/2011
327421701	S	3414	V04	LNSPD	12/2011	1	1	1	1	1	1	1	1	1	0	0	1	0	1	1	1	0	1	0	0	0	14	38	14	12/2011	45:34.0		12/2011
327725301	S	3054	V04	LNSPD	12/2011	1	1	1	1	1	1	1	0	1	0	0	0										8	75	10	12/2011	33:41.0		12/2011
327693901	S	3053	V04	LNSPD	12/2011	1	1	1	1	1	1	1	1	1	0	1	0	0	0	1	0	0	0				11	69	12	12/2011	33:42.0		12/2011
327748001	S	3055	V04	LNSPD	12/2011	1	1	1	1	1	1	1	1	1	0	1	1	0	0	0							11	69	12	12/2011	33:41.0		12/2011
327565301	S	3768	BL	LNSPD	12/2011	1	1	1	1	1	1	1	1	1	0	0	1	0	0	0							10	59	11	12/2011	00:03.0		12/2011
327628501	S	3052	V04	LNSPD	12/2011	1	1	1	1	1	1	1	1	1	0	0	0										9	66	10	12/2011	33:42.0		12/2011
327877201	S	3528	BL	LNSPD	12/2011	1	1	1	1	1	1	1	1	1	1	1	0	0	0	1	0	0	0				12	59	13	12/2011	27:34.0		12/2011
327867801	S	3501	V04	LNSPD	12/2011	1	1	1	1	1	1	1	1	1	1	0	1	1	0	1	0	0	0				13	47	13	12/2011	31:30.0		12/2011
328419201	S	3370	BL	LNSPD	01/2012	1	1	1	1	1	1	1	1	1	1	1	0	0	0	0							11	40	10	01/2012	54:34.0		01/2012
328444701	S	3172	BL	LNSPD	01/2012	1	1	1	1	1	1	1	1	1	0	0	1	0	1	0	0	0	0				11	69	12	01/2012	31:42.0		01/2012
328572601	S	3170	BL	LNSPD	01/2012	1	1	1	1	1	1	1	1	0	0	1	1	0	0	1	0	0	0				11	59	12	01/2012	28:58.0		01/2012
328690001	S	3252	V04	LNSPD	12/2011	1	1	1	1	1	1	1	0	1	1	0	1	0	0	0							10	48	10	01/2012	59:24.0		01/2012
328945801	S	3201	V04	LNSPD	01/2012	1	1	1	1	1	1	1	1	1	1	1	1	1	0	1	0	0	0				14	65	15	01/2012	12:15.0		01/2012
329035901	S	3527	BL	LNSPD	01/2012	1	1	1	1	1	1	1	0	1	0	0	0										8	62	8	01/2012	36:16.0		01/2012
329002101	S	3769	BL	LNSPD	01/2012	1	1	1	1	1	1	1	1	1	0	1	1	0	1	1	0	0	0				13	70	15	01/2012	00:04.0		01/2012
329026201	S	3526	BL	LNSPD	01/2012	1	0	1	1	1	0	1	0	1	0	0	1	0	0	0							7	61	7	01/2012	12:41.0		01/2012
329219501	S	3439	BL	LNSPD	01/2012	1	1	1	1	1	1	1	1	1	0	1	1	0	0	0							11	57	12	01/2012	14:48.0		01/2012
329368701	S	3200	V04	LNSPD	01/2012	1	1	1	1	0	1	1	1	1	1	1	1	0	1	1	0	0	0				13	56	14	01/2012	12:15.0		01/2012
329426901	S	3309	BL	LNSPD	01/2012	1	1	1	1	1	1	1	1	1	1	1	0	0	0	1	0	0	0				12	54	12	01/2012	46:01.0		01/2012
329762701	S	3171	BL	LNSPD	01/2012	1	1	1	1	1	1	1	1	1	0	0	0										9	61	10	01/2012	45:51.0		01/2012
330240801	S	3954	BL	LNSPD	01/2012	1	1	1	1	1	1	1	1	1	0	0	0										9	64	10	01/2012	09:34.0		01/2012
330267701	S	3310	BL	LNSPD	01/2012	1	1	1	1	1	1	1	1	0	0	0	1	0	0	0							9	64	10	01/2012	52:58.0		01/2012
330394901	S	3503	V04	LNSPD	01/2012	1	1	1	1	1	1	1	1	1	1	0	0	0	1	0	0	0	0				11	32	10	01/2012	20:42.0		01/2012
330681901	S	3605	V04	LNSPD	01/2012	1	1	1	1	1	1	1	1	1	1	1	0	1	0	0	0	0	0				12	75	15	01/2012	37:01.0		01/2012
331171701	S	3222	BL	LNSPD	01/2012	1	1	1	1	0	1	1	1	1	0	0	0										8	57	8	01/2012	12:15.0		01/2012
331145301	S	3223	BL	LNSPD	01/2012	1	1	1	1	1	1	1	1	1	1	1	1	0	1	1	1	0	0	0	0	0	15	66	16	01/2012	12:16.0		01/2012
331231501	S	3304	BL	LNSPD	01/2012	1	1	1	1	1	1	1	1	1	0	1	0	0	0	0							10	38	9	01/2012	22:51.0		01/2012
331359801	S	3504	V04	LNSPD	01/2012	1	1	1	1	1	1	1	1	1	1	0	1	0	1	0	0	0	0				12	62	13	01/2012	20:20.0		01/2012
331377801	S	3251	V04	LNSPD	01/2012	1	1	1	1	1	1	1	1	1	0	0	1	0	0	0							10	60	11	01/2012	58:46.0		01/2012
331391001	S	3118	BL	LNSPD	01/2012	1	1	1	1	1	1	1	1	1	0	0	0										9	60	10	01/2012	49:45.0		01/2012
495596301	S	41287	BL	LNSPD	01/2015	1	1	1	1	1	1	1	1	1	0	0	1	0	0	0							10	70	12	01/2015	12:41.0		01/2015
331740501	S	3173	BL	LNSPD	01/2012	1	1	1	1	1	1	0	1	1	1	0	1	0	1	0	0	0	0				11	62	12	01/2012	46:16.0		01/2012
331785901	S	3529	BL	LNSPD	01/2012	1	1	1	1	1	1	0	0	1	0	0	0										7	64	7	02/2012	38:53.0		02/2012
331913301	S	3530	BL	LNSPD	01/2012	1	1	1	0	1	0	0	0	0													4	64	4	02/2012	28:06.0		02/2012
331865001	S	3311	BL	LNSPD	01/2012	1	1	1	1	1	1	0	0	1	0	0	0										7	74	9	02/2012	42:46.0		02/2012
332218401	S	3622	BL	LNSPD	02/2012	1	1	1	1	1	1	1	1	1	1	0	0	0	0	0							10	62	11	02/2012	46:03.0		02/2012
332235201	S	3621	BL	LNSPD	02/2012	1	1	1	1	1	0	0	1	1	0	1	0	0	0	1	0	0	0				9	53	9	02/2012	56:52.0		02/2012
332389701	S	3203	V04	LNSPD	02/2012	1	1	1	1	1	1	1	1	0	1	0	1	0	0	0							10	57	11	02/2012	12:17.0		02/2012
332477901	S	3860	BL	LNSPD	01/2012	1	1	1	1	1	0	0	0	1	0	0	1	0	0	1	0	0	0				8	46	8	02/2012	17:41.0		02/2012
332599401	S	3454	V04	LNSPD	02/2012	1	1	1	1	1	1	0	0	1	1	1	1	0	0	0							10	58	11	02/2012	55:06.0		02/2012
332495501	S	3861	BL	LNSPD	02/2012	1	1	1	1	0	1	0	1	1	0	0	0										7	69	8	02/2012	17:42.0		02/2012
332898601	S	3468	BL	LNSPD	02/2012	1	1	1	1	1	1	0	0	0													6	57	6	02/2012	02:55.0		02/2012
332783301	S	3469	BL	LNSPD	02/2012	1	1	1	1	1	0	0	1	0	0	0	0										6	56	6	02/2012	03:21.0		02/2012
332805701	S	3557	V04	LNSPD	01/2012	1	1	1	1	1	1	1	1	1	1	0	1	0	0	0							11	60	12	02/2012	11:28.0		02/2012
333106501	S	3552	V04	LNSPD	01/2012	1	1	1	1	1	1	1	1	1	0	0	0										9	60	10	02/2012	10:22.0		02/2012
333124001	S	3279	BL	LNSPD	01/2012	1	1	1	1	1	1	0	1	1	0	0	1	0	0	0							9	63	10	02/2012	53:51.0		02/2012
333136401	S	3659	BL	LNSPD	02/2012	1	1	1	1	1	1	1	1	0	0	0	0										8	71	10	02/2012	20:35.0		02/2012
333163101	S	3770	BL	LNSPD	02/2012	1	1	1	1	1	1	1	1	1	1	1	1	0	1	1	0	0	0				14	54	14	02/2012	00:05.0		02/2012
333270201	S	4011	BL	LNSPD	01/2012	1	1	1	1	1	1	1	0	1	1	1	1	1	0	1	0	0	0				13	51	13	02/2012	43:15.0		02/2012
333201301	S	3566	BL	LNSPD	02/2012	1	1	1	1	1	1	1	1	1	1	1	1	1	0	0	0	0	0				13	49	13	02/2012	13:30.0		02/2012
333289901	S	3312	BL	LNSPD	02/2012	1	1	1	1	1	1	1	1	1	0	0	1	0	0	0							10	78	13	02/2012	12:06.0		02/2012
333359301	S	3624	BL	LNSPD	02/2012	1	1	1	1	1	1	0	1	1	1	0	1	1	1	1	0	0	0				13	61	14	02/2012	46:04.0		02/2012
333576701	S	3280	BL	LNSPD	02/2012	1	1	1	1	1	1	1	1	0	0	1	1	1	0	0	0	0	0				11	47	11	02/2012	01:28.0		02/2012
333721301	S	3440	BL	LNSPD	02/2012	1	1	1	1	1	0	0	1	1	1	1	1	1	0	0	0	1	0	0	0	0	12	59	13	02/2012	40:00.0		02/2012
334069301	S	3056	V04	LNSPD	02/2012	1	1	1	1	1	1	1	1	1	1	1	1	0	0	0							12	56	13	02/2012	33:44.0		02/2012
334208401	S	3441	BL	LNSPD	02/2012	1	1	1	1	1	1	0	0	1	0	0	0										7	74	9	02/2012	17:49.0		02/2012
334150301	S	3651	V04	LNSPD	02/2012	1	1	1	1	1	1	1	1	1	1	0	1	0	0	0							11	77	14	02/2012	30:49.0		02/2012
334249201	S	3057	V04	LNSPD	02/2012	1	1	1	1	1	1	1	1	1	1	0	0	0	0	0							10	60	11	02/2012	33:44.0		02/2012
335070701	S	3050	BL	LNSPD	02/2012	1	1	1	1	1	1	1	1	1	1	1	1	0	1	1	0	0	0				14	51	14	02/2012	33:44.0		02/2012
335213201	S	3016	BL	LNSPD	02/2012	1	1	1	1	1	1	0	1	1	0	0	0										8	57	8	02/2012	25:23.0		02/2012
335145101	S	4018	BL	LNSPD	02/2012	1	1	1	1	1	1	1	1	0	0	1	1	0	0	1	0	0	0				11	63	12	02/2012	44:05.0		02/2012
335235301	S	3507	V04	LNSPD	02/2012	1	1	1	1	1	1	1	1	1	0	1	0	1	0	0	0	0	0				11	62	12	02/2012	34:47.0		02/2012
335265801	S	3076	BL	LNSPD	02/2012	1	1	1	1	1	1	1	0	1	0	0	0										8	75	10	02/2012	20:09.0		02/2012
335171501	S	3955	BL	LNSPD	02/2012	1	1	1	1	1	1	1	0	1	0	0	0										8	53	8	02/2012	10:53.0		02/2012
333209601	S	3300	V04	LNSPD	01/2012	1	1	1	1	1	1	1	1	1	1	1	1	1	1	1	1	0	1	0	1	0	18	53	19	02/2012	36:43.0		02/2012
335376101	S	3313	BL	LNSPD	02/2012	1	1	1	1	1	1	1	1	1	0	0	0										9	69	10	02/2012	41:30.0		02/2012
335552701	S	3550	BL	LNSPD	02/2012	1	1	1	1	1	1	1	1	1	1	1	0	1	0	0	0	0	0				12	51	12	02/2012	09:42.0		02/2012
335863301	S	3059	V04	LNSPD	02/2012	1	1	1	0	1	1	0	0	1	0	0	0										6	83	9	02/2012	16:05.0		02/2012
336007201	S	3253	V04	LNSPD	02/2012	1	1	1	1	1	1	1	0	1	0	0	0										8	43	7	02/2012	08:11.0		02/2012
336094001	S	3581	BL	LNSPD	02/2012	1	1	1	1	1	1	1	1	1	1	0	1	0	0	0							11	52	11	02/2012	35:24.0		02/2012
336233201	S	3470	BL	LNSPD	02/2012	1	1	1	1	1	1	1	1	1	0	1	0	0	1	0	0	0	0				11	57	12	03/2012	03:56.0		03/2012
336376101	S	3471	BL	LNSPD	02/2012	1	1	1	1	1	1	1	1	1	0	0	1	0	0	1	0	1	0	0	0	0	12	73	14	03/2012	28:35.0		03/2012
336414301	S	3157	V04	LNSPD	03/2012	1	1	1	1	1	1	1	1	1	1	1	1	0	0	1	0	0	0				13	65	14	03/2012	44:37.0		03/2012
336377501	S	3506	V04	LNSPD	02/2012	1	1	1	1	1	1	1	0	1	0	0	1	0	0	0							9	67	10	03/2012	58:15.0		03/2012
336734601	S	3058	V04	LNSPD	03/2012	1	1	1	1	1	1	1	1	1	1	0	1	0	0	0							11	80	14	03/2012	33:45.0		03/2012
336836901	S	3371	BL	LNSPD	01/2012	1	1	1	1	1	1	1	0	1	1	1	1	0	0	0							11	68	12	03/2012	33:23.0		03/2012
336919101	S	3372	BL	LNSPD	03/2012	1	1	1	1	1	1	0	1	1	0	0	0										8	71	10	03/2012	33:43.0		03/2012
337076701	S	3443	BL	LNSPD	03/2012	1	1	1	1	1	1	1	1	1	0	0	0										9	53	9	03/2012	19:38.0		03/2012
336991001	S	3573	BL	LNSPD	03/2012	1	1	1	1	1	1	1	1	1	0	1	0	0	0	0							10	52	10	03/2012	15:15.0		03/2012
337167101	S	3351	V04	LNSPD	03/2012	1	1	1	1	1	1	1	1	1	1	0	1	0	0	0							11	68	12	03/2012	23:27.0		03/2012
337424601	S	3077	BL	LNSPD	03/2012	1	1	1	1	1	1	1	1	0	0	1	1	0	0	0							10	62	11	03/2012	33:45.0		03/2012
337435001	S	4016	BL	LNSPD	01/2012	1	1	1	1	1	1	1	1	1	0	1	0	0	0	0							10	63	11	03/2012	50:12.0		03/2012
337663801	S	3119	BL	LNSPD	02/2012	1	1	1	1	1	1	0	0	1	0	0	0										7	64	7	03/2012	07:39.0		03/2012
337499201	S	3771	BL	LNSPD	03/2012	1	1	1	1	1	1	1	1	1	1	0	1	0	0	0							11	74	13	03/2012	52:39.0		03/2012
337483701	S	3772	BL	LNSPD	03/2012	1	1	1	1	1	1	1	1	1	0	0	1	0	0	0							10	72	12	03/2012	00:01.0		03/2012
337736501	S	3442	BL	LNSPD	03/2012	1	1	1	1	1	1	1	1	1	1	1	1	1	0	1	1	0	1	0	1	0	17	63	18	03/2012	52:17.0		03/2012
337979401	S	3444	BL	LNSPD	03/2012	1	1	1	1	1	1	1	1	0	0	0	1	0	0	0							9	68	10	03/2012	20:58.0		03/2012
338408901	S	3773	BL	LNSPD	02/2012	1	1	1	1	1	1	1	1	1	1	1	1	0	0	1	0	0	0				13	50	13	03/2012	00:06.0		03/2012
338576001	S	3455	V04	LNSPD	03/2012	1	1	1	1	0	1	0	0	0													5	68	5	03/2012	24:35.0		03/2012
338704101	S	3000	V04	LNSPD	03/2012	1	1	1	1	1	1	1	1	1	1	0	1	1	1	1	0	0	0				14	70	16	03/2012	02:21.0		03/2012
338716401	S	3256	V04	LNSPD	03/2012	1	1	1	1	1	1	0	1	1	0	0	0										8	58	8	03/2012	46:50.0		03/2012
338886901	S	3660	BL	LNSPD	03/2012	1	1	1	1	1	0	0	0	1	0	0	0										6	76	8	03/2012	40:46.0		03/2012
338966101	S	3532	BL	LNSPD	03/2012	1	1	1	1	0	1	0	1	1	0	0	0										7	61	7	03/2012	28:38.0		03/2012
339282401	S	3357	V04	LNSPD	03/2012	1	1	1	1	1	1	1	1	1	1	1	1	0	0	0							12	44	12	03/2012	23:14.0		03/2012
339255501	S	3314	BL	LNSPD	03/2012	1	1	1	1	1	1	1	1	1	0	1	0	0	0	0							10	77	13	03/2012	38:53.0		03/2012
339320201	S	3156	V04	LNSPD	03/2012	1	1	1	1	1	1	1	1	1	1	1	1	1	1	1	1	1	1	0	1	0	19	70	19	03/2012	31:23.0		03/2012
339158701	S	3580	BL	LNSPD	02/2012	1	1	1	1	1	1	1	1	1	1	1	1	0	0	0							12	69	13	03/2012	35:13.0		03/2012
339196701	S	3301	V04	LNSPD	02/2012	1	1	1	1	1	1	1	1	1	1	1	0	1	1	1	0	0	0				14	53	14	03/2012	12:13.0		03/2012
339244401	S	3257	V04	LNSPD	03/2012	1	1	1	1	1	1	1	0	1	0	0	1	0	0	0							9	54	9	03/2012	26:55.0		03/2012
339527801	S	3160	V04	LNSPD	03/2012	1	1	1	1	1	1	1	0	1	1	0	1	0	0	0							10	80	13	03/2012	25:53.0		03/2012
499644201	S	17608	BL	LNSPD	01/2015	1	1	1	1	1	1	1	1	1	1	1	1	0	1	1	0	0	0				14	60	15	02/2015	43:31.0		02/2015
339403601	S	3445	BL	LNSPD	03/2012	1	1	1	1	1	1	1	1	1	1	1	1	0	1	0	1	1	0	0	0	0	15	48	15	03/2012	22:20.0		03/2012
339631201	S	3356	V04	LNSPD	03/2012	1	1	1	1	1	1	1	1	1	1	1	1	0	0	0							12	76	15	03/2012	45:13.0		03/2012
339663801	S	3556	V04	LNSPD	03/2012	1	1	1	1	1	1	1	0	0	0	0	0										7	66	8	03/2012	11:11.0		03/2012
339721201	S	3375	BL	LNSPD	03/2012	1	1	1	1	1	1	1	1	1	1	0	1	1	0	1	0	0	0				13	49	13	03/2012	21:54.0		03/2012
333436601	S	4020	BL	LNSPD	02/2012	1	1	1	1	1	1	1	1	1	1	1	0	1	0	1	0	0	0				13	60	14	02/2012	45:02.0		03/2012
339926201	S	3456	V04	LNSPD	03/2012	1	1	1	1	1	1	1	1	1	1	1	1	0	1	0	0	0	0				13	66	14	03/2012	55:24.0		03/2012
340415501	S	3625	BL	LNSPD	03/2012	1	1	1	1	1	1	1	1	1	1	0	0	0	1	1	0	0	0				12	67	13	03/2012	46:05.0		03/2012
340216801	S	3862	BL	LNSPD	03/2012	0	0	1	1	1	1	1	0	0	0	0	0										5	61	5	03/2012	17:44.0		03/2012
340443801	S	3818	BL	LNSPD	03/2012	1	1	1	1	1	1	0	1	1	0	1	0	0	0	0							9	72	11	03/2012	16:42.0		03/2012
340585201	S	3601	V04	LNSPD	03/2012	1	1	1	1	1	1	1	1	1	1	0	1	0	0	0							11	64	12	03/2012	46:05.0		03/2012
340528201	S	3417	V04	LNSPD	03/2012	1	1	1	1	1	1	1	1	1	1	1	1	0	0	1	1	1	0	1	0	0	16	57	17	03/2012	39:49.0		03/2012
340810501	S	3061	V04	LNSPD	03/2012	1	1	1	1	1	1	1	1	1	0	1	1	1	0	1	0	0	1	0	0	0	14	54	14	03/2012	33:46.0		03/2012
340956301	S	3018	BL	LNSPD	03/2012	1	1	1	1	1	1	0	0	1	0	1	0	0	0	0							8	60	8	04/2012	25:24.0		04/2012
340895601	S	3559	V04	LNSPD	03/2012	1	1	1	1	1	1	1	1	1	1	0	1	0	0	1	0	0	0				12	39	12	04/2012	11:54.0		04/2012
341374101	S	3554	V04	LNSPD	03/2012	1	1	1	1	1	1	1	1	1	0	0	0										9	76	12	04/2012	10:47.0		04/2012
341314101	S	3863	BL	LNSPD	03/2012	1	1	1	0	1	1	1	1	0	0	0	1	0	0	0							8	64	8	04/2012	30:39.0		04/2012
341439701	S	3001	V04	LNSPD	03/2012	1	1	1	1	1	1	1	1	1	1	1	1	1	1	1	0	0	1	0	0	0	16	66	17	04/2012	04:33.0		04/2012
341559701	S	3419	V04	LNSPD	04/2012	1	1	1	1	1	1	1	0	0	0	0	1	0	0	0							8	68	9	04/2012	45:36.0		04/2012
341724901	S	3653	V04	LNSPD	04/2012	1	1	1	1	1	1	1	1	1	1	1	1	0	0	1	0	0	0				13	80	16	04/2012	27:12.0		04/2012
341728801	S	3278	BL	LNSPD	12/2011	1	1	1	1	0	1	0	0	0													5	65	5	04/2012	01:14.0		04/2012
341869001	S	3107	V04	LNSPD	03/2012	1	1	1	1	1	1	1	1	1	0	0	1	0	0	0							10	70	12	04/2012	23:30.0		04/2012
341946201	S	3003	V04	LNSPD	04/2012	1	1	1	1	0	1	1	1	1	1	1	0	0	0	0							10	57	11	04/2012	06:26.0		04/2012
341953601	S	3004	V04	LNSPD	04/2012	1	1	1	1	1	1	1	1	1	1	0	1	0	0	0							11	60	12	04/2012	25:25.0		04/2012
342010201	S	3654	V04	LNSPD	04/2012	1	1	1	1	1	1	1	1	1	1	1	1	0	1	0	0	0	0				13	48	13	04/2012	53:29.0		04/2012
342314701	S	3174	BL	LNSPD	04/2012	1	1	1	1	1	1	1	1	1	1	1	1	0	1	0	0	0	0				13	50	13	04/2012	46:34.0		04/2012
342252001	S	3446	BL	LNSPD	04/2012	1	1	1	1	0	1	1	1	1	1	1	1	0	0	0							11	75	14	04/2012	45:36.0		04/2012
342213601	S	3655	V04	LNSPD	04/2012	1	1	1	1	1	1	1	1	1	1	0	0	0	0	0							10	45	10	04/2012	38:03.0		04/2012
342414901	S	3512	V04	LNSPD	04/2012	1	1	1	1	1	1	1	1	1	0	0	1	0	0	1	0	0	0				11	67	12	04/2012	23:09.0		04/2012
342411601	S	3376	BL	LNSPD	03/2012	1	1	1	1	1	1	1	1	1	1	0	0	0	0	0							10	70	12	04/2012	57:59.0		04/2012
342518801	S	3415	V04	LNSPD	04/2012	1	1	1	1	0	1	1	0	1	0	0	0										7	62	7	04/2012	39:11.0		04/2012
342882801	S	3062	V04	LNSPD	04/2012	1	1	1	1	1	1	1	1	1	0	1	1	0	1	0	0	0	0				12	62	13	04/2012	33:47.0		04/2012
343272401	S	3281	BL	LNSPD	04/2012	1	1	1	1	1	0	1	0	0	0	0	0										6	56	6	04/2012	32:51.0		04/2012
343276701	S	3355	V04	LNSPD	04/2012	1	1	1	1	1	1	1	0	1	0	0	0										8	33	7	04/2012	44:04.0		04/2012
343448601	S	3175	BL	LNSPD	04/2012	1	1	1	1	1	1	1	1	1	1	0	1	0	0	0							11	57	12	04/2012	46:51.0		04/2012
343543501	S	3600	V04	LNSPD	04/2012	1	1	1	1	1	1	1	0	1	1	1	1	0	0	0							11	56	12	04/2012	46:06.0		04/2012
343582601	S	3852	V04	LNSPD	04/2012	1	1	1	0	1	1	1	1	1	0	1	0	0	1	1	0	0	0				11	77	14	04/2012	17:44.0		04/2012
344029201	S	3105	V04	LNSPD	04/2012	1	1	1	1	1	1	1	1	1	1	0	1	0	0	0							11	69	12	04/2012	14:44.0		04/2012
344124301	S	3106	V04	LNSPD	04/2012	1	1	1	1	1	1	1	1	0	0	0	0										8	71	10	04/2012	29:34.0		04/2012
344092601	S	3225	BL	LNSPD	04/2012	1	1	1	1	0	1	1	0	1	0	0	0										7	69	8	04/2012	12:19.0		04/2012
344402901	S	3021	BL	LNSPD	04/2012	1	1	1	1	1	1	1	1	1	0	1	1	1	1	0	0	0	0				13	64	14	04/2012	25:26.0		04/2012
344306901	S	4021	BL	LNSPD	02/2012	1	1	1	1	1	1	1	1	1	1	1	1	0	1	1	0	1	0	0	1	0	16	72	18	04/2012	50:22.0		04/2012
344452201	S	3060	V04	LNSPD	04/2012	1	1	1	1	0	1	1	1	1	0	0	1	0	0	0							9	76	12	04/2012	33:48.0		04/2012
344428201	S	3104	V04	LNSPD	04/2012	1	1	1	1	1	1	1	0	1	0	0	0										8	73	10	04/2012	54:44.0		04/2012
344253601	S	3800	V04	LNSPD	04/2012	1	1	1	1	1	1	1	1	1	1	1	1	0	1	1	0	0	0				14	41	14	04/2012	05:30.0		04/2012
344437301	S	3078	BL	LNSPD	04/2012	1	1	1	1	1	1	0	1	1	1	0	1	0	0	1	0	0	0				11	60	12	04/2012	33:48.0		04/2012
344466201	S	3819	BL	LNSPD	04/2012	1	1	1	1	1	1	1	1	1	1	1	1	0	0	0							12	52	12	04/2012	17:08.0		04/2012
344590801	S	4022	BL	LNSPD	03/2012	1	1	1	1	1	1	1	1	1	0	1	1	0	1	0	0	0	0				12	47	12	04/2012	50:49.0		04/2012
344821901	S	3318	BL	LNSPD	04/2012	1	1	1	1	1	1	1	1	1	0	1	1	1	1	0	0	0	0				13	64	14	04/2012	57:30.0		04/2012
344834501	S	3316	BL	LNSPD	04/2012	1	1	1	1	1	1	1	1	1	0	0	0										9	74	11	04/2012	47:37.0		04/2012
344868701	S	4019	BL	LNSPD	02/2012	1	1	1	1	1	1	1	1	1	0	0	0										9	54	9	04/2012	44:32.0		04/2012
344749701	S	3810	BL	LNSPD	09/2011	1	1	1	0	1	1	0	1	0	0	0	1	0	0	0							7	67	8	04/2012	32:57.0		04/2012
345068401	S	3002	V04	LNSPD	04/2012	1	1	1	1	1	1	1	1	1	1	1	0	0	0	0							11	68	12	05/2012	33:46.0		05/2012
344919501	S	3020	BL	LNSPD	04/2012	1	1	1	1	1	1	0	1	1	1	0	0	0	0	0							9	73	11	05/2012	25:26.0		05/2012
345050601	S	3224	BL	LNSPD	04/2012	1	1	1	1	1	1	1	0	1	0	0	1	0	0	0							9	84	12	05/2012	12:20.0		05/2012
345483101	S	3226	BL	LNSPD	04/2012	1	1	1	1	1	1	0	1	0	1	0	1	0	1	0	0	0	0				10	33	9	05/2012	19:10.0		05/2012
345521801	S	3457	V04	LNSPD	05/2012	1	1	1	1	1	1	1	1	1	0	1	0	0	0	0							10	64	11	05/2012	25:11.0		05/2012
345605201	S	3850	V04	LNSPD	04/2012	1	1	1	1	1	1	1	1	0	0	0	1	1	0	0	0	0	0				10	51	10	05/2012	30:58.0		05/2012
345925101	S	3176	BL	LNSPD	05/2012	1	1	1	1	1	1	1	1	1	0	1	1	0	0	0							11	61	12	05/2012	47:07.0		05/2012
345795801	S	3418	V04	LNSPD	05/2012	1	1	1	1	1	1	0	1	1	1	1	1	0	0	1	0	0	0				12	55	13	05/2012	41:39.0		05/2012
346133601	S	3207	ST	LNSPD	04/2012	1	1	1	1	1	1	1	1	1	1	1	1	0	1	1	0	0	0				14	59	15	05/2012	12:20.0		05/2012
346271001	S	3851	V04	LNSPD	05/2012	1	1	1	1	1	1	1	1	1	0	1	1	1	1	0	0	0	1	0	0	0	14	55	15	05/2012	17:45.0		05/2012
346269601	S	3865	BL	LNSPD	05/2012	1	0	1	0	1	0	0	1	0	0	0	0										4	77	5	05/2012	17:45.0		05/2012
346387101	S	3821	BL	LNSPD	05/2012	1	1	1	1	1	1	1	1	1	0	0	1	0	0	0							10	66	11	05/2012	17:43.0		05/2012
346437301	S	3373	BL	LNSPD	04/2012	1	1	1	1	1	1	1	1	1	0	1	1	1	1	1	0	0	0				14	60	15	05/2012	34:07.0		05/2012
346990901	S	3604	V04	LNSPD	02/2012	1	1	1	1	1	1	1	1	1	0	1	1	0	0	0							11	69	12	05/2012	46:06.0		05/2012
346975301	S	3067	V04	LNSPD	05/2012	1	1	1	1	1	1	1	1	1	0	1	1	0	0	0							11	74	13	05/2012	39:00.0		05/2012
347596001	S	3956	BL	LNSPD	05/2012	1	1	1	1	1	1	0	1	1	0	0	1	0	0	0							9	63	10	05/2012	11:16.0		05/2012
347459001	S	3461	V04	LNSPD	05/2012	1	1	1	1	1	1	1	1	1	1	1	1	0	0	0							12	63	13	05/2012	00:49.0		05/2012
347582301	S	3120	BL	LNSPD	05/2012	1	1	1	1	1	1	1	1	1	1	0	1	0	0	0							11	49	11	05/2012	46:37.0		05/2012
347811801	S	3424	V04	LNSPD	05/2012	1	1	1	1	1	1	1	1	1	0	1	1	1	1	1	0	0	0				14	65	15	05/2012	47:19.0		05/2012
347804101	S	3214	ST	LNSPD	05/2012	1	1	1	1	1	1	1	0	1	0	0	0										8	79	10	05/2012	12:22.0		05/2012
347824001	S	3515	V04	LNSPD	05/2012	1	1	1	1	1	0	0	1	0	1	0	1	0	0	0							8	74	10	05/2012	24:20.0		05/2012
347962001	S	3448	BL	LNSPD	05/2012	1	1	1	1	1	1	1	1	1	0	1	1	0	0	0							11	56	12	05/2012	21:33.0		05/2012
348024901	S	3423	V04	LNSPD	05/2012	1	1	1	1	1	1	1	1	1	0	1	0	0	0	0							10	70	12	05/2012	46:48.0		05/2012
347593401	S	3122	BL	LNSPD	05/2012	1	1	1	1	1	1	1	1	1	0	0	1	0	0	1	0	0	0				11	62	12	05/2012	08:01.0		05/2012
348235501	S	3227	BL	LNSPD	05/2012	1	1	1	1	1	1	1	1	1	1	0	1	1	0	0	1	0	0	0	1	0	14	50	14	05/2012	12:22.0		05/2012
348320701	S	3165	V04	LNSPD	05/2012	1	1	1	0	1	1	1	0	1	0	1	1	1	0	0	0	0	0				10	59	11	05/2012	45:02.0		05/2012
348280801	S	3206	V04	LNSPD	04/2012	1	1	1	1	1	1	1	1	1	1	1	0	0	0	1	0	0	1	0	0	0	13	32	13	05/2012	12:22.0		05/2012
348244301	S	3022	BL	LNSPD	05/2012	1	1	1	0	1	1	1	1	1	1	1	0	0	0	0							10	58	11	05/2012	52:22.0		05/2012
348333901	S	3460	V04	LNSPD	05/2012	1	1	1	1	1	1	0	1	1	0	0	1	0	0	1	0	0	0				10	71	12	05/2012	00:19.0		05/2012
348154301	S	3459	V04	LNSPD	05/2012	1	1	1	1	1	1	1	1	1	1	1	1	0	0	0							12	52	12	05/2012	59:42.0		05/2012
348130101	S	3820	BL	LNSPD	05/2012	1	1	1	1	1	1	1	0	1	0	0	1	0	0	0							9	76	12	05/2012	42:02.0		05/2012
348689401	S	3111	V04	LNSPD	05/2012	1	1	1	1	0	0	0	0	1	0	0	0										5	65	5	05/2012	29:42.0		05/2012
348677401	S	3110	V04	LNSPD	05/2012	1	1	1	1	1	1	1	1	1	1	1	1	1	0	1	0	1	0	0	0	1	16	63	17	05/2012	02:35.0		05/2012
348570701	S	4051	BL	LNSPD	05/2012	1	1	1	0	1	1	0	0	1	1	0	0	0	1	0	0	0	0				8	53	8	05/2012	25:50.0		05/2012
348795201	S	3108	V04	LNSPD	05/2012	1	1	1	1	1	1	1	1	1	0	0	1	0	0	1	0	0	0				11	50	11	06/2012	04:05.0		06/2012
348778201	S	3109	V04	LNSPD	05/2012	1	1	1	1	1	1	1	0	1	0	0	1	0	0	0							9	53	9	06/2012	27:00.0		06/2012
348719101	S	3779	BL	LNSPD	05/2012	1	1	1	1	1	1	1	1	1	0	0	1	1	0	0	0	0	0				11	55	12	06/2012	05:41.0		06/2012
348752701	S	3112	V04	LNSPD	05/2012	1	1	1	1	1	1	0	1	1	0	1	1	0	0	0							10	63	11	06/2012	09:56.0		06/2012
348947501	S	3447	BL	LNSPD	05/2012	1	1	1	1	1	1	1	1	1	0	0	1	0	0	0							10	68	11	06/2012	29:39.0		06/2012
349020701	S	3629	BL	LNSPD	05/2012	1	1	1	1	1	1	1	1	1	0	1	1	0	0	0							11	53	11	06/2012	46:07.0		06/2012
349077301	S	3822	BL	LNSPD	05/2012	1	1	1	1	1	1	1	0	0	0	0	0										7	55	7	06/2012	18:35.0		06/2012
349157501	S	3516	ST	LNSPD	05/2012	1	1	1	1	1	1	1	1	1	0	0	1	0	0	0							10	79	13	06/2012	24:16.0		06/2012
349854801	S	3582	BL	LNSPD	05/2012	1	1	1	1	1	1	1	1	1	1	0	1	0	0	0							11	63	12	06/2012	35:34.0		06/2012
349899801	S	3320	BL	LNSPD	05/2012	1	1	1	1	1	1	1	1	1	1	1	1	0	0	1	0	1	0	0	0	0	14	55	15	06/2012	51:57.0		06/2012
350067401	S	3360	V04	LNSPD	06/2012	1	1	1	1	1	1	1	0	1	0	0	0										8	68	9	06/2012	19:47.0		06/2012
350548101	S	3064	V04	LNSPD	06/2012	1	1	1	1	1	1	1	0	1	0	1	0	0	0	0							9	61	10	06/2012	33:50.0		06/2012
350345501	S	3458	V04	LNSPD	06/2012	1	1	1	1	1	1	1	1	1	0	1	0	0	0	1	1	0	0	0	0	0	12	61	13	06/2012	59:23.0		06/2012
350579701	S	3008	V04	LNSPD	06/2012	1	1	1	1	1	1																6	82	9	06/2012	25:28.0		06/2012
350570301	S	3006	V04	LNSPD	05/2012	1	1	1	1	1	1	1	1	1	1	1	0	0	1	1	0	0	0				13	58	14	06/2012	14:41.0		06/2012
351045001	S	3066	V04	LNSPD	06/2012	1	1	1	1	1	1	1	1	1	1	0	1	0	0	0							11	64	12	06/2012	28:44.0		06/2012
350993201	S	3558	V04	LNSPD	04/2012	1	1	1	1	1	1	1	1	1	0	0	1	0	0	0							10	64	11	06/2012	54:11.0		06/2012
350988001	S	3802	V04	LNSPD	06/2012	1	0	1	0	0	0																2	71	3	06/2012	21:20.0		06/2012
351187201	S	3421	V04	LNSPD	06/2012	1	1	1	1	1	1	1	1	0	0	0	0										8	40	7	06/2012	54:51.0		06/2012
351403501	S	3319	BL	LNSPD	06/2012	1	1	1	1	1	1	1	1	1	0	0	1	1	1	1	0	0	0				13	53	13	06/2012	11:44.0		06/2012
351380201	S	3472	BL	LNSPD	06/2012	1	1	1	1	1	1	1	1	1	1	1	0	1	0	1	0	1	0	0	1	0	15	61	16	06/2012	04:17.0		06/2012
351652001	S	3267	V04	LNSPD	06/2012	1	1	1	1	1	1	1	1	1	0	0	1	1	0	0	0	0	0				11	71	13	06/2012	53:32.0		06/2012
351614801	S	4054	BL	LNSPD	06/2012	1	1	1	1	1	1	1	1	1	0	1	1	0	0	0							11	62	12	06/2012	28:32.0		06/2012
351541701	S	3823	BL	LNSPD	06/2012	1	1	1	1	1	1	1	0	0	1	0	1	0	1	0	0	0	0				10	57	11	06/2012	20:27.0		06/2012
351717901	S	3854	V04	LNSPD	06/2012	1	1	1	1	1	1	1	1	1	1	1	1	1	1	0	0	1	0	0	1	0	16	31	16	06/2012	23:51.0		06/2012
351868101	S	3178	BL	LNSPD	06/2012	1	1	1	1	1	1	0	1	1	0	0	0										8	71	10	06/2012	28:59.0		06/2012
352069201	S	3353	V04	LNSPD	02/2012	1	1	1	1	0	1	0	1	0	0	0	0										6	56	6	06/2012	22:56.0		06/2012
352124501	S	3628	BL	LNSPD	06/2012	1	1	1	1	1	1	0	1	1	0	0	0										8	72	10	06/2012	49:53.0		06/2012
351939201	S	4023	BL	LNSPD	05/2012	1	1	1	1	1	1	1	1	1	0	0	1	0	1	0	0	1	1	0	0	0	13	63	14	06/2012	52:00.0		06/2012
352121401	S	3607	V04	LNSPD	05/2012	1	1	1	1	1	1	0	1	1	1	0	1	0	0	0							10	56	11	06/2012	46:08.0		06/2012
351909901	S	3777	BL	LNSPD	06/2012	1	1	1	1	1	1	1	1	1	0	0	0										9	62	10	06/2012	00:09.0		06/2012
351940501	S	3585	BL	LNSPD	06/2012	1	1	1	1	1	1	1	1	1	1	1	1	0	0	0							12	49	12	06/2012	36:08.0		06/2012
352019801	S	3401	V06	LNSPD	06/2012	1	1	1	1	1	1	0	1	1	1	0	1	0	0	0							10	58	11	06/2012	40:27.0		06/2012
352388401	S	3608	V04	LNSPD	06/2012	1	1	1	1	1	1	1	1	1	1	1	1	1	0	0	0	0	0				13	47	13	06/2012	36:45.0		06/2012
352397301	S	3853	V04	LNSPD	06/2012	1	1	1	1	1	1	1	1	1	1	1	1	0	0	0							12	47	12	06/2012	21:30.0		06/2012
352194701	S	3352	V04	LNSPD	02/2012	1	1	1	0	1	1	0	1	0	0	0	0										6	52	6	06/2012	22:36.0		06/2012
352225401	S	3362	V04	LNSPD	06/2012	1	1	1	1	1	1	1	1	1	0	0	1	0	0	0							10	42	9	06/2012	30:24.0		06/2012
352393301	S	3611	V04	LNSPD	05/2012	1	1	1	1	1	1	1	1	1	1	0	1	0	1	1	1	0	1	0	1	0	16	42	17	06/2012	45:56.0		06/2012
352371801	S	3630	BL	LNSPD	06/2012	1	1	0	0	0	0																2	61	2	06/2012	37:08.0		06/2012
352562001	S	3609	V04	LNSPD	06/2012	1	0	1	0	1	1	1	1	1	0	0	1										8	69	9	06/2012	46:09.0		06/2012
352565201	S	3606	V04	LNSPD	06/2012	1	1	1	1	1	1	1	1	1	1	1	1	1	0								13	51	13	06/2012	46:09.0		06/2012
352574301	S	3612	V04	LNSPD	06/2012	1	1	1	1	1	1	1	1	1	0	0	1	0	0	0							10	68	11	06/2012	46:09.0		06/2012
352551201	S	3957	BL	LNSPD	06/2012	1	1	1	1	1	1	1	0	1	1	0	0	0	0	0							9	68	10	06/2012	18:10.0		06/2012
352528701	S	3627	BL	LNSPD	05/2012	1	1	1	1	1	1	1	1	1	0	0	1	0	0	1	0	0	0				11	59	12	06/2012	53:45.0		06/2012
352451101	S	3023	BL	LNSPD	06/2012	1	1	1	1	0	1	1	1	1	0	0	0										8	71	10	06/2012	25:28.0		06/2012
352486601	S	3010	V04	LNSPD	06/2012	1	1	1	1	1	1	1	1	1	1	1	0	0	0	0							11	47	11	06/2012	25:28.0		06/2012
352455401	S	3079	BL	LNSPD	06/2012	1	1	1	1	1	1	1	0	1	0	0	0										8	68	9	06/2012	33:51.0		06/2012
352468101	S	3024	BL	LNSPD	06/2012	1	1	1	1	1	1	1	1	1	1	0	1	0	1	0	0	0	0				12	52	12	06/2012	25:29.0		06/2012
352522001	S	3584	BL	LNSPD	06/2012	1	1	1	1	1	1	1	1	1	1	1	1	1	0	1	0	0	0				14	43	14	06/2012	55:24.0		06/2012
352537101	S	3565	V04	LNSPD	06/2012	1	1	1	1	1	1	1	1	1	1	1	0	1	1	0	0	0	0				13	55	14	06/2012	13:17.0		06/2012
352504301	S	3228	BL	LNSPD	06/2012	1	1	1	1	1	1	1	0	1	0	0	0										8	67	9	06/2012	12:24.0		06/2012
352744901	S	3350	V04	LNSPD	04/2012	1	1	1	1	1	1	1	1	1	1	1	1	1	0	0	0	0	0				13	79	16	06/2012	24:48.0		06/2012
352654701	S	3363	V04	LNSPD	06/2012	1	1	1	1	1	1	0	1	1	1	0	1	0	0	0							10	65	11	06/2012	30:36.0		06/2012
352802401	S	3354	V04	LNSPD	04/2012	1	1	1	1	1	1	1	1	1	0	1	1	1	0	1	0	0	0				13	70	15	06/2012	42:51.0		06/2012
352796501	S	3321	BL	LNSPD	06/2012	1	1	1	1	1	1	0	0	1	0	0	1	0	0	0							8	70	10	06/2012	01:19.0		06/2012
352619101	S	3780	BL	LNSPD	06/2012	1	1	1	1	1	1	1	1	1	0	1	1	0	1	0	0	0	0				12	70	14	06/2012	00:10.0		06/2012
352613401	S	3778	BL	LNSPD	05/2012	1	1	1	1	1	1	0	1	1	1	0	1	0	0	0							10	51	10	06/2012	00:22.0		06/2012
353143301	S	3229	BL	LNSPD	07/2012	1	1	1	1	1	1	1	0	1	0	0	0										8	72	10	07/2012	12:25.0		07/2012
353119601	S	4053	BL	LNSPD	06/2012	1	1	1	1	0	1	1	1	1	0	1	1	1	1	0	0	1	0	0	0	0	13	48	13	07/2012	27:17.0		07/2012
353304001	S	3124	BL	LNSPD	06/2012	1	1	1	1	0	1	1	1	1	0	0	0										8	57	8	07/2012	55:13.0		07/2012
353327501	S	3123	BL	LNSPD	06/2012	1	1	1	1	1	1	1	0	0	1	0	1	0	0	0							9	69	10	07/2012	28:30.0		07/2012
353324501	S	3361	V04	LNSPD	07/2012	1	1	1	1	1	1	1	1	1	1	0	0	0	0	0							10	57	11	07/2012	16:14.0		07/2012
353315501	S	3867	BL	LNSPD	07/2012	1	1	1	1	1	1	0	0	1	0	0	0										7	71	9	07/2012	29:40.0		07/2012
353507101	S	3613	V04	LNSPD	07/2012	1	1	1	1	1	1	1	1	1	0	1	1	0	0	1	0	0	0				12	56	13	07/2012	46:10.0		07/2012
353941801	S	3080	BL	LNSPD	07/2012	1	1	1	1	1	1	0	1	1	0	0	0										8	80	11	07/2012	33:52.0		07/2012
351900301	S	3902	BL	LNSPD	05/2012	1	1	1	1	0	1	0	1	1	0	0	0										7	78	9	06/2012	43:05.0		07/2012
351573801	S	3900	BL	LNSPD	05/2012	1	1	1	1	1	1	1	1	1	0	1	1	0	1	0	1	0	0	0	0	0	13	71	15	06/2012	32:16.0		07/2012
352594601	S	3775	BL	LNSPD	05/2012	1	1	1	1	1	1	0	1	1	1	0	1	0	0	0							10	62	11	06/2012	00:10.0		07/2012
352600901	S	3776	BL	LNSPD	05/2012	1	1	1	1	1	1	0	1	0	1	1	0	0	0	0							9	62	10	06/2012	00:10.0		07/2012
351882801	S	3901	BL	LNSPD	05/2012	1	1	1	1	1	1	1	1	1	1	0	0	0	0	0							10	68	11	06/2012	43:04.0		07/2012
354047701	S	3868	BL	LNSPD	07/2012	1	1	1	1	1	1	1	1	1	1	0	0	0	1	1	0	0	0				12	69	13	07/2012	30:20.0		07/2012
354197101	S	3212	V04	LNSPD	06/2012	1	1	1	1	1	1	1	1	1	0	0	1	0	0	0							10	56	11	07/2012	47:11.0		07/2012
354227301	S	3422	V04	LNSPD	07/2012	1	1	1	1	1	1	1	1	1	1	1	1	1	0	0	1	1	0	0	0	1	16	58	17	07/2012	46:13.0		07/2012
354442301	S	3400	V06	LNSPD	07/2012	1	1	1	1	1	1	1	0	1	0	1	1	0	0	0							10	41	9	07/2012	40:04.0		07/2012
354738401	S	3125	BL	LNSPD	07/2012	1	1	1	1	1	1	1	1	1	1	1	1	0	0	1	1	0	0	0	0	0	14	46	14	07/2012	05:05.0		07/2012
354609301	S	3403	V06	LNSPD	07/2012	1	1	1	1	1	1	1	1	0	1	0	0	0	0	0							9	70	11	07/2012	40:47.0		07/2012
354783901	S	3231	BL	LNSPD	07/2012	1	1	1	1	1	1	1	1	1	1	0	1	1	1	1	0	0	0				14	55	15	07/2012	12:27.0		07/2012
354901801	S	3567	V04	LNSPD	06/2012	1	1	1	1	1	1	1	1	1	1	1	1	1	0	1	0	0	0				14	66	15	07/2012	13:46.0		07/2012
354991701	S	3323	BL	LNSPD	07/2012	1	1	1	1	1	1	1	0	1	0	0	1	1	0	0	0	0	0				10	69	11	07/2012	21:59.0		07/2012
355009901	S	4001	V04	LNSPD	07/2012	1	1	1	1	1	1	0	0	0													6	50	6	07/2012	37:25.0		07/2012
355150401	S	3866	BL	LNSPD	07/2012	1	1	1	1	1	1	1	1	1	0	1	1	0	0	0							11	52	11	07/2012	30:01.0		07/2012
355331301	S	3179	BL	LNSPD	07/2012	1	1	1	1	1	1	1	1	1	0	1	1	1	0	1	0	1	1	0	0	1	16	51	17	07/2012	47:27.0		07/2012
355428901	S	3009	V04	LNSPD	07/2012	1	1	1	1	1	1	0	1	0	1	0	0	0	0	0							8	84	11	07/2012	25:29.0		07/2012
355393201	S	3230	BL	LNSPD	07/2012	1	1	1	1	1	1	1	1	0	0	1	0	0	0	1	1	1	0	0	0	0	12	69	13	07/2012	12:27.0		07/2012
355478501	S	3855	V04	LNSPD	07/2012	1	1	1	1	1	1	1	0	1	0	1	1	1	0	0	0	0	0				11	49	11	07/2012	17:45.0		07/2012
355931801	S	3113	V04	LNSPD	07/2012	1	1	1	1	1	1	0	0	0													6	60	6	07/2012	53:26.0		07/2012
355952201	S	3404	V06	LNSPD	07/2012	1	1	1	1	1	1	1	1	1	1	0	1	1	1	1	0	1	0	1	0	0	16	57	17	07/2012	41:43.0		07/2012
355896301	S	3115	V04	LNSPD	07/2012	1	1	1	1	1	1	1	1	1	1	0	1	1	1	0	0	0	1	0	0	0	14	62	15	07/2012	44:34.0		07/2012
355916401	S	3126	BL	LNSPD	07/2012	1	1	1	1	0	1	1	1	1	0	0	0										8	64	8	07/2012	52:01.0		07/2012
356200001	S	3586	BL	LNSPD	07/2012	1	1	1	1	1	1	1	1	1	0	0	0										9	62	10	07/2012	36:25.0		07/2012
356364401	S	3180	BL	LNSPD	07/2012	1	1	1	1	1	1	1	1	1	1	1	0	0	0	0							11	60	12	07/2012	47:42.0		07/2012
356436201	S	3537	BL	LNSPD	07/2012	1	1	1	1	1	1	1	1	1	0	0	1	0	0	0							10	42	9	08/2012	29:36.0		08/2012
356609201	S	4052	BL	LNSPD	07/2012	1	1	1	1	1	1	0	1	1	0	1	0	0	0	0							9	66	10	08/2012	26:21.0		08/2012
356636401	S	4055	BL	LNSPD	07/2012	1	1	1	1	1	1	1	1	0	0	0	0										8	69	9	08/2012	31:27.0		08/2012
357044601	S	3804	V04	LNSPD	08/2012	1	1	1	1	1	1	0	1	1	1	0	0	1	0	0	0	0	0				10	61	11	08/2012	06:36.0		08/2012
357143101	S	4057	BL	LNSPD	07/2012	1	1	1	1	1	1	1	1	1	1	0	1	1	0	0	0	1	0	0	0	0	13	61	14	08/2012	32:12.0		08/2012
357199901	S	4058	BL	LNSPD	07/2012	1	1	1	1	1	1	1	1	1	0	0	0										9	62	10	08/2012	32:26.0		08/2012
357058601	S	3359	V04	LNSPD	05/2012	1	1	1	1	1	1	0	0	1	0	0	0										7	73	9	08/2012	47:12.0		08/2012
357082401	S	3358	V04	LNSPD	04/2012	1	1	1	1	1	1	1	1	1	1	1	1	0	1	0	0	0	0				13	49	13	08/2012	56:50.0		08/2012
357034401	S	3825	BL	LNSPD	08/2012	1	1	1	1	1	1	1	1	1	1	1	0	1	1	1	1	1	1	1	1	1	20	58	19	08/2012	21:18.0		08/2012
357353601	S	3903	BL	LNSPD	07/2012	1	1	1	1	1	1	1	0	0	0	0	0										7	71	9	08/2012	41:59.0		08/2012
357435001	S	4090	BL	LNSPD	07/2012	1	1	1	1	1	1	1	1	1	1	1	1	0	0	1	0	0	0				13	57	14	08/2012	32:55.0		08/2012
357399501	S	4059	BL	LNSPD	07/2012	1	1	1	1	1	1	1	1	1	1	1	1	0	0	0							12	46	12	08/2012	32:40.0		08/2012
357668801	S	3380	BL	LNSPD	08/2012	1	1	1	1	1	1	1	1	0	0	0	0										8	70	10	08/2012	35:50.0		08/2012
357562701	S	3374	BL	LNSPD	04/2012	1	1	1	1	1	1	0	0	0													6	70	7	08/2012	34:24.0		08/2012
357571901	S	4091	BL	LNSPD	08/2012	1	1	1	1	1	1	1	1	1	0	0	1	0	0	1	0	0	0				11	68	12	08/2012	33:23.0		08/2012
357722001	S	3614	V04	LNSPD	07/2012	1	1	1	1	1	1	1	1	1	1	1	1	0	1	1	0	0	0				14	63	15	08/2012	46:11.0		08/2012
357682501	S	4092	BL	LNSPD	07/2012	1	1	1	1	1	1	0	1	1	0	0	1	0	0	0							9	77	12	08/2012	40:37.0		08/2012
357751601	S	3429	V04	LNSPD	08/2012	1	1	1	0	1	1	0	1	0	0	0	0										6	66	6	08/2012	54:42.0		08/2012
357767601	S	4093	BL	LNSPD	08/2012	1	1	1	1	1	1	1	1	1	1	0	0	0	1	0	0	0	0				11	51	11	08/2012	55:26.0		08/2012
357926001	S	3268	V04	LNSPD	07/2012	1	1	1	1	1	1	1	0	1	0	0	0										8	62	8	08/2012	32:12.0		08/2012
357870401	S	3378	BL	LNSPD	07/2012	1	1	1	1	1	1	1	1	1	1	1	1	0	1	0	0	0	0				13	48	13	08/2012	35:23.0		08/2012
356809501	S	4056	BL	LNSPD	07/2012	1	1	1	1	1	1	0	1	1	0	1	1	0	1	1	0	0	1	0	0	0	13	64	14	08/2012	31:57.0		08/2012
358087001	S	3262	V04	LNSPD	07/2012	1	1	1	1	1	1	0	1	1	1	0	1	0	1	1	0	0	0				12	68	13	08/2012	20:36.0		08/2012
358004201	S	4025	BL	LNSPD	08/2012	1	1	1	1	1	1	1	1	1	0	0	0										9	49	9	08/2012	53:50.0		08/2012
358066801	S	3536	BL	LNSPD	08/2012	1	1	1	1	1	1	1	0	1	0	1	1	0	0	0							10	59	11	08/2012	16:01.0		08/2012
358537501	S	3570	V04	LNSPD	08/2012	1	1	1	1	1	1	1	1	1	1	0	1	0	0	0							11	73	13	08/2012	14:24.0		08/2012
358566701	S	3069	V04	LNSPD	08/2012	1	1	1	1	1	1	1	1	1	0	1	1	0	0	0							11	55	12	08/2012	33:53.0		08/2012
358528601	S	4094	BL	LNSPD	08/2012	1	1	1	1	1	1	0	1	0	0	0	0										7	77	9	08/2012	35:52.0		08/2012
358601301	S	3751	V04	LNSPD	08/2012	1	1	1	1	1	1	0	1	0	0	0	1	0	0	0							8	69	9	08/2012	00:12.0		08/2012
358825001	S	3114	V04	LNSPD	08/2012	1	1	1	1	1	1	1	1	1	1	1	1	0	0	0							12	64	13	08/2012	15:58.0		08/2012
358796701	S	3428	V04	LNSPD	08/2012	1	1	1	1	0	1	0	0	0													5	59	5	08/2012	53:52.0		08/2012
358862101	S	3587	BL	LNSPD	08/2012	1	1	1	1	1	1	1	1	1	1	1	1	1	1	1	0	0	0				15	52	15	08/2012	36:39.0		08/2012
359313901	S	3260	V04	LNSPD	08/2012	1	1	1	1	1	1	0	0	1	0	0	0										7	64	7	08/2012	59:39.0		08/2012
359215701	S	3806	V04	LNSPD	08/2012	1	1	1	1	1	1	1	1	1	0	0	1	0	0	1	0	0	0				11	60	12	08/2012	06:54.0		08/2012
359221101	S	3805	V04	LNSPD	08/2012	1	1	1	1	1	1	1	1	1	1	0	0	0	0	0							10	57	11	08/2012	42:20.0		08/2012
359514001	S	3101	BL	LNSPD	08/2012	1	1	1	1	1	1	1	1	1	0	0	0										9	50	9	08/2012	12:02.0		08/2012
359891101	S	3958	BL	LNSPD	08/2012	1	1	1	1	1	1	1	1	1	1	0	1	0	0	0							11	75	14	08/2012	23:36.0		08/2012
357747901	S	4024	BL	LNSPD	08/2012	1	1	1	1	1	1	1	1	1	0	0	1	0	0	0							10	72	12	08/2012	52:25.0		08/2012
360143401	S	3181	BL	LNSPD	08/2012	1	1	1	1	1	1	1	0	0	0	0	0										7	67	8	08/2012	48:00.0		08/2012
360316901	S	3571	V04	LNSPD	08/2012	1	1	1	1	1	1	1	1	1	0	0	1	0	0	0							10	46	10	08/2012	14:41.0		08/2012
360326201	S	3322	BL	LNSPD	08/2012	1	1	1	1	1	1	1	1	1	0	0	0										9	60	10	08/2012	07:52.0		08/2012
360205801	S	3211	V04	LNSPD	08/2012	1	1	1	1	1	1	1	1	1	0	0	1	0	0	0							10	62	11	08/2012	39:29.0		08/2012
360204801	S	3656	V04	LNSPD	08/2012	0	1	1	1	1	1	1	0	1	0	0	0										7	80	10	08/2012	53:30.0		08/2012
360557301	S	3615	V04	LNSPD	08/2012	1	1	1	1	1	1	1	1	1	1	0	0	0	0	0							10	67	11	08/2012	46:11.0		08/2012
360398601	S	3803	V04	LNSPD	08/2012	1	1	0	1	1	0	1	1	0	1	0	1	0	0	0							8	70	10	08/2012	37:24.0		08/2012
360711301	S	3213	V04	LNSPD	08/2012	1	1	1	1	1	1	1	1	1	0	1	1	0	0	0							11	64	12	08/2012	46:26.0		08/2012
360854901	S	3563	V04	LNSPD	08/2012	1	1	1	1	1	1	1	1	0	0	1	0	0	0	0							9	61	10	08/2012	12:39.0		08/2012
360869601	S	3661	BL	LNSPD	08/2012	1	1	1	1	1	1	1	1	1	1	1	1	1	0	0	0	0	1	0	0	0	14	60	15	08/2012	30:14.0		08/2012
357812601	S	4070	BL	LNSPD	07/2012	1	0	1	1	1	1	1	1	1	1	1	0	1	0	0	0	0	0				11	79	14	08/2012	00:53.0		08/2012
360942701	S	3856	V04	LNSPD	08/2012	1	1	1	1	1	1	1	1	1	0	1	1	0	0	1	0	0	0				12	68	13	09/2012	17:46.0		09/2012
361184201	S	3161	V04	LNSPD	09/2012	1	1	1	1	1	1	1	1	1	1	0	1	1	1	0	0	0	0				13	45	13	09/2012	20:29.0		09/2012
361334001	S	3475	BL	LNSPD	09/2012	1	1	1	1	1	1	1	1	0	1	1	1	1	0	1	0	0	0				13	48	13	09/2012	05:14.0		09/2012
361357801	S	4071	BL	LNSPD	07/2012	1	1	1	1	1	1	1	1	1	1	1	1	0	0	1	1	0	0	1	1	0	16	58	17	09/2012	57:17.0		09/2012
361284001	S	3824	BL	LNSPD	09/2012	1	1	1	1	1	1	1	1	1	1	1	1	0	0	0							12	55	13	09/2012	46:08.0		09/2012
361404301	S	3182	BL	LNSPD	09/2012	1	1	1	1	1	1	1	1	1	1	0	1	0	0	1	0	0	0				12	54	12	09/2012	31:22.0		09/2012
361334601	S	3473	BL	LNSPD	08/2012	1	1	1	1	1	1	1	1	1	0	1	1	0	0	0							11	55	12	09/2012	04:56.0		09/2012
361420801	S	4072	BL	LNSPD	08/2012	1	1	1	1	1	1	0	0	1	1	1	0	0	0	0							9	57	10	09/2012	17:10.0		09/2012
361303801	S	4096	BL	LNSPD	09/2012	1	1	1	1	1	0	0	1	0	0	0	0										6	49	6	09/2012	36:17.0		09/2012
361427201	S	4004	V04	LNSPD	09/2012	1	1	1	1	1	1	1	1	1	0	0	1	0	0	1	0	0	0				11	65	12	09/2012	22:08.0		09/2012
361519201	S	3406	V06	LNSPD	09/2012	1	1	1	1	1	1	1	1	1	1	1	1	1	0	0	0	0	0				13	36	13	09/2012	42:12.0		09/2012
361552401	S	3216	V04	LNSPD	09/2012	1	1	1	1	1	1	1	1	1	1	1	1	1	1	1	1	0	1	0	1	0	18	53	19	09/2012	12:28.0		09/2012
361432301	S	4005	V04	LNSPD	09/2012	1	1	1	1	1	1	1	1	0	0	0	1	0	0	0							9	73	11	09/2012	53:18.0		09/2012
361567501	S	3272	V04	LNSPD	09/2012	1	1	1	1	1	1	1	1	1	1	1	1	1	0	0	1	1	0	1	1	1	18	40	19	09/2012	07:57.0		09/2012
361668301	S	3904	BL	LNSPD	09/2012	1	0	1	1	0	1	0	0	0													4	71	5	09/2012	42:14.0		09/2012
361633001	S	3807	V04	LNSPD	09/2012	1	1	0	1	1	1	0	0	1	0	0	0										6	74	7	09/2012	42:40.0		09/2012
361626701	S	3827	BL	LNSPD	08/2012	1	0	1	0	1	1	1	0	1	0	0	0										6	75	8	09/2012	21:37.0		09/2012
361789701	S	3826	BL	LNSPD	09/2012	1	1	1	1	0	0	1	0	0	0	0	0										5	77	7	09/2012	22:32.0		09/2012
361931101	S	3183	BL	LNSPD	09/2012	1	1	1	1	1	1	1	1	1	1	1	1	0	1	1	0	0	0				14	63	15	09/2012	29:01.0		09/2012
362025601	S	3462	V04	LNSPD	09/2012	1	1	1	1	1	1	1	1	1	1	1	1	0	0	1	0	0	0				13	45	13	09/2012	16:15.0		09/2012
361940701	S	3808	V04	LNSPD	09/2012	1	1	1	1	1	1	1	1	1	1	1	0	0	1	0	0	0	0				12	58	13	09/2012	08:04.0		09/2012
362367101	S	3631	BL	LNSPD	09/2012	1	1	1	1	1	1	0	0	0													6	68	6	09/2012	00:17.0		09/2012
362451901	S	3781	BL	LNSPD	07/2012	1	1	1	1	1	1	1	0	1	0	0	0										8	72	10	09/2012	00:13.0		09/2012
362660901	S	3305	V04	LNSPD	09/2012	1	1	1	1	1	1	1	1	1	0	1	1	0	0	0							11	65	12	09/2012	27:35.0		09/2012
362729101	S	3011	V04	LNSPD	09/2012	1	1	1	1	1	1	1	1	1	1	1	1	1	0	1	0	0	1	0	1	0	16	33	16	09/2012	45:37.0		09/2012
362803601	S	3430	V04	LNSPD	09/2012	1	1	1	1	1	1	1	0	1	1	0	1	0	0	0							10	54	10	09/2012	06:55.0		09/2012
362637601	S	3828	BL	LNSPD	09/2012	1	1	1	0	1	1	1	1	1	1	1	1	0	1	0	0	0	0				12	77	15	09/2012	23:27.0		09/2012
362794901	S	3432	ST	LNSPD	08/2012	1	1	1	1	0	1	0	0	1	0	0	0										6	64	6	09/2012	06:18.0		09/2012
362867101	S	3325	BL	LNSPD	09/2012	1	1	1	1	1	1	1	1	0	0	0	0										8	66	9	09/2012	47:25.0		09/2012
362957001	S	3364	V04	LNSPD	08/2012	1	1	1	1	1	1	1	1	1	1	1	1	1	0	1	0	0	0				14	40	14	09/2012	23:49.0		09/2012
362960701	S	3127	BL	LNSPD	09/2012	1	1	1	1	1	1	0	1	0	0	1	1	0	1	0	0	0	0				10	49	10	09/2012	59:40.0		09/2012
362970501	S	4026	BL	LNSPD	09/2012	1	1	1	1	1	1	1	1	1	0	0	0										9	75	12	09/2012	54:38.0		09/2012
363239901	S	3217	V04	LNSPD	09/2012	1	1	1	1	1	1	0	1	1	0	1	0	0	0	0							9	70	11	09/2012	12:29.0		09/2012
363493301	S	3950	V04	LNSPD	09/2012	1	1	1	1	1	1	1	1	1	1	0	1	1	1	0	0	0	0				13	44	13	09/2012	08:48.0		09/2012
363377601	S	3128	BL	LNSPD	09/2012	1	1	1	1	1	1	1	1	1	1	1	1	0	1	0	0	0	0				13	60	14	09/2012	09:13.0		09/2012
363399801	S	3569	V04	LNSPD	09/2012	1	1	1	1	0	1	0	0	0													5	41	4	09/2012	53:46.0		09/2012
363431101	S	3476	BL	LNSPD	09/2012	1	1	1	1	1	1	1	1	1	0	0	0										9	65	10	09/2012	53:44.0		09/2012
361038501	S	3025	BL	LNSPD	09/2012	1	1	1	1	1	1	1	1	1	1	1	1	0	0	1	0	0	0				13	67	14	09/2012	48:54.0		09/2012
363731901	S	3377	BL	LNSPD	07/2012	1	1	1	1	1	1	1	1	1	1	1	1	0	0	0							12	53	12	09/2012	35:06.0		09/2012
363916301	S	3379	BL	LNSPD	08/2012	1	1	1	1	0	0	0	0	0													4	51	4	09/2012	51:35.0		09/2012
364086001	S	3657	V04	LNSPD	09/2012	1	1	1	1	1	1	1	1	1	0	1	0	0	0	0							10	70	12	09/2012	36:24.0		09/2012
364048801	S	3859	V04	LNSPD	09/2012	1	1	1	1	1	1	1	1	1	1	1	1	0	0	0							12	60	13	09/2012	43:57.0		09/2012
364169301	S	3616	V04	LNSPD	09/2012	1	1	1	1	1	1	0	1	1	0	0	0										8	78	10	09/2012	46:12.0		09/2012
364116001	S	3433	V04	LNSPD	09/2012	1	1	1	1	1	1	1	1	1	1	0	1	0	0	0							11	82	14	09/2012	06:57.0		09/2012
364258001	S	3282	BL	LNSPD	09/2012	1	1	1	1	1	1	1	1	1	0	1	0	0	0	0							10	62	11	09/2012	01:52.0		09/2012
364213801	S	3270	V04	LNSPD	09/2012	1	1	1	1	1	1	1	1	1	1	0	1	0	1	0	0	0					12	55	13	09/2012	32:26.0		09/2012
364295401	S	3407	V06	LNSPD	09/2012	1	1	1	1	1	1	1	1	1	1	1	0	0	1	1	1	0	0	0	0	0	14	67	15	09/2012	43:09.0		09/2012
364324401	S	3068	V04	LNSPD	09/2012	1	1	1	1	1	1	1	1	1	0	1	1	0	0	1	0	0	0				12	71	14	09/2012	33:54.0		09/2012
364462301	S	3209	V04	LNSPD	09/2012	1	1	1	1	1	1	1	1	1	1	0	0	0	0	0							10	69	11	09/2012	12:29.0		09/2012
364409701	S	3517	V04	LNSPD	09/2012	1	1	1	1	1	1	1	1	1	0	1	1	1	0	0	0	0	0				12	46	12	09/2012	24:34.0		09/2012
364470501	S	3215	V04	LNSPD	09/2012	1	1	1	0	1	1	1	0	0	0	0	0										6	70	7	09/2012	12:29.0		09/2012
364800301	S	3951	ST	LNSPD	10/2012	1	1	1	1	1	1	1	1	1	1	1	1	1	1	1	1	0	0	0	0	0	16	58	17	10/2012	40:53.0		10/2012
364965601	S	3588	BL	LNSPD	09/2012	1	1	1	1	1	1	1	1	1	1	0	1	1	0	1	0	0	0				13	49	13	10/2012	36:57.0		10/2012
364945801	S	3538	BL	LNSPD	09/2012	1	1	1	1	1	1	0	1	1	0	0	1	0	0	0							9	70	11	10/2012	29:50.0		10/2012
364961701	S	3431	V04	LNSPD	10/2012	1	1	1	1	1	1	1	1	1	0	1	1	0	0	1	0	0	0				12	62	13	10/2012	55:12.0		10/2012
365087101	S	3572	V04	LNSPD	10/2012	1	1	1	1	1	1	1	1	1	0	1	1	0	0	0							11	58	12	10/2012	14:56.0		10/2012
365176701	S	3166	V04	LNSPD	10/2012	1	1	1	1	1	1	1	1	1	1	0	1	0	0	0							11	60	12	10/2012	34:50.0		10/2012
365415801	S	3574	ST	LNSPD	10/2012	1	1	1	1	1	1	1	1	1	0	1	0	0	0	0							10	66	11	10/2012	15:29.0		10/2012
365320801	S	3784	BL	LNSPD	09/2012	1	1	0	1	1	1	1	0	1	1	1	1	0	0	1	0	0	0				11	54	11	10/2012	00:14.0		10/2012
365274001	S	4027	BL	LNSPD	09/2012	1	1	1	1	1	1	1	1	1	0	1	1	0	0	1	0	0	1	0	0	0	13	66	14	10/2012	55:05.0		10/2012
365479001	S	3753	V04	LNSPD	09/2012	1	1	1	0	1	1	1	1	1	0	0	1	0	0	0							9	69	10	10/2012	18:01.0		10/2012
365497301	S	4010	V04	LNSPD	09/2012	1	1	1	1	1	1	1	1	1	0	1	1	0	0	1	0	0	0				12	43	12	10/2012	39:10.0		10/2012
365674201	S	3755	V04	LNSPD	10/2012	1	1	1	1	1	1	1	1	1	1	0	1	1	0	1	0	0	0				13	49	13	10/2012	00:14.0		10/2012
365667201	S	3754	V04	LNSPD	09/2012	1	1	1	1	1	1	1	1	1	1	0	1	0	0	0							11	72	13	10/2012	20:54.0		10/2012
366196301	S	3782	BL	LNSPD	08/2012	1	1	1	1	1	1	1	1	1	0	0	0										9	70	11	10/2012	48:35.0		10/2012
366260501	S	3129	BL	LNSPD	10/2012	1	1	1	1	1	1	1	1	1	1	0	1	0	0	0							11	56	12	10/2012	41:54.0		10/2012
366376201	S	3519	V04	LNSPD	10/2012	1	1	1	1	1	1	1	0	1	1	0	0	0	0	1	0	0	0				10	74	12	10/2012	25:02.0		10/2012
366200201	S	3750	V04	LNSPD	10/2012	1	1	1	1	1	1	1	1	1	0	0	1	0	0	0							10	54	10	10/2012	11:42.0		10/2012
366568301	S	3409	V06	LNSPD	10/2012	1	1	1	1	1	1	1	1	1	0	0	1	1	0	0	0	0	0				11	65	12	10/2012	43:40.0		10/2012
366636701	S	3082	BL	LNSPD	10/2012	1	1	1	1	1	1	1	0	1	0	0	0										8	65	9	10/2012	33:55.0		10/2012
366464501	S	3269	V04	LNSPD	10/2012	1	1	1	1	1	1	1	1	1	1	1	1	0	0	1	0	1	0	0	0	0	14	61	15	10/2012	00:09.0		10/2012
366668701	S	3072	V04	LNSPD	10/2012	1	1	1	1	1	1	1	1	1	0	1	0	1	0	0	1	0	0	0	0	0	12	48	12	10/2012	33:56.0		10/2012
368357901	S	4029	BL	LNSPD	10/2012	1	1	1	1	1	1	1	1	1	0	1	1	1	0	0	0	0	0				12	48	12	10/2012	56:19.0		10/2012
366714001	S	3752	V04	LNSPD	10/2012	1	1	1	1	1	1	0	1	1	1	0	1	0	0	0							10	53	10	10/2012	00:15.0		10/2012
367117701	S	3264	V04	LNSPD	10/2012	1	1	1	1	1	1	1	1	1	1	1	1	0	0	1	1	0	0	0	0	0	14	61	15	10/2012	59:49.0		10/2012
366887801	S	3811	V04	LNSPD	10/2012	1	1	1	1	1	1	1	1	1	0	1	1	0	0	0							11	68	12	10/2012	09:28.0		10/2012
366879401	S	3812	V04	LNSPD	10/2012	1	1	1	1	1	1	1	1	1	1	1	1	0	0	0							12	65	13	10/2012	37:11.0		10/2012
366874501	S	3829	BL	LNSPD	10/2012	0	1	1	1	0	1	1	0	0	0	0	0										5	67	5	10/2012	24:20.0		10/2012
366904201	S	3434	V04	LNSPD	10/2012	1	1	1	1	1	1	0	1	1	1	0	0	0	0	0							9	54	9	10/2012	07:33.0		10/2012
367317201	S	3551	V06	LNSPD	10/2012	1	1	1	1	1	1	1	1	1	1	1	1	1	1	1	0	0	0				15	65	16	10/2012	10:07.0		10/2012
367319401	S	3539	BL	LNSPD	10/2012	1	1	1	1	1	1	1	1	1	1	1	1	0	0	0							12	55	13	10/2012	30:04.0		10/2012
367697601	S	3168	V04	LNSPD	10/2012	1	1	1	1	1	1	1	1	0	1	0	0	0	0	0							9	64	10	10/2012	45:20.0		10/2012
367569101	S	3952	V04	LNSPD	10/2012	1	1	1	1	0	1	1	0	1	1	1	1	0	0	0							10	70	12	10/2012	23:59.0		10/2012
368068801	S	4012	V04	LNSPD	10/2012	1	1	1	1	1	1	1	1	1	1	1	1	0	1	0	0	1	0	0	0	0	14	51	14	10/2012	51:47.0		10/2012
355474201	S	3700	BL	LNSPD	07/2012	1	1	1	1	0	1	0	0	0													5	62	5	07/2012	43:45.0		10/2012
356537901	S	3702	BL	LNSPD	08/2012	1	1	1	1	1	0	0	0	0													5	71	6	08/2012	03:13.0		10/2012
355842901	S	3701	BL	LNSPD	07/2012	1	1	1	1	1	1	1	1	1	1	1	1	0	0	1	0	1	0	0	0	0	14	46	14	07/2012	03:08.0		10/2012
366493401	S	4074	BL	LNSPD	09/2012	1	1	1	1	1	1	1	1	1	1	0	0	0	0	0							10	59	11	10/2012	23:04.0		10/2012
368809301	S	3271	V04	LNSPD	10/2012	1	1	1	1	1	1	1	0	1	1	1	1	0	0	1	0	0	0				12	58	13	10/2012	47:04.0		10/2012
368838601	S	3410	V06	LNSPD	10/2012	1	1	1	1	1	1	1	1	1	1	0	1	0	0	0							11	76	14	10/2012	44:01.0		10/2012
369159601	S	3959	BL	LNSPD	10/2012	1	1	1	1	0	1	0	0	1	0	0	0										6	73	7	10/2012	12:09.0		10/2012
369143101	S	3162	V04	LNSPD	10/2012	1	1	1	1	1	1	1	1	1	1	1	1	0	1	0	0	0	1	0	0	0	14	62	15	10/2012	48:11.0		10/2012
369481801	S	3426	V04	LNSPD	10/2012	1	1	1	1	1	1	1	1	1	1	1	0	0	0	1	0	0	0				12	69	13	10/2012	53:24.0		10/2012
369460001	S	3435	V04	LNSPD	10/2012	1	1	1	1	1	1	0	1	0	0	0	0										7	55	7	10/2012	12:40.0		10/2012
369542901	S	3785	BL	LNSPD	10/2012	1	1	1	1	1	1	1	1	1	0	1	1	0	1	1	1	0	0	0	0	0	14	56	15	10/2012	08:23.0		10/2012
369755701	S	3662	BL	LNSPD	10/2012	1	1	1	1	1	1	1	0	1	1	1	0	0	0	0							10	57	11	10/2012	17:11.0		10/2012
369744401	S	3284	BL	LNSPD	10/2012	1	1	0	1	1	1	1	1	1	0	1	0	0	0	0							9	64	10	10/2012	51:05.0		10/2012
369932701	S	3500	V06	LNSPD	10/2012	1	1	1	1	1	1	1	1	1	1	0	1	0	0	0							11	50	11	10/2012	30:04.0		10/2012
369922801	S	3514	V04	LNSPD	10/2012	1	1	1	1	1	1	1	1	1	1	1	0	0	0	1	0	0	0				12	72	14	10/2012	08:45.0		10/2012
369919001	S	3540	BL	LNSPD	10/2012	1	1	1	1	1	1	0	1	0	0	1	0	0	0	1	0	0	0				9	64	10	10/2012	30:20.0		10/2012
370040901	S	3905	BL	LNSPD	10/2012	1	1	1	1	1	1	1	1	1	1	1	1	0	0	1	0	0	0				13	71	15	11/2012	43:07.0		11/2012
370181201	S	3953	V04	LNSPD	11/2012	1	1	1	1	1	1	1	1	1	1	0	1	0	1	1	0	0	0				13	54	13	11/2012	09:18.0		11/2012
370032701	S	3575	V04	LNSPD	10/2012	1	1	1	1	1	1	1	0	1	1	0	1	0	0	0							10	62	11	11/2012	15:45.0		11/2012
370303901	S	3632	BL	LNSPD	10/2012	1	1	1	1	1	1	0	0	1	0	0	1	0	0	0							8	54	8	11/2012	37:39.0		11/2012
370545601	S	3275	V04	LNSPD	11/2012	1	1	1	1	1	1	1	0	1	1	0	1	0	0	0							10	70	12	11/2012	56:41.0		11/2012
370447801	S	3233	BL	LNSPD	10/2012	1	1	1	1	1	1	1	1	1	1	1	1	0	0	0							12	37	12	11/2012	47:25.0		11/2012
370359201	S	3857	V04	LNSPD	10/2012	1	1	1	1	1	1	1	1	1	1	1	1	1	1	1	0	1	1	1	0	1	19	41	19	11/2012	17:47.0		11/2012
370500801	S	3617	V04	LNSPD	10/2012	1	1	1	1	0	1	1	1	1	0	1	0	0	0	0							9	63	10	11/2012	55:17.0		11/2012
370725601	S	3520	V04	LNSPD	11/2012	1	1	1	1	0	1	0	0	0													5	72	6	11/2012	25:18.0		11/2012
370734501	S	3541	BL	LNSPD	11/2012	1	1	1	1	1	1	1	1	1	1	1	1	1	0	1	0	1	0	0	0	1	16	65	17	11/2012	36:27.0		11/2012
370632301	S	3381	BL	LNSPD	09/2012	1	1	1	1	1	1	0	0	1	0	0	0										7	51	7	11/2012	33:09.0		11/2012
370841601	S	4064	BL	LNSPD	10/2012	1	1	1	1	1	1	0	1	1	0	1	0	0	0	0							9	72	11	11/2012	29:32.0		11/2012
370853001	S	3026	BL	LNSPD	11/2012	1	1	1	1	1	1	1	1	1	1	0	0	1	0	1	0	0	0				12	56	13	11/2012	14:12.0		11/2012
370911601	S	3464	V04	LNSPD	11/2012	1	1	1	1	1	1	1	1	1	0	0	0										9	52	9	11/2012	01:20.0		11/2012
370991501	S	3813	V04	LNSPD	11/2012	1	1	1	1	1	1	1	1	1	0	0	1	0	0	0							10	66	11	11/2012	10:41.0		11/2012
369779401	S	3704	BL	LNSPD	10/2012	1	0	1	0	1	1	1	0	1	0	0	0										6	62	6	10/2012	47:55.0		11/2012
371273301	S	3502	V06	LNSPD	11/2012	1	1	1	1	1	1	1	1	1	0	0	0										9	71	11	11/2012	11:28.0		11/2012
371422101	S	3411	V06	LNSPD	11/2012	1	1	1	1	1	1	1	1	1	1	1	1	1	1	1	1	1	1	0	1	0	19	42	19	11/2012	44:57.0		11/2012
371871701	S	3277	V04	LNSPD	11/2012	1	1	1	1	1	1	1	1	1	1	1	1	1	0	0	0	0	0				13	66	14	11/2012	00:38.0		11/2012
372166301	S	3518	V04	LNSPD	11/2012	1	1	1	1	1	1	0	1	1	0	1	1	0	0	1	0	0	0				11	73	13	11/2012	30:16.0		11/2012
372270601	S	3450	V06	LNSPD	11/2012	1	1	1	1	1	1	1	1	1	1	1	1	0	0	0							12	53	12	11/2012	11:31.0		11/2012
372349501	S	4098	BL	LNSPD	11/2012	1	1	1	1	1	1	1	1	1	1	0	0	0	1	0	0	0	0				11	58	12	11/2012	31:29.0		11/2012
372036201	S	3815	V04	LNSPD	11/2012	1	1	1	1	0	1	1	1	0	0	0	0										7	63	7	11/2012	19:12.0		11/2012
372343301	S	3960	BL	LNSPD	11/2012	1	1	1	1	1	1	1	1	1	1	0	1	0	0	1	0	0	0				12	52	12	11/2012	07:11.0		11/2012
372501401	S	3425	V04	LNSPD	11/2012	1	1	1	1	1	1	1	1	1	1	0	1	0	1	0	0	0	0				12	66	13	11/2012	52:53.0		11/2012
372630601	S	3218	V04	LNSPD	11/2012	1	1	1	1	1	1	1	0	0	0	0	0										7	65	8	11/2012	12:31.0		11/2012
372397301	S	3869	BL	LNSPD	11/2012	1	1	1	1	1	1	1	1	1	1	1	1	0	1	1	0	1	0	0	0	0	15	38	15	11/2012	30:07.0		11/2012
372579101	S	3465	V04	LNSPD	11/2012	1	1	1	1	1	1	1	1	1	1	0	1	1	0	1	0	0	0				13	64	14	11/2012	23:09.0		11/2012
372515401	S	3116	V04	LNSPD	11/2012	1	1	1	1	1	0	0	0	0													5	66	5	11/2012	41:47.0		11/2012
372567101	S	3402	V04	LNSPD	11/2012	1	1	1	1	1	1	1	1	1	1	1	1	0	0	1	0	0	0				13	48	13	11/2012	49:47.0		11/2012
372631201	S	3453	V06	LNSPD	11/2012	1	1	1	1	1	1	1	1	1	0	0	0										9	61	10	11/2012	54:49.0		11/2012
372599401	S	3100	V06	LNSPD	11/2012	1	1	1	1	1	1	1	1	1	1	1	1	1	0	1	0	1	0	0	0	0	15	69	16	11/2012	13:27.0		11/2012
366574501	S	4076	BL	LNSPD	09/2012	1	1	1	1	1	1	1	1	1	0	0	0										9	73	11	10/2012	57:56.0		11/2012
363414901	S	4073	BL	LNSPD	09/2012	1	1	1	1	1	1	1	1	1	1	0	1	0	0	0							11	47	11	09/2012	28:45.0		11/2012
373351201	S	3408	V04	LNSPD	11/2012	1	1	1	1	1	1	1	1	1	1	1	0	0	1	1	0	1	1	0	1	0	16	40	17	11/2012	35:23.0		11/2012
373677801	S	3130	BL	LNSPD	11/2012	1	1	1	1	1	1	1	1	1	1	1	1	0	0	1	0	0	0				13	43	13	11/2012	15:22.0		11/2012
373764701	S	3765	V04	LNSPD	11/2012	1	1	1	1	1	1	1	1	1	0	0	0										9	69	10	11/2012	00:16.0		11/2012
373767701	S	3756	V04	LNSPD	11/2012	1	1	1	1	1	1	1	0	0	0	0	0										7	66	8	11/2012	26:20.0		11/2012
373806301	S	3759	V04	LNSPD	11/2012	1	1	1	1	1	1	1	1	1	1	1	1	1	0	1	0	0	0				14	55	15	11/2012	57:31.0		11/2012
373814201	S	3783	BL	LNSPD	10/2012	1	1	1	1	1	1	1	1	1	0	1	1	0	0	0							11	51	11	11/2012	00:16.0		11/2012
373923101	S	3705	BL	LNSPD	11/2012	1	1	1	1	1	1	0	0	1	0	0	0										7	65	8	11/2012	50:53.0		11/2012
374023001	S	3436	V04	LNSPD	11/2012	1	1	1	1	1	1	1	1	1	1	1	1	1	0	0	0	0	0				13	51	13	11/2012	13:42.0		11/2012
374375101	S	3633	BL	LNSPD	11/2012	1	1	1	1	1	1	0	1	1	0	0	0										8	68	9	11/2012	48:24.0		11/2012
374609401	S	3650	V06	LNSPD	11/2012	1	1	1	1	1	1	1	1	1	0	0	1	0	0	1	0	0	0				11	69	12	11/2012	49:50.0		11/2012
374510601	S	3907	BL	LNSPD	11/2012	1	1	1	1	0	1	1	1	1	0	0	0										8	69	9	11/2012	43:07.0		11/2012
374642101	S	3073	V04	LNSPD	11/2012	1	1	1	1	1	1	1	1	1	0	0	1	0	0	0							10	49	10	11/2012	51:50.0		11/2012
374651001	S	3184	BL	LNSPD	11/2012	1	1	1	1	1	1	1	1	1	1	1	1	1	0	1	0	0	0				14	59	15	11/2012	48:30.0		11/2012
374676401	S	3169	V04	LNSPD	11/2012	1	1	1	1	1	1	1	0	1	1	0	1	0	0	0							10	57	11	11/2012	45:37.0		11/2012
374694701	S	3831	BL	LNSPD	11/2012	1	1	1	0	1	1	1	1	1	0	1	1	0	0	1	0	0	0				11	75	14	11/2012	25:51.0		11/2012
375143301	S	3274	V04	LNSPD	11/2012	1	1	1	1	1	1	1	1	0	1	0	1	0	0	0							10	82	13	11/2012	58:36.0		11/2012
375412901	S	3787	BL	LNSPD	11/2012	1	1	1	1	1	1	1	1	1	0	0	1	0	1	1	0	0	0				12	48	12	11/2012	00:16.0		11/2012
375425801	S	3788	BL	LNSPD	11/2012	1	1	1	1	1	1	1	1	1	1	1	1	0	0	0							12	60	13	11/2012	27:25.0		11/2012
375520601	S	3522	V04	LNSPD	11/2012	1	1	1	1	1	1	0	1	1	0	0	1	0	0	0							9	55	10	11/2012	26:10.0		11/2012
375443501	S	4101	BL	LNSPD	11/2012	1	1	1	1	1	1	1	0	1	0	0	0										8	66	9	11/2012	26:23.0		11/2012
375517301	S	3620	V04	LNSPD	11/2012	1	1	1	1	1	0	1	1	1	0	0	1	0	0	0							9	70	11	11/2012	46:13.0		11/2012
375567201	S	3384	BL	LNSPD	11/2012	1	1	1	1	0	0	0	0	0													4	66	4	11/2012	36:42.0		11/2012
375629401	S	3466	V04	LNSPD	11/2012	1	1	1	1	1	1	1	1	1	1	1	1	1	0	0	0	0	0				13	49	13	11/2012	01:36.0		11/2012
375619601	S	3478	BL	LNSPD	11/2012	1	1	1	1	1	1	1	1	1	0	0	1	0	0	1	0	0	0				11	76	14	11/2012	12:59.0		11/2012
375759501	S	4075	BL	LNSPD	09/2012	1	1	1	1	1	1	1	1	1	0	0	0										9	59	10	12/2012	56:26.0		12/2012
375775401	S	3279	ST	LNSPD	11/2012	1	1	1	1	0	0	0	0	0													4	64	4	12/2012	53:53.0		12/2012
375819801	S	3285	BL	LNSPD	11/2012	1	1	1	1	1	1	1	1	1	0	0	0										9	68	10	12/2012	02:03.0		12/2012
375823301	S	3071	V04	LNSPD	11/2012	1	1	1	1	1	1	1	1	1	0	0	0										9	72	11	12/2012	33:56.0		12/2012
376400401	S	3830	BL	LNSPD	12/2012	1	1	1	1	0	1	0	1	0	0	0	0										6	51	6	12/2012	25:09.0		12/2012
376232801	S	4077	BL	LNSPD	10/2012	1	1	1	1	1	1	1	1	1	1	0	0	0	0	0							10	48	10	12/2012	11:24.0		12/2012
376235001	S	4120	BL	LNSPD	11/2012	1	1	1	1	1	1	1	1	1	0	1	1	0	0	1	0	0	0				12	65	13	12/2012	40:33.0		12/2012
376590001	S	3150	V06	LNSPD	12/2012	1	1	1	1	1	1	1	1	1	0	1	1	1	1	1	1	1	1	0	0	1	18	59	19	12/2012	43:51.0		12/2012
376495201	S	3201	V06	LNSPD	12/2012	1	1	1	1	1	1	1	1	1	0	1	1	0	0	0							11	66	12	12/2012	12:32.0		12/2012
376511601	S	3451	V06	LNSPD	12/2012	1	1	1	1	1	1	1	1	1	1	0	1	0	0	0							11	56	12	12/2012	53:54.0		12/2012
376772901	S	3557	V06	LNSPD	12/2012	1	1	1	1	1	1	1	1	0	0	0	0										8	60	8	12/2012	11:29.0		12/2012
376828901	S	3326	BL	LNSPD	11/2012	1	1	1	1	1	1	1	1	1	1	1	1	1	0	1	0	0	0				14	68	15	12/2012	54:05.0		12/2012
376838501	S	3327	BL	LNSPD	11/2012	1	1	1	1	1	1	1	1	1	1	1	1	0	0	0							12	54	12	12/2012	57:38.0		12/2012
376757501	S	3151	V06	LNSPD	12/2012	1	1	1	1	1	1	1	1	1	0	1	0	0	0	0							10	59	11	12/2012	44:06.0		12/2012
377028401	S	3452	V06	LNSPD	12/2012	1	1	1	1	1	1	1	1	0	0	1	1	0	0	0							10	66	11	12/2012	54:25.0		12/2012
377425401	S	3278	V04	LNSPD	12/2012	1	1	1	1	0	1	1	0	1	0	0	0										7	66	8	12/2012	01:16.0		12/2012
377434901	S	3528	ST	LNSPD	11/2012	1	1	1	1	1	1	1	1	1	1	0	1	0	0	0							11	60	12	12/2012	27:36.0		12/2012
377383401	S	3527	V04	LNSPD	12/2012	1	1	1	1	1	1	1	0	0	0	0	0										7	62	7	12/2012	36:18.0		12/2012
377539401	S	3832	BL	LNSPD	12/2012	1	1	1	1	1	1	1	1	0	0	0	0										8	64	8	12/2012	26:24.0		12/2012
377881801	S	3467	V04	LNSPD	12/2012	1	1	1	1	1	1	0	1	1	1	1	1	0	0	0							11	67	12	12/2012	02:22.0		12/2012
377936401	S	3789	BL	LNSPD	11/2012	1	1	1	1	1	1	1	1	1	1	1	0	0	0	0							11	57	12	12/2012	12:58.0		12/2012
377993201	S	3503	V06	LNSPD	12/2012	1	1	1	1	1	1	1	1	1	1	0	1	0	0	1	0	0	1	0	0	0	13	33	13	12/2012	20:43.0		12/2012
377937601	S	3760	V04	LNSPD	12/2012	1	1	1	1	1	1	1	1	1	0	0	0										9	69	10	12/2012	00:17.0		12/2012
377941101	S	4102	BL	LNSPD	12/2012	1	1	1	1	1	1	1	1	1	0	1	1	1	0	1	0	0	0				13	68	14	12/2012	25:53.0		12/2012
377961901	S	3768	V04	LNSPD	12/2012	1	1	1	1	1	1	1	1	1	0	0	0										9	60	10	12/2012	00:17.0		12/2012
378043201	S	3203	ST	LNSPD	12/2012	1	1	1	1	1	0	1	1	1	0	1	1	0	0	1	0	0	0				11	58	12	12/2012	12:32.0		12/2012
378380501	S	3013	V04	LNSPD	11/2012	1	1	1	1	1	1	1	0	1	0	0	0										8	80	11	12/2012	25:31.0		12/2012
378324501	S	3634	BL	LNSPD	12/2012	1	1	1	1	1	1	1	1	1	1	0	1	1	1	1	0	0	0				14	43	14	12/2012	46:14.0		12/2012
378245201	S	3870	BL	LNSPD	12/2012	1	1	1	1	1	1	1	1	1	0	1	1	1	1	1	0	0	1	0	0	0	15	41	15	12/2012	17:49.0		12/2012
378187001	S	3814	V04	LNSPD	12/2012	1	1	1	1	0	1	0	1	0	0	0	0										6	68	6	12/2012	11:08.0		12/2012
378832501	S	3414	V06	LNSPD	12/2012	1	1	1	1	1	1	1	1	1	0	1	1	0	1	0	0	1	1	1	0	1	16	39	17	12/2012	45:35.0		12/2012
378854901	S	4011	V04	LNSPD	12/2012	1	1	1	1	1	1	1	1	1	1	1	1	0	1	0	0	0	0				13	52	13	12/2012	43:17.0		12/2012
378950401	S	3220	V04	LNSPD	12/2012	1	1	1	1	1	1	1	1	1	1	0	1	0	1	1	1	0	0	0	0	0	14	74	16	12/2012	12:33.0		12/2012
379025401	S	3219	V04	LNSPD	12/2012	1	1	1	1	1	1	1	1	1	1	1	1	0	0	1	0	0	1	0	0	0	14	71	16	12/2012	12:33.0		12/2012
379307601	S	3055	V06	LNSPD	12/2012	1	1	1	1	1	1	1	1	1	1	0	0	0	0	0							10	70	12	12/2012	33:59.0		12/2012
379017001	S	3221	V04	LNSPD	12/2012	1	1	1	1	1	1	1	1	0	0	0	0										8	68	9	12/2012	12:33.0		12/2012
379196601	S	3052	V06	LNSPD	12/2012	1	1	1	1	1	1	1	1	1	0	1	0	0	0	0							10	67	11	12/2012	33:58.0		12/2012
378995301	S	3817	V04	LNSPD	12/2012	1	1	1	1	1	1	1	1	1	0	1	1	0	1	0	0	1	0	0	0	0	13	74	15	12/2012	13:15.0		12/2012
379038201	S	3200	V06	LNSPD	12/2012	1	1	1	1	1	1	1	0	1	1	1	1	0	1	1	0	0	0				13	57	14	12/2012	12:34.0		12/2012
379239001	S	3053	V06	LNSPD	12/2012	1	1	1	1	1	1	1	1	1	0	0	1	0	0	0							10	70	12	12/2012	33:58.0		12/2012
379168101	S	4100	BL	LNSPD	12/2012	1	1	1	1	0	1	1	1	1	1	1	1	1	0	0	0	0	0				12	58	13	12/2012	29:21.0		12/2012
379117901	S	4105	BL	LNSPD	12/2012	1	1	1	1	1	1	1	1	1	0	1	0	0	0	1	0	0	0				11	66	12	12/2012	50:00.0		12/2012
379002001	S	4065	BL	LNSPD	12/2012	1	1	1	1	1	1	1	1	1	1	1	1	1	0	1	0	0	0				14	62	15	12/2012	27:58.0		12/2012
379342501	S	3908	BL	LNSPD	12/2012	1	1	1	1	1	1	1	1	1	0	1	1	0	0	1	0	1	0	0	0	0	13	64	14	12/2012	43:09.0		12/2012
379532001	S	3961	BL	LNSPD	12/2012	1	1	1	1	1	1	1	1	1	0	0	0										9	36	8	12/2012	17:58.0		12/2012
379470201	S	3577	V04	LNSPD	12/2012	1	1	1	1	1	1	1	1	1	1	1	1	1	0	1	0	0	0				14	68	15	12/2012	34:39.0		12/2012
378921401	S	3051	V06	LNSPD	11/2012	1	1	1	1	1	1	1	1	1	0	0	0										9	73	11	12/2012	33:57.0		12/2012
378420501	S	4080	BL	LNSPD	12/2012	1	1	1	1	1	1	1	1	1	1	0	1	0	0	0							11	72	13	12/2012	03:35.0		12/2012
379679101	S	3658	V04	LNSPD	12/2012	1	1	1	1	1	1	1	1	1	1	0	1	1	0	0	0	0	0				12	59	13	12/2012	15:50.0		12/2012
379777101	S	3603	V04	LNSPD	10/2012	1	1	1	1	1	1	1	0	1	0	1	0	0	0	0							9	59	10	12/2012	44:46.0		12/2012
379759201	S	4067	BL	LNSPD	12/2012	1	1	1	1	1	1	1	1	1	1	1	1	0	0	1	0	0	0				13	61	14	12/2012	31:16.0		12/2012
379885101	S	3075	V04	LNSPD	11/2012	1	1	1	1	1	1	1	1	1	1	0	0	0	1	0	0	0	0				11	76	14	12/2012	33:59.0		12/2012
379887301	S	3074	V04	LNSPD	11/2012	1	1	1	1	1	1	1	1	1	1	0	1	0	0	0							11	32	10	12/2012	33:59.0		12/2012
379951801	S	3619	V04	LNSPD	10/2012	1	1	1	1	1	1	1	1	1	1	1	1	1	0	1	0	0	0				14	33	14	12/2012	46:15.0		12/2012
380038501	S	4103	BL	LNSPD	12/2012	1	1	1	1	1	1	1	1	1	1	0	1	1	0	0	0	0	0				12	58	13	01/2013	39:47.0		01/2013
379995201	S	4099	BL	LNSPD	12/2012	1	1	1	1	1	1	1	1	1	0	1	1	1	0	0	0	0	0				12	59	13	01/2013	30:59.0		01/2013
379992301	S	3276	V04	LNSPD	12/2012	1	1	1	1	1	1	1	1	1	1	0	1	1	1	1	0	0	0				14	56	15	01/2013	32:39.0		01/2013
380073501	S	3479	BL	LNSPD	01/2013	1	1	1	1	1	1	1	1	1	0	1	1	0	1	1	0	0	0				13	57	14	01/2013	05:53.0		01/2013
380269101	S	4030	BL	LNSPD	01/2013	1	1	1	1	1	1	1	0	1	0	0	0										8	74	10	01/2013	57:01.0		01/2013
380303101	S	3505	V06	LNSPD	01/2013	1	1	1	0	1	1	1	1	1	0	0	1	0	0	0							9	74	11	01/2013	32:12.0		01/2013
380363901	S	4066	BL	LNSPD	01/2013	1	1	1	1	1	1	1	1	1	0	0	0										9	60	10	01/2013	28:11.0		01/2013
380341301	S	4104	BL	LNSPD	01/2013	1	1	1	1	1	1	1	0	1	0	1	0	0	0	0							9	66	10	01/2013	22:42.0		01/2013
380497701	S	3910	BL	LNSPD	01/2013	1	1	1	1	1	1	1	1	1	1	1	1	0	1	1	0	0	0				14	58	15	01/2013	43:09.0		01/2013
380538801	S	4013	V04	LNSPD	12/2012	1	1	1	1	0	1	1	1	1	1	0	0	0	1	0	0	0	0				10	66	11	01/2013	26:46.0		01/2013
380564801	S	3367	V04	LNSPD	08/2012	1	1	1	1	1	1	1	1	1	1	1	0	0	0	0							11	46	11	01/2013	31:46.0		01/2013
380829701	S	3542	BL	LNSPD	01/2013	1	1	1	1	1	1	1	1	1	1	0	1	0	0	0							11	67	12	01/2013	30:49.0		01/2013
380808501	S	3523	V04	LNSPD	01/2013	1	1	1	1	1	1	1	1	1	1	1	1	1	0	1	0	0	0				14	64	15	01/2013	26:27.0		01/2013
380917901	S	3552	V06	LNSPD	01/2013	1	1	1	1	1	1	1	1	1	1	0	1	0	0	0							11	61	12	01/2013	10:22.0		01/2013
381088401	S	4107	BL	LNSPD	01/2013	1	1	1	1	1	1	0	1	0	0	0	1	0	0	0							8	70	10	01/2013	47:58.0		01/2013
381042601	S	3439	V04	LNSPD	01/2013	1	1	1	1	1	1	1	1	1	0	1	1	0	0	1	0	0	0				12	58	13	01/2013	14:50.0		01/2013
381386201	S	3521	V04	LNSPD	01/2013	1	1	1	1	1	1	1	1	1	1	0	1	0	0	0							11	65	12	01/2013	25:32.0		01/2013
381391001	S	3543	BL	LNSPD	01/2013	1	1	1	1	1	1	1	0	1	0	1	0	0	0	0							9	65	10	01/2013	35:35.0		01/2013
381434001	S	3707	BL	LNSPD	01/2013	1	1	1	1	1	1	1	0	1	0	0	1	0	0	1	0	0	0				10	61	11	01/2013	57:30.0		01/2013
381520601	S	3365	V04	LNSPD	08/2012	1	1	1	1	1	1	1	1	1	0	1	1	0	0	0							11	49	11	01/2013	31:02.0		01/2013
381712901	S	3369	V04	LNSPD	08/2012	1	1	1	1	1	1	1	0	0	1	1	1	0	0	0							10	44	9	01/2013	32:25.0		01/2013
381671801	S	3556	V06	LNSPD	01/2013	1	1	1	1	1	1	0	1	1	1	1	1	0	0	0							11	67	12	01/2013	11:11.0		01/2013
381911001	S	3300	V06	LNSPD	01/2013	1	1	1	1	1	1	1	0	1	1	1	1	1	1	1	1	0	0	0	0	0	15	54	15	01/2013	36:43.0		01/2013
381851201	S	3762	V04	LNSPD	01/2013	1	1	1	1	0	1	1	1	0	0	0	0										7	71	9	01/2013	00:18.0		01/2013
381869001	S	3766	V04	LNSPD	12/2012	1	1	1	1	1	1	1	1	1	0	0	1	0	1	0	0	0	0				11	64	12	01/2013	40:58.0		01/2013
381827901	S	4106	BL	LNSPD	01/2013	1	1	1	1	1	1	1	1	1	0	1	0	0	0	1	0	0	0				11	72	13	01/2013	22:10.0		01/2013
381956901	S	3954	V04	LNSPD	01/2013	1	1	1	1	1	1	1	0	1	0	0	0										8	65	9	01/2013	09:36.0		01/2013
382077101	S	3308	V04	LNSPD	01/2013	1	1	1	1	1	1	1	1	1	1	0	1	0	0	0							11	68	12	01/2013	40:21.0		01/2013
382143501	S	3223	V04	LNSPD	01/2013	1	1	1	1	1	1	1	0	1	1	0	0	0	1	1	0	0	0				11	67	12	01/2013	12:35.0		01/2013
381980001	S	3834	BL	LNSPD	01/2013	1	1	1	1	1	1	1	0	1	0	1	1	0	0	0							10	68	11	01/2013	20:59.0		01/2013
382217801	S	3767	V04	LNSPD	01/2012	1	1	1	1	1	1	1	1	1	0	0	0										9	52	9	01/2013	00:18.0		01/2013
382320001	S	3104	V06	LNSPD	01/2013	1	1	1	1	1	1	1	0	1	0	0	1	0	0	0							9	73	11	01/2013	54:44.0		01/2013
382345001	S	3544	BL	LNSPD	01/2013	1	1	1	1	1	1	1	1	1	1	0	1	0	0	0							11	69	12	01/2013	31:17.0		01/2013
382297301	S	3027	BL	LNSPD	01/2013	1	1	1	1	1	1	1	1	1	0	0	0										9	69	10	01/2013	25:32.0		01/2013
382346401	S	3501	V06	LNSPD	01/2013	1	1	1	1	1	1	1	1	1	1	1	1	0	1	1	0	0	0				14	48	14	01/2013	31:31.0		01/2013
382529001	S	3816	V04	LNSPD	01/2013	1	1	0	1	1	1	0	1	1	1	0	0	0	0	0							8	65	9	01/2013	12:52.0		01/2013
382586901	S	4110	BL	LNSPD	01/2013	1	1	1	1	1	1	1	1	1	1	0	0	0	0	0							10	70	12	01/2013	54:04.0		01/2013
382649601	S	3790	BL	LNSPD	01/2013	1	1	1	1	0	1	0	1	0	0	0	0										6	77	8	01/2013	00:19.0		01/2013
382471401	S	3014	V04	LNSPD	12/2012	1	1	1	1	1	1	0	1	1	0	0	0										8	68	9	01/2013	55:29.0		01/2013
382710801	S	4108	BL	LNSPD	01/2013	1	1	1	1	1	1	1	0	1	0	0	0										8	65	9	01/2013	21:17.0		01/2013
382342401	S	3525	V04	LNSPD	01/2013	1	1	1	1	1	1	1	0	1	1	1	1	1	0	0	0	0	0				12	56	13	01/2013	26:55.0		01/2013
382873101	S	3012	V04	LNSPD	01/2013	1	1	1	1	1	1	1	1	1	0	0	1	1	1	0	0	0	0				12	59	13	01/2013	25:32.0		01/2013
379251701	S	3054	V06	LNSPD	12/2012	1	1	1	1	1	1	0	1	1	0	0	1	0	0	0							9	76	12	12/2012	33:58.0		01/2013
383217101	S	3118	V04	LNSPD	01/2013	1	1	1	1	1	1	0	1	1	1	1	0	0	0	0							10	61	11	01/2013	51:03.0		01/2013
383178001	S	3589	BL	LNSPD	01/2013	1	1	1	1	1	1	1	1	1	0	0	1	0	0	0							10	74	12	01/2013	52:06.0		01/2013
383151901	S	4109	BL	LNSPD	01/2013	1	1	1	1	1	1	1	1	1	1	1	1	0	0	1	0	0	0				13	67	14	01/2013	44:58.0		01/2013
383649801	S	3057	V06	LNSPD	01/2013	1	1	1	1	1	1	1	1	1	1	1	0	0	0	1	1	0	1	0	0	0	14	61	15	01/2013	34:00.0		01/2013
383681701	S	4082	BL	LNSPD	01/2013	1	1	1	1	1	1	1	1	1	0	0	1	0	0	0							10	65	11	01/2013	29:34.0		01/2013
383905401	S	3964	BL	LNSPD	01/2013	1	1	1	1	1	1	1	1	1	1	0	1	0	0	0							11	39	10	02/2013	19:46.0		02/2013
383862501	S	3056	V06	LNSPD	01/2013	1	1	1	1	1	1	1	0	1	1	1	0	0	0	0							10	57	11	02/2013	34:01.0		02/2013
383869901	S	3963	BL	LNSPD	01/2013	1	1	1	1	1	1	1	1	1	0	0	1	0	0	1	0	0	0				11	58	12	02/2013	33:50.0		02/2013
383500301	S	3170	V04	LNSPD	01/2013	1	1	1	1	1	1	1	1	1	1	1	1	1	0	1	0	0	0				14	60	15	01/2013	29:02.0		01/2013
382767701	S	4083	BL	LNSPD	01/2013	1	1	1	1	1	1	1	1	1	1	0	1	1	1	0	0	0	0				13	45	13	01/2013	29:39.0		01/2013
382994801	S	3911	BL	LNSPD	01/2013	1	1	1	1	0	1	1	1	1	1	1	1	1	1	1	1	0	1	0	0	0	16	52	17	01/2013	43:10.0		01/2013
383980001	S	3504	V06	LNSPD	01/2013	1	1	1	1	1	1	1	1	1	1	0	1	0	0	1	0	0	0				12	63	13	02/2013	20:21.0		02/2013
383982401	S	3529	V04	LNSPD	01/2013	1	1	1	1	1	1	1	0	1	0	0	1	0	0	0							9	65	10	02/2013	40:09.0		02/2013
384104201	S	3172	V04	LNSPD	01/2013	1	1	1	1	1	1	1	1	1	1	1	1	0	1	0	0	0	0				13	71	15	02/2013	31:44.0		02/2013
384322101	S	3550	V04	LNSPD	02/2013	1	1	1	1	1	1	1	1	1	0	0	0										9	51	9	02/2013	09:44.0		02/2013
384406201	S	3769	V04	LNSPD	01/2013	1	1	1	1	1	1	1	1	0	0	0	0										8	71	10	02/2013	00:19.0		02/2013
384416001	S	3791	BL	LNSPD	02/2013	1	1	1	1	1	0	0	1	1	0	0	0										7	75	9	02/2013	00:20.0		02/2013
384588701	S	3062	ST	LNSPD	01/2013	1	1	1	1	1	1	1	1	1	0	1	0	0	0	0							10	62	11	02/2013	34:02.0		02/2013
384751401	S	3580	V04	LNSPD	02/2013	1	1	1	1	1	1	1	1	1	1	1	0	0	0	0							11	70	13	02/2013	35:15.0		02/2013
384673101	S	4111	BL	LNSPD	02/2013	1	1	1	1	1	1	1	1	1	0	1	1	0	0	0							11	73	13	02/2013	20:48.0		02/2013
384615101	S	4032	BL	LNSPD	02/2013	1	1	1	1	1	1	1	1	1	0	0	1	0	0	1	0	0	0				11	68	12	02/2013	58:44.0		02/2013
384764901	S	3962	BL	LNSPD	02/2013	1	1	1	1	1	1	1	1	0	0	0	1	0	0	0							9	68	10	02/2013	02:33.0		02/2013
384631801	S	3480	BL	LNSPD	02/2013	1	1	1	1	1	1	1	1	1	1	1	1	0	0	0							12	72	14	02/2013	18:23.0		02/2013
384809801	S	3330	BL	LNSPD	01/2013	1	1	1	1	1	1	1	0	1	1	1	1	0	0	0							11	50	11	02/2013	20:15.0		02/2013
384890601	S	3861	V04	LNSPD	02/2013	1	0	1	1	1	1	1	1	1	0	0	0										8	70	10	02/2013	17:49.0		02/2013
384944801	S	3454	V06	LNSPD	01/2013	1	1	1	1	1	1	1	1	1	0	0	1	0	0	0							10	59	11	02/2013	55:06.0		02/2013
385012001	S	3000	V06	LNSPD	02/2013	1	1	1	1	1	1	1	1	1	1	1	0	0	1	1	0	0	0				13	71	15	02/2013	02:22.0		02/2013
385249601	S	3154	V06	LNSPD	01/2013	1	1	1	1	1	1	1	1	0	0	0	1	0	0	1	0	1	0	0	0	0	11	75	14	02/2013	25:36.0		02/2013
385144601	S	3507	ST	LNSPD	02/2013	1	1	1	1	1	1	0	1	1	0	1	1	0	0	0							10	63	11	02/2013	34:45.0		02/2013
385262201	S	3967	BL	LNSPD	02/2013	1	1	1	1	1	0	0	0	0													5	56	5	02/2013	31:51.0		02/2013
385215901	S	3469	V04	LNSPD	02/2013	1	1	1	1	1	1	1	0	1	0	0	0										8	57	8	02/2013	03:24.0		02/2013
385377501	S	4018	V04	LNSPD	02/2013	1	1	1	1	1	1	1	1	1	1	1	1	0	1	1	1	0	0	0	0	0	15	64	16	02/2013	44:07.0		02/2013
385330301	S	4078	BL	LNSPD	01/2013	1	1	1	1	1	1	1	0	1	0	0	1	0	1	0	0	0	0				10	70	12	02/2013	00:36.0		02/2013
385363601	S	3566	V04	LNSPD	02/2013	1	1	1	1	1	1	1	1	1	0	0	1	0	0	0							10	50	10	02/2013	13:32.0		02/2013
385397301	S	3635	BL	LNSPD	02/2013	1	1	1	1	1	1	1	1	1	1	1	1	0	0	0							12	56	13	02/2013	46:16.0		02/2013
385320301	S	3157	V06	LNSPD	02/2013	1	1	1	1	1	1	1	1	1	1	1	1	0	1	0	0	0	0				13	66	14	02/2013	44:37.0		02/2013
385392201	S	3440	V04	LNSPD	02/2013	1	1	1	1	1	1	1	1	1	0	0	1	0	0	0							10	60	11	02/2013	40:04.0		02/2013
385323701	S	4079	BL	LNSPD	01/2013	1	1	1	1	1	1	1	1	1	0	1	0	0	1	0	0	0	0				11	63	12	02/2013	57:50.0		02/2013
385350401	S	3102	V06	LNSPD	02/2013	1	1	1	1	1	1	0	0	1	0	0	0										7	65	8	02/2013	27:13.0		02/2013
385550401	S	3481	BL	LNSPD	02/2013	1	1	1	1	1	1	1	1	1	1	0	1	0	0	0							11	62	12	02/2013	06:09.0		02/2013
385615201	S	3965	BL	LNSPD	02/2013	1	1	1	1	1	1	1	1	1	1	0	0	0	0	0							10	82	13	02/2013	35:30.0		02/2013
385690401	S	3966	BL	LNSPD	02/2013	1	1	1	1	1	1	1	1	1	1	1	1	0	1	0	0	0	0				13	59	14	02/2013	20:12.0		02/2013
385810101	S	4081	BL	LNSPD	02/2013	1	1	1	1	1	1	1	1	1	0	1	1	0	0	1	0	0	0				12	71	14	02/2013	29:29.0		02/2013
385915501	S	4084	BL	LNSPD	02/2013	1	1	1	1	1	1	1	1	1	1	1	1	0	0	1	1	0	1	0	0	0	15	58	16	02/2013	29:43.0		02/2013
386078501	S	3307	V04	LNSPD	11/2012	1	1	1	1	1	1	1	1	1	1	0	1	0	0	0							11	67	12	02/2013	21:28.0		02/2013
386017801	S	3441	V04	LNSPD	02/2013	1	1	1	1	0	1	0	0	1	0	0	0										6	75	8	02/2013	17:50.0		02/2013
386083301	S	3554	V06	LNSPD	02/2013	1	1	1	1	1	1	1	0	1	0	1	1	0	0	0							10	77	13	02/2013	10:47.0		02/2013
386061301	S	3581	V04	LNSPD	02/2013	1	1	1	1	1	1	1	1	1	1	0	1	0	0	1	0	0	0				12	53	12	02/2013	35:26.0		02/2013
386123201	S	3757	V04	LNSPD	02/2013	1	1	1	1	1	1	0	0	0													6	71	7	02/2013	00:21.0		02/2013
444573101	S	40690	BL	LNSPD	05/2014	1	1	1	1	1	1	0	1	1	0	0	0										8	72	10	06/2014	21:23.0		06/2014
386168201	S	3526	V04	LNSPD	02/2013	1	1	1	1	1	1	0	1	0	0	0	0										7	62	7	02/2013	12:43.0		02/2013
386270001	S	3835	BL	LNSPD	02/2013	1	1	1	1	1	1	1	1	0	0	0	1	0	0	0							9	71	11	02/2013	26:57.0		02/2013
386335501	S	3222	V04	LNSPD	02/2013	1	1	1	1	1	1	1	1	1	0	1	0	0	0	0							10	58	11	02/2013	12:37.0		02/2013
386535001	S	3076	V04	LNSPD	02/2013	1	1	1	1	1	1	0	1	0	0	0	0										7	76	9	02/2013	20:13.0		02/2013
386433401	S	3836	BL	LNSPD	02/2013	1	1	1	1	0	1	0	1	1	1	0	1	0	0	0							9	58	10	02/2013	31:07.0		02/2013
386491701	S	4021	V04	LNSPD	02/2013	1	1	1	1	1	1	1	1	1	1	0	1	1	0	1	0	0	0				13	73	15	02/2013	50:24.0		02/2013
386531601	S	3468	V04	LNSPD	02/2013	1	1	1	1	1	1	1	1	1	0	1	0	0	0	0							10	58	11	02/2013	02:57.0		02/2013
386541601	S	3443	V04	LNSPD	02/2013	1	1	1	1	1	0	1	1	0	0	1	0	0	0	0							8	54	8	02/2013	19:41.0		02/2013
386471501	S	4020	V04	LNSPD	02/2013	1	1	1	1	1	1	1	1	1	0	1	1	1	1	0	0	0	0				13	61	14	02/2013	45:04.0		02/2013
386510901	S	3119	V04	LNSPD	02/2013	1	1	1	1	1	1	1	0	1	0	0	1	0	0	0							9	65	10	02/2013	20:20.0		02/2013
386932501	S	4121	BL	LNSPD	02/2013	1	1	1	1	1	1	1	1	1	0	0	1	0	0	1	0	0	0				11	65	12	02/2013	55:36.0		02/2013
387136001	S	3171	V04	LNSPD	02/2013	1	1	1	1	1	1	1	0	1	1	0	1	0	0	0							10	62	11	02/2013	45:53.0		02/2013
387154001	S	3309	V04	LNSPD	02/2013	1	1	1	1	1	1	1	1	1	1	1	0	0	0	0							11	55	12	02/2013	46:44.0		02/2013
387094601	S	4036	BL	LNSPD	02/2013	1	1	1	1	1	1	1	1	1	1	1	1	1	1	0	0	0	0				14	49	14	02/2013	05:12.0		02/2013
387411401	S	3085	BL	LNSPD	02/2013	1	1	1	1	1	1	1	1	1	1	0	1	0	0	0							11	56	12	02/2013	34:03.0		02/2013
387357001	S	3471	V04	LNSPD	02/2013	1	1	1	1	1	1	1	0	1	1	0	1	0	0	1	0	0	0				11	74	13	02/2013	28:37.0		02/2013
387282701	S	3506	ST	LNSPD	02/2013	1	1	1	1	1	1	1	1	1	0	1	1	0	0	1	0	0	0				12	68	13	02/2013	58:14.0		02/2013
387363101	S	3530	V04	LNSPD	02/2013	1	1	1	1	1	1	0	1	1	0	0	0										8	65	9	02/2013	28:08.0		02/2013
387262201	S	4122	BL	LNSPD	02/2013	1	1	1	1	1	1	1	0	1	0	0	0										8	63	8	02/2013	30:23.0		02/2013
387458101	S	3770	V04	LNSPD	02/2013	1	1	1	1	1	1	1	1	1	1	0	1	0	0	0							11	55	12	03/2013	00:21.0		03/2013
387715301	S	4019	V04	LNSPD	02/2013	1	1	1	1	1	1	1	1	1	0	0	1	0	1	0	0	0	0				11	55	12	03/2013	44:34.0		03/2013
387983901	S	3758	V04	LNSPD	03/2013	1	1	1	1	1	1	0	1	0	0	0	0										7	70	9	03/2013	00:22.0		03/2013
388070501	S	3955	V04	LNSPD	03/2013	1	1	1	1	1	1	1	1	0	1	0	1	0	0	0							10	54	10	03/2013	10:55.0		03/2013
388092501	S	3709	BL	LNSPD	03/2013	1	1	1	1	1	1	0	1	1	1	0	0	0	0	0							9	68	10	03/2013	03:18.0		03/2013
388144401	S	4031	BL	LNSPD	02/2013	1	1	1	1	1	1	1	1	1	0	0	0										9	62	10	03/2013	58:26.0		03/2013
388356901	S	3059	V06	LNSPD	03/2013	1	1	1	0	0	1	0	0	0													4	85	8	03/2013	16:06.0		03/2013
388404601	S	3968	BL	LNSPD	03/2013	1	1	1	1	1	1	1	1	1	0	1	0	0	0	0							10	56	11	03/2013	21:25.0		03/2013
388327401	S	3442	V04	LNSPD	03/2013	1	1	1	1	1	1	1	1	1	0	1	1	0	0	0							11	64	12	03/2013	52:19.0		03/2013
388421001	S	3173	V04	LNSPD	02/2013	1	1	1	1	1	1	1	1	0	1	0	1	0	0	0							10	63	11	03/2013	46:18.0		03/2013
388278401	S	3860	V04	LNSPD	03/2013	1	1	1	1	1	0	1	1	1	1	0	0	0	0	0							9	47	9	03/2013	17:50.0		03/2013
388286701	S	4123	BL	LNSPD	03/2013	1	1	1	1	1	1	1	1	1	1	1	1	0	0	0							12	60	13	03/2013	50:01.0		03/2013
388488701	S	3470	V04	LNSPD	03/2013	1	1	1	1	1	1	1	1	1	0	1	1	0	1	1	0	0	0				13	58	14	03/2013	03:59.0		03/2013
388449401	S	4112	BL	LNSPD	03/2013	1	1	1	1	1	1	1	1	1	1	1	1	1	0	1	0	1	0	0	0	0	15	53	15	03/2013	16:51.0		03/2013
388670201	S	3207	V06	LNSPD	02/2013	1	1	1	1	1	1	1	1	1	1	1	1	1	0	1	0	0	1	0	0	0	15	60	16	03/2013	12:37.0		03/2013
388686701	S	4113	BL	LNSPD	03/2013	1	1	1	1	1	1	0	1	0	0	0	1	0	0	0							8	33	7	03/2013	16:19.0		03/2013
388554401	S	3708	BL	LNSPD	03/2013	1	1	1	1	1	1	1	1	1	0	0	0										9	71	11	03/2013	43:26.0		03/2013
388748301	S	3324	BL	LNSPD	11/2012	1	1	1	1	1	1	1	1	1	1	1	0	0	0	0							11	54	11	03/2013	05:47.0		03/2013
388742901	S	3482	BL	LNSPD	03/2013	1	1	1	1	1	1	1	0	1	0	1	1	0	0	1	0	0	0				11	53	11	03/2013	38:37.0		03/2013
388854001	S	3591	BL	LNSPD	03/2013	1	1	1	1	1	1	1	1	0	0	0	0										8	62	8	03/2013	39:51.0		03/2013
388842901	S	3915	BL	LNSPD	03/2013	1	1	1	1	1	1	0	1	0	0	0	0										7	52	7	03/2013	54:34.0		03/2013
389090101	S	3058	V06	LNSPD	03/2013	1	1	1	0	1	1	0	0	0													5	81	8	03/2013	34:04.0		03/2013
389095501	S	3559	V06	LNSPD	03/2013	1	1	1	1	1	1	1	1	1	0	0	1	0	0	0							10	39	9	03/2013	11:55.0		03/2013
389160301	S	3969	BL	LNSPD	03/2013	1	1	1	1	1	1	1	0	1	1	1	0	0	0	0							10	80	13	03/2013	21:59.0		03/2013
389167201	S	3970	BL	LNSPD	03/2013	1	1	1	0	1	1	0	0	0													5	66	5	03/2013	22:26.0		03/2013
389366601	S	3456	V06	LNSPD	03/2013	1	1	1	1	1	1	1	0	1	1	0	1	0	0	1	0	0	0				11	67	12	03/2013	55:25.0		03/2013
389189001	S	4022	V04	LNSPD	03/2013	1	1	1	1	1	1	1	1	1	1	0	1	0	1	1	0	0	0				13	48	13	03/2013	50:52.0		03/2013
389318501	S	3083	BL	LNSPD	11/2012	1	1	1	1	1	1	1	1	1	0	0	0										9	65	10	03/2013	34:04.0		03/2013
389512601	S	3131	BL	LNSPD	03/2013	1	1	1	1	1	1	0	1	1	0	1	0	0	0	1	0	0	0				10	71	12	03/2013	30:37.0		03/2013
389425101	S	3444	V04	LNSPD	03/2013	1	1	1	1	1	1	1	1	0	0	1	0	0	0	0							9	69	10	03/2013	21:01.0		03/2013
389629401	S	3160	V06	LNSPD	03/2013	1	1	1	1	1	1	1	1	0	0	0	0										8	81	11	03/2013	25:53.0		03/2013
389675901	S	3637	BL	LNSPD	03/2013	1	1	1	1	1	1	1	1	1	0	1	1	0	0	0							11	57	12	03/2013	46:18.0		03/2013
389736501	S	3234	BL	LNSPD	03/2013	1	1	1	0	1	1	1	1	1	1	0	0	0	0	0							9	69	10	03/2013	12:38.0		03/2013
389739901	S	3235	BL	LNSPD	03/2013	1	1	1	1	1	1	1	1	1	0	0	0										9	62	10	03/2013	14:34.0		03/2013
389831101	S	4033	BL	LNSPD	03/2013	1	1	1	1	1	1	1	1	1	1	1	1	1	1	1	1	1	0	1	1	1	20	49	19	03/2013	59:11.0		03/2013
389880701	S	3558	V06	LNSPD	03/2013	1	1	1	1	1	1	1	0	1	0	0	1	0	0	0							9	65	10	03/2013	54:12.0		03/2013
390021701	S	3622	V04	LNSPD	02/2013	1	1	1	1	1	1	1	0	1	0	0	0										8	63	8	03/2013	46:18.0		03/2013
389990901	S	3186	BL	LNSPD	03/2013	1	1	1	1	1	1	1	1	1	1	0	1	0	0	0							11	61	12	03/2013	53:31.0		03/2013
389854601	S	4035	BL	LNSPD	03/2013	1	1	1	1	1	1	1	1	1	0	1	1	0	0	0							11	60	12	03/2013	02:41.0		03/2013
389942101	S	3624	V04	LNSPD	02/2013	1	1	1	0	1	1	1	1	1	0	0	1	0	0	0							9	62	10	03/2013	46:18.0		03/2013
390002101	S	3077	V04	LNSPD	03/2013	1	1	1	1	1	1	1	1	1	1	1	0	0	0	0							11	63	12	03/2013	34:05.0		03/2013
390067501	S	3773	V04	LNSPD	03/2013	1	1	1	1	1	1	1	1	1	1	0	1	1	0	0	0	0	0				12	51	12	03/2013	00:24.0		03/2013
390164001	S	3621	V04	LNSPD	02/2013	1	1	1	1	1	1	1	1	1	0	0	0										9	54	9	03/2013	56:54.0		03/2013
390060901	S	3793	BL	LNSPD	03/2013	1	1	1	1	1	1	1	1	1	0	0	0										9	67	10	03/2013	00:23.0		03/2013
390200401	S	3605	V06	LNSPD	03/2013	1	1	1	1	1	1	1	0	1	0	1	1	0	0	1	0	0	0				11	76	14	03/2013	46:59.0		03/2013
390308901	S	3328	BL	LNSPD	12/2012	1	1	1	1	1	1	1	1	1	0	0	0										9	63	10	03/2013	03:22.0		03/2013
390329801	S	3818	V04	LNSPD	03/2013	1	1	1	0	0	1	0	1	1	0	0	0										6	73	7	03/2013	16:44.0		03/2013
390297801	S	4115	BL	LNSPD	03/2013	1	1	1	1	1	1	1	1	1	0	1	0	0	1	0	0	1	0	0	0	0	12	66	13	03/2013	14:58.0		03/2013
390440301	S	3050	V04	LNSPD	03/2013	1	1	1	1	1	1	1	1	1	1	1	0	0	0	0							11	52	11	03/2013	34:06.0		03/2013
390436001	S	3455	V06	LNSPD	03/2013	1	0	1	0	0	0																2	69	2	03/2013	24:36.0		03/2013
390448501	S	3636	BL	LNSPD	02/2013	1	1	1	1	1	1	1	1	1	1	1	1	1	1	1	0	1	0	0	0	0	16	64	17	03/2013	46:19.0		03/2013
390418701	S	3132	BL	LNSPD	03/2013	1	1	1	1	0	1	1	1	1	1	0	0	1	0	1	0	0	0				11	49	11	03/2013	25:58.0		03/2013
390352301	S	3862	V04	LNSPD	03/2013	1	1	1	1	1	1	0	1	0	0	0	0										7	62	7	03/2013	17:50.0		03/2013
390587801	S	3028	BL	LNSPD	03/2013	1	0	1	1	1	1	0	1	1	1	0	1	0	0	0							9	75	12	03/2013	25:33.0		03/2013
390800601	S	3304	V04	LNSPD	03/2013	1	1	1	1	1	1	1	1	1	1	1	0	0	0	0							11	39	10	03/2013	23:27.0		03/2013
390694201	S	3863	V04	LNSPD	03/2013	0	1	1	1	1	1	1	0	1	0	1	1	0	0	0							9	65	10	03/2013	30:41.0		03/2013
390776601	S	3387	BL	LNSPD	01/2013	1	1	1	1	1	1	1	1	1	0	0	0										9	56	10	03/2013	37:19.0		03/2013
390793001	S	3060	V06	LNSPD	03/2013	1	1	1	1	1	1	0	1	1	0	0	0										8	77	10	03/2013	34:06.0		03/2013
391025301	S	3185	BL	LNSPD	03/2013	1	1	1	1	1	1	0	1	1	1	0	0	0	1	1	0	1	0	0	0	0	12	54	12	03/2013	48:49.0		03/2013
391594201	S	3156	V06	LNSPD	03/2013	1	1	1	0	1	1	1	1	1	0	1	1	1	0	1	0	0	1	0	0	1	14	71	16	03/2013	31:23.0		03/2013
391121801	S	3593	BL	LNSPD	03/2013	1	1	1	1	1	1	1	1	0	1	0	0	0	0	0							9	55	10	03/2013	40:19.0		03/2013
391094601	S	4126	BL	LNSPD	03/2013	1	1	1	1	1	1	1	1	1	0	0	0										9	55	10	03/2013	09:53.0		03/2013
391075601	S	3800	V06	LNSPD	03/2013	1	1	1	1	1	1	1	1	1	0	0	1	0	1	1	0	0	0				12	42	12	03/2013	05:31.0		03/2013
391601101	S	3665	BL	LNSPD	03/2013	1	0	1	1	1	1	0	0	1	0	0	1	0	0	0							7	77	9	03/2013	27:25.0		03/2013
391703901	S	3087	BL	LNSPD	03/2013	1	1	1	1	1	1	1	1	1	1	1	1	1	0	1	1	1	1	0	0	0	17	56	18	03/2013	17:47.0		03/2013
391680401	S	3086	BL	LNSPD	03/2013	1	1	1	1	1	1	0	1	0	1	0	0	0	0	0							8	56	8	03/2013	34:07.0		03/2013
391049401	S	3417	V06	LNSPD	03/2013	1	1	1	1	1	1	1	1	1	1	1	1	0	0	0							12	58	13	03/2013	39:49.0		03/2013
392048001	S	4038	BL	LNSPD	04/2013	1	1	1	1	1	1	1	1	1	1	1	0	0	1	0	0	0	1	0	0	0	13	70	15	04/2013	05:18.0		04/2013
392009301	S	4114	BL	LNSPD	04/2013	1	1	1	1	0	1	0	1	0	0	0	0										6	66	6	04/2013	50:32.0		04/2013
392131501	S	4034	BL	LNSPD	04/2013	1	1	1	1	1	1	1	1	1	1	1	1	0	1	1	0	0	0				14	54	14	04/2013	00:09.0		04/2013
392604201	S	3651	V06	LNSPD	03/2013	1	1	1	1	1	1	1	1	1	0	1	1	0	0	0							11	78	14	04/2013	30:50.0		04/2013
392577301	S	3916	BL	LNSPD	04/2013	1	1	1	1	1	1	1	1	1	1	0	1	0	1	1	0	0	0				13	69	14	04/2013	43:12.0		04/2013
392551201	S	3914	BL	LNSPD	04/2013	1	1	1	1	1	1	1	1	1	1	1	0	1	0	0	0	0	0				12	57	13	04/2013	43:12.0		04/2013
392667901	S	3711	BL	LNSPD	03/2013	1	1	1	1	1	1	1	1	1	1	0	1	0	1	1	0	0	0				13	37	13	04/2013	03:22.0		04/2013
392941201	S	3771	V04	LNSPD	03/2013	1	1	0	0	0	1	0	1	1	0	0	0										5	75	7	04/2013	52:42.0		04/2013
392986901	S	3419	V06	LNSPD	04/2013	1	1	1	1	1	1	1	0	1	0	0	0										8	69	9	04/2013	45:37.0		04/2013
393048501	S	3838	BL	LNSPD	04/2013	1	1	1	1	1	1	1	1	1	0	1	1	0	0	1	0	0	0				12	60	13	04/2013	27:32.0		04/2013
393221501	S	4085	BL	LNSPD	04/2013	1	1	1	1	1	1	1	1	1	0	1	1	1	0	0	0	0	0				12	66	13	04/2013	29:46.0		04/2013
393212501	S	3189	BL	LNSPD	04/2013	1	1	1	1	1	1	0	1	1	0	0	1	0	0	0							9	70	11	04/2013	49:15.0		04/2013
393130401	S	3972	BL	LNSPD	04/2013	1	1	1	1	1	1	1	1	1	0	0	1	0	0	0							10	65	11	04/2013	24:15.0		04/2013
393374101	S	3188	BL	LNSPD	04/2013	1	1	1	1	1	1	1	1	1	1	1	1	0	1	0	0	0	0				13	70	15	04/2013	31:04.0		04/2013
393584601	S	3174	V04	LNSPD	04/2013	1	1	1	1	1	1	1	1	1	0	0	0										9	51	9	04/2013	46:36.0		04/2013
393548701	S	3386	BL	LNSPD	12/2012	1	1	1	1	1	1	0	1	1	0	0	0										8	71	10	04/2013	37:01.0		04/2013
393484501	S	3415	V06	LNSPD	04/2013	1	1	1	1	1	1	1	0	1	1	1	1	0	0	0							11	63	12	04/2013	39:11.0		04/2013
393777901	S	3078	V04	LNSPD	04/2013	1	1	1	1	1	1	1	1	1	0	0	1	0	1	1	0	0	0				12	61	13	04/2013	34:08.0		04/2013
393659301	S	3710	BL	LNSPD	04/2013	1	1	1	1	1	1	1	1	1	1	1	1	0	0	0							12	55	13	04/2013	38:14.0		04/2013
393902601	S	3592	BL	LNSPD	04/2013	1	1	1	1	1	1	1	0	1	1	1	1	0	0	0							11	62	12	04/2013	40:06.0		04/2013
393974001	S	3088	BL	LNSPD	04/2013	1	1	1	0	1	1	1	1	1	1	0	1	0	0	0							10	55	11	04/2013	34:08.0		04/2013
393963601	S	3445	V04	LNSPD	04/2013	1	1	1	1	1	1	1	1	1	1	1	0	1	0	1	1	0	1	0	1	0	16	49	17	04/2013	22:23.0		04/2013
394077301	S	3310	V04	LNSPD	02/2013	1	1	1	1	1	1	0	1	1	0	0	0										8	65	9	04/2013	53:00.0		04/2013
394266001	S	3446	V04	LNSPD	04/2013	1	1	1	1	1	1	1	0	1	0	1	1	0	0	0							10	76	13	04/2013	45:39.0		04/2013
393401001	S	3851	V06	LNSPD	04/2013	1	1	1	1	1	1	1	1	1	1	1	1	0	0	1	0	0	0				13	56	14	04/2013	17:50.0		04/2013
394595101	S	3016	V04	LNSPD	04/2013	1	1	1	1	0	1	0	1	1	1	0	0	0	1	0	0	0	0				9	58	10	04/2013	25:34.0		04/2013
394522101	S	3532	V04	LNSPD	04/2013	1	1	1	1	1	1	0	0	1	0	0	0										7	62	7	04/2013	28:40.0		04/2013
394679401	S	3458	V06	LNSPD	04/2013	1	1	1	1	1	1	1	1	0	0	1	0	0	0	0							9	62	10	04/2013	59:23.0		04/2013
394908301	S	3106	V06	LNSPD	04/2013	1	1	1	1	1	1	0	1	1	0	0	1	0	0	0							9	72	11	04/2013	29:35.0		04/2013
394922201	S	3089	BL	LNSPD	04/2013	1	1	1	1	1	1	1	1	1	1	1	1	1	1	1	0	0	1	0	0	0	16	56	17	04/2013	34:09.0		04/2013
394865801	S	3105	V06	LNSPD	04/2013	1	1	1	1	1	1	1	1	0	1	0	1	1	0	1	0	0	0				12	70	14	04/2013	14:45.0		04/2013
394836001	S	3120	V04	LNSPD	04/2013	1	1	1	1	1	1	1	1	1	1	1	1	0	1	0	0	0	0				13	50	13	04/2013	47:43.0		04/2013
395179401	S	3061	V06	LNSPD	04/2013	1	1	1	1	1	1	1	1	1	0	1	1	1	1	1	1	0	1	0	0	0	16	55	17	04/2013	34:09.0		04/2013
395057601	S	3794	BL	LNSPD	04/2013	1	1	1	1	1	1	1	1	0	0	0	0										8	70	10	04/2013	00:26.0		04/2013
395307501	S	3659	V04	LNSPD	04/2013	1	1	1	1	1	1	1	1	0	1	0	1	0	0	0							10	72	12	04/2013	20:37.0		04/2013
395367001	S	3664	BL	LNSPD	02/2013	1	1	0	1	1	1	0	1	1	0	0	0										7	61	7	04/2013	53:32.0		04/2013
395375701	S	3666	BL	LNSPD	03/2013	1	1	1	1	1	1	1	1	1	0	1	1	0	0	0							11	52	11	04/2013	53:33.0		04/2013
395287301	S	3237	BL	LNSPD	04/2013	1	1	1	1	1	1	1	1	1	1	1	0	0	1	0	1	1	0	0	0	0	14	70	16	04/2013	12:39.0		04/2013
395598301	S	3600	V06	LNSPD	04/2013	1	1	1	1	1	1	1	1	1	0	0	1	0	0	0							10	57	11	04/2013	46:21.0		04/2013
395532701	S	3029	BL	LNSPD	04/2013	1	1	1	1	0	1	1	1	0	0	0	0										7	66	8	04/2013	25:34.0		04/2013
395533101	S	3638	BL	LNSPD	04/2013	1	1	1	1	1	1	1	1	1	1	1	1	0	0	0							12	66	13	04/2013	46:20.0		04/2013
395513301	S	3224	V04	LNSPD	04/2013	1	1	1	1	1	1	1	1	1	0	0	1	0	0	0							10	85	14	04/2013	12:39.0		04/2013
395528901	S	4116	BL	LNSPD	04/2013	1	1	1	1	1	1	1	1	1	1	1	1	0	0	1	0	0	0				13	64	14	04/2013	13:59.0		04/2013
395476501	S	3134	BL	LNSPD	04/2013	1	1	1	1	1	1	1	1	1	0	1	1	0	0	0							11	38	10	04/2013	32:12.0		04/2013
395639501	S	3819	V04	LNSPD	04/2013	1	1	1	1	1	1	1	1	1	1	1	0	1	0	1	0	0	0				13	53	13	04/2013	17:10.0		04/2013
395728901	S	3190	BL	LNSPD	04/2013	1	1	1	1	1	1	1	1	1	1	0	1	0	1	0	0	0	0				12	82	15	04/2013	49:28.0		04/2013
395643301	S	3795	BL	LNSPD	04/2013	1	1	1	1	1	1	0	1	1	0	0	0										8	73	10	04/2013	00:26.0		04/2013
395806501	S	3608	V06	LNSPD	04/2013	1	1	1	1	1	1	1	1	1	1	1	1	1	1	0	0	0	0				14	48	14	04/2013	36:45.0		04/2013
395804001	S	3601	V06	LNSPD	04/2013	1	1	1	1	1	1	1	0	1	0	0	1	0	0	0							9	65	10	04/2013	46:20.0		04/2013
395789201	S	3625	V04	LNSPD	04/2013	1	1	1	1	1	1	1	0	1	0	1	1	0	0	1	0	0	0				11	68	12	04/2013	46:20.0		04/2013
395938201	S	4124	BL	LNSPD	04/2013	1	1	1	1	1	1	0	0	1	0	0	1	0	0	0							8	71	10	04/2013	55:55.0		04/2013
395880001	S	4117	BL	LNSPD	04/2013	1	1	1	1	1	1	1	0	1	0	0	0										8	59	8	04/2013	13:23.0		04/2013
396118801	S	3573	V04	LNSPD	04/2013	1	1	1	1	1	1	1	0	1	0	0	0										8	53	8	05/2013	15:17.0		05/2013
396284701	S	3460	V06	LNSPD	04/2013	1	1	1	1	1	1	1	1	1	0	1	0	0	0	0							10	72	12	05/2013	00:20.0		05/2013
396330801	S	3852	V06	LNSPD	05/2013	1	1	1	1	1	1	1	1	0	0	0	1	0	1	0	0	0	0				10	78	13	05/2013	17:52.0		05/2013
396467501	S	3333	BL	LNSPD	05/2013	1	1	1	1	1	1	0	1	0	0	0	0										7	66	8	05/2013	14:33.0		05/2013
396433701	S	3191	BL	LNSPD	05/2013	1	1	1	1	1	1	1	1	1	1	1	1	1	0	1	0	0	0				14	66	15	05/2013	49:44.0		05/2013
396389701	S	3607	V06	LNSPD	04/2013	1	1	1	1	1	1	1	1	1	0	1	0	0	0	0							10	57	11	05/2013	46:21.0		05/2013
396449801	S	3332	BL	LNSPD	04/2013	1	1	1	1	1	0	1	0	0	0	0	0										6	74	7	05/2013	08:49.0		05/2013
396329701	S	3002	V06	LNSPD	04/2013	1	1	1	1	1	1	1	1	1	0	0	0										9	69	10	05/2013	33:46.0		05/2013
396594701	S	3459	V06	LNSPD	04/2013	1	1	1	1	1	1	1	1	1	1	1	1	0	1	0	1	0	0	0	0	0	14	53	14	05/2013	59:42.0		05/2013
396615601	S	4118	BL	LNSPD	05/2013	1	1	1	1	1	1	1	1	0	0	0	1	0	0	1	0	0	0				10	68	11	05/2013	12:24.0		05/2013
396691701	S	4086	BL	LNSPD	04/2013	1	1	1	1	1	1	1	1	1	0	1	0	0	0	0							10	73	12	05/2013	29:49.0		05/2013
396860501	S	3390	BL	LNSPD	03/2013	1	1	1	1	1	1	1	1	1	0	0	0										9	65	10	05/2013	51:52.0		05/2013
396966401	S	3385	BL	LNSPD	12/2012	1	1	1	1	1	1	1	1	1	0	0	0										9	51	9	05/2013	24:04.0		05/2013
397097401	S	3389	BL	LNSPD	02/2013	1	1	1	1	1	1	1	1	1	0	0	0										9	71	11	05/2013	26:32.0		05/2013
397276301	S	3418	V06	LNSPD	05/2013	1	1	1	1	1	1	0	1	1	0	1	0	0	0	0							9	56	10	05/2013	41:40.0		05/2013
397249101	S	4125	BL	LNSPD	04/2013	1	1	1	1	1	1	1	0	1	0	1	1	0	0	1	0	1	0	0	0	0	12	64	13	05/2013	02:00.0		05/2013
397253101	S	3383	BL	LNSPD	10/2012	1	1	1	1	1	1	1	1	1	1	1	1	1	0	1	0	0	0				14	48	14	05/2013	36:24.0		05/2013
396633801	S	3109	V06	LNSPD	04/2013	1	1	1	1	1	1	1	1	0	0	0	0										8	54	8	05/2013	28:16.0		05/2013
396662601	S	3108	V06	LNSPD	04/2013	1	1	1	1	1	1	1	1	1	0	1	0	0	0	1	0	0	0				11	51	11	05/2013	05:43.0		05/2013
397401101	S	3392	BL	LNSPD	04/2013	1	1	1	1	1	1	1	1	1	1	1	1	0	0	0							12	50	12	05/2013	38:28.0		05/2013
397470401	S	3457	V06	LNSPD	05/2013	1	1	1	1	1	1	1	0	1	0	1	0	1	1	0	1	0	0	0	0	0	12	65	13	05/2013	25:11.0		05/2013
397543301	S	3871	BL	LNSPD	05/2013	1	1	1	1	0	1	1	1	0	0	0	0										7	56	7	05/2013	17:52.0		05/2013
397590601	S	3288	BL	LNSPD	04/2013	1	1	1	1	1	1	1	1	1	1	0	1	1	1	1	0	0	1	0	1	0	16	46	17	05/2013	52:57.0		05/2013
397634901	S	3570	V06	LNSPD	05/2013	1	1	1	1	1	1	1	1	1	0	0	1	0	1	0	0	0	0				11	74	13	05/2013	14:25.0		05/2013
397686901	S	4037	BL	LNSPD	04/2013	1	1	1	1	1	1	1	1	1	1	0	1	1	1	1	1	1	0	0	1	0	17	52	18	05/2013	04:37.0		05/2013
398048901	S	3175	V04	LNSPD	05/2013	1	1	1	1	1	1	1	1	1	1	1	1	0	0	0							12	58	13	05/2013	46:53.0		05/2013
398053201	S	3668	BL	LNSPD	05/2013	1	1	1	1	0	1	1	0	1	1	0	0	0	0	0							8	75	10	05/2013	25:14.0		05/2013
398163801	S	3290	BL	LNSPD	05/2013	1	1	1	1	1	1	1	1	1	1	1	1	0	1	1	0	0	0				14	63	15	05/2013	08:31.0		05/2013
398175001	S	3003	V06	LNSPD	04/2013	1	1	1	1	1	1	1	1	0	0	0	0										8	58	8	05/2013	06:26.0		05/2013
398207701	S	3001	V06	LNSPD	05/2013	1	1	1	1	1	1	1	1	1	1	1	1	0	1	1	1	0	1	0	0	1	17	67	18	05/2013	04:34.0		05/2013
398123901	S	4051	V04	LNSPD	05/2013	1	1	1	1	0	1	1	0	1	0	0	1	0	0	0							8	54	8	05/2013	25:52.0		05/2013
398200901	S	3604	V06	LNSPD	05/2013	1	1	1	1	1	1	1	1	1	1	0	1	0	0	0							11	71	13	05/2013	46:21.0		05/2013
398125201	S	3917	BL	LNSPD	05/2013	1	1	0	0	0	0																2	69	2	05/2013	54:45.0		05/2013
398147101	S	3004	V06	LNSPD	04/2013	1	1	1	1	1	1	1	1	1	0	0	0										9	61	10	05/2013	25:35.0		05/2013
398181801	S	3301	V06	LNSPD	04/2013	1	1	1	1	1	1	1	1	1	1	1	1	1	0	0	0	0	0				13	54	13	05/2013	12:48.0		05/2013
392194601	S	3252	V06	LNSPD	02/2013	1	1	1	1	1	1	1	1	1	0	0	1	0	0	0							10	49	10	04/2013	59:25.0		05/2013
391566101	S	3251	V06	LNSPD	01/2013	1	1	1	1	1	1	1	0	1	0	0	1	0	0	1	0	0	0				10	61	11	03/2013	58:47.0		05/2013
398250301	S	3900	V04	LNSPD	05/2013	1	1	1	1	1	1	1	0	1	1	0	1	0	0	0							10	72	12	05/2013	32:19.0		05/2013
398380201	S	3225	V04	LNSPD	05/2013	1	1	1	1	1	1	1	0	1	0	0	0										8	70	10	05/2013	12:40.0		05/2013
398292401	S	3901	V04	LNSPD	05/2013	1	1	1	1	1	1	1	1	1	0	0	0										9	69	10	05/2013	43:13.0		05/2013
398358401	S	3565	V06	LNSPD	05/2013	1	1	1	1	1	1	1	0	1	1	1	0	1	0	0	0	0	0				11	55	12	05/2013	13:17.0		05/2013
398363001	S	3653	V06	LNSPD	04/2013	1	1	1	1	1	1	1	0	1	1	0	1	1	0	1	0	0	0				12	81	15	05/2013	27:13.0		05/2013
398499501	S	3226	ST	LNSPD	05/2013	1	1	1	1	1	1	1	1	1	0	1	0	1	0	0	0	0	0				11	34	10	05/2013	19:13.0		05/2013
398538001	S	3107	V06	LNSPD	05/2013	1	1	1	1	1	1	0	0	0													6	71	7	05/2013	25:30.0		05/2013
398505101	S	3564	V06	LNSPD	05/2013	1	1	1	1	1	1	1	0	1	1	0	0	1	0	1	0	1	1	0	0	1	14	71	16	05/2013	12:58.0		05/2013
398677401	S	3448	V04	LNSPD	05/2013	1	1	1	1	1	1	1	1	1	0	1	0	0	0	0							10	57	11	05/2013	21:36.0		05/2013
398643901	S	4036	PW	LNSPD	05/2013	1	1	1	1	1	1	1	1	1	1	1	1	0	1	1	0	0	1	1	0	0	16	49	17	05/2013	05:13.0		05/2013
398836701	S	3821	V04	LNSPD	05/2013	1	1	1	1	1	1	1	1	1	0	0	1	0	0	0							10	67	11	05/2013	17:45.0		05/2013
398981901	S	3660	V04	LNSPD	04/2013	1	1	1	1	1	0	0	0	0													5	77	7	05/2013	40:48.0		05/2013
398848401	S	3312	V04	LNSPD	05/2013	1	1	1	1	1	1	1	1	1	0	0	0										9	79	12	05/2013	12:46.0		05/2013
398942001	S	3018	V04	LNSPD	05/2013	1	1	1	1	1	1	1	1	1	0	1	1	0	1	1	0	0	0				13	61	14	05/2013	25:36.0		05/2013
399000701	S	3902	V04	LNSPD	05/2013	1	1	1	1	1	1	0	1	1	0	0	0										8	79	10	05/2013	43:13.0		05/2013
399089101	S	3122	V04	LNSPD	05/2013	1	1	1	1	1	1	1	1	1	0	0	1	0	0	0							10	63	11	05/2013	09:34.0		05/2013
399071001	S	3110	V06	LNSPD	05/2013	1	1	1	1	1	1	1	1	1	1	1	1	1	0	1	1	0	0	0	0	0	15	64	16	05/2013	04:11.0		05/2013
398991401	S	3820	V04	LNSPD	05/2013	1	1	1	1	1	1	1	1	1	0	0	1	0	0	0							10	77	13	05/2013	42:04.0		05/2013
399214001	S	3314	V04	LNSPD	05/2013	1	1	1	1	1	1	0	0	0													6	78	8	05/2013	38:55.0		05/2013
399406401	S	3796	BL	LNSPD	05/2013	1	1	1	1	1	1	0	1	1	0	0	0										8	64	8	05/2013	00:02.0		05/2013
399460401	S	3792	V01	LNSPD	05/2013	1	1	1	0	1	1	0	1	1	0	0	1	0	0	0							8	57	8	05/2013	00:27.0		05/2013
399557901	S	3066	V06	LNSPD	05/2013	1	1	1	1	1	1	1	0	1	1	1	0	0	1	1	0	0	0				12	65	13	05/2013	28:45.0		05/2013
399675801	S	4023	V04	LNSPD	05/2013	1	1	1	1	1	1	1	1	1	0	1	1	0	0	0							11	64	12	05/2013	52:02.0		05/2013
399615201	S	3112	V06	LNSPD	05/2013	1	1	1	1	1	1	1	1	1	1	0	1	0	0	0							11	64	12	05/2013	11:24.0		05/2013
399626501	S	3111	V06	LNSPD	05/2013	1	1	1	1	0	0	0	1	0	0	0	0										5	66	5	05/2013	31:08.0		05/2013
399777401	S	3512	V06	LNSPD	05/2013	1	1	1	0	1	1	1	1	1	0	0	1	0	0	0							9	68	10	05/2013	23:09.0		05/2013
399797201	S	3611	V06	LNSPD	05/2013	1	1	1	1	1	1	1	1	1	0	1	1	0	1	1	1	1	0	0	0	0	15	43	15	05/2013	45:56.0		05/2013
400336401	S	3654	V06	LNSPD	05/2013	1	1	1	1	1	1	1	1	1	1	1	0	0	1	0	1	0	1	0	0	0	14	49	14	06/2013	53:33.0		06/2013
400253701	S	3854	V06	LNSPD	05/2013	1	1	1	1	1	1	1	1	1	1	1	1	1	0	0	0	1	1	1	1	0	17	32	17	06/2013	23:51.0		06/2013
400412001	S	3420	V06	LNSPD	06/2013	1	1	1	1	1	1	1	0	1	0	0	1	0	0	0							9	52	9	06/2013	20:42.0		06/2013
400593401	S	3021	V04	LNSPD	06/2013	1	1	1	1	1	1	1	1	1	1	1	0	1	0	0	0	0	0				12	65	13	06/2013	25:36.0		06/2013
399849501	S	3609	V06	LNSPD	05/2013	1	1	1	1	1	0	1	0	1	0	0	0										7	70	9	05/2013	46:22.0		06/2013
395944101	S	4127	BL	LNSPD	04/2013	1	1	1	1	1	1	1	1	1	1	0	1	0	0	0							11	67	12	04/2013	14:37.0		06/2013
400681301	S	3822	V04	LNSPD	06/2013	1	1	1	1	1	1	0	1	1	1	0	1	0	0	0							10	57	11	06/2013	18:37.0		06/2013
400754301	S	4094	ST	LNSPD	06/2013	1	1	1	1	0	1	0	1	0	0	0	0										6	77	8	06/2013	35:53.0		06/2013
401147901	S	3067	V06	LNSPD	06/2013	1	1	1	1	1	1	1	1	1	1	0	1	0	0	1	0	0	0				12	76	15	06/2013	40:03.0		06/2013
401185601	S	3064	V06	LNSPD	06/2013	1	1	1	1	1	1	0	1	1	0	0	0										8	62	8	06/2013	34:11.0		06/2013
401310101	S	3371	V04	LNSPD	02/2013	1	1	1	1	1	1	1	1	1	0	0	0										9	69	10	06/2013	33:26.0		06/2013
401202801	S	3777	V04	LNSPD	06/2013	1	1	1	1	1	1	0	1	0	0	0	0										7	63	7	06/2013	00:27.0		06/2013
401288801	S	3375	V04	LNSPD	06/2013	1	1	1	1	1	1	1	1	1	1	1	1	1	0	1	0	0	0				14	51	14	06/2013	21:56.0		06/2013
401206301	S	3776	V04	LNSPD	06/2013	1	1	1	1	1	1	0	1	1	0	0	1	0	0	0							9	64	10	06/2013	00:28.0		06/2013
401491901	S	4056	V04	LNSPD	06/2013	1	1	1	1	1	1	1	1	1	0	0	0										9	65	10	06/2013	31:59.0		06/2013
401541601	S	3079	V04	LNSPD	06/2013	1	1	1	1	0	1	0	0	0													5	69	5	06/2013	34:11.0		06/2013
394766501	S	4136	BL	LNSPD	03/2013	1	1	1	1	1	1	1	1	1	0	1	1	0	0	0							11	55	12	04/2013	36:18.0		06/2013
394936501	S	4139	BL	LNSPD	04/2013	1	1	1	1	1	1	1	1	1	0	0	1	0	0	0							10	80	13	04/2013	28:25.0		06/2013
400519901	S	3260	V06	LNSPD	06/2013	1	1	1	1	1	1	1	0	1	0	0	0										8	65	9	06/2013	59:39.0		06/2013
391768301	S	4135	BL	LNSPD	03/2013	1	1	1	1	1	1	1	1	1	1	1	1	1	1	1	0	0	0				15	66	16	03/2013	28:53.0		06/2013
401739301	S	3206	V06	LNSPD	06/2013	1	1	1	1	1	1	1	1	1	1	1	0	0	0	1	0	0	0				12	33	12	06/2013	12:40.0		06/2013
402240101	S	3606	V06	LNSPD	05/2013	1	1	1	1	1	1	1	1	1	1	1	1	1	0	0	0	0	0				13	52	13	06/2013	46:22.0		06/2013
402262801	S	3627	V04	LNSPD	05/2013	1	1	1	1	1	1	1	1	1	0	0	0										9	60	10	06/2013	53:47.0		06/2013
402038001	S	3853	V06	LNSPD	06/2013	1	1	1	1	1	1	1	1	1	1	1	1	1	1	0	0	1	0	0	0	0	15	48	15	06/2013	21:30.0		06/2013
402004901	S	3775	V04	LNSPD	05/2013	1	1	1	1	1	1	1	1	1	0	0	1	0	0	0							10	63	11	06/2013	00:28.0		06/2013
402306701	S	3472	V04	LNSPD	06/2013	1	1	1	1	1	1	1	1	1	1	1	1	1	0	1	1	0	0	0	0	0	15	62	16	06/2013	04:19.0		06/2013
402350601	S	3956	V04	LNSPD	06/2013	1	1	1	1	0	1	1	1	1	0	0	1	0	0	0							9	64	10	06/2013	11:18.0		06/2013
402439501	S	3356	V06	LNSPD	06/2013	1	1	1	1	1	1	1	1	1	0	0	1	0	0	1	0	0	0				11	77	14	06/2013	45:14.0		06/2013
402498401	S	3123	ST	LNSPD	06/2013	1	1	1	1	1	1	1	1	1	0	0	0										9	70	11	06/2013	35:03.0		06/2013
402744201	S	3400	V08	LNSPD	06/2013	1	1	1	1	1	1	1	1	1	0	1	1	0	1	0	0	0	0				12	42	12	06/2013	40:04.0		06/2013
402548401	S	3823	V04	LNSPD	06/2013	1	1	1	1	1	1	1	0	1	1	1	1	0	0	0							11	58	12	06/2013	20:29.0		06/2013
402853201	S	3422	V06	LNSPD	06/2013	1	1	1	1	1	1	1	1	1	1	1	1	1	0	1	1	1	0	0	0	1	17	59	18	06/2013	46:13.0		06/2013
402851201	S	3461	V06	LNSPD	06/2013	1	1	1	1	1	0	1	1	1	1	1	0	1	0	1	0	0	0				12	64	13	06/2013	00:49.0		06/2013
402812601	S	3802	V06	LNSPD	06/2013	0	1	1	0	0	0																2	72	3	06/2013	21:21.0		06/2013
403062901	S	3178	V04	LNSPD	06/2013	1	1	1	1	1	1	1	1	1	0	0	1	0	0	0							10	72	12	06/2013	29:03.0		06/2013
403209101	S	3354	V06	LNSPD	03/2013	1	1	1	1	1	1	1	1	1	1	1	1	0	0	0							12	71	14	06/2013	42:51.0		06/2013
403177201	S	3779	V04	LNSPD	06/2013	1	1	1	1	0	1	1	1	1	0	1	1	0	0	0							10	57	11	06/2013	05:43.0		06/2013
403176401	S	3865	V04	LNSPD	06/2013	1	1	1	1	1	1	1	1	0	0	0	1	0	0	0							9	78	12	06/2013	17:53.0		06/2013
403252601	S	4054	V04	LNSPD	06/2013	1	1	1	1	1	1	1	1	1	0	0	1	0	0	1	0	0	0				11	63	12	06/2013	28:34.0		06/2013
403324601	S	3421	V06	LNSPD	06/2013	1	1	1	0	1	1	1	0	1	0	0	1	0	0	1	0	0	0				9	41	8	06/2013	54:51.0		06/2013
403326301	S	3850	V06	LNSPD	04/2013	1	1	1	1	1	0	0	1	1	1	1	1	1	0	1	0	0	1	0	0	0	13	52	13	06/2013	30:59.0		06/2013
403467301	S	3778	V04	LNSPD	06/2013	1	1	1	1	1	1	1	1	0	0	1	1	0	0	0							10	53	10	06/2013	00:25.0		06/2013
403484701	S	3751	V06	LNSPD	06/2013	1	1	1	0	1	1	0	0	0													5	70	6	06/2013	00:28.0		06/2013
403577701	S	3008	V06	LNSPD	06/2013	1	1	1	1	0	1	0	0	1	0	0	0										6	83	9	06/2013	25:37.0		06/2013
403526001	S	3629	V04	LNSPD	06/2013	1	1	1	1	1	1	1	1	1	1	1	1	0	0	0							12	54	12	06/2013	46:23.0		06/2013
403540701	S	3020	V04	LNSPD	05/2013	1	1	1	1	1	1	1	0	1	1	0	0	1	0	0	0	0	0				10	75	13	06/2013	25:36.0		06/2013
403587401	S	3358	V06	LNSPD	03/2013	1	1	1	1	1	1	1	1	1	1	0	1	0	1	1	0	0	0				13	50	13	06/2013	56:50.0		06/2013
403602801	S	3165	V06	LNSPD	06/2013	1	1	1	1	1	1	1	1	1	1	0	0	0	0	0							10	60	11	06/2013	45:03.0		06/2013
403975201	S	3855	V06	LNSPD	07/2013	1	1	1	1	1	1	0	1	1	1	1	0	0	0	0							10	50	10	07/2013	17:53.0		07/2013
404187201	S	4058	V04	LNSPD	07/2013	1	1	1	1	1	1	1	1	1	0	1	0	0	0	0							10	63	11	07/2013	32:29.0		07/2013
404153101	S	3428	V06	LNSPD	07/2013	1	1	1	1	1	1	0	1	1	0	1	1	0	1	0	0	0	0				11	60	12	07/2013	53:52.0		07/2013
404351701	S	3614	V06	LNSPD	07/2013	1	1	1	1	1	1	1	1	1	1	1	1	0	0	0							12	64	13	07/2013	46:23.0		07/2013
404251801	S	3804	V06	LNSPD	07/2013	1	1	1	1	1	1	1	1	1	1	0	1	0	0	0							11	62	12	07/2013	06:36.0		07/2013
404262001	S	3430	V06	LNSPD	07/2013	1	1	1	1	1	1	1	1	1	1	1	1	0	0	0							12	55	13	07/2013	06:56.0		07/2013
404433101	S	3567	V06	LNSPD	07/2013	1	1	1	1	1	1	1	1	1	1	1	1	1	1	0	0	0	0				14	67	15	07/2013	13:47.0		07/2013
404535901	S	3515	V06	LNSPD	07/2013	1	1	1	1	1	1	0	1	1	0	0	0										8	75	10	07/2013	24:20.0		07/2013
404521101	S	3361	V06	LNSPD	07/2013	1	1	1	1	1	1	1	1	1	1	1	0	1	0	1	0	0	0				13	58	14	07/2013	16:14.0		07/2013
404555301	S	3351	V06	LNSPD	03/2013	1	1	1	1	1	1	1	1	1	0	0	0										9	69	10	07/2013	23:28.0		07/2013
404629601	S	3378	V04	LNSPD	07/2013	1	1	1	1	1	1	1	1	1	1	0	1	0	0	0							11	49	11	07/2013	35:26.0		07/2013
404657701	S	3372	V04	LNSPD	02/2013	1	1	1	1	1	1	1	1	1	0	0	0										9	72	11	07/2013	33:45.0		07/2013
404768201	S	3585	V04	LNSPD	07/2013	1	1	1	1	1	1	0	1	1	1	1	1	0	0	0							11	50	11	07/2013	36:10.0		07/2013
404859701	S	3582	V04	LNSPD	07/2013	1	1	1	1	1	1	1	1	1	1	1	1	0	0	1	0	0	0				13	64	14	07/2013	35:36.0		07/2013
404820401	S	60015	BL	LNSPD	07/2013	1	1	1	1	1	0	0	1	0	0	0	1	0	0	0							7	80	10	07/2013	32:44.0		07/2013
404834401	S	3227	V04	LNSPD	07/2013	1	1	1	1	1	1	1	1	1	1	1	1	0	0	1	0	0	0				13	51	13	07/2013	12:41.0		07/2013
404905801	S	3403	V08	LNSPD	07/2013	1	1	1	1	1	1	1	1	0	0	0	0										8	71	10	07/2013	40:47.0		07/2013
405014901	S	3424	V06	LNSPD	07/2013	1	1	1	1	1	1	1	1	1	1	1	1	1	1	1	0	0	0				15	66	16	07/2013	47:19.0		07/2013
405079901	S	3176	V04	LNSPD	07/2013	1	1	1	1	1	1	1	1	1	0	1	1	1	0	0	0	0	0				12	62	13	07/2013	47:10.0		07/2013
405211201	S	3230	V04	LNSPD	07/2013	1	1	1	1	1	1	1	1	1	1	0	1	1	0	0	0	1	1	0	0	0	14	70	16	07/2013	12:42.0		07/2013
405154101	S	3423	V06	LNSPD	07/2013	1	1	1	1	0	1	1	1	1	0	0	0										8	71	10	07/2013	46:49.0		07/2013
405134901	S	3867	V04	LNSPD	07/2013	1	1	0	1	0	0	0	0	0													3	72	4	07/2013	29:42.0		07/2013
405200501	S	3228	V04	LNSPD	07/2013	1	1	1	1	1	1	1	0	1	0	0	1	0	0	0							9	68	10	07/2013	12:42.0		07/2013
405353301	S	3613	V06	LNSPD	07/2013	1	1	1	1	1	1	0	1	1	1	0	1	1	0	1	0	0	0				12	57	13	07/2013	46:23.0		07/2013
405434301	S	3404	V08	LNSPD	07/2013	1	1	1	1	1	1	1	1	1	1	0	1	1	0	1	0	1	1	0	1	0	16	58	17	07/2013	41:44.0		07/2013
405579601	S	4052	V04	LNSPD	07/2013	1	1	1	1	1	1	0	1	1	0	0	1	0	0	0							9	67	10	07/2013	26:23.0		07/2013
405648901	S	3537	V04	LNSPD	07/2013	1	1	1	1	1	1	1	0	1	0	1	0	0	0	0							9	43	8	07/2013	29:38.0		07/2013
405514501	S	3700	V04	LNSPD	07/2013	1	1	1	1	1	0	0	0	0													5	63	5	07/2013	43:47.0		07/2013
405532901	S	3212	V06	LNSPD	07/2013	1	1	1	1	1	1	1	1	1	0	0	0										9	58	10	07/2013	47:12.0		07/2013
405968001	S	3406	V08	LNSPD	07/2013	1	1	1	1	1	1	1	1	1	1	1	0	1	1	0	0	0	0				13	37	13	07/2013	42:13.0		07/2013
405900101	S	3182	ST	LNSPD	07/2013	1	1	1	1	1	1	1	1	1	0	1	0	0	0	0							10	55	11	07/2013	31:23.0		07/2013
406066401	S	3701	V04	LNSPD	07/2013	1	1	1	1	1	1	1	1	1	1	0	1	1	1	1	0	0	1	0	0	0	15	47	15	07/2013	03:10.0		07/2013
405934801	S	4055	V04	LNSPD	07/2013	1	1	1	1	1	1	1	1	1	0	0	0										9	70	11	07/2013	31:30.0		07/2013
405867601	S	3080	V04	LNSPD	07/2013	1	1	1	1	1	1	1	0	0	0	0	0										7	81	10	07/2013	34:12.0		07/2013
406131501	S	3264	V06	LNSPD	07/2013	1	1	1	1	1	1	1	1	1	1	0	1	0	0	0							11	62	12	07/2013	59:49.0		07/2013
406132901	S	3957	V04	LNSPD	07/2013	1	1	1	1	1	1	1	0	1	1	0	1	0	0	0							10	69	11	07/2013	18:13.0		07/2013
406147501	S	4092	V04	LNSPD	07/2013	1	1	1	1	1	1	0	1	1	0	0	0										8	78	10	07/2013	40:40.0		07/2013
406149101	S	3612	V06	LNSPD	07/2013	1	1	1	1	1	1	0	1	1	1	0	1	0	0	0							10	69	11	07/2013	46:24.0		07/2013
406113801	S	4053	V04	LNSPD	07/2013	1	1	1	1	1	1	1	1	1	1	0	1	1	1	1	0	0	0				14	49	14	07/2013	27:19.0		07/2013
406339701	S	3702	V04	LNSPD	07/2013	1	1	1	1	0	1	0	0	0													5	72	6	07/2013	03:15.0		07/2013
406413801	S	3401	V08	LNSPD	07/2013	1	1	1	1	1	1	1	1	1	0	0	0										9	59	10	07/2013	40:27.0		07/2013
406626401	S	3215	V06	LNSPD	07/2013	1	1	1	1	1	1	0	0	1	0	0	0										7	71	9	07/2013	12:43.0		07/2013
406638401	S	3068	V06	LNSPD	07/2013	1	1	1	1	1	1	1	1	1	1	1	1	1	1	1	0	1	0	0	0	0	16	72	18	07/2013	34:13.0		07/2013
406893001	S	3124	V04	LNSPD	07/2013	1	1	1	1	0	1	1	1	1	0	0	0										8	58	8	08/2013	56:21.0		08/2013
406906101	S	3113	V06	LNSPD	07/2013	1	1	1	1	1	1	0	0	1	0	0	0										7	61	7	08/2013	53:27.0		08/2013
406901801	S	3115	V06	LNSPD	07/2013	1	1	1	1	1	1	1	1	1	1	0	1	1	0	0	0	0	0				12	63	13	08/2013	44:34.0		08/2013
406924201	S	3069	V06	LNSPD	08/2013	1	1	1	1	1	1	1	1	1	0	0	1	0	0	0							10	55	11	08/2013	34:13.0		08/2013
406898201	S	3125	V04	LNSPD	07/2013	1	1	1	1	1	1	1	1	1	0	1	0	1	1	0	0	0	0				12	47	12	08/2013	05:46.0		08/2013
406891901	S	3231	V04	LNSPD	08/2013	1	1	1	1	1	1	1	1	1	1	0	1	0	1	1	0	0	0				13	56	14	08/2013	12:44.0		08/2013
406991401	S	3586	V04	LNSPD	08/2013	1	1	1	1	1	1	0	1	0	1	1	0	0	0	0							9	63	10	08/2013	36:27.0		08/2013
406960001	S	3217	V06	LNSPD	08/2013	1	1	1	1	1	1	1	1	1	0	0	1	0	0	0							10	71	12	08/2013	12:43.0		08/2013
407079001	S	4001	V06	LNSPD	06/2013	1	1	1	1	1	1	1	1	0	0	0	1	0	0	1	0	0	0				10	51	10	08/2013	37:25.0		08/2013
407176301	S	3180	V04	LNSPD	07/2013	1	1	1	1	1	0	1	1	1	0	0	0										8	61	8	08/2013	47:45.0		08/2013
407109801	S	3572	V06	LNSPD	07/2013	1	1	1	1	1	1	1	1	1	1	1	1	0	0	0							12	59	13	08/2013	14:57.0		08/2013
407390801	S	3781	V04	LNSPD	07/2013	1	1	1	1	1	1	1	1	1	0	0	1	1	0	1	0	0	0				12	73	14	08/2013	00:29.0		08/2013
407320501	S	3868	V04	LNSPD	08/2013	1	0	1	0	1	0	0	0	0													3	70	4	08/2013	30:22.0		08/2013
407415001	S	3209	V06	LNSPD	07/2013	1	1	1	1	1	1	1	1	1	0	0	1	0	0	0							10	70	12	08/2013	12:45.0		08/2013
407328201	S	3211	V06	LNSPD	08/2013	1	1	1	1	1	1	1	1	1	0	0	0										9	63	10	08/2013	39:30.0		08/2013
407406501	S	3780	V04	LNSPD	07/2013	1	1	1	1	1	1	1	1	1	0	0	0										9	71	11	08/2013	00:29.0		08/2013
407358201	S	3429	V06	LNSPD	08/2013	1	1	1	1	1	1	1	1	0	0	0	0										8	67	9	08/2013	54:43.0		08/2013
407400001	S	4057	V04	LNSPD	08/2013	1	1	1	1	1	1	1	1	1	1	0	0	0	1	0	0	0	0				11	62	12	08/2013	32:15.0		08/2013
407480401	S	3023	V04	LNSPD	07/2013	1	1	1	1	1	1	1	0	1	0	0	0										8	72	10	08/2013	25:37.0		08/2013
407644501	S	3825	V04	LNSPD	08/2013	1	1	1	1	1	1	1	1	1	1	1	1	0	0	0							12	59	13	08/2013	21:20.0		08/2013
407749901	S	4093	V04	LNSPD	08/2013	1	1	1	1	1	1	1	1	1	0	0	1	0	1	0	0	0	0				11	52	11	08/2013	55:29.0		08/2013
407842001	S	3569	V06	LNSPD	08/2013	1	1	1	1	1	1	1	1	1	0	0	0										9	42	8	08/2013	53:46.0		08/2013
407800201	S	4091	V04	LNSPD	08/2013	1	1	1	1	1	1	1	1	1	0	0	0										9	69	10	08/2013	33:26.0		08/2013
407892601	S	3806	V06	LNSPD	08/2013	1	1	1	1	1	1	0	1	1	1	0	1	0	0	1	0	0	0				11	61	12	08/2013	06:54.0		08/2013
407944901	S	3571	V06	LNSPD	08/2013	1	1	1	1	1	1	1	1	1	1	0	1	0	0	0							11	47	11	08/2013	14:42.0		08/2013
407876501	S	3805	V06	LNSPD	08/2013	1	1	1	1	1	1	0	1	1	0	0	1	0	0	0							9	58	10	08/2013	42:20.0		08/2013
408100601	S	3181	V04	LNSPD	08/2013	1	1	1	1	0	1	1	1	1	0	0	0										8	68	9	08/2013	48:02.0		08/2013
408171901	S	3179	V04	LNSPD	08/2013	1	1	1	1	1	0	1	1	1	1	1	1	0	0	0							11	52	11	08/2013	47:29.0		08/2013
486686501	S	3816	V08	LNSPD	12/2014	1	1	1	1	0	1	0	0	1	1	0	0	0	0	0							7	67	8	12/2014	12:53.0		12/2014
486622501	S	40759	BL	LNSPD	10/2014	1	1	1	1	1	1	1	1	1	1	1	1	0	0	0							12	44	12	12/2014	19:13.0		12/2014
408662901	S	3584	V04	LNSPD	08/2013	1	1	1	1	1	1	1	1	1	1	1	1	0	0	0							12	44	12	08/2013	55:26.0		08/2013
408879801	S	4070	V04	LNSPD	08/2013	1	1	1	1	1	1	1	1	1	0	1	0	0	0	0							10	80	13	08/2013	00:56.0		08/2013
409260701	S	3229	V04	LNSPD	08/2013	1	1	1	1	1	1	1	1	1	1	0	1	0	0	0							11	74	13	08/2013	12:45.0		08/2013
411107501	S	4096	V04	LNSPD	09/2013	1	1	1	1	1	0	0	0	0													5	50	5	09/2013	36:20.0		09/2013
411091301	S	4025	V04	LNSPD	08/2013	1	1	1	1	1	1	1	1	1	0	1	0	0	0	1	0	0	0				11	50	11	09/2013	53:52.0		09/2013
409473901	S	3808	V06	LNSPD	08/2013	1	1	1	1	1	1	1	1	0	1	0	1	0	1	0	0	0	0				11	59	12	08/2013	08:04.0		08/2013
410913201	S	3856	V06	LNSPD	09/2013	1	1	1	1	1	1	0	1	1	0	0	1	0	0	1	0	0	0				10	69	11	09/2013	17:54.0		09/2013
411083301	S	4090	V04	LNSPD	09/2013	1	1	1	1	0	1	1	1	0	0	0	0										7	58	7	09/2013	32:57.0		09/2013
410940601	S	3473	V04	LNSPD	09/2013	1	1	1	1	1	1	1	1	0	0	1	1	1	0	1	0	0	0				12	56	13	09/2013	04:59.0		09/2013
411103001	S	4059	V04	LNSPD	09/2013	1	1	1	1	1	1	1	1	1	0	1	1	1	0	1	0	1	1	0	0	0	15	47	15	09/2013	32:42.0		09/2013
410789301	S	3380	V04	LNSPD	08/2013	1	1	1	1	1	1	1	0	1	1	1	1	0	0	0							11	71	13	09/2013	35:53.0		09/2013
410919701	S	3866	V04	LNSPD	09/2013	1	1	1	1	1	1	1	0	1	0	0	1	0	0	0							9	54	9	09/2013	30:03.0		09/2013
409497001	S	3903	ST	LNSPD	08/2013	1	1	1	1	1	1	1	1	0	0	0	0										8	72	10	08/2013	42:01.0		08/2013
409667901	S	4024	V04	LNSPD	08/2013	1	1	1	1	1	1	1	1	1	1	1	1	0	0	0							12	73	14	09/2013	52:27.0		09/2013
411017101	S	3516	V06	LNSPD	09/2013	1	1	1	1	1	1	0	1	0	0	1	0	0	1	0	0	0	0				9	80	12	09/2013	24:17.0		09/2013
411140701	S	3114	V06	LNSPD	08/2013	1	1	1	1	0	1	0	0	1	1	0	0	1	1	0	0	0	0				9	65	10	09/2013	15:58.0		09/2013
409464301	S	3953	ST	LNSPD	08/2013	1	1	1	1	1	1	1	1	1	1	1	1	1	1	1	0	0	1	0	0	0	16	55	17	08/2013	26:32.0		08/2013
411126901	S	3161	V06	LNSPD	08/2013	1	1	1	1	1	1	1	1	1	0	0	0										9	46	9	09/2013	20:30.0		09/2013
411286001	S	3168	V06	LNSPD	08/2013	1	1	1	1	1	1	1	0	0	0	0	0										7	65	8	09/2013	45:21.0		09/2013
411496901	S	3661	V04	LNSPD	08/2013	1	1	1	1	1	1	1	1	1	1	1	1	0	0	1	0	0	0				13	61	14	09/2013	30:17.0		09/2013
411559501	S	90456	BL	LNSPD	09/2013	1	1	1	1	1	1	1	1	1	0	0	0										9	82	12	09/2013	10:24.0		09/2013
409495801	S	4071	V04	LNSPD	08/2013	1	1	1	1	1	1	1	0	1	1	1	1	1	0	1	0	1	1	0	1	1	17	59	18	08/2013	58:42.0		09/2013
411546301	S	4005	V06	LNSPD	09/2013	1	1	1	1	1	1	1	0	1	1	1	1	0	0	1	0	0	0				12	74	14	09/2013	53:18.0		09/2013
411559101	S	4004	V06	LNSPD	09/2013	1	1	1	1	1	1	1	1	1	1	1	0	0	0	0							11	66	12	09/2013	22:09.0		09/2013
411655601	S	3615	V06	LNSPD	08/2013	1	1	1	1	1	1	1	1	1	0	1	1	1	1	0	1	0	0	0	0	0	14	68	15	09/2013	46:24.0		09/2013
411932601	S	3752	V06	LNSPD	08/2013	1	1	1	1	1	1	1	1	1	0	0	0										9	54	9	09/2013	00:31.0		09/2013
411948901	S	3755	V06	LNSPD	09/2013	1	1	1	1	1	1	1	1	1	0	0	1	0	0	1	0	0	0				11	50	11	09/2013	00:31.0		09/2013
412008601	S	3366	V04	LNSPD	09/2012	1	1	1	1	1	1	1	0	1	1	1	0	0	0	0							10	62	11	09/2013	31:25.0		09/2013
412031701	S	3859	V06	LNSPD	09/2013	1	1	1	1	0	1	1	1	1	0	1	1	0	1	1	1	0	0	0	0	0	13	61	14	09/2013	43:57.0		09/2013
412040201	S	3824	V04	LNSPD	09/2013	1	1	1	1	1	1	1	1	1	1	0	0	0	0	0							10	56	11	09/2013	46:10.0		09/2013
412104501	S	3366	V06	LNSPD	09/2013	1	1	1	1	1	1	1	1	1	1	0	0	0	0	0							10	63	11	09/2013	31:25.0		09/2013
412099001	S	3475	V04	LNSPD	09/2013	1	1	1	1	1	1	1	1	1	1	0	1	1	0	1	0	0	0				13	49	13	09/2013	05:16.0		09/2013
412262501	S	3009	V06	LNSPD	07/2013	1	1	1	1	1	1	1	1	1	0	0	1	0	0	0							10	85	14	09/2013	25:38.0		09/2013
412246301	S	3024	V04	LNSPD	08/2013	1	1	1	1	1	1	1	1	1	1	1	0	0	1	0	0	1	0	0	0	0	13	53	13	09/2013	25:38.0		09/2013
412274801	S	3022	V04	LNSPD	07/2013	1	1	1	1	1	1	1	0	1	1	0	0	0	0	0							9	59	10	09/2013	52:24.0		09/2013
412221501	S	60002	BL	LNSPD	09/2013	1	1	1	1	0	1	1	1	1	0	1	0	0	0	0							9	77	12	09/2013	12:45.0		09/2013
412260901	S	3011	V06	LNSPD	09/2013	1	1	1	1	1	1	1	1	1	1	1	1	0	1	1	1	0	0	0	0	0	15	34	15	09/2013	45:37.0		09/2013
412197401	S	3803	V06	LNSPD	09/2013	1	1	1	1	0	1	1	1	1	1	1	1	0	0	1	0	0	0				12	71	14	09/2013	37:25.0		09/2013
412464701	S	3587	V04	LNSPD	09/2013	1	1	1	1	1	1	1	1	1	1	1	1	1	0	1	1	1	0	1	1	0	18	53	19	09/2013	36:41.0		09/2013
412343501	S	4026	V04	LNSPD	09/2013	1	1	1	1	1	1	1	0	0	1	0	0	0	0	0							8	76	10	09/2013	54:40.0		09/2013
412432201	S	3563	V06	LNSPD	09/2013	1	1	1	1	1	1	1	0	1	0	0	0										8	62	8	09/2013	12:39.0		09/2013
412395301	S	3462	V06	LNSPD	09/2013	1	1	1	1	1	1	1	1	1	1	1	1	1	1	0	0	1	0	0	0	0	15	46	15	09/2013	16:15.0		09/2013
412607301	S	3128	ST	LNSPD	09/2013	1	1	1	1	1	1	1	1	1	1	1	1	1	1	0	0	0	0				14	61	15	09/2013	13:12.0		09/2013
412727801	S	3166	V06	LNSPD	09/2013	1	1	1	1	1	1	1	1	1	0	0	1	0	0	0							10	61	11	09/2013	34:50.0		09/2013
412689301	S	3216	V06	LNSPD	09/2013	1	1	1	1	1	1	1	1	1	1	1	1	1	0	1	0	0	0				14	54	14	09/2013	12:46.0		09/2013
412957001	S	3656	V06	LNSPD	08/2013	1	1	1	1	1	1	1	0	1	0	0	0										8	81	11	09/2013	53:34.0		09/2013
412931401	S	3476	V04	LNSPD	09/2013	1	1	1	1	1	1	0	1	1	1	1	1	0	0	0							11	66	12	09/2013	53:47.0		09/2013
412805801	S	3826	V04	LNSPD	08/2013	1	1	1	1	1	1	1	1	1	0	0	1	0	0	0							10	78	13	09/2013	22:34.0		09/2013
412937101	S	3162	V06	LNSPD	09/2013	1	1	1	1	1	1	1	1	1	0	1	1	0	1	0	0	0	1	0	1	0	14	63	15	09/2013	48:12.0		09/2013
412864501	S	3214	V06	LNSPD	09/2013	1	1	1	1	0	1	0	0	0													5	80	8	09/2013	12:46.0		09/2013
412816001	S	3828	V04	LNSPD	09/2013	1	1	0	1	1	1	0	1	1	1	1	0	0	0	1	0	0	0				10	78	13	09/2013	23:29.0		09/2013
412987701	S	3126	ST	LNSPD	09/2013	1	1	1	1	1	1	1	0	1	0	0	0										8	65	9	09/2013	57:24.0		09/2013
413012601	S	3410	V08	LNSPD	09/2013	1	1	1	1	1	1	1	1	1	1	1	1	0	0	0							12	76	15	09/2013	44:01.0		09/2013
412980801	S	4010	V06	LNSPD	09/2013	1	1	1	1	1	1	1	1	1	0	1	0	0	0	0							10	44	9	09/2013	39:10.0		09/2013
413198901	S	3757	V06	LNSPD	09/2013	1	1	1	1	1	1	0	0	1	0	0	1	0	0	0							8	72	10	09/2013	00:31.0		09/2013
413211601	S	3807	V06	LNSPD	09/2013	1	1	0	1	1	1	1	0	1	0	1	0	0	0	0							8	75	10	09/2013	42:41.0		09/2013
413241101	S	3904	ST	LNSPD	09/2013	1	0	1	0	0	0																2	72	3	09/2013	42:15.0		09/2013
413341401	S	3433	V06	LNSPD	09/2013	1	1	1	1	1	1	1	1	1	1	0	1	0	0	1	0	0	0				12	83	15	10/2013	06:57.0		10/2013
413352201	S	3359	V06	LNSPD	09/2013	1	1	1	1	1	1	1	0	1	0	0	1	0	0	0							9	74	11	10/2013	47:13.0		10/2013
413426501	S	3010	V06	LNSPD	07/2013	1	1	1	1	1	1	1	1	1	1	0	1	0	0	0							11	49	11	10/2013	25:38.0		10/2013
413455601	S	3407	V08	LNSPD	10/2013	1	1	1	1	1	1	1	0	1	1	1	1	1	1	1	0	0	0				14	68	15	10/2013	43:09.0		10/2013
413567401	S	3377	V04	LNSPD	08/2013	1	1	1	1	1	1	1	1	1	1	1	1	0	0	0							12	54	12	10/2013	35:08.0		10/2013
413715501	S	3432	V06	LNSPD	10/2013	1	1	1	1	1	1	0	1	1	0	1	1	0	0	0							10	65	11	10/2013	06:19.0		10/2013
421578701	S	4104	V04	LNSPD	12/2013	1	1	1	1	1	1	0	0	0													6	67	6	12/2013	22:43.0		12/2013
413832301	S	3829	V04	LNSPD	10/2013	1	1	1	1	1	1	1	1	1	0	0	1	0	0	0							10	68	11	10/2013	24:22.0		10/2013
413939901	S	3811	V06	LNSPD	10/2013	1	1	1	1	1	1	1	1	1	0	0	1	0	1	0	0	0	0				11	69	12	10/2013	09:29.0		10/2013
414025401	S	3367	V06	LNSPD	08/2013	1	1	1	1	1	1	1	1	0	1	0	1	0	0	0							10	47	10	10/2013	31:46.0		10/2013
414108501	S	3325	V04	LNSPD	10/2013	1	1	1	1	1	1	1	1	1	1	0	1	0	0	0							11	67	12	10/2013	48:00.0		10/2013
414237901	S	3072	V06	LNSPD	10/2013	1	1	1	1	1	1	1	1	1	0	1	0	1	0	0	0	1	0	0	0	0	12	49	12	10/2013	34:16.0		10/2013
414315601	S	4027	V04	LNSPD	09/2013	1	1	1	1	1	1	1	1	1	1	1	0	1	0	1	1	0	1	0	0	1	16	67	17	10/2013	55:07.0		10/2013
414323201	S	3101	V04	LNSPD	09/2013	1	1	1	1	1	1	1	1	1	0	0	0										9	51	9	10/2013	13:30.0		10/2013
414400101	S	3431	V06	LNSPD	10/2013	1	1	1	1	1	1	1	1	1	1	0	1	0	0	0							11	63	12	10/2013	55:12.0		10/2013
414375801	S	3784	V04	LNSPD	10/2013	1	1	1	1	1	1	0	1	1	0	0	0										8	55	8	10/2013	00:32.0		10/2013
414533601	S	3950	V06	LNSPD	08/2013	1	1	1	1	1	1	1	1	1	1	1	1	1	1	0	0	0	0				14	45	14	10/2013	08:48.0		10/2013
414500801	S	3758	V06	LNSPD	10/2013	1	1	1	1	1	1	1	1	0	1	1	1	0	0	0							11	71	13	10/2013	00:32.0		10/2013
414643801	S	3082	V04	LNSPD	10/2013	1	1	1	1	1	1	1	1	0	0	0	0										8	66	9	10/2013	34:16.0		10/2013
414716801	S	3365	V06	LNSPD	10/2013	1	1	1	1	1	1	1	1	1	1	1	1	0	0	0							12	51	12	10/2013	31:03.0		10/2013
414842601	S	3409	V08	LNSPD	10/2013	1	1	1	1	1	1	1	1	1	1	0	1	0	0	1	0	0	0				12	66	13	10/2013	43:41.0		10/2013
414870801	S	3952	V06	LNSPD	10/2013	1	1	1	1	1	1	1	0	1	0	0	1	0	0	0							9	71	11	10/2013	24:00.0		10/2013
414929601	S	3364	V06	LNSPD	07/2013	1	1	1	1	1	1	1	1	1	1	0	1	1	1	1	0	0	0				14	41	14	10/2013	23:49.0		10/2013
415019501	S	3538	ST	LNSPD	10/2013	1	1	1	1	1	1	0	0	1	0	1	1	0	1	1	0	1	0	0	0	0	12	71	14	10/2013	29:52.0		10/2013
414900701	S	4029	V04	LNSPD	10/2013	1	1	1	1	1	1	1	1	1	0	1	1	1	0	1	0	1	1	0	1	0	16	49	17	10/2013	56:21.0		10/2013
415055101	S	3434	V06	LNSPD	10/2013	1	1	1	1	1	1	0	1	1	0	1	0	0	0	0							9	55	10	10/2013	07:34.0		10/2013
415298101	S	3464	V06	LNSPD	10/2013	1	1	1	1	1	1	1	1	1	1	1	1	0	0	0							12	53	12	10/2013	01:21.0		10/2013
415695001	S	3408	V06	LNSPD	10/2013	1	1	1	1	1	1	1	1	1	1	1	1	1	1	1	1	1	0	0	1	1	19	41	19	10/2013	35:23.0		10/2013
415748401	S	3603	V06	LNSPD	10/2013	1	1	1	1	1	1	1	1	1	0	1	1	0	0	0							11	60	12	10/2013	44:46.0		10/2013
415694401	S	3270	V06	LNSPD	10/2013	1	1	1	1	1	1	1	1	1	0	0	1	0	0	0							10	56	11	10/2013	32:27.0		10/2013
415640501	S	3282	V04	LNSPD	09/2013	1	1	1	1	1	1	1	0	1	0	0	0										8	63	8	10/2013	01:53.0		10/2013
415508701	S	3129	V04	LNSPD	10/2013	1	1	1	1	0	1	0	0	1	0	0	0										6	57	6	10/2013	41:56.0		10/2013
415779001	S	3381	V04	LNSPD	08/2013	1	1	1	1	1	1	0	0	0													6	52	6	10/2013	33:12.0		10/2013
415905301	S	3619	V06	LNSPD	10/2013	1	1	1	1	1	1	1	1	1	0	0	1	1	0	0	0	0	0				11	34	10	10/2013	46:25.0		10/2013
415866701	S	3756	V06	LNSPD	10/2013	1	1	1	0	1	1	1	0	0	0	0	0										6	67	6	10/2013	24:34.0		10/2013
415945001	S	3705	V04	LNSPD	10/2013	1	1	1	1	1	1	1	0	1	1	0	1	0	0	1	0	0	0				11	66	12	10/2013	50:56.0		10/2013
416029701	S	3788	V04	LNSPD	10/2013	1	1	1	1	1	1	0	1	1	1	0	1	0	0	0							10	61	11	10/2013	27:28.0		10/2013
416213501	S	12224	BL	LNSPD	10/2013	1	1	1	1	1	1	1	1	1	0	0	0										9	66	10	10/2013	12:48.0		10/2013
416268301	S	3218	V06	LNSPD	10/2013	1	1	1	1	1	1	1	0	0	0	0	0										7	65	8	10/2013	12:49.0		10/2013
416357401	S	3574	V06	LNSPD	10/2013	1	1	1	1	1	1	1	1	1	0	0	0										9	67	10	10/2013	15:30.0		10/2013
416485801	S	3960	ST	LNSPD	11/2013	1	1	1	1	1	1	1	1	1	1	0	1	0	0	0							11	53	11	11/2013	07:13.0		11/2013
416560101	S	3269	ST	LNSPD	10/2013	1	1	1	1	1	1	1	1	1	1	1	1	0	0	0							12	62	13	11/2013	00:08.0		11/2013
416560901	S	3540	V04	LNSPD	10/2013	1	1	1	1	1	1	1	1	0	1	0	0	0	1	1	0	1	0	0	1	0	13	65	14	11/2013	30:22.0		11/2013
416821801	S	3183	V04	LNSPD	10/2013	1	1	1	1	1	1	1	1	1	0	0	1	0	0	1	0	0	0				11	65	12	11/2013	29:04.0		11/2013
416756301	S	3517	V06	LNSPD	11/2013	1	1	1	1	1	1	1	1	1	0	1	0	0	1	1	0	0	0				12	47	12	11/2013	24:35.0		11/2013
416841601	S	3812	V06	LNSPD	10/2013	1	1	1	1	1	1	1	1	1	1	0	1	0	0	0							11	66	12	11/2013	37:11.0		11/2013
416837001	S	3704	V04	LNSPD	11/2013	1	1	1	1	0	1	0	1	0	0	0	0										6	63	6	11/2013	47:57.0		11/2013
416863401	S	3426	V06	LNSPD	11/2013	1	1	1	1	1	1	1	0	1	1	0	0	0	0	0							9	70	11	11/2013	53:24.0		11/2013
417070301	S	4064	V04	LNSPD	10/2013	1	1	1	1	1	1	0	1	1	0	0	0										8	73	10	11/2013	29:34.0		11/2013
416992001	S	3831	V04	LNSPD	11/2013	1	1	1	1	1	1	1	1	1	1	0	1	0	1	0	0	0	0				12	76	15	11/2013	25:53.0		11/2013
416982901	S	3813	V06	LNSPD	10/2013	1	1	1	1	1	1	1	1	0	1	0	0	0	0	0							9	67	10	11/2013	10:41.0		11/2013
416997401	S	4072	V04	LNSPD	08/2013	1	1	1	1	1	1	0	1	1	0	1	0	0	0	0							9	58	10	11/2013	18:00.0		11/2013
417211501	S	3951	V06	LNSPD	10/2013	1	1	1	1	1	1	1	1	1	1	1	1	1	0	1	0	0	0				14	59	15	11/2013	40:55.0		11/2013
417147201	S	4012	V06	LNSPD	11/2013	1	1	1	1	1	1	1	1	1	1	0	0	0	0	1	0	0	0				11	52	11	11/2013	51:47.0		11/2013
416746101	S	4078	ST	LNSPD	10/2013	1	1	1	1	1	1	1	1	1	0	0	0										9	70	11	11/2013	00:38.0		11/2013
416759101	S	4073	V04	LNSPD	09/2013	1	1	1	1	1	1	1	1	1	0	0	0										9	48	9	11/2013	27:58.0		11/2013
417244701	S	3502	V08	LNSPD	11/2013	1	1	1	1	1	1	0	1	1	0	0	0										8	72	10	11/2013	11:28.0		11/2013
417295301	S	3201	V08	LNSPD	11/2013	1	1	1	1	1	1	1	1	1	1	1	1	0	0	1	0	0	0				13	67	14	11/2013	12:50.0		11/2013
417296701	S	3411	V08	LNSPD	11/2013	1	1	1	1	1	1	1	1	1	1	1	1	1	1	1	1	1	0	1	1	0	19	43	19	11/2013	44:58.0		11/2013
417316601	S	3051	V08	LNSPD	11/2013	1	1	1	1	1	1	1	1	1	1	1	0	0	0	0							11	74	13	11/2013	34:17.0		11/2013
417798101	S	3539	V04	LNSPD	11/2013	1	1	1	1	1	1	1	1	1	1	1	0	0	0	0							11	56	12	11/2013	30:06.0		11/2013
417825901	S	3857	V06	LNSPD	11/2013	1	1	1	1	1	1	1	1	1	1	1	1	1	1	1	0	1	0	1	0	1	18	42	19	11/2013	17:55.0		11/2013
417856201	S	3907	V04	LNSPD	11/2013	1	1	1	1	1	1	0	1	0	0	0	0										7	70	9	11/2013	43:15.0		11/2013
417906401	S	4098	V04	LNSPD	11/2013	1	1	1	1	1	1	1	1	1	1	1	1	1	0	0	0	0	0				13	59	14	11/2013	31:32.0		11/2013
417858201	S	3221	V06	LNSPD	11/2013	1	1	1	1	1	1	1	1	0	0	1	0	0	0	0							9	69	10	11/2013	12:50.0		11/2013
418031501	S	3631	V04	LNSPD	11/2013	1	1	1	1	1	1	1	0	1	0	0	0										8	69	9	11/2013	00:19.0		11/2013
418037401	S	3959	V04	LNSPD	11/2013	1	1	1	1	1	1	0	0	1	0	0	0										7	74	9	11/2013	12:11.0		11/2013
417964901	S	3815	V06	LNSPD	11/2013	1	1	1	1	0	1	0	0	0													5	64	5	11/2013	18:46.0		11/2013
418145201	S	3520	V06	LNSPD	11/2013	1	1	1	1	1	0	0	0	0													5	73	6	11/2013	25:18.0		11/2013
418310001	S	3402	V06	LNSPD	11/2013	1	1	1	1	1	1	1	1	1	1	1	1	1	1	1	0	1	0	0	1	0	17	49	18	11/2013	49:47.0		11/2013
418377201	S	3435	V06	LNSPD	11/2013	1	1	1	1	1	1	1	0	1	0	0	0										8	56	8	11/2013	12:40.0		11/2013
418549401	S	4101	V04	LNSPD	11/2013	1	1	1	1	1	1	1	1	1	0	1	0	0	0	1	0	0	0				11	67	12	11/2013	26:25.0		11/2013
418671401	S	3074	V06	LNSPD	11/2013	1	1	1	1	1	1	1	1	1	1	1	1	0	1	0	0	0	0				13	33	13	11/2013	34:18.0		11/2013
418682401	S	3220	ST	LNSPD	11/2013	1	1	1	1	1	1	1	1	1	1	1	1	0	1	0	0	0	0				13	75	16	11/2013	12:52.0		11/2013
418678001	S	3184	V04	LNSPD	11/2013	1	1	1	1	1	1	1	1	1	1	0	1	0	1	0	0	0	0				12	60	13	11/2013	48:32.0		11/2013
418864801	S	4076	V04	LNSPD	11/2013	1	1	1	1	1	1	1	1	1	1	0	1	0	0	0							11	74	13	11/2013	41:51.0		11/2013
418764501	S	3436	V06	LNSPD	11/2013	1	1	1	1	1	1	1	1	1	0	1	1	0	0	0							11	52	11	11/2013	13:42.0		11/2013
418855701	S	3130	V04	LNSPD	11/2013	1	1	1	1	1	1	1	1	1	1	0	0	1	0	0	0	0	0				11	44	10	11/2013	16:02.0		11/2013
419011501	S	3073	V06	LNSPD	11/2013	1	1	1	1	1	1	1	1	1	0	0	0										9	50	9	11/2013	51:50.0		11/2013
418998001	S	3219	V06	LNSPD	11/2013	1	1	1	1	1	1	1	1	1	1	1	1	1	0	0	0	0	0				13	71	15	11/2013	12:51.0		11/2013
419037001	S	3100	V08	LNSPD	11/2013	1	1	1	1	1	1	1	1	1	0	1	0	1	0	0	0	0	0				11	70	13	11/2013	14:51.0		11/2013
419169401	S	3071	V06	LNSPD	11/2013	1	1	1	1	1	1	1	1	1	0	0	0										9	73	11	11/2013	34:18.0		11/2013
419291301	S	3200	V08	LNSPD	11/2013	1	1	1	1	1	1	1	1	1	1	0	1	0	1	0	1	0	0	0	0	0	13	58	14	11/2013	12:52.0		11/2013
419254801	S	3465	V06	LNSPD	11/2013	1	1	1	1	1	1	1	1	1	1	1	1	1	0	0	0	0	1	1	0	0	15	65	16	11/2013	23:10.0		11/2013
419243701	S	3908	V04	LNSPD	11/2013	1	1	1	1	1	1	1	1	1	0	1	0	0	0	1	0	0	0				11	65	12	11/2013	43:16.0		11/2013
419389401	S	3905	ST	LNSPD	11/2013	1	1	1	1	1	1	1	1	1	1	0	1	0	0	0							11	72	13	11/2013	43:16.0		11/2013
419456501	S	3817	V06	LNSPD	11/2013	1	1	1	1	1	1	1	1	1	1	0	1	0	0	0							11	75	14	12/2013	13:15.0		12/2013
419472601	S	3374	V04	LNSPD	07/2013	1	1	1	1	1	1	1	0	0	0	0	0										7	71	9	12/2013	34:26.0		12/2013
419552501	S	3478	V04	LNSPD	11/2013	1	1	1	1	1	1	1	0	1	0	0	0										8	77	10	12/2013	13:01.0		12/2013
419485601	S	3500	V08	LNSPD	11/2013	1	1	1	1	1	1	1	1	1	1	0	1	1	0	0	0	0	0				12	52	12	12/2013	30:04.0		12/2013
419495301	S	3352	V06	LNSPD	03/2013	1	1	1	1	0	1	0	0	0													5	53	5	12/2013	22:37.0		12/2013
419655701	S	3075	V06	LNSPD	12/2013	1	1	1	1	1	1	1	1	1	0	1	1	0	1	0	1	0	0	0	0	0	13	77	16	12/2013	34:19.0		12/2013
419577301	S	3765	V06	LNSPD	11/2013	1	1	1	1	1	1	1	1	0	1	1	0	0	0	0							10	70	12	12/2013	00:33.0		12/2013
419742401	S	4065	V04	LNSPD	11/2013	1	1	1	1	1	1	1	1	1	0	1	1	1	0	0	0	0	0				12	63	13	12/2013	27:59.0		12/2013
419833901	S	3452	V08	LNSPD	12/2013	1	1	1	1	1	1	1	1	0	0	1	0	0	0	1	0	0	0				10	67	11	12/2013	54:25.0		12/2013
419817401	S	3816	V06	LNSPD	12/2013	1	1	0	1	1	1	0	0	0													5	66	5	12/2013	12:52.0		12/2013
419872201	S	3233	V04	LNSPD	12/2013	1	1	1	0	1	1	1	1	1	0	1	1	0	0	0							10	38	9	12/2013	47:27.0		12/2013
420058101	S	3650	V08	LNSPD	11/2013	1	1	1	1	0	1	0	1	0	0	0	0										6	70	7	12/2013	49:50.0		12/2013
420100701	S	3768	V06	LNSPD	12/2013	1	1	1	1	1	1	1	1	1	1	0	1	0	0	0							11	61	12	12/2013	00:34.0		12/2013
420096001	S	3762	V06	LNSPD	11/2013	1	1	1	1	1	1	1	1	0	0	0	0										8	72	10	12/2013	00:34.0		12/2013
420090901	S	3759	V06	LNSPD	11/2013	1	1	1	1	1	1	1	1	1	1	1	1	1	1	1	0	0	0				15	56	16	12/2013	57:32.0		12/2013
420084701	S	3787	V04	LNSPD	10/2013	1	1	1	1	1	1	1	1	0	1	1	0	0	1	1	0	0	0				12	49	12	12/2013	00:34.0		12/2013
420222001	S	3527	V06	LNSPD	12/2013	1	1	1	1	1	1	0	0	1	0	0	0										7	63	7	12/2013	36:18.0		12/2013
420345501	S	3577	V06	LNSPD	12/2013	1	1	1	1	1	1	1	1	1	1	1	0	0	0	1	0	0	0				12	69	13	12/2013	34:40.0		12/2013
420314601	S	3505	V08	LNSPD	12/2013	1	1	1	0	1	1	1	1	1	0	0	1	0	0	0							9	75	12	12/2013	31:41.0		12/2013
420311701	S	4100	V04	LNSPD	12/2013	1	1	1	1	1	1	1	1	1	1	1	1	1	1	1	1	0	0	0	0	0	16	59	17	12/2013	29:22.0		12/2013
420295201	S	4099	V04	LNSPD	12/2013	1	1	1	1	1	1	1	1	1	1	1	1	0	0	0							12	60	13	12/2013	31:01.0		12/2013
420319001	S	3451	V08	LNSPD	12/2013	1	1	1	1	1	1	1	1	1	1	1	1	0	0	0							12	57	13	12/2013	53:54.0		12/2013
420378701	S	3783	V04	LNSPD	11/2013	1	1	1	1	1	1	1	1	1	0	0	1	0	0	1	0	0	0				11	52	11	12/2013	00:35.0		12/2013
420472401	S	3789	V04	LNSPD	12/2013	1	1	0	1	1	1	1	1	1	1	0	1	0	0	1	0	0	0				11	58	12	12/2013	13:00.0		12/2013
420371501	S	3792	V04	LNSPD	02/2014	1	1	1	1	1	1	1	1	1	1	0	1	0	1	0	0	0	0				12	58	13	12/2013	00:35.0		02/2015
420365001	S	3763	V06	LNSPD	11/2013	1	1	1	1	1	1	1	0	1	0	0	0										8	61	8	12/2013	36:10.0		12/2013
420443601	S	3102	V08	LNSPD	11/2013	1	1	1	1	0	1	1	0	1	0	0	0										7	66	8	12/2013	27:14.0		12/2013
420415801	S	3116	V06	LNSPD	11/2013	1	1	1	0	0	0																3	67	3	12/2013	43:01.0		12/2013
420529301	S	3453	V08	LNSPD	12/2013	1	1	1	1	1	1	1	0	1	0	0	0										8	62	8	12/2013	54:49.0		12/2013
420387001	S	3760	V06	LNSPD	12/2013	1	1	1	1	1	1	1	1	1	1	0	1	0	0	0							11	70	13	12/2013	00:35.0		12/2013
420741101	S	4102	V04	LNSPD	12/2013	1	1	1	1	1	1	1	1	1	1	1	1	1	1	1	0	0	0				15	69	16	12/2013	25:56.0		12/2013
420691001	S	3150	V08	LNSPD	12/2013	1	1	1	1	1	1	1	1	1	1	1	1	1	0	1	0	1	1	0	0	1	17	60	18	12/2013	43:51.0		12/2013
420749301	S	3961	V04	LNSPD	12/2013	1	1	1	1	1	1	1	0	1	0	0	1	0	0	0							9	37	8	12/2013	18:01.0		12/2013
486615301	S	3453	V10	LNSPD	12/2014	1	1	1	1	1	1	0	0	1	0	0	0										7	63	7	12/2014	54:50.0		12/2014
420914401	S	3467	V06	LNSPD	12/2013	1	1	1	1	1	1	1	1	1	0	1	0	0	0	0							10	68	11	12/2013	02:22.0		12/2013
420789501	S	3466	V06	LNSPD	12/2013	1	1	1	1	1	1	0	1	1	0	0	1	1	1	1	0	1	0	0	0	1	14	50	14	12/2013	01:37.0		12/2013
421156701	S	3588	V04	LNSPD	12/2013	1	1	1	1	1	1	1	1	1	0	1	1	0	1	0	0	0	0				12	50	12	12/2013	37:00.0		12/2013
421142001	S	3172	V06	LNSPD	12/2013	1	1	1	1	1	1	1	1	1	0	0	1	0	0	0							10	71	12	12/2013	31:45.0		12/2013
421060701	S	60035	BL	LNSPD	12/2013	1	1	1	1	1	1	0	1	1	0	0	1	0	0	0							9	66	10	12/2013	28:08.0		12/2013
421207701	S	3814	V06	LNSPD	12/2013	1	1	1	1	1	1	1	1	0	0	1	1	0	0	0							10	69	11	12/2013	11:08.0		12/2013
421221601	S	4077	V04	LNSPD	12/2013	1	1	1	1	1	1	1	0	1	0	0	0										8	49	8	12/2013	09:50.0		12/2013
421200801	S	3832	V04	LNSPD	12/2013	1	1	1	1	1	1	1	1	0	0	0	1	0	0	0							9	65	10	12/2013	26:26.0		12/2013
421213401	S	4074	V04	LNSPD	12/2013	1	1	1	1	1	1	1	1	1	0	0	0										9	60	10	12/2013	40:29.0		12/2013
421277201	S	4106	V04	LNSPD	12/2013	1	1	1	1	1	1	0	1	1	0	0	1	0	0	1	0	0	0				10	72	12	12/2013	22:12.0		12/2013
421317301	S	4105	V04	LNSPD	12/2013	1	1	1	1	1	1	0	0	1	0	0	0										7	67	8	12/2013	50:02.0		12/2013
421191801	S	3830	V04	LNSPD	12/2013	1	1	1	1	1	1	1	1	1	0	0	1	0	1	0	0	0	0				11	52	11	12/2013	25:11.0		12/2013
421516601	S	3083	V04	LNSPD	12/2013	1	1	1	1	0	1	1	1	0	1	0	1	0	0	0							9	66	10	12/2013	34:20.0		12/2013
421412601	S	3368	V04	LNSPD	01/2013	1	1	1	1	1	1	1	1	1	1	1	1	1	1	0	0	0	0				14	54	14	12/2013	32:10.0		12/2013
421401701	S	3414	V08	LNSPD	12/2013	1	1	1	1	1	1	1	1	1	1	1	1	1	0	0	1	1	0	0	0	0	15	40	15	12/2013	45:35.0		12/2013
421584701	S	3519	V06	LNSPD	12/2013	1	1	1	1	1	1	1	1	1	0	0	0										9	75	12	12/2013	25:02.0		12/2013
421759201	S	3551	V08	LNSPD	12/2013	1	1	1	1	1	1	1	1	1	1	0	1	0	1	0	0	0	0				12	67	13	12/2013	10:07.0		12/2013
421750001	S	3575	V06	LNSPD	12/2013	1	1	1	1	1	1	1	0	1	0	0	0										8	63	8	12/2013	15:45.0		12/2013
421726401	S	3658	V06	LNSPD	12/2013	1	1	1	1	1	1	1	1	1	1	0	1	0	0	0							11	60	12	12/2013	15:51.0		12/2013
421723401	S	14281	BL	LNSPD	12/2013	1	1	1	1	1	1	1	1	0	0	0	1	0	0	0							9	62	10	12/2013	34:19.0		12/2013
421895301	S	3557	V08	LNSPD	12/2013	1	1	1	1	1	1	1	1	1	1	0	1	0	0	0							11	62	12	12/2013	11:29.0		12/2013
421974401	S	3151	V08	LNSPD	12/2013	1	1	1	1	1	1	1	0	1	1	1	1	0	0	1	0	0	0				12	60	13	12/2013	44:06.0		12/2013
415625701	S	3272	V06	LNSPD	10/2013	1	0	1	1	1	1	1	1	1	1	1	1	1	0	0	0	0	1	0	0	0	13	41	13	10/2013	07:57.0		12/2013
419474001	S	3285	ST	LNSPD	11/2013	1	1	1	1	0	1	1	1	1	1	1	1	0	0	0							11	69	12	12/2013	02:04.0		12/2013
422067901	S	3327	V04	LNSPD	12/2013	1	1	1	1	1	1	1	1	1	1	1	1	0	0	1	1	0	1	0	0	0	15	55	16	12/2013	58:13.0		12/2013
422654601	S	3617	V06	LNSPD	10/2013	1	1	1	1	1	1	1	1	1	0	1	0	0	0	0							10	64	11	01/2014	55:17.0		01/2014
422629101	S	3357	V06	LNSPD	07/2013	1	1	1	1	1	1	1	1	1	0	1	0	0	0	0							10	46	10	01/2014	23:15.0		01/2014
421217001	S	4120	V04	LNSPD	12/2013	1	1	1	1	1	1	1	1	1	0	0	1	0	1	0	0	0	0				11	66	12	12/2013	41:10.0		01/2014
422810701	S	3053	V08	LNSPD	01/2014	1	1	1	1	1	1	1	1	1	0	1	1	0	0	1	0	0	0				12	71	14	01/2014	34:20.0		01/2014
422827101	S	3360	V06	LNSPD	07/2013	1	1	1	1	1	1	0	1	1	0	0	0										8	69	9	01/2014	19:47.0		01/2014
422878501	S	3052	V08	LNSPD	01/2014	1	1	1	1	1	1	1	0	1	0	0	0										8	69	9	01/2014	34:21.0		01/2014
423285001	S	3309	V06	LNSPD	01/2014	1	1	1	1	1	1	1	1	1	1	1	1	0	0	0							12	56	13	01/2014	47:14.0		01/2014
423584901	S	4103	V04	LNSPD	01/2014	1	1	1	1	1	1	1	1	1	1	0	1	0	0	0							11	60	12	01/2014	39:49.0		01/2014
423668601	S	3544	V04	LNSPD	01/2014	1	1	1	1	1	1	1	1	1	0	1	0	0	0	0							10	70	12	01/2014	31:19.0		01/2014
423680101	S	3055	V08	LNSPD	01/2014	1	1	1	1	1	1	0	1	1	0	0	1	0	0	0							9	71	11	01/2014	34:21.0		01/2014
423473701	S	3369	V06	LNSPD	10/2013	1	1	1	1	1	1	1	1	1	0	1	0	0	0	0							10	46	10	01/2014	32:26.0		01/2014
423651501	S	3528	V06	LNSPD	01/2014	1	1	1	1	1	1	1	1	1	1	1	1	0	1	0	0	0	0				13	61	14	01/2014	27:37.0		01/2014
423684701	S	3054	V08	LNSPD	01/2014	1	1	1	0	1	1	0	1	1	0	0	0										7	77	9	01/2014	34:21.0		01/2014
423654101	S	3541	V04	LNSPD	01/2014	1	1	1	1	1	1	1	1	1	1	1	1	0	0	1	0	0	0				13	66	14	01/2014	36:29.0		01/2014
423659901	S	3439	V06	LNSPD	01/2014	1	1	1	1	1	1	1	1	1	1	1	1	1	1	0	0	0	0				14	59	15	01/2014	14:51.0		01/2014
423909401	S	3503	V08	LNSPD	01/2014	1	1	1	1	1	1	1	1	1	1	0	0	1	1	1	0	0	1	0	0	0	14	34	14	01/2014	20:43.0		01/2014
424150501	S	3556	V08	LNSPD	01/2014	1	1	1	1	1	1	0	1	1	1	0	1	0	0	0							10	68	11	01/2014	11:12.0		01/2014
424083201	S	3954	V06	LNSPD	01/2014	1	1	1	1	1	1	1	0	1	0	0	0										8	66	9	01/2014	09:37.0		01/2014
424083601	S	3523	V06	LNSPD	01/2014	1	1	1	1	1	1	1	1	1	1	0	1	1	1	0	0	0	0				13	65	14	01/2014	26:28.0		01/2014
424070601	S	3965	V04	LNSPD	01/2014	1	1	1	1	1	1	1	1	1	1	1	1	1	0	0	0	0	0				13	83	16	01/2014	35:32.0		01/2014
424444201	S	3169	V06	LNSPD	01/2014	1	1	1	1	1	1	1	0	1	0	1	1	0	0	0							10	59	11	01/2014	45:37.0		01/2014
424270601	S	3328	V04	LNSPD	01/2014	1	1	1	1	1	1	1	1	1	0	1	1	0	0	0							11	64	12	01/2014	04:04.0		01/2014
424165801	S	3707	V04	LNSPD	01/2014	1	1	1	1	1	1	1	1	1	1	0	0	0	0	0							10	62	11	01/2014	57:32.0		01/2014
424321501	S	3525	V06	LNSPD	01/2014	1	1	1	1	1	1	1	1	1	1	0	1	0	0	1	0	0	0				12	57	13	01/2014	26:56.0		01/2014
424494801	S	4108	V04	LNSPD	01/2014	1	1	1	1	1	1	1	1	1	0	0	0										9	66	10	01/2014	21:19.0		01/2014
424541201	S	4109	V04	LNSPD	01/2014	1	1	1	1	1	1	0	1	1	1	0	1	1	1	1	0	0	0				13	68	14	01/2014	45:00.0		01/2014
424596201	S	3223	ST	LNSPD	01/2014	1	1	1	1	1	1	1	1	1	0	0	1	1	0	1	1	1	0	0	1	0	15	68	16	01/2014	12:54.0		01/2014
424820401	S	3454	V08	LNSPD	01/2014	1	1	1	1	1	1	1	1	1	0	0	0										9	60	10	01/2014	55:07.0		01/2014
424834501	S	3479	V04	LNSPD	01/2014	1	1	1	1	1	1	1	1	1	1	1	1	0	0	0							12	58	13	01/2014	05:55.0		01/2014
425214001	S	60023	BL	LNSPD	01/2014	1	1	1	1	1	1	1	1	0	0	1	0	0	0	0							9	63	10	01/2014	42:45.0		01/2014
425236601	S	3203	V08	LNSPD	01/2014	1	1	1	1	0	1	1	1	1	1	0	1	0	0	0							10	59	11	01/2014	12:54.0		01/2014
425376601	S	3171	V06	LNSPD	01/2014	1	1	1	1	1	1	1	0	1	1	0	0	0	0	0							9	63	10	01/2014	45:53.0		01/2014
425411401	S	3911	ST	LNSPD	01/2014	1	1	1	1	1	1	1	1	1	1	0	1	0	1	0	1	0	0	0	0	0	13	53	13	01/2014	43:17.0		01/2014
425599601	S	3522	ST	LNSPD	11/2013	1	1	1	1	1	1	1	1	1	0	0	0										9	56	10	01/2014	26:08.0		01/2014
425621201	S	3058	V08	LNSPD	01/2014	1	1	1	1	0	1	0	1	1	0	0	1	0	0	0							8	82	11	01/2014	34:22.0		01/2014
423919901	S	4083	V04	LNSPD	01/2014	1	1	1	1	1	1	1	1	1	1	1	0	1	0	1	0	0	0				13	46	13	01/2014	29:41.0		01/2014
425739001	S	3526	V06	LNSPD	01/2014	1	1	1	1	1	1	0	0	0													6	63	6	01/2014	12:43.0		01/2014
425771701	S	3767	V06	LNSPD	12/2013	1	1	1	1	1	1	1	1	1	0	0	1	0	1	0	0	0	0				11	54	11	01/2014	00:36.0		01/2014
425816301	S	3860	V06	LNSPD	01/2014	1	1	0	1	1	1	1	0	0	0	0	1	0	0	0							7	48	7	01/2014	17:56.0		01/2014
426518101	S	3307	V06	LNSPD	11/2013	1	1	1	1	1	1	0	1	1	0	0	1	0	0	0							9	68	10	02/2014	21:29.0		02/2014
425973601	S	3154	V08	LNSPD	01/2014	1	1	1	0	1	1	1	1	1	0	0	1	0	0	0							9	76	12	01/2014	25:37.0		01/2014
426134701	S	3870	V04	LNSPD	01/2014	1	1	1	1	1	1	1	1	1	1	0	1	1	1	1	1	0	1	0	0	0	16	42	17	01/2014	17:56.0		01/2014
426232501	S	4013	V06	LNSPD	12/2013	1	1	1	1	1	1	1	1	1	1	0	1	0	1	0	0	0	0				12	67	13	01/2014	26:46.0		01/2014
426275701	S	3085	V04	LNSPD	01/2014	1	1	1	1	1	1	1	1	1	0	1	1	0	1	0	0	1	0	0	0	0	13	57	14	01/2014	34:22.0		01/2014
426288801	S	3834	V04	LNSPD	01/2014	1	1	1	1	1	1	1	1	1	0	0	1	1	1	0	0	0	0				12	69	13	01/2014	21:01.0		01/2014
426299401	S	4030	V04	LNSPD	01/2014	1	1	1	1	1	1	1	1	1	0	1	0	0	0	0							10	75	13	01/2014	57:03.0		01/2014
426043401	S	4079	V04	LNSPD	01/2014	1	1	1	1	1	1	1	0	1	0	1	1	0	0	0							10	64	11	01/2014	57:51.0		01/2014
426559801	S	3300	V08	LNSPD	01/2014	1	1	1	1	1	1	1	1	1	1	1	1	1	1	1	1	1	1	0	1	1	20	55	19	02/2014	36:43.0		02/2014
426665901	S	3963	V04	LNSPD	02/2014	1	1	1	1	0	1	1	1	1	0	0	0										8	59	8	02/2014	33:52.0		02/2014
426720501	S	3790	V04	LNSPD	02/2014	1	1	1	1	1	1	0	1	0	0	0	1	0	0	0							8	78	10	02/2014	00:36.0		02/2014
426979101	S	3013	V06	LNSPD	12/2013	1	1	1	1	1	1	1	1	1	0	0	0										9	81	12	02/2014	25:40.0		02/2014
427130101	S	3769	V06	LNSPD	01/2014	1	1	1	1	1	1	1	1	1	1	1	1	0	0	1	0	0	0				13	72	15	02/2014	00:36.0		02/2014
427163501	S	3766	V06	LNSPD	12/2013	1	1	1	1	1	1	1	1	1	1	1	1	0	0	0							12	65	13	02/2014	40:59.0		02/2014
427360801	S	3835	V04	LNSPD	02/2014	1	1	1	1	1	1	1	1	1	0	0	1	0	1	0	0	0	0				11	72	13	02/2014	27:00.0		02/2014
427450401	S	3056	V08	LNSPD	02/2014	1	1	1	1	1	1	1	0	1	1	1	1	1	0	0	0	0	0				12	58	13	02/2014	34:22.0		02/2014
427458201	S	3057	V08	LNSPD	02/2014	1	1	1	1	1	1	0	1	1	1	1	1	0	0	0							11	62	12	02/2014	34:23.0		02/2014
427530801	S	4111	V04	LNSPD	02/2014	1	1	1	1	1	1	1	1	1	1	0	1	0	0	0							11	74	13	02/2014	20:50.0		02/2014
427600801	S	3869	V04	LNSPD	02/2014	1	1	1	1	1	1	1	1	1	0	1	1	1	0	1	0	0	0				13	39	13	02/2014	30:10.0		01/2014
427620501	S	3480	V04	LNSPD	01/2014	1	1	1	1	1	1	0	1	1	0	0	1	0	0	0							9	73	11	02/2014	18:25.0		02/2014
427649001	S	40592	BL	LNSPD	01/2014	1	1	1	1	1	1	1	1	1	1	1	1	0	0	1	0	0	0				13	51	13	02/2014	26:10.0		02/2014
427670101	S	3469	V06	LNSPD	02/2014	1	1	1	1	1	1	1	1	1	0	0	0										9	58	10	02/2014	03:24.0		02/2014
427715901	S	3791	V04	LNSPD	01/2014	1	1	1	1	1	1	1	1	0	0	0	1	0	0	0							9	76	12	02/2014	00:37.0		02/2014
427835001	S	3836	V04	LNSPD	02/2014	1	1	1	1	1	1	1	1	1	1	0	1	1	0	0	0	0	0				12	59	13	02/2014	31:09.0		02/2014
427912901	S	3308	V06	LNSPD	02/2014	1	1	1	1	1	1	1	1	1	1	0	0	0	0	0							10	69	11	02/2014	40:21.0		02/2014
427960401	S	3910	V04	LNSPD	02/2014	1	1	1	1	1	1	1	1	1	0	1	1	0	1	1	0	0	0				13	59	14	02/2014	43:17.0		02/2014
428148301	S	4067	V04	LNSPD	12/2013	1	1	1	1	1	1	1	1	1	1	1	1	0	0	1	0	1	0	0	0	0	14	62	15	02/2014	31:17.0		02/2014
428171801	S	4107	V04	LNSPD	02/2014	1	1	1	0	1	1	0	1	1	0	0	0										7	71	9	02/2014	48:00.0		02/2014
428183201	S	4081	V04	LNSPD	02/2014	1	1	1	1	1	1	1	1	1	1	0	0	0	0	0							10	72	12	02/2014	29:32.0		02/2014
432134601	S	3580	V06	LNSPD	03/2014	1	1	1	1	1	1	1	1	1	0	0	1	0	0	0							10	71	12	03/2014	35:16.0		03/2014
428392301	S	3222	V06	LNSPD	02/2014	1	1	1	1	1	1	1	1	1	0	0	0										9	59	10	02/2014	12:55.0		02/2014
428406701	S	4135	V04	LNSPD	02/2014	1	1	1	1	1	1	1	1	1	1	0	1	0	1	0	0	0	0				12	67	13	02/2014	28:54.0		02/2014
428439501	S	3504	V08	LNSPD	02/2014	1	1	1	1	1	1	1	1	1	1	1	0	0	1	1	0	0	0				13	64	14	02/2014	20:21.0		02/2014
428478801	S	3012	V06	LNSPD	01/2014	1	1	1	1	1	1	1	1	1	0	1	0	0	0	0							10	60	11	02/2014	25:40.0		02/2014
428536201	S	3059	V08	LNSPD	02/2014	1	1	1	1	1	1	0	0	1	0	0	0										7	85	11	02/2014	16:07.0		02/2014
428596401	S	65002	BL	LNSPD	10/2013	1	1	1	1	1	1	1	1	1	1	1	1	1	0	0	0	0	0				13	61	14	02/2014	45:29.0		02/2014
428674001	S	4011	V06	LNSPD	01/2014	1	1	1	1	1	1	1	1	1	1	1	0	0	0	1	1	0	0	0	0	0	13	53	13	02/2014	43:17.0		02/2014
428689101	S	4031	V04	LNSPD	02/2014	1	1	1	1	1	1	1	1	1	0	0	0										9	63	10	02/2014	58:28.0		02/2014
428699501	S	65003	BL	LNSPD	10/2013	1	1	1	1	1	1	1	1	1	0	0	0										9	60	10	02/2014	27:45.0		02/2014
428840601	S	3507	V08	LNSPD	02/2014	1	1	1	1	1	1	1	1	1	0	0	1	0	0	1	0	0	0				11	64	12	02/2014	34:47.0		02/2014
428851301	S	3530	V06	LNSPD	02/2014	1	1	1	0	1	0	0	1	0	0	0	1	0	0	0							6	66	6	02/2014	28:09.0		02/2014
429126601	S	65006	BL	LNSPD	02/2014	1	1	1	1	1	1	1	1	1	1	0	1	0	0	1	0	0	0				12	53	12	02/2014	27:46.0		02/2014
429146601	S	3501	V08	LNSPD	02/2014	1	1	1	1	1	1	1	1	1	1	0	1	0	1	0	1	1	0	0	0	0	14	50	14	02/2014	31:31.0		02/2014
429153601	S	3521	V06	LNSPD	02/2014	1	1	1	1	1	1	1	1	1	0	0	1	0	0	0							10	66	11	02/2014	25:32.0		02/2014
429179201	S	3481	V04	LNSPD	02/2014	1	1	1	1	1	1	1	1	1	1	1	1	0	0	0							12	63	13	02/2014	06:11.0		02/2014
429206801	S	3468	V06	LNSPD	02/2014	1	1	1	1	1	1	1	1	0	1	1	1	0	0	1	0	1	0	0	0	0	13	59	14	02/2014	02:57.0		02/2014
429209601	S	60024	BL	LNSPD	02/2014	1	1	1	1	1	1	0	1	1	0	0	1	0	0	0							9	66	10	02/2014	43:04.0		02/2014
429214901	S	3118	V06	LNSPD	02/2014	1	1	1	1	0	1	0	1	1	1	0	1	0	0	0							9	62	10	02/2014	52:53.0		02/2014
429223901	S	3543	V04	LNSPD	02/2014	1	1	1	1	1	1	1	1	1	1	0	1	0	0	0							11	66	12	02/2014	35:36.0		02/2014
429291601	S	4032	V04	LNSPD	02/2014	1	1	1	1	1	1	1	1	1	1	0	1	0	0	0							11	69	12	02/2014	58:45.0		02/2014
429377601	S	12593	BL	LNSPD	02/2014	1	1	1	1	1	1	1	1	1	0	0	0										9	67	10	02/2014	12:56.0		02/2014
429389401	S	3050	V06	LNSPD	02/2014	1	1	1	1	1	1	1	1	1	1	1	1	0	1	1	0	1	0	0	0	0	15	53	15	02/2014	34:23.0		02/2014
429436901	S	4018	V06	LNSPD	02/2014	1	1	1	1	1	1	0	1	1	0	0	1	0	0	0							9	65	10	02/2014	44:08.0		02/2014
429476001	S	3552	V08	LNSPD	02/2014	1	1	1	1	0	1	0	0	1	0	0	1	0	0	0							7	62	7	02/2014	10:22.0		02/2014
429075201	S	4084	V04	LNSPD	02/2014	1	1	1	1	1	1	1	1	1	1	1	1	0	1	0	0	0	1	0	0	0	14	59	15	02/2014	29:45.0		02/2014
429800101	S	91837	BL	LNSPD	03/2014	1	1	1	1	1	1	1	1	1	0	1	1	0	0	1	0	0	0				12	73	14	03/2014	59:21.0		03/2014
429810501	S	3964	V04	LNSPD	02/2014	1	1	1	1	1	1	1	0	1	1	0	1	0	0	0							10	40	9	03/2014	19:48.0		03/2014
429817701	S	3967	V04	LNSPD	03/2014	1	1	1	1	1	1	1	1	1	0	0	1	0	0	0							10	57	11	03/2014	31:53.0		03/2014
429842001	S	3550	V06	LNSPD	03/2014	1	1	1	1	1	1	1	1	1	0	0	0										9	53	9	03/2014	09:44.0		03/2014
429846501	S	3157	V08	LNSPD	02/2014	1	1	1	1	1	1	1	1	1	1	0	1	0	1	0	0	0	0				12	67	13	03/2014	44:38.0		03/2014
429881701	S	3651	V08	LNSPD	02/2014	1	1	1	1	1	1	1	1	1	1	0	1	0	0	1	0	0	0				12	79	15	03/2014	30:50.0		03/2014
429895201	S	14426	BL	LNSPD	02/2014	1	1	1	1	1	1	0	1	0	0	0	1	0	0	0							8	60	8	03/2014	05:48.0		03/2014
429921501	S	3665	V04	LNSPD	02/2014	1	1	1	1	0	1	0	0	1	1	0	0	0	1	0	0	0	0				8	78	10	03/2014	27:27.0		03/2014
429954201	S	3444	V06	LNSPD	02/2014	1	1	1	1	1	1	1	1	0	0	0	0										8	70	10	03/2014	21:01.0		03/2014
429973901	S	3441	V06	LNSPD	03/2014	1	1	1	1	1	1	1	0	0	0	0	0										7	76	9	03/2014	17:51.0		03/2014
429986501	S	4110	V04	LNSPD	03/2014	1	1	1	1	0	1	1	1	0	0	0	0										7	72	9	03/2014	54:07.0		03/2014
430044201	S	4022	V06	LNSPD	02/2014	1	1	1	1	1	1	1	1	0	0	1	1	1	1	1	1	0	0	0	0	0	14	49	14	03/2014	50:52.0		03/2014
430067601	S	3316	V06	LNSPD	03/2014	1	1	1	1	1	1	1	1	1	0	0	1	0	0	0							10	76	13	03/2014	49:51.0		03/2014
430124501	S	3077	V06	LNSPD	03/2014	1	1	1	1	1	1	1	1	1	0	1	1	0	0	1	0	0	0				12	64	13	03/2014	34:24.0		03/2014
430130301	S	3653	V08	LNSPD	03/2014	1	1	1	1	1	1	1	0	1	1	1	0	0	0	1	0	0	0				11	82	14	03/2014	27:13.0		03/2014
430540701	S	3301	V08	LNSPD	02/2014	1	1	1	1	1	1	1	1	1	1	1	0	1	0	1	0	0	1	0	1	0	15	55	16	03/2014	13:25.0		03/2014
430556501	S	3186	V04	LNSPD	02/2014	1	1	1	1	1	1	1	1	1	1	0	1	0	0	1	0	0	0				12	62	13	03/2014	53:36.0		03/2014
430576701	S	3443	V06	LNSPD	03/2014	1	1	1	1	1	1	1	1	1	0	0	1	0	0	0							10	55	11	03/2014	19:41.0		03/2014
430629901	S	3076	V06	LNSPD	03/2014	1	0	1	0	1	1	0	0	0													4	77	5	03/2014	20:13.0		03/2014
430657401	S	4115	V04	LNSPD	03/2014	1	1	1	1	1	1	1	1	1	0	1	1	0	0	0							11	67	12	03/2014	15:01.0		03/2014
430708601	S	3542	V04	LNSPD	03/2014	1	1	1	1	1	1	1	1	1	0	0	1	0	0	0							10	68	11	03/2014	30:51.0		03/2014
430723401	S	3529	V06	LNSPD	03/2014	1	1	1	0	1	1	0	0	1	0	0	0										6	66	6	03/2014	41:12.0		03/2014
430831601	S	3968	V04	LNSPD	03/2014	1	1	1	1	1	1	0	1	1	1	0	1	0	0	1	0	0	0				11	57	12	03/2014	21:27.0		03/2014
430832801	S	3955	V06	LNSPD	03/2014	1	1	1	1	1	1	1	1	1	0	0	0										9	55	10	03/2014	10:55.0		03/2014
430876401	S	3206	V08	LNSPD	03/2014	1	1	1	1	1	1	1	1	1	1	1	0	1	0	1	0	0	1	0	0	0	14	33	14	03/2014	12:57.0		03/2014
430901801	S	3554	V08	LNSPD	02/2014	1	1	1	1	1	1	1	1	1	0	0	1	0	0	0							10	78	13	03/2014	10:47.0		03/2014
430910501	S	3591	V04	LNSPD	03/2014	1	1	1	1	1	1	1	1	1	0	0	0										9	63	10	03/2014	39:53.0		03/2014
430950701	S	4019	V06	LNSPD	02/2014	1	1	1	1	1	1	1	1	1	0	1	1	0	0	1	0	0	0				12	56	13	03/2014	44:35.0		03/2014
430979101	S	3062	V08	LNSPD	03/2014	1	1	1	1	1	1	1	1	1	1	1	1	0	1	0	0	0	0				13	64	14	03/2014	34:24.0		03/2014
431059401	S	3471	V06	LNSPD	03/2014	1	1	1	1	1	1	1	1	1	1	1	1	1	1	0	0	1	0	0	0	0	15	75	18	03/2014	28:38.0		03/2014
431132701	S	3156	V08	LNSPD	03/2014	1	1	1	1	1	1	1	1	1	0	1	1	1	1	1	1	0	1	0	1	1	18	72	19	03/2014	31:24.0		03/2014
431147101	S	3966	V04	LNSPD	03/2014	1	1	1	1	1	1	1	1	0	0	1	1	0	1	1	0	0	0				12	60	13	03/2014	20:14.0		03/2014
431311501	S	4082	V04	LNSPD	03/2014	1	1	1	1	0	1	1	1	1	0	1	0	0	0	0							9	67	10	03/2014	29:36.0		03/2014
431375501	S	3442	V06	LNSPD	03/2014	1	1	1	1	0	1	0	0	1	0	1	0	1	1	0	0	0	0				9	65	10	03/2014	52:20.0		03/2014
431401601	S	3323	V04	LNSPD	08/2013	1	1	1	1	1	1	0	1	1	0	0	0										8	70	10	03/2014	22:01.0		03/2014
431464601	S	3131	V04	LNSPD	03/2014	1	1	1	1	1	1	0	1	1	0	1	1	1	0	1	0	0	0				12	72	14	03/2014	30:39.0		03/2014
431525601	S	4020	V06	LNSPD	02/2014	1	1	1	1	1	1	1	1	1	1	1	1	0	0	1	1	0	0	0	1	0	15	62	16	03/2014	45:04.0		03/2014
431540501	S	60045	BL	LNSPD	03/2014	1	1	1	1	1	1	0	1	1	1	1	0	0	0	0							10	72	12	03/2014	55:38.0		03/2014
431550501	S	3185	V04	LNSPD	03/2014	1	1	1	1	1	1	0	1	1	1	1	0	0	0	1	0	0	0				11	55	12	03/2014	48:51.0		03/2014
431600001	S	4112	V04	LNSPD	03/2014	1	1	1	1	1	1	1	1	1	1	1	1	1	1	1	0	1	0	0	0	0	16	54	17	03/2014	16:53.0		03/2014
431619501	S	4139	V04	LNSPD	03/2014	1	1	1	1	1	1	1	0	1	0	0	0										8	81	11	03/2014	28:26.0		03/2014
431731101	S	3800	V08	LNSPD	03/2014	1	1	1	1	1	1	1	1	1	1	1	1	1	1	1	0	1	0	0	0	0	16	43	17	03/2014	05:31.0		03/2014
431835301	S	3119	ST	LNSPD	03/2014	1	1	1	1	1	1	1	0	1	1	0	0	0	0	0							9	66	10	03/2014	43:28.0		03/2014
431945601	S	4113	V04	LNSPD	03/2014	1	1	1	1	1	1	1	0	1	0	0	0										8	34	7	03/2014	16:21.0		03/2014
432034401	S	3970	V04	LNSPD	03/2014	1	1	1	1	1	1	0	0	0													6	67	6	03/2014	22:28.0		03/2014
432204601	S	3581	V06	LNSPD	03/2014	1	1	1	1	1	1	1	1	1	1	0	0	0	1	0	0	0	0				11	54	11	03/2014	35:27.0		03/2014
432216501	S	3207	V08	LNSPD	03/2014	1	1	1	1	1	1	1	1	1	1	1	1	0	0	0							12	61	13	03/2014	12:57.0		03/2014
432226001	S	3160	V08	LNSPD	03/2014	1	1	1	1	1	1	1	1	1	1	0	0	0	0	0							10	82	13	03/2014	25:54.0		03/2014
432357201	S	4033	V04	LNSPD	03/2014	1	1	1	1	0	1	1	1	1	1	0	1	0	0	1	1	0	0	0	1	0	13	50	13	03/2014	59:13.0		03/2014
432430301	S	3312	V06	LNSPD	03/2014	1	1	1	1	1	1	1	1	1	0	1	1	0	0	0							11	80	14	03/2014	13:16.0		03/2014
432540901	S	3417	V08	LNSPD	03/2014	1	1	1	1	1	1	1	1	1	1	1	1	0	1	1	0	0	0				14	59	15	03/2014	39:50.0		03/2014
432808201	S	3818	V06	LNSPD	03/2014	1	1	0	0	0	0																2	74	3	03/2014	16:45.0		03/2014
432886601	S	3915	V04	LNSPD	03/2014	1	1	1	1	1	1	1	1	1	1	0	0	0	0	0							10	53	10	03/2014	54:36.0		03/2014
432918401	S	3532	V06	LNSPD	03/2014	1	1	1	1	1	1	1	0	1	0	0	0										8	63	8	03/2014	28:40.0		03/2014
433035501	S	3773	V06	LNSPD	03/2014	1	1	1	1	1	1	1	1	1	1	0	1	0	0	0							11	52	11	03/2014	00:38.0		03/2014
433045701	S	3793	V04	LNSPD	03/2014	1	1	1	1	1	1	1	1	1	0	0	0										9	68	10	03/2014	00:38.0		03/2014
433060301	S	3794	V04	LNSPD	03/2014	1	1	1	1	1	1	1	1	1	0	0	0										9	71	11	03/2014	00:39.0		03/2014
433072401	S	3770	V06	LNSPD	02/2014	1	1	1	1	1	1	1	1	1	0	0	0										9	56	10	03/2014	00:39.0		03/2014
433092901	S	3132	V04	LNSPD	03/2014	1	1	1	1	1	1	1	1	1	1	0	1	0	0	0							11	50	11	03/2014	26:38.0		03/2014
433095501	S	3482	V04	LNSPD	03/2014	1	1	1	1	1	1	1	1	0	0	0	1	0	0	1	0	0	0				10	54	10	03/2014	38:40.0		03/2014
433109301	S	3173	V06	LNSPD	03/2014	1	1	1	1	1	1	1	1	1	0	0	1	0	0	0							10	64	11	03/2014	46:19.0		03/2014
433120601	S	3621	V06	LNSPD	03/2014	1	1	1	1	1	1	1	1	1	1	0	0	0	0	0							10	55	11	03/2014	56:54.0		03/2014
433147801	S	3600	V08	LNSPD	03/2014	1	1	1	1	1	1	1	1	1	1	1	1	0	0	0							12	58	13	03/2014	46:27.0		03/2014
433160001	S	3622	V06	LNSPD	03/2014	1	1	1	1	1	1	1	0	1	0	0	0										8	64	8	03/2014	46:26.0		03/2014
433169301	S	3624	V06	LNSPD	03/2014	1	1	0	0	1	1	0	1	1	0	1	1	1	0	0	0	0	0				9	63	10	03/2014	46:27.0		03/2014
431947401	S	3573	V06	LNSPD	03/2014	1	1	1	1	1	1	0	1	1	0	0	1	0	0	0							9	54	9	03/2014	15:17.0		03/2014
433199301	S	3708	V04	LNSPD	03/2014	1	1	1	1	1	1	1	1	1	0	0	1	1	1	1	0	0	0				13	72	15	03/2014	43:28.0		03/2014
433248101	S	3455	V08	LNSPD	03/2014	1	1	1	0	0	0																3	70	4	03/2014	24:36.0		03/2014
433300401	S	3559	V08	LNSPD	03/2014	1	1	1	1	1	1	1	1	1	1	0	0	0	1	0	0	0	0				11	41	10	03/2014	11:55.0		03/2014
433358101	S	3916	ST	LNSPD	03/2014	1	1	1	1	1	1	1	1	1	1	1	1	1	0	0	0	0	0				13	70	15	04/2014	43:18.0		04/2014
433376201	S	60059	BL	LNSPD	04/2014	1	1	1	0	1	1	0	0	0													5	70	6	04/2014	56:44.0		04/2014
433521001	S	60060	BL	LNSPD	04/2014	1	1	1	0	1	1	0	0	1	0	0	1	0	0	0							7	65	8	04/2014	56:45.0		04/2014
433536001	S	4021	V06	LNSPD	02/2014	1	1	1	1	1	1	1	1	1	0	1	1	0	0	1	0	0	0				12	74	14	04/2014	50:25.0		04/2014
433594601	S	60036	BL	LNSPD	04/2014	1	1	1	1	1	1	1	1	1	1	1	0	0	0	0							11	70	13	04/2014	28:44.0		04/2014
433694201	S	3969	V04	LNSPD	03/2014	1	1	1	1	1	1	1	0	1	1	0	1	0	0	0							10	81	13	04/2014	22:01.0		04/2014
402482901	S	3320	V04	LNSPD	05/2013	1	1	1	1	1	1	1	1	1	1	1	1	1	0	1	0	0	0				14	56	15	06/2013	52:47.0		04/2014
402513101	S	3319	V04	LNSPD	05/2013	1	1	1	1	1	1	1	1	1	1	1	1	0	0	1	1	0	0	0	0	0	14	54	14	06/2013	12:26.0		04/2014
403857001	S	3318	V04	LNSPD	04/2013	1	1	1	1	1	1	1	1	1	1	0	1	0	0	0							11	65	12	07/2013	58:15.0		04/2014
405655901	S	3313	V04	LNSPD	07/2013	1	1	1	1	0	1	1	1	0	0	0	0										7	70	9	07/2013	41:32.0		04/2014
434014901	S	3819	V06	LNSPD	04/2014	1	1	1	1	1	1	1	1	1	1	1	1	1	1	1	0	0	1	1	1	1	19	54	19	04/2014	17:10.0		04/2014
434157101	S	3446	V06	LNSPD	04/2014	1	1	1	1	0	1	1	1	1	1	1	1	1	0	0	0	0	0				12	77	15	04/2014	45:40.0		04/2014
434227401	S	3838	V04	LNSPD	04/2014	1	1	1	1	1	1	1	1	1	1	1	1	1	0	1	1	0	0	0	0	0	15	61	16	04/2014	27:34.0		04/2014
434322501	S	3470	V06	LNSPD	04/2014	1	1	1	1	1	1	1	1	1	1	0	0	0	0	1	0	0	0				11	59	12	04/2014	04:00.0		04/2014
434423001	S	3871	V04	LNSPD	04/2014	1	1	1	1	1	1	0	1	1	0	0	0										8	57	8	04/2014	17:57.0		04/2014
434581201	S	3086	V04	LNSPD	04/2014	1	1	1	1	0	1	0	1	1	0	0	0										7	57	7	04/2014	34:25.0		04/2014
434582401	S	3087	V04	LNSPD	04/2014	1	1	1	1	1	1	1	1	1	1	1	1	1	0	1	1	0	0	0	0	1	16	57	17	04/2014	17:48.0		04/2014
434584801	S	3865	V06	LNSPD	04/2014	1	0	1	1	0	1	1	1	0	0	0	0										6	78	8	04/2014	17:57.0		04/2014
434630101	S	3373	V04	LNSPD	08/2013	1	1	1	1	1	1	1	1	1	1	1	1	0	1	1	0	0	0				14	62	15	04/2014	34:09.0		04/2014
434633001	S	3914	V04	LNSPD	04/2014	1	1	1	1	1	1	1	1	1	1	0	0	1	0	0	0	0	0				11	58	12	04/2014	43:18.0		04/2014
433730401	S	3566	V06	LNSPD	04/2014	1	1	1	1	1	1	1	1	1	0	1	1	0	0	0							11	51	11	04/2014	13:32.0		04/2014
433893301	S	3251	V08	LNSPD	01/2014	1	1	1	1	1	1	0	1	1	0	0	1	0	0	0							9	62	10	04/2014	58:47.0		04/2014
434708701	S	3709	V04	LNSPD	04/2014	1	1	1	1	1	1	0	0	1	0	0	0										7	69	8	04/2014	03:19.0		04/2014
434715601	S	40591	BL	LNSPD	01/2014	1	1	1	1	1	1	0	1	1	1	0	1	0	0	0							10	62	11	04/2014	53:55.0		04/2014
434719901	S	40593	BL	LNSPD	01/2014	1	1	1	1	1	1	1	1	0	1	0	0	0	1	1	0	0	0				11	54	11	04/2014	54:28.0		04/2014
434728201	S	3389	V04	LNSPD	02/2014	1	1	1	1	1	1	1	1	1	0	0	0										9	72	11	04/2014	26:33.0		04/2014
434730001	S	3386	V04	LNSPD	02/2014	1	1	1	1	1	1	0	0	0													6	72	7	04/2014	37:03.0		04/2014
434744501	S	3061	V08	LNSPD	04/2014	1	1	1	1	1	1	1	0	1	1	1	1	0	1	1	0	0	1	0	1	0	15	56	16	04/2014	34:25.0		04/2014
434751601	S	3387	V04	LNSPD	03/2014	1	1	1	1	1	1	1	1	1	0	0	1	0	0	0							10	57	11	04/2014	37:21.0		04/2014
434783401	S	3383	ST	LNSPD	11/2013	1	1	1	1	1	1	1	1	1	1	1	1	1	0	0	0	0	0				13	49	13	04/2014	36:25.0		04/2014
434928701	S	4086	V04	LNSPD	04/2014	1	1	1	1	1	1	0	1	0	0	0	1	0	0	1	0	0	0				9	74	11	04/2014	29:51.0		04/2014
434944501	S	60057	BL	LNSPD	04/2014	1	1	1	0	1	1	0	0	0													5	61	5	04/2014	56:45.0		04/2014
434980501	S	3415	V08	LNSPD	04/2014	1	1	1	1	1	1	1	0	1	0	0	1	0	0	0							9	64	10	04/2014	39:12.0		04/2014
435014001	S	3318	V06	LNSPD	04/2014	1	1	1	1	1	1	1	1	1	1	0	1	0	0	0							11	66	12	04/2014	58:54.0		04/2014
435020801	S	3385	V04	LNSPD	01/2014	1	1	1	1	1	1	1	1	1	1	0	0	0	0	0							10	52	10	04/2014	24:07.0		04/2014
435087801	S	3060	V08	LNSPD	04/2014	1	1	1	1	1	1	1	0	0	1	0	0	0	0	0							8	78	10	04/2014	34:26.0		04/2014
435156601	S	4035	V04	LNSPD	03/2014	1	1	1	1	1	1	1	1	1	0	0	1	1	0	0	0	0	0				11	61	12	04/2014	02:43.0		04/2014
435358501	S	4136	V04	LNSPD	04/2014	1	1	1	1	1	1	1	1	1	0	0	1	0	0	0							10	56	11	04/2014	36:20.0		04/2014
435362901	S	40594	BL	LNSPD	02/2014	1	1	1	0	1	1	0	0	0													5	69	5	04/2014	55:00.0		04/2014
435369701	S	40595	BL	LNSPD	02/2014	1	1	1	1	1	1	0	1	0	0	1	0	0	0	0							8	46	8	04/2014	55:16.0		04/2014
435411501	S	3089	V04	LNSPD	04/2014	1	1	1	1	1	1	1	1	1	1	1	1	0	1	1	0	1	0	0	0	0	15	57	16	04/2014	34:25.0		04/2014
435487801	S	4034	V04	LNSPD	03/2014	1	1	1	1	1	1	1	1	1	1	1	1	0	1	1	0	1	0	0	0	0	15	55	16	04/2014	00:11.0		04/2014
435543401	S	3175	V06	LNSPD	04/2014	1	1	1	1	1	1	1	1	1	0	0	0										9	59	10	04/2014	46:54.0		04/2014
435547701	S	3620	V06	LNSPD	04/2014	0	1	1	1	1	1	1	1	1	0	0	0										8	71	10	04/2014	46:28.0		04/2014
435554701	S	3972	V04	LNSPD	04/2014	1	1	1	1	1	1	0	1	0	0	0	0										7	66	8	04/2014	24:17.0		04/2014
433473101	S	4085	V04	LNSPD	04/2014	1	1	1	1	1	1	0	1	1	0	1	1	0	0	0							10	67	11	04/2014	29:47.0		04/2014
435639601	S	3224	V06	LNSPD	04/2014	1	1	1	1	1	1	1	0	1	1	0	1	1	0	0	0	0	0				11	86	15	04/2014	12:58.0		04/2014
435648401	S	3654	V08	LNSPD	03/2014	1	1	1	1	1	1	1	1	1	1	1	1	0	0	0							12	50	12	04/2014	53:36.0		04/2014
435663701	S	3666	V04	LNSPD	03/2014	1	1	1	1	1	1	1	1	1	0	0	0										9	53	9	04/2014	53:36.0		04/2014
435718001	S	3445	V06	LNSPD	04/2014	1	1	1	1	1	1	1	1	1	1	1	0	1	0	0	1	1	0	0	0	1	15	50	15	04/2014	22:23.0		04/2014
435751601	S	3088	V04	LNSPD	04/2014	1	1	1	1	1	1	1	1	0	0	1	1	0	0	0							10	56	11	04/2014	34:27.0		04/2014
435777201	S	3225	V06	LNSPD	04/2014	1	1	1	1	1	1	1	0	1	1	0	1	0	0	0							10	71	12	04/2014	12:59.0		04/2014
435866601	S	60046	BL	LNSPD	04/2014	1	1	1	1	1	1	1	1	1	0	0	0										9	73	11	04/2014	56:46.0		04/2014
435985701	S	3664	V04	LNSPD	03/2014	1	1	1	1	1	1	1	0	1	0	0	0										8	62	8	04/2014	53:37.0		04/2014
436084201	S	4114	V04	LNSPD	04/2014	1	1	1	0	1	0	0	0	0													4	67	4	04/2014	50:34.0		04/2014
436161901	S	3852	V08	LNSPD	04/2014	1	1	1	0	1	1	1	1	1	0	0	1	1	0	0	0	0	0				10	79	13	04/2014	17:58.0		04/2014
436265101	S	13424	BL	LNSPD	04/2014	1	1	1	1	1	1	1	1	0	0	1	1	1	0	0	0	0	0				11	75	14	04/2014	20:45.0		04/2014
436338501	S	3593	V04	LNSPD	04/2014	1	1	1	1	1	1	1	1	1	1	1	1	0	0	0							12	56	13	04/2014	40:20.0		04/2014
436385601	S	3107	V08	LNSPD	04/2014	1	1	1	1	1	0	1	0	1	0	0	1	0	0	0							8	72	10	04/2014	27:09.0		04/2014
436398001	S	3105	V08	LNSPD	04/2014	1	1	1	1	1	1	1	1	1	0	0	1	0	0	0							10	71	12	04/2014	14:45.0		04/2014
436424101	S	4117	V04	LNSPD	04/2014	1	1	1	1	1	1	1	0	1	0	0	0										8	60	8	04/2014	13:25.0		04/2014
436465601	S	3234	ST	LNSPD	04/2014	1	1	1	1	1	1	1	1	1	0	0	0										9	70	11	04/2014	12:59.0		04/2014
436468401	S	3106	V08	LNSPD	04/2014	1	1	1	1	1	1	0	1	1	0	0	0										8	73	10	04/2014	29:35.0		04/2014
436511501	S	60003	BL	LNSPD	04/2014	1	1	1	1	1	1	1	1	1	1	0	1	1	1	1	1	0	0	0	1	0	16	70	18	04/2014	12:59.0		04/2014
436558301	S	4116	V04	LNSPD	04/2014	1	1	1	1	1	1	1	1	1	1	0	1	1	0	1	0	1	0	0	1	1	16	65	17	04/2014	14:01.0		04/2014
436600401	S	3226	V06	LNSPD	04/2014	1	1	1	1	1	1	0	1	1	1	1	1	1	0	0	0	1	1	0	1	1	16	35	17	04/2014	19:15.0		04/2014
436628001	S	3659	V06	LNSPD	03/2014	1	1	1	1	1	1	1	1	0	0	0	1	1	0	1	0	0	0				11	73	13	04/2014	20:37.0		04/2014
436682101	S	3668	V04	LNSPD	04/2014	1	1	1	0	1	1	1	0	1	1	0	1	0	0	0							9	76	12	04/2014	25:17.0		04/2014
436709101	S	3660	V06	LNSPD	04/2014	1	1	1	0	1	1	0	0	0													5	78	7	04/2014	40:48.0		04/2014
436759601	S	16785	BL	LNSPD	04/2014	1	1	1	1	1	1	1	1	1	1	0	0	0	0	0							10	81	13	04/2014	44:00.0		04/2014
436805401	S	3027	V04	LNSPD	03/2014	1	1	1	1	1	1	1	1	1	0	0	1	0	0	1	0	0	0				11	70	13	04/2014	25:41.0		04/2014
436812601	S	3419	V08	LNSPD	04/2014	1	1	1	1	1	1	1	0	1	0	1	0	0	0	0							9	70	11	04/2014	45:37.0		04/2014
436824001	S	3174	V06	LNSPD	04/2014	1	1	1	1	1	1	1	1	1	1	1	1	0	1	1	0	0	0				14	52	14	04/2014	46:36.0		04/2014
436920001	S	4038	V04	LNSPD	04/2014	1	1	1	1	1	1	1	1	1	1	1	0	0	0	0							11	71	13	05/2014	05:20.0		05/2014
436955201	S	4037	V04	LNSPD	04/2014	1	1	1	1	1	1	1	1	1	1	1	1	1	1	0	1	0	0	0	1	0	16	53	17	05/2014	04:39.0		05/2014
437199801	S	3634	V04	LNSPD	04/2014	1	1	1	1	1	1	1	1	1	1	1	1	1	1	0	1	1	0	0	1	1	18	44	19	05/2014	46:28.0		05/2014
437257801	S	4051	V06	LNSPD	05/2014	1	1	1	0	1	1	0	1	1	0	0	1	0	0	0							8	54	8	05/2014	25:53.0		05/2014
437264701	S	3418	V08	LNSPD	05/2014	1	1	1	1	1	1	1	1	1	0	1	1	0	0	0							11	57	12	05/2014	41:40.0		05/2014
437346001	S	3448	V06	LNSPD	05/2014	1	1	1	1	1	1	1	1	1	0	1	1	1	0	0	0	0	0				12	58	13	05/2014	21:37.0		05/2014
437644901	S	3229	V06	LNSPD	05/2014	1	1	1	1	1	1	1	1	1	0	1	1	0	0	0							11	74	13	05/2014	13:00.0		05/2014
437772901	S	3861	V06	LNSPD	04/2014	1	0	1	1	1	1	1	1	1	0	0	0										8	71	10	05/2014	17:58.0		05/2014
437825401	S	3637	V04	LNSPD	04/2014	1	1	1	1	1	1	1	0	0	0	0	1	0	0	0							8	58	8	05/2014	46:29.0		05/2014
438258401	S	60063	BL	LNSPD	05/2014	1	1	1	1	1	0	0	0	0													5	71	6	05/2014	49:21.0		05/2014
438299901	S	3078	V06	LNSPD	05/2014	1	1	1	1	1	1	1	1	1	0	0	1	0	0	1	0	0	0				11	62	12	05/2014	34:28.0		05/2014
438332501	S	3853	V08	LNSPD	05/2014	1	1	1	1	1	1	1	1	1	1	1	1	1	1	1	0	1	1	0	0	0	17	49	18	05/2014	21:30.0		05/2014
438527501	S	3710	V04	LNSPD	05/2014	1	1	1	1	1	1	1	1	1	1	1	1	0	1	1	0	0	0				14	56	15	05/2014	38:16.0		05/2014
438552501	S	40451	BL	LNSPD	05/2014	1	1	1	1	1	1	1	1	1	1	1	1	0	1	0	1	0	0	0	0	1	15	54	15	05/2014	24:55.0		05/2014
438771801	S	3902	V06	LNSPD	05/2014	1	1	1	1	1	1	1	0	0	0	0	0										7	80	10	05/2014	43:19.0		05/2014
438869501	S	3134	V04	LNSPD	05/2014	1	1	1	1	1	1	1	1	1	0	1	1	1	0	1	0	0	0				13	39	13	05/2014	32:48.0		05/2014
438957701	S	3460	V08	LNSPD	05/2014	1	1	1	1	1	1	1	1	1	0	0	0										9	73	11	05/2014	00:20.0		05/2014
438965801	S	3592	V04	LNSPD	05/2014	1	1	1	1	1	1	1	1	1	0	1	1	0	0	0							11	63	12	05/2014	40:09.0		05/2014
438979201	S	3189	V04	LNSPD	05/2014	1	1	1	1	1	1	1	1	1	0	0	0										9	71	11	05/2014	49:17.0		05/2014
439014201	S	3589	ST	LNSPD	05/2014	1	1	1	1	1	1	0	1	0	0	0	0										7	76	9	05/2014	52:08.0		05/2014
439037201	S	3851	V08	LNSPD	05/2014	1	1	1	1	1	1	1	1	1	0	1	1	1	1	0	0	0	0				13	57	14	05/2014	17:59.0		05/2014
439038401	S	3854	V08	LNSPD	05/2014	1	1	1	1	1	1	1	1	1	1	1	1	0	1	1	0	0	0				14	33	14	05/2014	23:52.0		05/2014
439181401	S	4023	V06	LNSPD	05/2014	1	1	1	1	1	1	1	1	1	0	1	1	1	0	0	0	0	0				12	65	13	05/2014	52:03.0		05/2014
439269101	S	3850	V08	LNSPD	05/2014	1	1	0	1	1	1	1	1	1	0	0	0										8	53	8	05/2014	30:59.0		05/2014
439312701	S	3188	V04	LNSPD	05/2014	1	1	1	1	1	1	1	1	1	0	0	0										9	71	11	05/2014	31:06.0		05/2014
439338601	S	4121	V04	LNSPD	03/2014	1	1	1	1	1	1	1	1	1	1	0	0	1	0	0	0	0	0				11	66	12	05/2014	55:40.0		05/2014
439417901	S	4126	V04	LNSPD	04/2014	1	1	1	1	1	1	1	1	1	0	0	0										9	56	10	05/2014	08:55.0		05/2014
439531501	S	3064	V08	LNSPD	05/2014	1	1	1	1	1	1	0	0	1	0	0	0										7	63	7	05/2014	34:28.0		05/2014
436842201	S	3002	V08	LNSPD	03/2014	1	1	1	1	1	1	1	1	1	1	1	0	1	0	0	0	0	0				12	70	14	04/2014	33:47.0		05/2014
437132801	S	3000	V08	LNSPD	03/2014	1	1	1	1	1	1	1	1	1	1	0	1	0	1	1	0	0	0				13	72	15	05/2014	02:22.0		05/2014
437150801	S	3016	V06	LNSPD	03/2014	1	1	1	1	1	1	0	0	1	0	0	0										7	59	7	05/2014	25:41.0		05/2014
439652301	S	3459	V08	LNSPD	05/2014	1	1	1	1	1	1	1	1	1	1	0	1	0	0	1	1	0	0	0	0	0	13	54	13	05/2014	59:43.0		05/2014
439689201	S	3821	V06	LNSPD	05/2014	1	1	1	1	1	1	1	1	1	1	1	1	1	1	1	0	0	0				15	68	16	05/2014	17:46.0		05/2014
439690801	S	3457	V08	LNSPD	05/2014	1	1	1	1	1	1	1	1	1	0	1	1	1	0	0	0	0	0				12	66	13	05/2014	25:12.0		05/2014
439709501	S	3458	V08	LNSPD	05/2014	1	1	1	1	1	1	1	1	1	1	1	0	0	0	0							11	63	12	05/2014	59:24.0		05/2014
439737301	S	3900	V06	LNSPD	05/2014	1	1	1	1	1	1	0	1	1	1	0	1	0	0	0							10	73	12	05/2014	32:19.0		05/2014
439746101	S	3820	V06	LNSPD	05/2014	1	1	1	1	1	1	1	1	1	0	0	0										9	78	12	05/2014	42:04.0		05/2014
439786301	S	60095	BL	LNSPD	05/2014	1	1	1	1	1	1	1	1	1	0	0	1	0	1	1	0	0	0				12	73	14	05/2014	56:46.0		05/2014
439954801	S	3170	V06	LNSPD	04/2014	1	1	1	1	1	1	1	1	1	1	0	1	1	0	1	0	0	0				13	62	14	05/2014	29:04.0		05/2014
440011301	S	40553	BL	LNSPD	05/2014	1	1	1	1	1	1	0	1	1	1	0	1	0	0	0							10	68	11	05/2014	07:42.0		05/2014
440057501	S	60065	BL	LNSPD	05/2014	1	1	1	1	0	1	0	0	0													5	65	5	05/2014	56:46.0		05/2014
440147101	S	3254	V08	LNSPD	05/2014	1	1	1	1	1	1	1	1	1	1	0	1	1	0	0	0	0	0				12	54	12	05/2014	54:13.0		05/2014
440179401	S	3227	ST	LNSPD	05/2014	1	1	1	1	1	1	1	1	1	1	1	1	1	0	0	0	0	0				13	52	13	05/2014	13:01.0		05/2014
440180601	S	4118	V04	LNSPD	05/2014	1	1	1	1	1	1	1	1	1	0	0	1	1	0	0	0	0	0				11	69	12	05/2014	12:25.0		05/2014
440449901	S	3822	V06	LNSPD	05/2014	1	1	1	1	1	1	1	0	1	0	1	0	0	0	0							9	57	10	05/2014	18:38.0		05/2014
440535801	S	3260	V08	LNSPD	05/2014	1	1	1	1	1	1	1	0	1	0	1	1	0	0	0							10	66	11	05/2014	59:39.0		05/2014
440579101	S	3067	V08	LNSPD	05/2014	1	1	1	1	1	1	1	1	1	1	0	0	0	0	0							10	76	13	05/2014	41:30.0		05/2014
440948201	S	41381	BL	LNSPD	06/2014	1	1	1	1	1	1	1	1	1	0	1	0	0	0	0							10	60	11	06/2014	07:03.0		06/2014
441183501	S	3237	V04	LNSPD	05/2014	1	1	1	1	1	1	1	1	1	0	1	1	0	1	0	0	0	0				12	71	14	06/2014	13:01.0		06/2014
441234401	S	3066	V08	LNSPD	06/2014	1	1	1	1	1	1	1	1	1	1	1	0	0	0	1	0	0	0				12	66	13	06/2014	28:45.0		06/2014
441380501	S	3917	V04	LNSPD	05/2014	1	1	1	1	1	1	0	0	0													6	70	7	06/2014	54:47.0		06/2014
441534301	S	60004	BL	LNSPD	06/2014	1	1	1	1	1	1	0	1	1	0	1	1	0	0	0							10	70	12	06/2014	44:56.0		06/2014
441694701	S	40587	BL	LNSPD	06/2014	1	1	1	1	1	1	1	1	1	0	1	1	0	0	1	0	0	0				12	64	13	06/2014	07:43.0		06/2014
441746501	S	3420	V08	LNSPD	06/2014	1	1	1	1	1	1	1	1	1	1	0	1	0	0	0							11	53	11	06/2014	20:42.0		06/2014
441900701	S	3956	V06	LNSPD	06/2014	1	1	1	1	1	1	1	1	1	0	0	0										9	65	10	06/2014	11:18.0		06/2014
442081501	S	60044	BL	LNSPD	06/2014	1	1	1	1	1	1	1	1	1	1	1	1	1	1	1	0	1	1	0	0	0	17	73	19	06/2014	29:19.0		06/2014
442112201	S	3771	V06	LNSPD	04/2014	1	1	1	0	1	1	1	1	0	0	1	1	0	0	0							9	76	12	06/2014	52:42.0		06/2014
442126901	S	3775	V06	LNSPD	05/2014	1	1	1	1	1	1	1	1	1	0	1	1	0	0	1	0	0	0				12	64	13	06/2014	00:41.0		06/2014
442223101	S	4092	V06	LNSPD	06/2014	1	1	1	1	1	1	1	0	1	0	0	0										8	78	10	06/2014	40:41.0		06/2014
442340101	S	3191	V04	LNSPD	05/2014	1	1	1	1	1	1	1	1	1	1	1	1	0	0	1	0	0	0				13	67	14	06/2014	49:46.0		06/2014
442394301	S	3779	V06	LNSPD	05/2014	1	1	1	1	1	1	1	1	1	0	1	1	0	0	0							11	57	12	06/2014	05:43.0		06/2014
442400401	S	3778	V06	LNSPD	05/2014	1	1	1	1	1	1	0	1	1	0	1	0	0	0	0							9	53	9	06/2014	00:26.0		06/2014
442408901	S	3776	V06	LNSPD	05/2014	1	1	1	1	1	1	0	1	0	0	0	0										7	64	7	06/2014	00:41.0		06/2014
442450801	S	3763	V04	LNSPD	02/2013	1	1	1	1	1	1	1	1	1	0	0	0										9	60	10	06/2014	36:10.0		02/2013
442526501	S	3108	V08	LNSPD	05/2014	1	1	1	1	1	1	1	1	1	0	0	0										9	52	9	06/2014	07:05.0		06/2014
442684701	S	3109	V08	LNSPD	05/2014	1	1	1	1	1	1	1	0	1	0	0	1	1	0	0	0	0	0				10	55	11	06/2014	29:46.0		06/2014
442715601	S	3120	V06	LNSPD	05/2014	1	1	1	1	1	1	1	1	1	1	1	1	0	1	0	0	0	0				13	51	13	06/2014	49:00.0		06/2014
440046201	S	3564	V08	LNSPD	05/2014	1	1	1	1	1	1	1	1	1	0	1	1	0	1	0	0	0	0				12	72	14	05/2014	12:58.0		06/2014
440677901	S	3795	V04	LNSPD	04/2014	1	1	1	1	1	1	0	1	1	0	0	0										8	74	10	05/2014	00:40.0		06/2014
443215901	S	3392	V04	LNSPD	05/2014	1	1	1	1	1	1	1	1	1	1	0	0	0	0	1	0	0	0				11	51	11	06/2014	38:30.0		06/2014
443485901	S	3079	V06	LNSPD	06/2014	1	1	1	1	1	1	1	0	0	0	0	0										7	70	9	06/2014	34:29.0		06/2014
443586501	S	3711	V04	LNSPD	06/2014	1	1	1	1	1	1	1	1	1	0	0	0										9	38	8	06/2014	03:24.0		06/2014
443598201	S	3901	V06	LNSPD	05/2014	1	1	1	1	1	1	1	0	1	0	0	0										8	70	10	06/2014	43:19.0		06/2014
443631201	S	3378	V06	LNSPD	06/2014	1	1	1	1	1	1	1	1	1	1	1	0	0	0	0							11	49	11	06/2014	35:26.0		06/2014
443685701	S	3357	V08	LNSPD	06/2014	1	1	1	1	1	1	1	1	1	1	0	1	0	0	0							11	47	11	06/2014	23:15.0		06/2014
443713501	S	3350	V08	LNSPD	04/2014	1	1	1	1	1	1	1	1	1	1	1	0	1	1	1	1	0	1	0	0	0	16	81	19	06/2014	24:48.0		06/2014
443775501	S	3350	V06	LNSPD	03/2013	1	1	1	1	1	1	1	1	1	1	1	1	1	0	1	1	0	1	0	0	0	16	80	19	06/2014	24:48.0		06/2014
444332001	S	3123	V06	LNSPD	05/2014	1	1	1	1	1	1	1	1	1	1	0	1	0	0	0							11	71	13	06/2014	31:31.0		06/2014
444389101	S	3112	V08	LNSPD	05/2014	1	1	1	1	1	1	1	1	1	0	1	0	0	0	0							10	65	11	06/2014	13:01.0		06/2014
444414001	S	14331	BL	LNSPD	06/2014	1	1	1	1	1	1	1	1	1	1	0	1	0	0	1	0	0	0				12	62	13	06/2014	34:29.0		06/2014
444500101	S	3111	V08	LNSPD	05/2014	1	1	1	1	0	0	1	0	0	0	0	0										5	67	5	06/2014	32:32.0		06/2014
444534501	S	3110	V08	LNSPD	06/2014	1	1	1	1	1	1	1	1	1	1	1	1	1	0	0	0	0	0				13	65	14	06/2014	05:28.0		06/2014
441973801	S	3582	V06	LNSPD	06/2014	1	1	1	1	1	1	1	1	1	1	1	1	0	0	0							12	65	13	06/2014	35:36.0		06/2014
444891701	S	40585	BL	LNSPD	06/2014	1	1	1	1	1	1	1	1	1	1	0	1	0	0	0							11	52	11	06/2014	08:42.0		06/2014
445043101	S	3124	V06	LNSPD	05/2014	1	1	1	1	1	1	1	1	0	0	1	0	0	0	0							9	59	10	06/2014	57:30.0		06/2014
445175901	S	3114	V08	LNSPD	06/2014	1	1	1	1	1	1	0	1	0	0	0	0										7	66	8	06/2014	15:59.0		06/2014
445246401	S	3609	V08	LNSPD	05/2014	1	1	1	1	1	1	1	0	0	0	0	0										7	71	9	06/2014	46:29.0		06/2014
445309901	S	60043	BL	LNSPD	06/2014	1	1	1	1	1	1	1	1	1	1	0	1	0	1	0	0	0	0				12	68	13	06/2014	32:54.0		06/2014
445341401	S	3461	V08	LNSPD	06/2014	1	1	1	1	1	1	1	1	1	0	0	0										9	65	10	06/2014	00:50.0		06/2014
445385801	S	3422	V08	LNSPD	06/2014	1	1	1	1	1	1	1	1	1	0	1	1	0	1	1	0	0	0				13	60	14	06/2014	46:14.0		06/2014
445612201	S	40694	BL	LNSPD	06/2014	1	1	1	1	1	1	1	1	0	1	0	0	0	0	0							9	70	11	06/2014	21:24.0		06/2014
445809101	S	40693	BL	LNSPD	06/2014	1	1	1	1	1	1	0	0	0													6	71	7	06/2014	21:25.0		06/2014
445885001	S	4054	V06	LNSPD	06/2014	1	1	1	1	1	1	1	1	1	0	1	1	0	0	0							11	64	12	06/2014	28:35.0		06/2014
445911401	S	3424	V08	LNSPD	06/2014	1	1	1	1	1	1	1	1	1	1	1	1	1	0	1	1	1	1	0	0	0	17	67	18	06/2014	47:20.0		06/2014
445964801	S	3423	V08	LNSPD	06/2014	1	1	1	1	1	1	0	1	1	0	0	0										8	72	10	06/2014	46:49.0		06/2014
446046101	S	40555	BL	LNSPD	06/2014	1	1	1	1	1	1	1	0	0	1	0	0	0	0	1	0	0	0				9	57	10	06/2014	08:42.0		06/2014
446124801	S	3607	V08	LNSPD	05/2014	1	1	1	1	1	1	0	1	1	0	0	0										8	58	8	06/2014	46:29.0		06/2014
446143101	S	3604	V08	LNSPD	05/2014	1	1	1	1	1	1	1	1	1	1	1	1	0	0	0							12	72	14	06/2014	46:29.0		06/2014
446192501	S	3957	V06	LNSPD	06/2014	1	1	1	1	1	1	1	0	1	0	1	1	0	0	0							10	70	12	06/2014	18:14.0		06/2014
446194101	S	3190	V04	LNSPD	05/2014	1	1	1	1	1	1	1	1	1	1	1	1	1	1	0	0	0	0				14	83	17	06/2014	49:31.0		06/2014
446204001	S	3176	V06	LNSPD	05/2014	1	1	1	1	1	1	1	1	1	1	1	1	1	1	1	0	0	0				15	63	16	06/2014	47:10.0		06/2014
446288301	S	3165	V08	LNSPD	06/2014	1	1	1	1	1	1	1	1	1	0	0	0										9	61	10	06/2014	45:03.0		06/2014
446298801	S	3178	V06	LNSPD	06/2014	1	1	1	1	1	1	0	0	1	0	0	1	0	0	0							8	73	10	06/2014	29:05.0		06/2014
446303701	S	3823	V06	LNSPD	06/2014	1	1	1	1	1	1	1	1	1	1	1	1	0	0	1	0	0	0				13	59	14	06/2014	20:30.0		06/2014
446323301	S	40692	BL	LNSPD	06/2014	1	1	1	1	1	1	1	1	1	1	1	1	0	1	1	0	0	1	0	0	0	15	64	16	06/2014	21:26.0		06/2014
446325101	S	40691	BL	LNSPD	06/2014	1	1	1	1	1	1	1	1	0	1	0	1	0	0	0							10	74	12	06/2014	21:26.0		06/2014
446500801	S	3284	V04	LNSPD	06/2014	1	1	1	0	1	1	0	1	1	1	0	1	0	0	0							9	65	10	06/2014	51:07.0		05/2014
446525301	S	3264	V08	LNSPD	06/2014	1	1	1	1	1	1	1	1	1	1	0	0	0	0	1	0	0	0				11	63	12	06/2014	59:50.0		06/2014
446531901	S	3281	V06	LNSPD	06/2014	1	1	1	1	1	1	1	1	1	0	0	0										9	59	10	06/2014	32:53.0		06/2014
446538301	S	3268	V08	LNSPD	06/2014	1	1	1	0	0	1	1	1	1	0	0	1	1	0	0	0						9	64	10	06/2014	32:12.0		06/2014
446555701	S	3701	V06	LNSPD	06/2014	1	1	1	1	1	1	1	1	1	1	1	1	1	0	1	1	0	0	0	0	0	15	48	15	07/2014	03:11.0		07/2014
446621201	S	3421	V08	LNSPD	07/2014	1	1	1	1	1	1	1	1	1	1	0	1	0	1	1	0	0	0				13	42	13	07/2014	54:52.0		07/2014
446693201	S	3205	V08	LNSPD	06/2014	1	1	1	1	1	1	1	1	0	0	1	1	0	0	1	0	0	0				11	75	14	07/2014	13:02.0		07/2014
446743701	S	41400	BL	LNSPD	07/2014	1	1	1	1	0	0	0	0	0													4	49	4	07/2014	08:44.0		07/2014
446776201	S	3390	V04	LNSPD	06/2014	1	1	1	1	1	1	1	1	1	0	0	1	0	0	0							10	67	11	07/2014	51:54.0		07/2014
446782201	S	3028	V04	LNSPD	06/2014	1	1	1	1	1	1	0	1	1	0	0	0										8	76	10	07/2014	25:41.0		07/2014
446835801	S	3565	V08	LNSPD	06/2014	1	1	1	1	0	1	1	1	1	0	1	0	1	0	0	0	0	0				10	57	11	07/2014	13:17.0		07/2014
446952901	S	3472	V06	LNSPD	06/2014	1	1	1	1	1	1	1	1	1	1	1	1	1	0	1	0	0	1	0	0	0	15	63	16	07/2014	04:20.0		07/2014
443748301	S	3280	V06	LNSPD	05/2014	1	1	1	1	1	1	1	1	0	0	1	1	0	0	0							10	50	10	06/2014	01:30.0		06/2014
447031901	S	3802	V08	LNSPD	07/2014	1	1	1	0	0	0																3	73	4	07/2014	21:21.0		07/2014
447139501	S	4055	V06	LNSPD	07/2014	1	1	1	1	1	1	1	0	0	0	0	0										7	71	9	07/2014	31:30.0		07/2014
447196801	S	3702	V06	LNSPD	06/2014	1	1	1	0	0	1	0	0	0													4	73	5	07/2014	03:15.0		07/2014
447429701	S	41401	BL	LNSPD	07/2014	1	1	1	1	1	1	1	1	1	1	1	1	1	1	1	0	1	1	0	1	0	18	38	19	07/2014	08:43.0		07/2014
447677501	S	3400	V10	LNSPD	07/2014	1	1	1	1	1	1	1	0	0	0	0	0										7	43	6	07/2014	40:05.0		07/2014
447771201	S	3855	V08	LNSPD	06/2014	1	1	1	1	1	0	0	1	1	1	0	0	0	0	0							8	51	8	07/2014	17:59.0		07/2014
447798301	S	3585	V06	LNSPD	07/2014	1	1	1	1	1	1	1	1	1	1	0	1	0	1	1	0	0	0				13	51	13	07/2014	36:11.0		07/2014
447815701	S	50110	BL	LNSPD	06/2014	1	1	1	1	1	1	1	0	1	1	1	1	0	1	1	0	0	1	0	0	1	15	56	16	07/2014	56:29.0		07/2014
447863601	S	3614	V08	LNSPD	06/2014	1	1	1	1	1	1	1	0	1	0	1	1	0	0	0							10	65	11	07/2014	46:30.0		07/2014
447898701	S	3613	V08	LNSPD	06/2014	1	1	1	1	1	1	1	1	1	1	1	1	1	0	1	0	1	0	0	0	0	15	58	16	07/2014	46:30.0		07/2014
437229901	S	40560	BL	LNSPD	04/2014	1	1	1	1	1	1	1	1	0	1	1	0	0	0	0							10	66	11	05/2014	06:03.0		07/2014
442075301	S	40586	BL	LNSPD	06/2014	1	1	1	1	1	1	1	1	1	1	0	1	0	0	0							11	38	10	06/2014	04:36.0		07/2014
447911401	S	4090	V06	LNSPD	07/2014	1	1	1	1	1	1	1	1	1	1	0	1	0	0	0							11	59	12	07/2014	32:57.0		07/2014
447985301	S	3777	V06	LNSPD	06/2014	1	0	1	1	1	1	1	1	1	0	0	0										8	64	8	07/2014	00:42.0		07/2014
447992101	S	3780	V06	LNSPD	06/2014	1	1	1	1	1	1	1	1	1	0	0	1	0	1	0	0	0	0				11	72	13	07/2014	00:42.0		07/2014
447998001	S	3781	V06	LNSPD	06/2014	1	1	1	1	1	1	1	0	1	0	0	0										8	74	10	07/2014	00:42.0		07/2014
448182301	S	3401	V10	LNSPD	07/2014	1	1	1	1	1	1	1	1	1	0	1	1	0	0	1	0	0	0				12	60	13	07/2014	40:27.0		07/2014
448249901	S	3068	V08	LNSPD	07/2014	1	1	1	1	1	1	1	1	1	1	1	1	1	1	1	0	0	0				15	73	17	07/2014	34:31.0		07/2014
448295401	S	3700	V06	LNSPD	07/2014	1	1	1	0	0	0																3	64	3	07/2014	43:48.0		07/2014
448337001	S	4001	V08	LNSPD	07/2014	1	1	1	1	1	1	0	1	1	0	0	0										8	52	8	07/2014	37:26.0		07/2014
448353101	S	4059	V06	LNSPD	07/2014	1	1	1	1	1	1	1	1	1	0	1	0	0	1	1	0	0	1	0	0	0	13	48	13	07/2014	32:43.0		07/2014
448484101	S	41382	BL	LNSPD	07/2014	1	1	1	1	1	1	1	1	0	1	0	1	0	1	0	0	0	0				11	59	12	07/2014	09:02.0		07/2014
448536401	S	3515	V08	LNSPD	07/2014	1	1	1	1	1	1	0	1	1	0	0	1	0	0	0							9	76	12	07/2014	24:21.0		07/2014
448657301	S	3004	V08	LNSPD	04/2014	1	1	1	1	1	1	1	1	1	1	1	1	0	0	1	0	0	0				13	62	14	07/2014	25:42.0		07/2014
448681901	S	3003	V08	LNSPD	04/2014	1	1	1	1	1	1	0	1	1	0	0	0										8	59	8	07/2014	06:27.0		07/2014
448718301	S	3001	V08	LNSPD	04/2014	1	1	1	1	1	1	1	1	1	1	1	1	1	0	1	0	0	0				14	68	15	07/2014	04:34.0		07/2014
426044401	S	65000	BL	LNSPD	09/2013	1	1	1	1	1	1	1	1	1	0	1	0	0	0	0							10	80	13	01/2014	27:44.0		07/2014
439886201	S	40916	BL	LNSPD	05/2014	1	1	1	1	1	1	1	0	1	1	0	0	0	0	1	0	0	0				10	77	13	05/2014	27:56.0		07/2014
446399001	S	65004	BL	LNSPD	11/2013	1	1	1	1	1	1	0	1	1	0	1	1	0	0	0							10	69	11	06/2014	27:57.0		07/2014
446439701	S	40800	BL	LNSPD	03/2014	1	1	1	1	1	1	1	1	1	0	1	1	0	0	0							11	78	14	06/2014	45:24.0		07/2014
449165201	S	3125	V06	LNSPD	07/2014	1	1	1	1	1	1	1	1	1	1	0	1	1	1	0	1	0	0	0	0	0	14	48	14	07/2014	06:21.0		07/2014
449182401	S	3276	V06	LNSPD	07/2014	1	1	1	1	1	1	1	1	1	0	0	0										9	57	10	07/2014	32:39.0		07/2014
449245901	S	3252	V08	LNSPD	06/2014	1	1	1	1	1	1	1	1	1	1	1	1	0	0	0							12	50	12	07/2014	59:25.0		07/2014
449290801	S	91097	BL	LNSPD	07/2014	1	1	1	1	1	1	1	1	1	0	1	0	0	0	1	0	0	0				11	67	12	07/2014	24:05.0		07/2014
449298601	S	40755	BL	LNSPD	07/2014	1	1	1	1	0	1	0	0	0													5	54	5	07/2014	23:00.0		07/2014
449301401	S	60048	BL	LNSPD	07/2014	1	1	1	1	1	1	0	0	1	0	0	0										7	74	9	07/2014	34:06.0		07/2014
449310701	S	60107	BL	LNSPD	07/2014	1	1	1	1	1	1	0	1	1	0	0	0										8	67	9	07/2014	56:49.0		07/2014
449312101	S	3279	V06	LNSPD	07/2014	1	1	1	0	1	1	0	0	0													5	65	5	07/2014	53:54.0		07/2014
449342401	S	3014	V06	LNSPD	05/2014	1	1	1	1	1	1	1	1	1	0	0	0										9	69	10	07/2014	55:30.0		07/2014
449353401	S	60109	BL	LNSPD	07/2014	1	1	1	1	1	1	0	1	0	0	0	1	0	0	0							8	71	10	07/2014	56:50.0		07/2014
449471501	S	41399	BL	LNSPD	07/2014	1	1	1	1	1	0	1	1	1	0	0	1	0	0	0							9	48	9	07/2014	10:00.0		07/2014
449480501	S	60101	BL	LNSPD	07/2014	1	1	1	1	1	1	1	1	0	0	0	0										8	67	9	07/2014	56:50.0		07/2014
449547001	S	3305	V08	LNSPD	07/2014	1	1	1	1	1	1	1	1	1	0	1	0	0	0	0							10	67	11	07/2014	28:45.0		07/2014
436409001	S	3277	V06	LNSPD	04/2014	1	1	1	1	1	1	1	1	1	0	1	1	0	0	0							11	68	12	04/2014	00:38.0		07/2014
448376601	S	40754	BL	LNSPD	07/2014	1	1	1	1	1	1	0	1	1	0	0	0										8	55	8	07/2014	19:09.0		07/2014
449705401	S	3320	V06	LNSPD	07/2014	1	1	1	1	1	1	1	1	1	1	1	1	0	0	1	0	1	0	0	0	0	14	58	15	07/2014	53:20.0		07/2014
449797201	S	3404	V10	LNSPD	07/2014	1	1	1	1	1	1	1	1	1	1	1	1	1	0	0	0	1	1	1	0	1	17	59	18	07/2014	41:44.0		07/2014
449844301	S	4056	V06	LNSPD	07/2014	1	1	1	1	1	1	1	0	1	0	0	0										8	66	9	07/2014	32:00.0		07/2014
449931301	S	3332	V04	LNSPD	06/2014	1	1	1	1	1	1	0	1	1	0	1	0	0	0	0							9	75	12	07/2014	09:24.0		07/2014
449974801	S	4053	V06	LNSPD	07/2014	1	1	1	1	1	1	1	1	1	1	1	1	1	1	0	0	0	0				14	50	14	07/2014	27:19.0		07/2014
450125901	S	3333	V04	LNSPD	05/2014	1	1	1	1	1	1	1	1	1	0	0	0										9	67	10	07/2014	15:12.0		07/2014
450218601	S	3428	V08	LNSPD	07/2014	1	1	1	1	1	1	0	1	1	0	0	1	0	1	0	0	0	0				10	61	11	07/2014	53:53.0		07/2014
450237201	S	3537	V06	LNSPD	07/2014	1	1	1	1	1	1	1	1	1	1	0	1	0	1	1	0	0	0				13	44	13	07/2014	29:39.0		07/2014
450295201	S	3029	V04	LNSPD	07/2014	1	1	1	1	0	1	1	0	1	0	1	1	0	0	0							9	67	10	07/2014	25:42.0		07/2014
450393301	S	3228	V06	LNSPD	07/2014	1	1	1	1	1	1	1	0	1	0	0	1	0	0	0							9	69	10	07/2014	13:03.0		07/2014
450508701	S	3616	V06	LNSPD	04/2014	1	1	1	1	0	1	0	0	0													5	80	8	07/2014	46:30.0		07/2014
450617401	S	3212	V08	LNSPD	07/2014	1	1	1	1	1	1	1	1	1	0	1	1	0	0	0							11	59	12	08/2014	47:12.0		08/2014
450171001	S	3570	V08	LNSPD	07/2014	1	1	1	1	1	1	1	1	1	1	1	1	1	0	0	0	0	0				13	75	16	07/2014	14:25.0		07/2014
450686201	S	4094	V06	LNSPD	07/2014	1	1	1	1	1	1	0	0	0													6	79	8	08/2014	35:54.0		08/2014
450722601	S	3805	V08	LNSPD	07/2014	1	1	1	1	1	1	1	1	1	0	0	1	0	0	0							10	59	11	08/2014	42:21.0		08/2014
450723001	S	3804	V08	LNSPD	07/2014	1	1	1	1	1	1	1	1	1	1	0	1	0	0	0							11	63	12	08/2014	06:37.0		08/2014
450779601	S	3429	V08	LNSPD	07/2014	1	1	1	1	1	1	0	0	0													6	68	6	08/2014	54:43.0		08/2014
450787101	S	4122	V04	LNSPD	03/2014	1	1	1	1	1	1	1	0	1	0	0	0										8	65	9	08/2014	18:09.0		08/2014
450831601	S	4123	V04	LNSPD	03/2014	1	1	1	1	0	1	1	0	0	1	1	1	0	0	0							9	61	10	08/2014	49:16.0		08/2014
450852201	S	3304	V06	LNSPD	05/2014	1	1	1	1	1	1	1	1	1	1	0	0	0	0	0							10	40	9	08/2014	24:02.0		08/2014
450918701	S	3825	V06	LNSPD	08/2014	1	1	1	1	1	1	1	1	1	1	1	1	1	1	0	0	0	0				14	60	15	08/2014	21:20.0		08/2014
450963701	S	3319	V06	LNSPD	06/2014	1	1	1	1	1	1	1	1	1	1	1	1	0	1	1	0	1	0	0	0	0	15	55	16	08/2014	12:59.0		08/2014
450980301	S	4124	V04	LNSPD	05/2014	1	1	1	1	1	1	1	1	1	0	1	1	0	0	0							11	72	13	08/2014	55:14.0		08/2014
451095101	S	4127	V04	LNSPD	04/2014	1	1	1	1	1	1	1	1	1	1	0	1	0	1	0	0	0	0				12	68	13	08/2014	13:58.0		08/2014
451101501	S	3080	V06	LNSPD	08/2014	1	1	1	1	1	1	1	1	1	0	0	0										9	82	12	08/2014	34:31.0		08/2014
451115701	S	3806	V08	LNSPD	07/2014	1	1	1	1	1	1	0	1	1	1	0	1	0	0	1	0	0	0				11	62	12	08/2014	06:55.0		08/2014
451196701	S	3403	V10	LNSPD	08/2014	1	1	1	1	1	1	1	1	0	0	0	0										8	72	10	08/2014	40:48.0		08/2014
451320601	S	50175	BL	LNSPD	07/2014	1	1	1	1	1	1	0	1	1	0	0	0										8	62	8	08/2014	08:03.0		08/2014
451326201	S	3430	V08	LNSPD	08/2014	1	1	1	1	1	1	1	0	1	0	1	1	0	1	1	0	0	0				12	56	13	08/2014	06:56.0		08/2014
451504801	S	4025	V06	LNSPD	08/2014	1	1	1	1	1	1	1	1	1	1	1	0	0	1	0	0	0	0				12	51	12	08/2014	53:52.0		08/2014
451514801	S	3122	V06	LNSPD	07/2014	1	1	1	1	1	1	1	1	0	1	1	0	0	0	0							10	64	11	08/2014	11:30.0		08/2014
451540301	S	4091	V06	LNSPD	07/2014	1	1	1	1	1	1	1	1	1	0	0	0										9	70	11	08/2014	33:26.0		08/2014
451576201	S	3069	V08	LNSPD	08/2014	1	1	1	1	1	1	1	1	1	0	0	1	0	0	0							10	56	11	08/2014	34:32.0		08/2014
451630001	S	4052	V06	LNSPD	07/2014	1	1	1	1	1	1	0	1	0	0	1	1	0	0	0							9	68	10	08/2014	26:23.0		08/2014
451690301	S	3321	V06	LNSPD	08/2014	1	1	1	1	1	1	1	0	1	0	0	1	0	0	0							9	72	11	08/2014	02:26.0		08/2014
451703701	S	3361	V08	LNSPD	06/2014	1	1	1	1	1	1	1	1	1	0	0	1	0	0	0							10	59	11	08/2014	16:14.0		08/2014
451716401	S	3355	V06	LNSPD	05/2013	1	1	1	1	1	1	1	1	1	0	0	0										9	34	8	08/2014	44:05.0		08/2014
451725001	S	3355	V08	LNSPD	07/2014	1	1	1	1	1	1	1	1	1	0	1	1	0	0	0							11	35	10	08/2014	44:05.0		08/2014
451727801	S	4093	V06	LNSPD	08/2014	1	1	1	1	1	1	1	1	1	0	0	1	0	0	0							10	53	10	08/2014	55:29.0		08/2014
451739401	S	3519	V08	LNSPD	08/2014	1	1	1	1	1	1	1	0	1	0	0	0										8	76	10	08/2014	25:02.0		08/2014
451789001	S	3358	V08	LNSPD	07/2014	1	1	1	1	1	1	1	1	1	0	1	1	0	0	0							11	52	11	08/2014	56:50.0		08/2014
452025201	S	3323	V06	LNSPD	06/2014	1	1	1	1	1	1	1	1	1	0	0	1	0	0	0							10	71	12	08/2014	22:02.0		08/2014
452465601	S	3215	V08	LNSPD	08/2014	1	1	1	1	1	1	1	0	1	1	0	0	0	0	0							9	72	11	08/2014	13:05.0		08/2014
452539501	S	3230	V06	LNSPD	08/2014	1	1	1	1	1	1	1	1	1	1	0	1	0	0	1	0	0	0				12	71	14	08/2014	13:05.0		08/2014
452567201	S	50143	BL	LNSPD	08/2014	1	1	1	1	1	1	1	1	1	0	1	0	0	0	0							10	64	11	08/2014	15:09.0		08/2014
452598001	S	3211	V08	LNSPD	08/2014	1	1	1	1	1	1	1	1	1	0	0	0										9	64	10	08/2014	39:30.0		08/2014
452694401	S	3903	V06	LNSPD	07/2014	1	1	1	1	1	1	1	1	0	0	0	0										8	73	10	08/2014	42:02.0		08/2014
452804401	S	3209	V08	LNSPD	08/2014	1	1	1	1	1	1	1	1	1	0	1	0	0	0	1	0	0	0				11	71	13	08/2014	13:04.0		08/2014
453065101	S	3950	V08	LNSPD	08/2014	1	1	1	1	1	1	1	1	1	1	0	1	1	1	1	0	0	0				14	46	14	08/2014	08:49.0		08/2014
453290301	S	50028	BL	LNSPD	07/2014	1	1	1	1	1	1	1	1	1	0	0	0										9	63	10	08/2014	52:04.0		08/2014
453313901	S	50222	BL	LNSPD	08/2014	1	1	1	1	1	1	1	1	1	1	0	1	0	0	0							11	51	11	08/2014	16:00.0		08/2014
453351101	S	3161	V08	LNSPD	08/2014	1	1	1	1	1	1	1	1	1	1	1	1	0	1	0	0	0	0				13	47	13	08/2014	20:30.0		08/2014
453355901	S	50328	BL	LNSPD	07/2014	1	1	1	1	1	1	1	1	1	1	1	1	1	1	1	1	0	0	0	1	0	17	53	18	08/2014	27:23.0		08/2014
453385301	S	3862	V06	LNSPD	08/2014	1	1	1	1	0	1	0	0	0													5	64	5	08/2014	17:59.0		08/2014
453392401	S	3362	V08	LNSPD	07/2014	1	1	1	1	1	1	1	1	0	0	1	1	0	0	0							10	44	9	08/2014	30:25.0		08/2014
453400601	S	3362	V06	LNSPD	05/2013	1	1	1	1	1	1	1	1	1	1	1	1	1	0	1	0	1	0	0	1	0	16	43	17	08/2014	30:25.0		08/2014
453413601	S	50225	BL	LNSPD	08/2014	1	1	1	1	1	1	1	1	1	1	1	1	1	1	1	0	0	1	0	0	0	16	52	17	08/2014	16:16.0		08/2014
453662501	S	4057	V06	LNSPD	08/2014	1	1	1	1	1	1	1	1	1	1	0	1	0	0	0							11	63	12	08/2014	32:15.0		08/2014
453760101	S	3371	V06	LNSPD	03/2014	1	1	1	1	0	1	0	0	0													5	70	6	08/2014	33:26.0		08/2014
453779701	S	3231	V06	LNSPD	08/2014	1	1	1	1	1	1	1	1	1	1	1	1	1	1	1	1	0	0	0	0	0	16	57	17	08/2014	13:06.0		08/2014
453798201	S	3179	V06	LNSPD	07/2014	1	1	1	1	1	1	1	1	1	0	0	1	0	0	0							10	53	10	08/2014	47:30.0		08/2014
453805201	S	3113	V08	LNSPD	07/2014	1	1	1	1	1	1	0	0	0													6	62	6	08/2014	53:28.0		08/2014
453834201	S	3115	V08	LNSPD	07/2014	1	1	1	1	1	1	1	1	1	1	0	0	0	0	1	0	0	0				11	64	12	08/2014	44:35.0		08/2014
453871401	S	12499	BL	LNSPD	08/2014	1	1	1	1	1	1	0	1	1	1	0	0	0	0	1	0	0	0				10	64	11	08/2014	43:40.0		08/2014
453915501	S	3351	V08	LNSPD	02/2014	1	1	1	1	1	1	1	1	1	1	0	1	0	1	0	0	0	0				12	70	14	08/2014	23:28.0		08/2014
453942301	S	3365	V08	LNSPD	08/2014	1	1	1	1	1	1	1	1	1	1	0	1	0	0	0							11	51	11	08/2014	31:03.0		08/2014
453961401	S	4058	V06	LNSPD	07/2014	1	1	1	1	1	1	0	1	1	0	0	0										8	64	8	08/2014	32:30.0		08/2014
450200901	S	3567	V08	LNSPD	07/2014	1	1	1	1	1	1	1	1	1	1	0	1	1	0	0	0	0	0				12	68	13	07/2014	13:47.0		08/2014
453130001	S	3586	V06	LNSPD	08/2014	1	1	1	1	1	1	1	0	0	0	0	0										7	64	7	08/2014	36:28.0		08/2014
454225101	S	41471	BL	LNSPD	08/2014	1	1	1	1	1	1	1	1	1	1	1	1	1	1	1	0	1	1	0	0	0	17	50	18	08/2014	17:31.0		08/2014
454300701	S	3126	V06	LNSPD	07/2014	1	1	1	1	1	1	1	0	1	0	0	0										8	66	9	08/2014	53:20.0		08/2014
454330601	S	3101	V06	LNSPD	08/2014	1	1	1	1	1	1	1	0	1	0	0	0										8	52	8	08/2014	14:42.0		08/2014
454384201	S	41405	BL	LNSPD	08/2014	1	1	1	1	1	1	0	1	0	0	0	0										7	63	7	08/2014	10:44.0		08/2014
454400901	S	3325	V06	LNSPD	08/2014	1	1	1	1	1	1	1	1	1	1	0	1	0	0	0							11	68	12	08/2014	48:31.0		08/2014
454523701	S	3367	V08	LNSPD	08/2014	1	1	1	1	1	1	1	0	1	0	0	0										8	48	8	08/2014	31:47.0		08/2014
454558601	S	3803	V08	LNSPD	08/2014	1	1	1	1	1	1	1	1	1	1	1	1	1	1	1	0	0	0				15	72	17	08/2014	37:25.0		08/2014
454613601	S	4024	V06	LNSPD	08/2014	1	1	1	1	1	1	1	1	1	0	0	0										9	74	11	08/2014	52:27.0		08/2014
454623501	S	3359	V08	LNSPD	08/2014	1	1	1	1	1	1	0	1	1	0	0	0										8	75	10	08/2014	47:13.0		08/2014
454672601	S	3018	V06	LNSPD	07/2014	1	1	1	1	1	1	0	1	1	0	1	0	0	0	0							9	62	10	08/2014	25:43.0		08/2014
454675601	S	3021	V06	LNSPD	07/2014	1	1	1	1	0	1	1	1	1	1	0	1	1	0	1	0	0	0				12	66	13	08/2014	25:43.0		08/2014
454680201	S	3020	V06	LNSPD	07/2014	1	1	1	1	1	1	0	1	1	0	0	0										8	76	10	08/2014	25:43.0		08/2014
454862001	S	3826	V06	LNSPD	08/2014	1	1	1	1	1	1	1	1	1	0	0	0										9	79	12	08/2014	22:35.0		08/2014
454910001	S	3859	V08	LNSPD	09/2014	1	1	1	1	1	1	1	1	1	1	0	1	1	1	0	0	0	0				13	62	14	09/2014	43:58.0		09/2014
454939501	S	3807	V08	LNSPD	09/2014	1	1	0	1	1	1	1	1	1	1	0	1	0	0	0							10	76	13	09/2014	42:41.0		09/2014
454707401	S	16644	BL	LNSPD	08/2014	1	1	1	1	1	1	0	1	1	1	0	1	0	0	0							10	64	11	08/2014	57:05.0		09/2014
455121601	S	90456	V04	LNSPD	08/2014	1	1	1	1	1	1	1	1	1	1	1	1	0	0	1	1	0	0	0	0	0	14	83	17	09/2014	10:26.0		09/2014
455306901	S	3322	V06	LNSPD	09/2014	1	1	1	1	1	1	1	1	1	0	0	1	0	0	0							10	62	11	09/2014	06:49.0		09/2014
455428101	S	3857	V08	LNSPD	09/2014	1	1	1	1	1	1	1	1	1	1	1	1	1	1	1	1	1	1	1	1	0	20	43	19	09/2014	18:00.0		09/2014
454043201	S	41280	BL	LNSPD	08/2014	1	1	1	1	1	1	1	0	1	0	0	0										8	61	8	08/2014	12:34.0		09/2014
455736401	S	3808	V08	LNSPD	09/2014	1	1	1	1	1	1	1	1	1	1	1	0	0	1	0	0	0	0				12	60	13	09/2014	08:05.0		09/2014
455823801	S	3514	V08	LNSPD	09/2014	1	1	1	1	1	1	1	1	1	0	0	1	0	0	0							10	74	12	09/2014	08:45.0		09/2014
456167901	S	10874	BL	LNSPD	09/2014	1	1	1	1	1	1	0	1	1	0	0	0										8	73	10	09/2014	13:07.0		09/2014
456299901	S	3214	V08	LNSPD	09/2014	1	1	1	1	1	1	1	1	0	0	0	1	0	0	0							9	81	12	09/2014	13:07.0		09/2014
456314701	S	4004	V08	LNSPD	09/2014	1	1	1	1	1	1	1	1	1	0	0	0										9	67	10	09/2014	22:09.0		09/2014
456327001	S	3431	V08	LNSPD	09/2014	1	1	1	1	1	1	1	1	1	1	1	0	0	0	0							11	64	12	09/2014	55:13.0		09/2014
456345701	S	4005	V08	LNSPD	09/2014	1	1	1	1	1	1	1	1	1	0	1	1	0	0	0							11	75	14	09/2014	53:19.0		09/2014
456458301	S	3406	V10	LNSPD	09/2014	1	1	1	1	1	1	1	1	1	1	1	1	0	1	0	0	0	0				13	38	13	09/2014	42:13.0		09/2014
456662301	S	3216	V08	LNSPD	09/2014	1	1	1	1	1	1	1	1	1	1	1	1	0	1	0	1	0	1	0	0	0	15	55	16	09/2014	13:08.0		09/2014
457078101	S	3752	V08	LNSPD	07/2014	1	1	1	1	1	1	1	1	1	0	0	1	0	0	1	0	0	0				11	55	12	09/2014	00:43.0		09/2014
457483201	S	3181	V06	LNSPD	08/2014	1	1	1	1	1	1	1	1	1	0	0	0										9	69	10	09/2014	48:03.0		09/2014
457540301	S	60100	BL	LNSPD	09/2014	1	1	1	1	1	1	0	0	0													6	65	6	09/2014	56:51.0		09/2014
457863601	S	50192	BL	LNSPD	06/2014	1	1	1	1	1	1	0	1	1	1	1	1	0	0	1	0	0	0				12	62	13	09/2014	25:31.0		09/2014
457896101	S	3828	V06	LNSPD	09/2014	1	1	1	1	1	1	1	1	1	0	0	0										9	79	12	09/2014	23:29.0		09/2014
458050001	S	3182	V06	LNSPD	09/2014	1	1	1	1	1	1	1	0	1	1	0	1	0	0	0							10	56	11	09/2014	31:25.0		09/2014
458087901	S	50275	BL	LNSPD	04/2014	1	1	1	1	1	1	1	1	1	0	1	1	0	0	0							11	54	11	09/2014	25:31.0		09/2014
458145601	S	3571	V08	LNSPD	09/2014	1	1	1	1	1	1	1	1	1	0	1	1	1	0	0	0	0	0				12	48	12	09/2014	14:42.0		09/2014
458202601	S	3433	V08	LNSPD	09/2014	1	1	1	1	1	1	0	1	1	1	0	0	0	0	0							9	84	12	09/2014	06:58.0		09/2014
458280701	S	4026	V06	LNSPD	09/2014	1	1	1	1	1	1	1	1	0	0	0	1	0	0	1	0	0	0				10	77	13	09/2014	54:40.0		09/2014
458382101	S	3352	V08	LNSPD	08/2014	1	1	1	1	1	1	1	1	0	0	0	0										8	55	8	09/2014	22:37.0		09/2014
458449001	S	3353	V08	LNSPD	08/2014	1	1	1	1	1	1	1	0	1	0	0	0										8	59	8	09/2014	22:57.0		09/2014
458557901	S	40600	BL	LNSPD	02/2014	1	1	0	1	0	1	0	0	0													4	64	4	09/2014	57:17.0		09/2014
458586101	S	40606	BL	LNSPD	05/2014	1	1	1	1	1	1	0	1	0	0	0	1	0	0	0							8	66	9	09/2014	26:11.0		09/2014
458784101	S	3180	V06	LNSPD	08/2014	1	1	1	1	1	1	1	1	1	1	0	0	1	0	1	0	0	0				12	62	13	09/2014	47:45.0		09/2014
458968401	S	40610	BL	LNSPD	09/2014	1	1	1	1	1	1	1	1	1	0	0	0										9	56	10	09/2014	26:12.0		09/2014
459359901	S	50572	BL	LNSPD	09/2014	1	1	1	1	1	1	1	1	1	1	1	1	1	0	0	0	1	0	0	0	0	14	62	15	09/2014	54:34.0		09/2014
459416101	S	40611	BL	LNSPD	09/2014	1	1	1	1	1	1	0	0	0													6	65	6	09/2014	26:12.0		09/2014
459447901	S	3824	V06	LNSPD	09/2014	1	1	1	1	1	1	1	1	1	1	1	1	0	0	0							12	57	13	09/2014	46:11.0		09/2014
459706301	S	3410	V10	LNSPD	09/2014	1	1	1	1	1	1	1	1	1	0	1	1	1	1	1	0	0	0				14	77	17	09/2014	44:02.0		09/2014
459823501	S	3904	V06	LNSPD	09/2014	1	1	1	0	0	0																3	73	4	09/2014	42:17.0		09/2014
459852301	S	40709	BL	LNSPD	09/2014	1	1	1	1	1	1	1	1	0	0	0	0										8	63	8	09/2014	21:30.0		09/2014
[truncated: 4,970 more rows]
