# Supplementary material for: Cerebrospinal fluid neurofilament dynamic profiles predict cognitive progression in individuals with de novo Parkinson’s disease
Source: Front Aging Neurosci. 2022 Dec 16;14:1061096. doi: 10.3389/fnagi.2022.1061096 (PMC9802677; doi:10.3389/fnagi.2022.1061096)
Supplement: Supplementary file 1 [file Data_Sheet_1.ZIP › original data/original data/Lexical_Fluency.csv]

REC_ID	F_STATUS	PATNO	EVENT_ID	PAG_NAME	INFODT	LXFLUEF	LXFLUEA	LXFLUES	ORIG_ENTRY	LAST_UPDATE	QUERY	SITE_APRV
723037601	S	4101	V13	LEXICAL	01/2019	10	8	13	01/2019	26:27.0		01/2019
723226201	S	3522	V14	LEXICAL	01/2019	12	10	15	01/2019	26:13.0		01/2019
723403801	S	3203	V15	LEXICAL	01/2019	25	22	18	01/2019	14:43.0		01/2019
723804501	S	3479	V13	LEXICAL	01/2019	23	15	22	01/2019	05:57.0		01/2019
765505201	S	3173	V15	LEXICAL	01/2020	16	13	14	01/2020	46:22.0		01/2020
723966801	S	4099	V13	LEXICAL	01/2019	14	19	24	01/2019	31:03.0		01/2019
724037701	S	3083	V13	LEXICAL	01/2019	23	16	20	01/2019	35:37.0		01/2019
724277901	S	3544	V13	LEXICAL	01/2019	17	7	18	01/2019	31:21.0		01/2019
724293701	S	3223	V14	LEXICAL	01/2019	23	17	23	01/2019	14:44.0		01/2019
724471601	S	3528	V14	LEXICAL	01/2019	20	18	15	01/2019	27:40.0		01/2019
724552301	S	4100	V13	LEXICAL	01/2019	15	16	20	01/2019	29:24.0		01/2019
724856901	S	4106	V13	LEXICAL	01/2019	7	12	11	01/2019	22:14.0		01/2019
724860201	S	3453	V15	LEXICAL	01/2019	14	10	12	01/2019	54:51.0		01/2019
725190801	S	3466	V14	LEXICAL	01/2019	21	15	24	01/2019	01:39.0		01/2019
725530701	S	3085	V13	LEXICAL	01/2019	13	8	21	01/2019	35:37.0		01/2019
726309401	S	4011	V14	LEXICAL	01/2019	20	17	16	01/2019	43:20.0		01/2019
726539101	S	3230	V13	LEXICAL	01/2019	19	18	13	01/2019	14:45.0		01/2019
726561601	S	4104	V13	LEXICAL	01/2019	10	6	12	01/2019	22:46.0		01/2019
726752301	S	4102	V13	LEXICAL	01/2019	28	12	24	01/2019	25:58.0		01/2019
726908401	S	3454	V15	LEXICAL	01/2019	23	24	27	01/2019	55:09.0		01/2019
726908801	S	4108	V13	LEXICAL	01/2019	11	7	10	01/2019	21:22.0		01/2019
727051701	S	3468	V14	LEXICAL	01/2019	14	14	19	02/2019	02:59.0		02/2019
727109701	S	3571	V14	LEXICAL	01/2019	13	16	17	02/2019	14:43.0		02/2019
727128901	S	3434	V14	LEXICAL	01/2019	19	12	14	02/2019	07:36.0		02/2019
729433901	S	3482	V13	LEXICAL	02/2019	12	12	11	02/2019	38:44.0		02/2019
727741801	S	3541	V13	LEXICAL	02/2019	16	15	16	02/2019	36:31.0		02/2019
727751201	S	3439	V14	LEXICAL	01/2019	24	18	20	02/2019	14:54.0		02/2019
727785501	S	3503	V15	LEXICAL	02/2019	18	13	15	02/2019	20:45.0		02/2019
728188601	S	3056	V15	LEXICAL	02/2019	8	5	5	02/2019	35:39.0		02/2019
728451101	S	4030	V13	LEXICAL	02/2019	12	10	14	02/2019	57:06.0		02/2019
728739901	S	3057	V15	LEXICAL	02/2019	15	7	9	02/2019	35:39.0		02/2019
728749101	S	4111	V13	LEXICAL	02/2019	9	14	9	02/2019	20:53.0		02/2019
728882201	S	3300	V15	LEXICAL	02/2019	20	25	21	02/2019	36:45.0		02/2019
728965301	S	3507	V15	LEXICAL	02/2019	20	11	18	02/2019	34:50.0		02/2019
729021501	S	3169	V14	LEXICAL	02/2019	12	10	12	02/2019	45:39.0		02/2019
729435901	S	3470	V14	LEXICAL	02/2019	12	12	12	02/2019	04:02.0		02/2019
729485301	S	3530	V14	LEXICAL	02/2019	19	14	12	02/2019	28:12.0		02/2019
729585101	S	3481	V13	LEXICAL	02/2019	12	10	15	02/2019	06:13.0		02/2019
729605701	S	3542	V13	LEXICAL	02/2019	18	7	9	02/2019	30:54.0		02/2019
729621501	S	3664	V13	LEXICAL	02/2019	18	13	14	02/2019	53:52.0		02/2019
729658401	S	3554	V15	LEXICAL	02/2019	12	3	11	02/2019	10:49.0		02/2019
731948801	S	4112	V13	LEXICAL	03/2019	12	19	21	03/2019	16:56.0		03/2019
729970801	S	4018	V14	LEXICAL	02/2019	18	14	19	02/2019	44:09.0		02/2019
730198301	S	3955	V14	LEXICAL	01/2019	11	11	11	02/2019	10:57.0		02/2019
730290301	S	3062	V15	LEXICAL	02/2019	16	15	11	02/2019	35:40.0		02/2019
731030401	S	3532	V14	LEXICAL	03/2019	15	11	16	03/2019	28:43.0		03/2019
731363901	S	3622	V14	LEXICAL	03/2019	11	10	17	03/2019	47:14.0		03/2019
731393201	S	3050	V14	LEXICAL	03/2019	14	12	13	03/2019	35:42.0		03/2019
731602101	S	3966	V13	LEXICAL	03/2019	15	14	11	03/2019	20:16.0		03/2019
731635101	S	4019	V14	LEXICAL	02/2019	23	21	33	03/2019	44:38.0		03/2019
732180401	S	3969	V13	LEXICAL	03/2019	12	11	15	03/2019	22:04.0		03/2019
732202601	S	3968	V13	LEXICAL	02/2019	17	15	21	03/2019	21:29.0		03/2019
732274101	S	3624	V14	LEXICAL	03/2019	23	15	19	03/2019	47:15.0		03/2019
732347401	S	4021	V14	LEXICAL	02/2019	18			03/2019	50:27.0		03/2019
732459601	S	3572	V14	LEXICAL	03/2019	19	19	18	03/2019	14:58.0		03/2019
732576601	S	4078	V13	LEXICAL	03/2019	7	5	8	03/2019	00:41.0		03/2019
732591801	S	3954	V14	LEXICAL	02/2019	19	5	12	03/2019	09:40.0		03/2019
732750301	S	3207	V15	LEXICAL	03/2019	18	15	15	03/2019	14:48.0		03/2019
732808201	S	3086	V13	LEXICAL	03/2019	12	6	13	03/2019	35:42.0		03/2019
731490701	S	3469	V14	LEXICAL	03/2019	4	7	8	03/2019	03:27.0		03/2019
733003201	S	3591	V13	LEXICAL	03/2019	10	8	11	03/2019	39:56.0		03/2019
733007601	S	4033	V13	LEXICAL	03/2019	40	28	33	03/2019	59:16.0		03/2019
733232101	S	3593	V13	LEXICAL	03/2019	12	9	10	03/2019	40:23.0		03/2019
733340801	S	3557	V15	LEXICAL	01/2019	6	4	6	03/2019	11:32.0		03/2019
733403201	S	3559	V15	LEXICAL	03/2019	26	22	16	03/2019	11:58.0		03/2019
733578201	S	4126	V13	LEXICAL	03/2019	13	13	12	03/2019	04:33.0		03/2019
733899201	S	3414	V15	LEXICAL	03/2019	24	20	17	03/2019	45:37.0		03/2019
733906201	S	3587	V13	LEXICAL	03/2019	20	18	22	03/2019	36:44.0		03/2019
734067401	S	3415	V15	LEXICAL	03/2019	18	14	17	03/2019	39:14.0		03/2019
734161501	S	3060	V15	LEXICAL	03/2019	17	10	14	03/2019	35:43.0		03/2019
734418901	S	4115	V13	LEXICAL	03/2019	14	12	13	03/2019	15:04.0		03/2019
734466701	S	3132	V13	LEXICAL	03/2019	22	15	25	03/2019	29:30.0		03/2019
734568001	S	3372	V14	LEXICAL	03/2019	21	23	23	03/2019	33:49.0		03/2019
734576901	S	3118	V14	LEXICAL	03/2019	9	5	14	03/2019	00:49.0		03/2019
734658101	S	3206	V15	LEXICAL	03/2019	17	18	19	03/2019	14:49.0		03/2019
734886401	S	3445	V14	LEXICAL	03/2019	21	21	24	04/2019	22:26.0		04/2019
734920801	S	3119	V14	LEXICAL	03/2019	9	9	12	04/2019	42:43.0		04/2019
735043401	S	3637	V13	LEXICAL	03/2019	9	14	12	04/2019	47:16.0		04/2019
735060501	S	3237	V13	LEXICAL	04/2019	17	16	14	04/2019	14:50.0		04/2019
735132101	S	3666	V13	LEXICAL	04/2019	16	7	16	04/2019	53:52.0		04/2019
735142601	S	3077	V14	LEXICAL	04/2019	10	12	10	04/2019	35:44.0		04/2019
735267401	S	3443	V14	LEXICAL	03/2019	13	5	15	04/2019	19:44.0		04/2019
735300601	S	4113	V13	LEXICAL	03/2019	4	3	7	04/2019	16:24.0		04/2019
735367501	S	3061	V15	LEXICAL	04/2019	15	14	15	04/2019	35:44.0		04/2019
735407601	S	4020	V14	LEXICAL	03/2019	20	12	20	04/2019	45:06.0		02/2019
733683401	S	4122	V13	LEXICAL	03/2019	4	2	1	03/2019	36:35.0		04/2019
734654401	S	4123	V13	LEXICAL	03/2019	12	12	11	03/2019	46:27.0		04/2019
735492001	S	4038	V13	LEXICAL	03/2019	14	7	20	04/2019	05:23.0		04/2019
735627501	S	4022	V14	LEXICAL	04/2019	23	14	17	04/2019	50:55.0		04/2019
735913101	S	4034	V13	LEXICAL	04/2019	14	11	16	04/2019	00:14.0		04/2019
736064101	S	3089	V13	LEXICAL	04/2019	20	18	18	04/2019	35:45.0		04/2019
736086401	S	3964	V13	LEXICAL	04/2019	6	8	8	04/2019	19:51.0		04/2019
733234301	S	3001	V15	LEXICAL	03/2019	24	20	20	03/2019	04:36.0		04/2019
733423801	S	3002	V15	LEXICAL	03/2019	17	8	18	03/2019	26:04.0		04/2019
736434101	S	4035	V13	LEXICAL	04/2019	11	13	17	04/2019	02:46.0		04/2019
736557101	S	3625	V14	LEXICAL	04/2019	12	4	10	04/2019	47:17.0		04/2019
736558301	S	3088	V13	LEXICAL	04/2019	10	11	10	04/2019	35:46.0		04/2019
736723901	S	4124	V13	LEXICAL	04/2019	6	9	7	04/2019	52:35.0		04/2019
736806901	S	3107	V15	LEXICAL	04/2019	16	8	14	04/2019	31:21.0		04/2019
736971601	S	3444	V14	LEXICAL	04/2019	11	5	7	04/2019	21:04.0		04/2019
736976201	S	3564	V15	LEXICAL	04/2019	14	12	11	04/2019	13:00.0		04/2019
737141301	S	3654	V15	LEXICAL	04/2019	18	19	10	04/2019	53:54.0		04/2019
739528601	S	3355	V15	LEXICAL	04/2019	13	8	12	05/2019	44:07.0		05/2019
737490001	S	3607	V15	LEXICAL	04/2019	15	13	17	04/2019	47:18.0		04/2019
737504301	S	3224	V14	LEXICAL	04/2019	13	11	11	04/2019	14:51.0		04/2019
737597601	S	3638	V13	LEXICAL	04/2019	21	14	21	04/2019	47:18.0		04/2019
737682401	S	3234	V13	LEXICAL	04/2019	7	6	10	04/2019	14:51.0		04/2019
738749601	S	3635	V13	LEXICAL	05/2019	18	12	20	05/2019	47:19.0		05/2019
738779601	S	3636	V13	LEXICAL	04/2019	26	21	24	05/2019	47:17.0		05/2019
738904701	S	3601	V15	LEXICAL	04/2019	7	7	4	05/2019	47:17.0		05/2019
739660901	S	3458	V15	LEXICAL	05/2019	15	15	14	05/2019	59:26.0		05/2019
739751201	S	4117	V13	LEXICAL	05/2019	15	17	19	05/2019	13:28.0		05/2019
739855301	S	3333	V13	LEXICAL	05/2019	6	1	6	05/2019	17:40.0		05/2019
739877301	S	3420	V15	LEXICAL	05/2019	10	11	11	05/2019	20:45.0		05/2019
739900201	S	3563	V14	LEXICAL	04/2019	13	6	10	05/2019	12:41.0		05/2019
740005001	S	4051	V14	LEXICAL	05/2019	16	6	9	05/2019	25:55.0		05/2019
740110301	S	3419	V15	LEXICAL	05/2019	13	7	12	05/2019	45:40.0		05/2019
740523901	S	3448	V14	LEXICAL	05/2019	26	15	20	05/2019	21:39.0		05/2019
740524301	S	3461	V15	LEXICAL	05/2019	17	15	16	05/2019	00:52.0		05/2019
740562301	S	3852	V15	LEXICAL	04/2019	9	9	14	05/2019	18:13.0		05/2019
740808401	S	3064	V15	LEXICAL	05/2019	11	11	12	05/2019	35:47.0		05/2019
740852601	S	3512	V15	LEXICAL	05/2019	9	8	11	05/2019	23:11.0		05/2019
740874001	S	3611	V15	LEXICAL	05/2019	21	23	14	05/2019	45:57.0		05/2019
740890501	S	3851	V15	LEXICAL	05/2019	11	11	16	05/2019	18:14.0		05/2019
741049901	S	3354	V15	LEXICAL	05/2019	24	17	21	05/2019	42:54.0		05/2019
741070901	S	4125	V13	LEXICAL	05/2019	14	15	11	05/2019	58:30.0		05/2019
741123601	S	3108	V15	LEXICAL	05/2019	15	11	13	05/2019	13:23.0		05/2019
741137601	S	3109	V15	LEXICAL	05/2019	15	9	15	05/2019	33:49.0		05/2019
741268501	S	3067	V15	LEXICAL	05/2019	10	8	7	05/2019	45:03.0		05/2019
741329901	S	3371	V14	LEXICAL	05/2019	15	14	19	05/2019	33:29.0		05/2019
741452701	S	3134	V13	LEXICAL	05/2019	15	7	11	05/2019	40:17.0		05/2019
741519801	S	3120	V14	LEXICAL	05/2019	17	15	9	05/2019	54:35.0		05/2019
741569501	S	3111	V15	LEXICAL	05/2019	6	3	6	05/2019	34:54.0		05/2019
741616601	S	3112	V15	LEXICAL	05/2019	16	12	13	05/2019	17:08.0		05/2019
741690801	S	3459	V15	LEXICAL	05/2019	18	19	21	05/2019	59:46.0		05/2019
741699801	S	3227	V14	LEXICAL	05/2019	16	13	17	05/2019	14:53.0		05/2019
742153101	S	3361	V15	LEXICAL	05/2019	17	15	19	06/2019	16:16.0		06/2019
742156001	S	3446	V14	LEXICAL	05/2019	13	11	6	06/2019	45:43.0		06/2019
742278101	S	4116	V13	LEXICAL	05/2019	12	14	19	06/2019	14:03.0		06/2019
742303701	S	4118	V13	LEXICAL	05/2019	21	19	21	06/2019	12:28.0		06/2019
742487901	S	3460	V15	LEXICAL	05/2019	16	14	14	06/2019	00:22.0		06/2019
742497601	S	3173	V14	LEXICAL	04/2019	20	12	16	06/2019	46:21.0		06/2019
742509201	S	3176	V14	LEXICAL	05/2019	23	20	22	06/2019	47:13.0		06/2019
743255301	S	3320	V14	LEXICAL	06/2019	16	20	20	06/2019	55:51.0		06/2019
743263401	S	3552	V15	LEXICAL	06/2019	12	8	10	06/2019	10:25.0		06/2019
743370501	S	4054	V14	LEXICAL	06/2019	15	8	13	06/2019	28:37.0		06/2019
743657001	S	3359	V15	LEXICAL	05/2019	11	6	3	06/2019	47:16.0		06/2019
743757001	S	3003	V15	LEXICAL	03/2019	13	12	16	06/2019	06:29.0		06/2019
744125501	S	3472	V14	LEXICAL	06/2019	25	21	31	06/2019	04:22.0		06/2019
735821601	S	3016	V14	LEXICAL	02/2019	10	11	14	04/2019	26:04.0		06/2019
736285801	S	3000	V15	LEXICAL	03/2019	14	14	19	04/2019	02:24.0		06/2019
736343301	S	3028	V13	LEXICAL	03/2019	16	15	19	04/2019	26:05.0		06/2019
744562801	S	3123	V14	LEXICAL	06/2019	6	10	19	06/2019	34:31.0		06/2019
744809401	S	3231	V14	LEXICAL	06/2019	19	15	13	06/2019	14:54.0		06/2019
744817101	S	3629	V14	LEXICAL	06/2019	16	8	13	06/2019	47:20.0		06/2019
744823501	S	3078	V14	LEXICAL	06/2019	9	7	11	06/2019	35:48.0		06/2019
745017901	S	3592	V13	LEXICAL	06/2019	18	14	13	06/2019	40:11.0		06/2019
745028101	S	3068	V15	LEXICAL	06/2019	8	6	9	06/2019	35:49.0		06/2019
745158301	S	3066	V15	LEXICAL	06/2019	15	20	21	06/2019	28:49.0		06/2019
745286501	S	3205	V15	LEXICAL	06/2019	13	10	14	06/2019	14:55.0		06/2019
745538901	S	3584	V14	LEXICAL	06/2019	14	19	19	07/2019	55:28.0		07/2019
745681501	S	3417	V15	LEXICAL	06/2019	22	17	20	07/2019	39:52.0		07/2019
745706301	S	3124	V14	LEXICAL	06/2019	6	8	10	07/2019	01:42.0		07/2019
745876301	S	3570	V15	LEXICAL	07/2019	19	16	20	07/2019	14:27.0		07/2019
746129201	S	3428	V15	LEXICAL	07/2019	11	14	28	07/2019	53:55.0		07/2019
746157501	S	3423	V15	LEXICAL	07/2019	10	6	9	07/2019	46:52.0		07/2019
746217901	S	3429	V15	LEXICAL	07/2019	14	6	10	07/2019	54:46.0		07/2019
746311801	S	3422	V15	LEXICAL	06/2019	27	24	22	07/2019	46:17.0		07/2019
746430001	S	3780	V14	LEXICAL	07/2019	8	7	12	07/2019	01:35.0		07/2019
748576701	S	3125	V14	LEXICAL	07/2019	16	17	16	07/2019	08:55.0		07/2019
746232901	S	3424	V15	LEXICAL	07/2019	16	16	18	07/2019	47:21.0		07/2019
748855901	S	3401	V16	LEXICAL	07/2019	16	13	12	07/2019	40:29.0		07/2019
748967601	S	3403	V16	LEXICAL	07/2019	8	8	11	07/2019	40:50.0		07/2019
748980301	S	3009	V15	LEXICAL	05/2019	12	13	12	07/2019	26:07.0		07/2019
748985501	S	3567	V15	LEXICAL	07/2019	16	17	18	07/2019	13:49.0		07/2019
749061701	S	3023	V14	LEXICAL	06/2019	17	12	22	07/2019	26:08.0		07/2019
749345001	S	3781	V14	LEXICAL	07/2019	9	11	11	07/2019	01:36.0		07/2019
749376801	S	4001	V15	LEXICAL	07/2019	20	14	15	07/2019	37:28.0		07/2019
738978601	S	3020	V14	LEXICAL	04/2019	16	6	14	05/2019	26:05.0		07/2019
738997501	S	3018	V14	LEXICAL	04/2019	14	10	11	05/2019	26:05.0		07/2019
743815101	S	3004	V15	LEXICAL	03/2019	23	18	23	06/2019	26:06.0		07/2019
748796801	S	3008	V15	LEXICAL	05/2019	11	13	16	07/2019	26:07.0		07/2019
749090201	S	3029	V13	LEXICAL	05/2019	12	5	11	07/2019	26:08.0		07/2019
749674201	S	3615	V15	LEXICAL	07/2019	19	18	15	07/2019	47:21.0		07/2019
749987201	S	3418	V15	LEXICAL	07/2019	22	17	12	07/2019	41:43.0		07/2019
750010301	S	3627	V14	LEXICAL	07/2019	13	13	19	07/2019	53:48.0		07/2019
750059201	S	3516	V15	LEXICAL	07/2019	15	14	15	07/2019	24:20.0		07/2019
750247001	S	3404	V16	LEXICAL	07/2019	14	10	14	07/2019	41:46.0		07/2019
750436301	S	4055	V14	LEXICAL	07/2019	12	14	15	07/2019	31:33.0		07/2019
750570801	S	4052	V14	LEXICAL	07/2019	10	13	9	07/2019	26:26.0		07/2019
750939101	S	3585	V14	LEXICAL	07/2019	20	16	19	07/2019	36:14.0		07/2019
750978601	S	3614	V15	LEXICAL	07/2019	10	9	11	07/2019	47:22.0		07/2019
750986401	S	3613	V15	LEXICAL	07/2019	9	18	14	07/2019	47:22.0		07/2019
751021101	S	3378	V14	LEXICAL	06/2019	15	19	17	07/2019	35:29.0		07/2019
751078001	S	4056	V14	LEXICAL	07/2019	18	20	25	07/2019	32:03.0		07/2019
751156101	S	3305	V15	LEXICAL	07/2019	5	6	8	08/2019	33:41.0		08/2019
751254501	S	3069	V15	LEXICAL	07/2019	16	8	14	08/2019	35:50.0		08/2019
751350001	S	3565	V15	LEXICAL	07/2019	20	13	17	08/2019	13:19.0		08/2019
751367801	S	3122	V14	LEXICAL	07/2019	14	12	16	08/2019	15:07.0		08/2019
751414001	S	3126	V14	LEXICAL	07/2019	11	12	10	08/2019	55:52.0		08/2019
751430801	S	4072	V14	LEXICAL	07/2019	12	6	8	08/2019	12:10.0		08/2019
751470401	S	4057	V14	LEXICAL	07/2019	21	18	18	08/2019	32:18.0		08/2019
751473201	S	3586	V14	LEXICAL	07/2019	12	9	12	08/2019	36:30.0		08/2019
751651901	S	3571	V15	LEXICAL	08/2019	15	15	17	08/2019	14:44.0		08/2019
751714301	S	4071	V14	LEXICAL	08/2019	15	15	11	08/2019	06:44.0		08/2019
751811401	S	3577	V14	LEXICAL	06/2019	10	7	14	08/2019	34:43.0		08/2019
752091301	S	4059	V14	LEXICAL	08/2019	21	18	21	08/2019	32:46.0		08/2019
752168101	S	4091	V14	LEXICAL	08/2019	18	18	17	08/2019	33:29.0		08/2019
752217001	S	3110	V15	LEXICAL	07/2019	20	20	25	08/2019	10:15.0		08/2019
752220501	S	3373	V14	LEXICAL	07/2019	24	18	19	08/2019	34:12.0		08/2019
752246601	S	4090	V14	LEXICAL	08/2019	18	25	19	08/2019	33:00.0		08/2019
752349901	S	3563	V15	LEXICAL	08/2019	12	7	7	08/2019	12:41.0		08/2019
752693901	S	3229	V14	LEXICAL	08/2019	8	12	11	08/2019	14:56.0		08/2019
752852901	S	3386	V13	LEXICAL	07/2019	3	3	4	08/2019	37:06.0		08/2019
752879401	S	3217	V15	LEXICAL	08/2019	14	14	15	08/2019	14:57.0		08/2019
752997901	S	3350	V15	LEXICAL	07/2019	27	23	19	08/2019	24:50.0		08/2019
753126301	S	3950	V15	LEXICAL	08/2019	17	14	16	08/2019	08:51.0		08/2019
753138701	S	3400	V16	LEXICAL	08/2019	14	12	15	08/2019	40:07.0		08/2019
753716701	S	3374	V14	LEXICAL	08/2019	11	12	9	08/2019	34:29.0		08/2019
753885401	S	3228	V14	LEXICAL	08/2019	11	5	13	08/2019	14:57.0		08/2019
753889201	S	4024	V14	LEXICAL	08/2019	14	12	16	08/2019	52:30.0		08/2019
754011301	S	3377	V14	LEXICAL	08/2019	15	14	18	09/2019	35:11.0		09/2019
754045401	S	4025	V14	LEXICAL	08/2019	13	8	14	09/2019	53:55.0		09/2019
754148001	S	3752	V15	LEXICAL	07/2019	9	10	12	09/2019	01:38.0		09/2019
754186001	S	3367	V15	LEXICAL	08/2019	18	15	13	09/2019	31:50.0		09/2019
754440201	S	3406	V16	LEXICAL	09/2019	13	14	17	09/2019	42:16.0		09/2019
754638601	S	3362	V15	LEXICAL	09/2019	10	4	8	09/2019	30:26.0		09/2019
754764001	S	4096	V14	LEXICAL	09/2019	4	5	2	09/2019	36:23.0		09/2019
754774201	S	3392	V13	LEXICAL	04/2019	6	15	11	09/2019	38:32.0		09/2019
739162901	S	5000	BL	LEXICAL	05/2019	8	8	12	05/2019	44:56.0		05/2019
742979201	S	5001	BL	LEXICAL	06/2019	8	8	11	06/2019	45:45.0		06/2019
743152201	S	5002	BL	LEXICAL	06/2019	18	21	21	06/2019	46:38.0		06/2019
750291701	S	5003	BL	LEXICAL	07/2019	20	19	17	07/2019	47:29.0		07/2019
750490401	S	5004	BL	LEXICAL	07/2019	9	4	8	07/2019	48:06.0		07/2019
753055601	S	5006	BL	LEXICAL	08/2019	15	17	15	08/2019	48:58.0		08/2019
753119501	S	5007	BL	LEXICAL	08/2019	11	10	15	08/2019	50:47.0		08/2019
753904001	S	5008	BL	LEXICAL	08/2019	19	9	20	08/2019	51:19.0		08/2019
753914801	S	5009	BL	LEXICAL	08/2019	23	16	21	08/2019	51:47.0		08/2019
755324201	S	3826	V14	LEXICAL	09/2019	6	3	6	09/2019	22:37.0		09/2019
755348901	S	3380	V14	LEXICAL	09/2019	9	9	9	09/2019	35:55.0		09/2019
755351701	S	90456	V13	LEXICAL	09/2019	10	9	13	09/2019	10:29.0		09/2019
755666401	S	3410	V16	LEXICAL	09/2019	18	14	18	09/2019	44:03.0		09/2019
751926201	S	3021	V14	LEXICAL	05/2019	10	6	15	08/2019	26:10.0		09/2019
755920101	S	3190	V13	LEXICAL	08/2019	20	10	20	09/2019	49:33.0		09/2019
755943401	S	4073	V14	LEXICAL	09/2019	15	11	22	09/2019	22:15.0		09/2019
756119601	S	3829	V14	LEXICAL	09/2019	13	6	20	09/2019	24:25.0		09/2019
756149301	S	3431	V15	LEXICAL	09/2019	14	13	13	09/2019	55:15.0		09/2019
756187401	S	3572	V15	LEXICAL	08/2019	17	18	13	09/2019	14:59.0		09/2019
756213001	S	3951	V15	LEXICAL	09/2019	20	16	15	09/2019	40:58.0		09/2019
756250401	S	3811	V15	LEXICAL	09/2019	11	6	6	09/2019	09:31.0		09/2019
756716801	S	3475	V14	LEXICAL	10/2019	14	11	13	10/2019	05:19.0		10/2019
751918701	S	3024	V14	LEXICAL	06/2019	13	9	12	08/2019	26:10.0		10/2019
756818601	S	3807	V15	LEXICAL	09/2019	15	11	14	10/2019	42:43.0		10/2019
756887501	S	4074	V14	LEXICAL	10/2019	17	20	21	10/2019	28:28.0		10/2019
756895901	S	3218	V15	LEXICAL	10/2019	11	5	4	10/2019	14:59.0		10/2019
756921601	S	3407	V16	LEXICAL	10/2019	19	16	17	10/2019	43:12.0		10/2019
756953201	S	3806	V15	LEXICAL	09/2019	6	9	13	10/2019	06:56.0		10/2019
756981001	S	3325	V14	LEXICAL	10/2019	14	9	14	10/2019	50:36.0		10/2019
757030801	S	3322	V14	LEXICAL	10/2019	19	11	8	10/2019	09:28.0		10/2019
757046001	S	3517	V15	LEXICAL	10/2019	16	17	24	10/2019	24:37.0		10/2019
757081601	S	3216	V15	LEXICAL	10/2019	21	13	21	10/2019	15:00.0		10/2019
757151401	S	3959	V14	LEXICAL	10/2019	8	7	5	10/2019	12:14.0		10/2019
757249101	S	3853	V15	LEXICAL	06/2019	20	17	19	10/2019	21:32.0		10/2019
757286401	S	3588	V14	LEXICAL	09/2019	22	15	21	10/2019	37:03.0		10/2019
757578401	S	3813	V15	LEXICAL	10/2019	11	17	18	10/2019	10:43.0		10/2019
757678301	S	4029	V14	LEXICAL	10/2019	17	19	19	10/2019	56:24.0		10/2019
757745701	S	3953	V15	LEXICAL	10/2019	22	15	28	10/2019	09:21.0		10/2019
757773501	S	3854	V15	LEXICAL	06/2019	15	11	13	10/2019	23:54.0		10/2019
757784401	S	3855	V15	LEXICAL	08/2019	18	22	20	10/2019	18:14.0		10/2019
757816001	S	3127	V14	LEXICAL	10/2019	14	15	15	10/2019	03:42.0		10/2019
758114901	S	4076	V14	LEXICAL	10/2019	7	5	8	10/2019	42:43.0		10/2019
758323001	S	3540	V14	LEXICAL	10/2019	15	6	14	10/2019	30:25.0		10/2019
758455901	S	5011	BL	LEXICAL	10/2019	12	13	13	10/2019	53:00.0		10/2019
758534401	S	3704	V14	LEXICAL	10/2019	11	6	11	10/2019	48:01.0		10/2019
758563901	S	4027	V14	LEXICAL	10/2019	14	15	14	10/2019	55:10.0		10/2019
758630501	S	3435	V15	LEXICAL	10/2019	14	14	9	10/2019	12:43.0		10/2019
758752101	S	3465	V15	LEXICAL	10/2019	13	9	19	10/2019	23:12.0		10/2019
758769001	S	3181	V14	LEXICAL	10/2019	12	8	11	10/2019	48:05.0		10/2019
758850801	S	3230	V14	LEXICAL	10/2019	17	14	18	10/2019	15:02.0		10/2019
758947701	S	3074	V15	LEXICAL	10/2019	12	10	14	10/2019	35:52.0		10/2019
759006801	S	5013	BL	LEXICAL	10/2019	12	16	17	10/2019	39:03.0		10/2019
759054701	S	3071	V15	LEXICAL	10/2019	18	13	15	10/2019	35:52.0		10/2019
759079301	S	3411	V16	LEXICAL	10/2019	13	13	20	11/2019	45:00.0		11/2019
759097401	S	3464	V15	LEXICAL	10/2019	18	15	18	11/2019	01:23.0		11/2019
759284901	S	3656	V15	LEXICAL	11/2019	7	9	11	11/2019	53:54.0		11/2019
759371401	S	4026	V14	LEXICAL	10/2019	20	8	17	11/2019	54:43.0		11/2019
759494901	S	5012	BL	LEXICAL	11/2019	8	10	10	11/2019	36:49.0		11/2019
759561901	S	3831	V14	LEXICAL	10/2019	12	13	13	11/2019	25:56.0		11/2019
759699401	S	3759	V15	LEXICAL	10/2019	17	16	23	11/2019	57:34.0		11/2019
759717301	S	3789	V14	LEXICAL	10/2019	22	19	26	11/2019	13:03.0		11/2019
759756101	S	3409	V16	LEXICAL	11/2019	9	4	10	11/2019	43:44.0		11/2019
759856301	S	3758	V15	LEXICAL	10/2019	8	4	7	11/2019	01:40.0		11/2019
759873801	S	3434	V15	LEXICAL	10/2019	17	19	19	11/2019	07:37.0		11/2019
759992001	S	3184	V14	LEXICAL	11/2019	19	16	11	11/2019	48:36.0		11/2019
760027201	S	3010	V15	LEXICAL	07/2019	16	11	15	11/2019	26:12.0		11/2019
760375501	S	3500	V16	LEXICAL	11/2019	20	22	25	11/2019	30:07.0		11/2019
760399801	S	3541	V14	LEXICAL	11/2019	14	15	11	11/2019	36:32.0		11/2019
760429201	S	3130	V14	LEXICAL	11/2019	16	15	12	11/2019	18:36.0		11/2019
760576301	S	65002	V13	LEXICAL	11/2019	20	16	18	11/2019	58:05.0		11/2019
760624201	S	3619	V15	LEXICAL	11/2019	14	13	21	11/2019	47:24.0		11/2019
760671201	S	3433	V15	LEXICAL	11/2019	18	12	13	11/2019	07:01.0		11/2019
760703601	S	3436	V15	LEXICAL	11/2019	20	17	19	11/2019	13:45.0		11/2019
760730801	S	3383	V14	LEXICAL	10/2019	13	8	11	11/2019	36:29.0		11/2019
760792601	S	4077	V14	LEXICAL	11/2019	10	15	17	11/2019	06:54.0		11/2019
760826401	S	3072	V15	LEXICAL	11/2019	14	16	15	11/2019	35:54.0		11/2019
760869401	S	3785	V14	LEXICAL	10/2019	7	8	15	11/2019	08:28.0		11/2019
760884101	S	3219	V15	LEXICAL	11/2019	14	12	17	11/2019	15:02.0		11/2019
760947001	S	3603	V15	LEXICAL	11/2019	21	20	21	11/2019	44:50.0		11/2019
760989101	S	3859	V15	LEXICAL	10/2019	19	16	18	11/2019	44:00.0		11/2019
761055601	S	3051	V16	LEXICAL	11/2019	10	8	12	11/2019	35:54.0		11/2019
761076801	S	3620	V15	LEXICAL	11/2019	16	15	15	11/2019	47:25.0		11/2019
761100001	S	3815	V15	LEXICAL	11/2019	12	11	11	11/2019	19:15.0		11/2019
761117801	S	3308	V15	LEXICAL	11/2019	14	17	12	11/2019	40:24.0		11/2019
761120401	S	3366	V15	LEXICAL	11/2019	17	10	22	11/2019	31:28.0		11/2019
761365101	S	4094	V14	LEXICAL	11/2019	9	10	13	11/2019	35:57.0		11/2019
761407901	S	4098	V14	LEXICAL	11/2019	12	8	12	11/2019	31:35.0		11/2019
761486801	S	3453	V16	LEXICAL	11/2019	15	10	13	11/2019	54:52.0		11/2019
761513501	S	3053	V16	LEXICAL	11/2019	11	13	9	11/2019	35:55.0		11/2019
761558401	S	3832	V14	LEXICAL	11/2019	12	9	14	11/2019	26:30.0		11/2019
761568801	S	3816	V15	LEXICAL	11/2019	12	11	17	11/2019	12:54.0		11/2019
761593501	S	3765	V15	LEXICAL	11/2019	13	13	17	11/2019	01:41.0		11/2019
761848101	S	3960	V14	LEXICAL	12/2019	22	17	14	12/2019	07:17.0		12/2019
761870601	S	3768	V15	LEXICAL	11/2019	8	8	9	12/2019	01:41.0		12/2019
761884801	S	3814	V15	LEXICAL	12/2019	17	7	15	12/2019	11:11.0		12/2019
761914301	S	3767	V15	LEXICAL	12/2019	12	14	15	12/2019	01:42.0		12/2019
761935801	S	3787	V14	LEXICAL	11/2019	8	8	11	12/2019	01:43.0		12/2019
761946101	S	3522	V15	LEXICAL	12/2019	10	10	13	12/2019	26:13.0		12/2019
761988401	S	3525	V15	LEXICAL	12/2019	14	7	11	12/2019	26:58.0		12/2019
762055801	S	3523	V15	LEXICAL	12/2019	21	24	21	12/2019	26:30.0		12/2019
762067401	S	4012	V15	LEXICAL	11/2019	13	10	12	12/2019	51:50.0		12/2019
761821401	S	4101	V14	LEXICAL	11/2019	16	10	15	12/2019	26:28.0		12/2019
762324201	S	3451	V16	LEXICAL	12/2019	12	9	11	12/2019	53:57.0		12/2019
762431401	S	3200	V16	LEXICAL	12/2019	24	21	30	12/2019	15:03.0		12/2019
762607401	S	3467	V15	LEXICAL	12/2019	8	7	8	12/2019	02:26.0		12/2019
762610201	S	4100	V14	LEXICAL	12/2019	16	16	24	12/2019	29:25.0		12/2019
762633001	S	4102	V14	LEXICAL	12/2019	24	16	20	12/2019	25:59.0		12/2019
762647301	S	4099	V14	LEXICAL	12/2019	18	22	21	12/2019	31:04.0		12/2019
762684001	S	3577	V15	LEXICAL	12/2019	11	13	18	12/2019	34:43.0		12/2019
762699601	S	3616	V15	LEXICAL	12/2019	11	9	10	12/2019	47:26.0		12/2019
762707001	S	3169	V15	LEXICAL	12/2019	14	12	10	12/2019	45:39.0		12/2019
762876801	S	3817	V15	LEXICAL	12/2019	12	13	19	12/2019	13:17.0		12/2019
763027801	S	3168	V15	LEXICAL	12/2019	10	7	6	12/2019	45:23.0		12/2019
763045601	S	3760	V15	LEXICAL	12/2019	13	15	16	12/2019	01:44.0		12/2019
763077301	S	4011	V15	LEXICAL	12/2019	16	14	17	12/2019	43:21.0		12/2019
763106801	S	3521	V15	LEXICAL	12/2019	12	11	11	12/2019	25:34.0		12/2019
763215601	S	3830	V14	LEXICAL	12/2019	13	10	11	12/2019	25:14.0		12/2019
763346201	S	3705	V14	LEXICAL	12/2019	8	11	16	12/2019	50:59.0		12/2019
763626401	S	3128	V14	LEXICAL	12/2019	17	10	11	12/2019	12:39.0		12/2019
763656901	S	3501	V16	LEXICAL	12/2019	20	12	17	12/2019	31:33.0		12/2019
763738801	S	3083	V14	LEXICAL	12/2019	18	13	12	12/2019	35:55.0		12/2019
763815201	S	3503	V16	LEXICAL	01/2020	17	12	13	01/2020	20:46.0		01/2020
763956201	S	3528	V15	LEXICAL	01/2020	16	15	19	01/2020	27:41.0		01/2020
764092001	S	3454	V16	LEXICAL	01/2020	14	16	21	01/2020	55:10.0		01/2020
764126001	S	4104	V14	LEXICAL	01/2020	13	7	9	01/2020	22:46.0		01/2020
764135801	S	3479	V14	LEXICAL	01/2020	25	22	26	01/2020	05:58.0		01/2020
764398301	S	5014	BL	LEXICAL	01/2020	17	18	14	01/2020	40:10.0		01/2020
764433701	S	5015	BL	LEXICAL	01/2020	16	18	19	01/2020	41:02.0		01/2020
764506501	S	3439	V15	LEXICAL	01/2020	22	18	19	01/2020	14:54.0		01/2020
764672901	S	60023	V13	LEXICAL	01/2020	15	7	15	01/2020	42:50.0		01/2020
764712001	S	3328	V14	LEXICAL	01/2020	14	9	16	01/2020	06:39.0		01/2020
764795601	S	5016	BL	LEXICAL	01/2020	5	4	6	01/2020	41:45.0		01/2020
764823001	S	3054	V16	LEXICAL	12/2019	8	6	10	01/2020	35:56.0		01/2020
764879301	S	4103	V14	LEXICAL	01/2020	22	20	18	01/2020	39:52.0		01/2020
765188701	S	4030	V14	LEXICAL	01/2020	13	14	14	01/2020	57:07.0		01/2020
765295001	S	3544	V14	LEXICAL	01/2020	18	12	17	01/2020	31:21.0		01/2019
765584801	S	3365	V15	LEXICAL	01/2020	22	21	19	01/2020	31:06.0		01/2020
765600101	S	3309	V15	LEXICAL	01/2020	17	11	17	01/2020	49:51.0		01/2020
765639501	S	3954	V15	LEXICAL	01/2020	14	12	15	01/2020	09:40.0		01/2020
765773001	S	3955	V15	LEXICAL	01/2020	11	9	9	01/2020	10:58.0		01/2020
765921601	S	3055	V16	LEXICAL	12/2019	13	12	22	01/2020	35:57.0		01/2020
765971601	S	3762	V15	LEXICAL	01/2020	13	7	11	01/2020	01:44.0		01/2020
765985101	S	3371	V15	LEXICAL	01/2020	13	10	13	01/2020	33:29.0		01/2020
766046101	S	3557	V16	LEXICAL	01/2020	7	3	6	01/2020	11:32.0		01/2020
766106001	S	3964	V14	LEXICAL	01/2020	6	7	8	01/2020	19:52.0		01/2020
766115301	S	3300	V16	LEXICAL	01/2020	21	19	21	01/2020	36:46.0		01/2020
766136101	S	14281	V13	LEXICAL	01/2020	10	14	13	01/2020	35:57.0		01/2020
766199501	S	12224	V13	LEXICAL	01/2020	18	12	11	02/2020	15:05.0		02/2020
766241101	S	3223	V15	LEXICAL	01/2020	13	14	14	02/2020	15:06.0		02/2020
766261001	S	3203	V16	LEXICAL	01/2020	17	12	16	02/2020	15:06.0		02/2020
766272401	S	3554	V16	LEXICAL	02/2020	20	7	19	02/2020	10:49.0		02/2020
766455701	S	3171	V15	LEXICAL	02/2020	16	15	24	02/2020	45:55.0		02/2020
766579301	S	3961	V14	LEXICAL	01/2020	12	11	11	02/2020	18:05.0		02/2020
766625801	S	3118	V15	LEXICAL	01/2020	7	2	10	02/2020	01:19.0		02/2020
766791901	S	5017	BL	LEXICAL	02/2020	10	13	18	02/2020	43:28.0		02/2020
766852301	S	3387	V14	LEXICAL	02/2020	19	16	17	02/2020	37:25.0		02/2020
766867901	S	3769	V15	LEXICAL	01/2020	8	9	11	02/2020	01:45.0		02/2020
766915901	S	4111	V14	LEXICAL	02/2020	13	11	12	02/2020	20:54.0		02/2020
766931901	S	4108	V14	LEXICAL	02/2020	9	5	9	02/2020	21:23.0		02/2020
767141301	S	60035	V13	LEXICAL	02/2020	12	5	6	02/2020	28:12.0		02/2020
767190301	S	3469	V15	LEXICAL	02/2020	9	3	9	02/2020	03:28.0		02/2020
767241001	S	3838	V14	LEXICAL	02/2020	16	11	12	02/2020	27:37.0		02/2020
767255201	S	3310	V15	LEXICAL	02/2020	8	8	8	02/2020	53:02.0		02/2020
767293401	S	3386	V14	LEXICAL	01/2020	13	1	5	02/2020	37:07.0		02/2020
767445701	S	4018	V15	LEXICAL	02/2020	13	15	12	02/2020	44:10.0		02/2020
767683201	S	3301	V16	LEXICAL	02/2020	16	14	8	02/2020	15:05.0		02/2020
767791001	S	3073	V15	LEXICAL	01/2020	18	11	12	02/2020	51:53.0		02/2020
767896101	S	3481	V14	LEXICAL	02/2020	13	11	17	02/2020	06:14.0		02/2020
767945401	S	3622	V15	LEXICAL	02/2020	12	14	11	02/2020	47:27.0		02/2020
768124501	S	3085	V14	LEXICAL	01/2020	17	12	17	02/2020	35:58.0		02/2020
768138601	S	3057	V16	LEXICAL	02/2020	12	12	14	02/2020	35:59.0		02/2020
768180401	S	3709	V14	LEXICAL	02/2020	11	9	9	02/2020	03:22.0		02/2020
768220901	S	4106	V14	LEXICAL	02/2020	12	11	7	02/2020	22:15.0		02/2020
768288201	S	4019	V15	LEXICAL	02/2020	27	13	28	02/2020	44:38.0		02/2020
768322401	S	3968	V14	LEXICAL	02/2020	17	15	21	02/2020	21:30.0		02/2020
768364101	S	3077	V15	LEXICAL	02/2020	8	5	9	02/2020	35:59.0		02/2020
768366901	S	3966	V14	LEXICAL	02/2020	14	11	13	02/2020	20:17.0		02/2020
768409701	S	3828	V14	LEXICAL	02/2020	12	11	10	03/2020	23:32.0		03/2020
768437301	S	4032	V14	LEXICAL	02/2020	28	17	22	03/2020	58:48.0		03/2020
768447101	S	3444	V15	LEXICAL	02/2020	9	7	5	03/2020	21:05.0		03/2020
768514601	S	3530	V15	LEXICAL	03/2020	11	12	16	03/2020	28:12.0		03/2020
768564401	S	3466	V15	LEXICAL	02/2020	19	12	21	03/2020	01:39.0		03/2020
768622601	S	4123	V14	LEXICAL	02/2020	15	17	14	03/2020	46:13.0		03/2020
768639001	S	3636	V14	LEXICAL	03/2020	23	22	24	03/2020	47:28.0		03/2020
768714001	S	4020	V15	LEXICAL	03/2020	12	11	19	03/2020	45:07.0		03/2020
768716001	S	3312	V15	LEXICAL	03/2020	15	11	13	03/2020	16:43.0		03/2020
768811001	S	3443	V15	LEXICAL	03/2020	19	13	21	03/2020	19:45.0		03/2020
768890601	S	4115	V14	LEXICAL	03/2020	15	14	14	03/2020	15:05.0		03/2020
768932301	S	3835	V14	LEXICAL	03/2020	7	11	9	03/2020	27:03.0		03/2020
768973701	S	3207	V16	LEXICAL	03/2020	21	17	16	03/2020	15:07.0		03/2020
769000401	S	3050	V15	LEXICAL	02/2020	15	12	9	03/2020	36:00.0		03/2020
769081301	S	60036	V13	LEXICAL	03/2020	12	8	13	03/2020	28:49.0		03/2020
769091201	S	3542	V14	LEXICAL	03/2020	15	8	14	03/2020	30:54.0		03/2020
769151501	S	3624	V15	LEXICAL	03/2020	16	18	23	03/2020	47:29.0		03/2020
769222501	S	3792	V14	LEXICAL	02/2020	19	11	9	03/2020	01:45.0		03/2020
769237701	S	3770	V15	LEXICAL	01/2020	7	4	4	03/2020	01:47.0		03/2020
769256401	S	12593	V13	LEXICAL	03/2020	13	14	11	03/2020	15:08.0		03/2020
769382201	S	3791	V14	LEXICAL	02/2020	6			03/2020	01:48.0		03/2020
769388901	S	3819	V15	LEXICAL	03/2020	11	11	19	03/2020	17:13.0		03/2020
769431901	S	3773	V15	LEXICAL	03/2020	14	13	12	03/2020	01:49.0		03/2020
769470101	S	3414	V16	LEXICAL	03/2020	27	15	20	03/2020	45:37.0		03/2020
769669901	S	3285	V14	LEXICAL	12/2019	0	13	16	03/2020	02:08.0		03/2020
769680401	S	3275	V15	LEXICAL	11/2019	17	14	15	03/2020	56:44.0		03/2020
769698801	S	3086	V14	LEXICAL	03/2020	11	10	19	03/2020	36:00.0		03/2020
769740901	S	3372	V15	LEXICAL	03/2020	27	22	27	03/2020	33:49.0		03/2020
769824601	S	3869	V14	LEXICAL	12/2019	11	13	12	03/2020	30:13.0		03/2020
770015401	S	40882	V13	LEXICAL	03/2020	12	7	15	03/2020	12:48.0		03/2020
770021601	S	4112	V14	LEXICAL	03/2020	16	17	18	03/2020	16:57.0		03/2020
770240401	S	4033	V14	LEXICAL	02/2020	39	27	35	04/2020	59:17.0		04/2020
770284601	S	4035	V14	LEXICAL	03/2020	18	16	17	04/2020	02:47.0		04/2020
770342101	S	3013	V15	LEXICAL	12/2019	10	11	10	04/2020	26:13.0		04/2020
770655001	S	4021	V15	LEXICAL	03/2020	20	16	21	04/2020	50:28.0		04/2020
770909301	S	3206	V16	LEXICAL	03/2020	13	12	16	04/2020	15:08.0		04/2020
771893001	S	60045	V13	LEXICAL	03/2020	13	12	14	06/2020	55:43.0		06/2020
