# Supplementary material for: Cerebrospinal fluid neurofilament dynamic profiles predict cognitive progression in individuals with de novo Parkinson’s disease
Source: Front Aging Neurosci. 2022 Dec 16;14:1061096. doi: 10.3389/fnagi.2022.1061096 (PMC9802677; doi:10.3389/fnagi.2022.1061096)
Supplement: Supplementary file 1 [file Data_Sheet_1.ZIP › original data/original data/Montreal_Cognitive_Assessment__MoCA_.csv]

REC_ID	F_STATUS	PATNO	EVENT_ID	PAG_NAME	INFODT	MCAALTTM	MCACUBE	MCACLCKC	MCACLCKN	MCACLCKH	MCALION	MCARHINO	MCACAMEL	MCAFDS	MCABDS	MCAVIGIL	MCASER7	MCASNTNC	MCAVFNUM	MCAVF	MCAABSTR	MCAREC1	MCAREC2	MCAREC3	MCAREC4	MCAREC5	MCADATE	MCAMONTH	MCAYR	MCADAY	MCAPLACE	MCACITY	MCATOT	ORIG_ENTRY	LAST_UPDATE	QUERY	SITE_APRV
408736001	S	10362	SC	MOCA	08/2013	1	0	1	1	1	1	1	1	1	1	1	3	2	18	1	2	1	1	1	0	1	1	1	1	1	1	1	28	08/2013	26:24.0		08/2013
605759701	S	10405	SC	MOCA	09/2014	0	1	1	1	1	1	1	1	1	1	1	2	2	12	1	2	0	0	0	0	0	1	1	1	1	1	1	23	12/2016	22:37.0		12/2016
411035401	S	10496	SC	MOCA	06/2013	1	1	1	1	1	1	1	1	1	1	1	3	2	15	1	2	1	1	1	1	1	1	1	1	1	1	1	30	09/2013	27:56.0		09/2013
409588801	S	10606	SC	MOCA	08/2013	0	0	1	1	0	1	1	1	1	1	1	3	2	6	0	2	0	0	1	1	1	1	1	1	1	1	1	25	09/2013	29:21.0		03/2015
448230201	S	10662	SC	MOCA	06/2014	1	1	1	1	1	1	1	1	1	1	1	2	2	16	1	2	1	1	1	1	1	1	1	1	1	1	1	29	07/2014	22:47.0		07/2014
407758801	S	10663	SC	MOCA	07/2013	1	1	1	1	1	1	1	1	0	1	1	2	2	13	1	2	1	1	1	1	1	1	1	1	1	1	1	28	08/2013	28:04.0		08/2013
424804401	S	10672	SC	MOCA	12/2013	1	0	1	1	0	1	1	1	1	1	1	3	2	13	1	2	1	1	1	1	1	1	1	1	1	1	1	28	01/2014	58:45.0		01/2014
407667501	S	10765	SC	MOCA	08/2013	1	1	1	1	1	1	1	1	1	1	1	3	2	18	1	2	0	0	1	1	0	1	1	1	1	1	1	27	08/2013	56:32.0		08/2013
406108801	S	10775	SC	MOCA	07/2013	1	0	1	1	1	1	1	1	1	1	1	2	1	8	0	2	0	1	1	1	1	1	1	1	1	1	1	25	07/2013	34:03.0		07/2013
449978601	S	10874	SC	MOCA	07/2014	0	0	1	1	1	1	0	1	1	1	1	3	2	20	1	2	1	1	1	1	1	1	1	1	1	1	1	27	07/2014	13:03.0		07/2014
531593901	S	10874	V04	MOCA	08/2015	0	0	1	1	0	1	1	1	1	1	1	3	2	24	1	2	1	1	1	1	1	1	1	1	1	1	1	27	08/2015	13:33.0		08/2015
585686101	S	10874	V06	MOCA	08/2016	1	1	1	1	1	1	1	1	1	1	1	3	2	20	1	2	1	1	1	1	1	1	1	1	1	1	1	30	08/2016	13:57.0		08/2016
649757001	S	10874	V08	MOCA	08/2017	0	1	1	1	1	1	1	1	1	1	1	2	1	24	1	2	1	1	1	1	1	1	1	1	1	1	1	27	08/2017	14:17.0		08/2017
702371001	S	10874	V10	MOCA	08/2018	1	1	1	1	1	1	1	1	1	1	1	3	2	22	1	2	1	1	1	1	1	1	1	1	1	1	1	30	08/2018	14:32.0		08/2018
755598201	S	10874	V12	MOCA	09/2019	0	1	1	1	1	1	1	1	1	1	1	3	2	14	1	2	1	1	1	1	1	1	1	1	1	1	1	29	09/2019	14:58.0		09/2019
413712801	S	10939	SC	MOCA	09/2013	1	1	1	1	1	1	1	1	1	1	1	3	1	15	1	2	0	0	1	1	1	1	1	1	1	1	1	27	10/2013	12:15.0		10/2013
408795601	S	11247	SC	MOCA	08/2013	1	1	1	1	1	1	1	1	1	1	1	2	2	14	1	2	0	1	1	0	1	1	1	1	1	1	1	27	08/2013	16:17.0		08/2013
412513701	S	11543	SC	MOCA	09/2013	1	1	1	1	1	1	1	1	1	1	1	3	2	19	1	2	1	1	1	1	1	1	1	1	1	1	1	30	09/2013	24:09.0		09/2013
418599201	S	11675	SC	MOCA	11/2013	1	1	1	1	1	1	1	0	1	1	1	3	2	16	1	2	0	0	0	0	1	0	1	1	1	1	1	24	11/2013	26:33.0		11/2013
411073101	S	11951	SC	MOCA	09/2013	1	1	1	1	1	1	1	1	1	1	1	3	2	15	1	2	1	1	1	0	1	1	1	1	1	1	1	29	09/2013	26:45.0		09/2013
413768301	S	12005	SC	MOCA	10/2013	1	1	1	1	1	1	1	1	1	1	1	3	0	15	1	2	1	0	0	0	0	1	1	1	1	1	1	24	10/2013	26:55.0		10/2013
414192601	S	12224	SC	MOCA	10/2013	1	1	1	1	1	1	0	1	1	1	1	3	2	15	1	2	0	1	0	1	1	1	1	1	1	1	1	27	10/2013	12:47.0		10/2013
481107901	S	12224	V04	MOCA	11/2014	1	1	1	1	1	1	0	1	1	1	1	3	2	19	1	1	0	0	0	1	1	1	1	1	1	1	1	25	12/2014	13:13.0		12/2014
543342001	S	12224	V06	MOCA	10/2015	1	1	1	1	1	1	1	1	1	1	1	3	2	17	1	2	0	0	0	0	0	1	1	1	1	1	1	25	11/2015	13:38.0		11/2015
608204201	S	12224	V08	MOCA	12/2016	1	1	1	1	1	1	1	1	1	1	1	3	2	8	0	2	1	1	1	1	1	1	1	1	1	1	1	29	12/2016	14:04.0		12/2016
663938901	S	12224	V10	MOCA	11/2017	1	1	1	1	1	1	0	1	1	1	1	3	2	17	1	2	0	0	0	1	1	1	1	1	1	1	1	26	11/2017	14:20.0		11/2017
730550101	S	12224	V12	MOCA	02/2019	1	1	1	1	1	1	1	1	1	1	1	3	2	11	1	2	0	0	0	0	0	1	1	1	1	1	1	25	02/2019	14:47.0		02/2019
766199301	S	12224	V13	MOCA	01/2020	1	1	1	1	1	1	1	1	1	1	1	3	2	18	1	2	1	0	1	0	1	1	1	1	1	1	1	28	02/2020	15:05.0		02/2020
410963001	S	12453	SC	MOCA	09/2013	1	1	1	1	1	1	1	1	1	1	1	3	2	14	1	2	1	1	1	0	0	1	1	1	1	1	1	28	09/2013	24:50.0		09/2013
423925401	S	12482	SC	MOCA	01/2014	1	0	1	1	0	1	1	1	1	1	1	3	1	12	1	2	0	1	1	0	1	1	1	1	1	1	1	25	01/2014	09:22.0		01/2014
409507501	S	12485	SC	MOCA	08/2013	1	1	1	1	1	1	1	1	1	0	1	3	2	11	1	2	0	1	1	1	1	1	1	1	1	1	1	28	08/2013	27:05.0		08/2013
412762201	S	12493	SC	MOCA	09/2013	1	0	1	1	1	1	1	1	1	1	1	3	1	14	1	2	1	1	1	1	0	1	1	1	1	1	1	27	09/2013	27:13.0		09/2013
411332601	S	12496	SC	MOCA	09/2013	0	1	1	1	1	1	1	1	1	1	1	3	1	18	1	2	1	0	0	0	1	1	1	1	1	1	1	25	09/2013	27:24.0		09/2013
413676501	S	12499	SC	MOCA	10/2013	1	1	1	1	1	1	1	1	1	1	1	2	1	18	1	2	0	0	1	1	1	1	1	1	1	1	1	26	10/2013	43:42.0		10/2013
536960301	S	12499	V04	MOCA	09/2015	1	0	1	1	1	1	1	1	1	1	1	3	2	19	1	2	0	1	0	1	1	1	1	1	1	1	1	27	09/2015	43:43.0		09/2015
586175901	S	12499	V06	MOCA	08/2016	1	0	1	1	1	1	1	1	1	1	1	3	2	18	1	2	0	1	0	0	1	1	1	1	1	0	1	25	08/2016	43:44.0		08/2016
651184001	S	12499	V08	MOCA	08/2017	1	0	1	1	0	1	1	1	1	1	1	2	2	16	1	2	0	0	0	0	0	1	1	1	1	0	1	21	09/2017	43:44.0		09/2017
700813301	S	12499	V10	MOCA	07/2018	1	1	1	0	0	1	1	1	1	1	1	2	1	14	1	2	1	1	1	1	0	1	1	1	1	1	1	25	08/2018	43:45.0		08/2018
411548301	S	12506	SC	MOCA	09/2013	1	1	1	1	1	1	1	1	1	1	1	3	2	17	1	2	0	1	0	0	1	1	1	1	1	1	1	27	09/2013	27:36.0		09/2013
414921801	S	12520	SC	MOCA	10/2013	1	1	1	1	0	1	1	1	1	1	1	3	2	12	1	2	0	1	0	0	1	1	1	1	1	1	1	26	10/2013	13:12.0		10/2013
417848601	S	12593	SC	MOCA	11/2013	1	1	1	1	1	1	1	1	1	1	1	3	2	14	1	1	0	1	1	1	1	1	1	1	1	1	1	28	11/2013	12:51.0		11/2013
513278301	S	12593	V04	MOCA	03/2015	1	1	1	1	1	1	1	1	1	1	1	3	2	9	0	1	1	1	0	0	1	1	1	1	1	1	1	26	03/2015	13:22.0		03/2015
560961001	S	12593	V06	MOCA	03/2016	1	1	1	1	1	1	1	1	1	1	1	3	2	7	0	2	1	1	1	0	1	1	1	1	1	1	1	28	03/2016	13:47.0		03/2016
620790401	S	12593	V08	MOCA	02/2017	1	1	1	1	1	1	1	1	1	1	1	3	2	11	1	2	0	1	1	0	1	1	1	1	1	1	1	28	03/2017	14:08.0		03/2017
690412501	S	12593	V10	MOCA	05/2018	1	1	1	1	1	1	1	1	1	1	1	3	2	13	1	2	1	0	0	0	1	1	1	1	1	1	1	27	05/2018	14:29.0		05/2018
732702201	S	12593	V12	MOCA	03/2019	1	1	1	1	1	1	1	1	0	1	1	3	2	10	0	1	1	1	1	0	0	1	1	1	1	1	1	25	03/2019	14:48.0		03/2019
769253801	S	12593	V13	MOCA	03/2020	1	1	1	1	1	1	1	1	1	1	1	3	2	13	1	2	1	1	1	0	1	1	1	1	1	1	1	29	03/2020	15:07.0		03/2020
583827801	S	12620	SC	MOCA	09/2014	1	1	1	1	1	1	1	1	1	1	0	3	1	14	1	1	0	1	0	1	0	1	1	1	1	1	1	24	08/2016	34:12.0		08/2016
449013601	S	12687	SC	MOCA	07/2014	1	0	1	1	1	1	1	1	1	1	1	3	2	19	1	2	1	1	1	0	1	1	1	1	1	1	1	28	07/2014	28:04.0		07/2014
413617001	S	12790	SC	MOCA	10/2013	1	1	1	1	1	1	0	1	1	1	1	3	2	14	1	2	0	1	1	1	1	1	1	1	1	1	1	28	10/2013	28:16.0		10/2013
414669601	S	12898	SC	MOCA	10/2013	1	1	1	1	1	1	1	1	1	1	1	3	1	15	1	2	0	1	1	1	0	1	1	1	1	1	1	27	10/2013	24:19.0		10/2013
413487401	S	12984	SC	MOCA	10/2013	1	0	1	1	1	1	1	1	1	1	1	3	2	11	1	1	0	1	1	0	1	1	1	1	1	1	1	27	10/2013	28:32.0		10/2013
414963301	S	13037	SC	MOCA	10/2013	1	1	1	1	1	1	1	1	1	1	1	3	2	11	1	2	1	1	1	0	0	1	1	1	1	1	1	28	10/2013	28:45.0		10/2013
459551901	S	13039	SC	MOCA	09/2014	0	1	1	1	0	1	0	1	1	1	1	3	2	21	1	2	1	1	0	1	1	1	1	1	1	1	1	26	09/2014	13:09.0		09/2014
547230801	S	13039	V04	MOCA	12/2015	1	1	1	1	0	1	1	1	1	1	1	3	2	27	1	2	1	1	1	1	1	1	1	1	1	1	1	29	12/2015	13:40.0		12/2015
608750701	S	13039	V06	MOCA	12/2016	1	0	1	0	0	1	1	1	1	1	1	3	1	23	1	2	1	1	0	1	1	1	1	1	1	1	1	25	12/2016	14:04.0		12/2016
663910901	S	13039	V08	MOCA	11/2017	1	0	1	1	1	1	1	1	1	1	1	3	2	17	1	2	1	1	1	1	1	1	1	1	1	1	1	29	11/2017	14:21.0		11/2017
712648401	S	13039	V10	MOCA	10/2018	1	1	1	1	0	1	1	1	1	1	1	3	1	23	1	2	0	0	0	0	0	1	1	1	1	1	1	23	10/2018	14:39.0		10/2018
758869401	S	13039	V12	MOCA	10/2019	1	0	1	1	0	1	1	1	1	1	1	3	1	21	1	2	0	0	0	0	0	1	1	1	1	1	1	22	10/2019	15:01.0		10/2019
429321501	S	13424	SC	MOCA	02/2014	0	1	1	1	0	1	1	1	1	1	1	1	1	14	1	2	1	1	1	0	1	1	1	1	1	1	1	25	02/2014	20:47.0		02/2014
522081001	S	13424	V04	MOCA	05/2015	0	1	1	1	1	1	1	1	1	1	1	1	1	15	1	2	1	1	1	1	1	1	1	1	1	1	1	27	05/2015	20:48.0		05/2015
570556701	S	13424	V06	MOCA	05/2016	1	1	1	1	1	1	1	1	1	0	1	3	2	19	1	2	1	1	1	0	1	1	1	1	1	1	1	29	05/2016	20:49.0		05/2016
628503701	S	13424	V08	MOCA	04/2017	1	0	1	1	1	1	1	1	1	1	1	2	2	16	1	2	1	1	1	0	0	1	1	1	1	1	1	27	04/2017	20:50.0		04/2017
683496501	S	13424	V10	MOCA	04/2018	0	1	0	1	1	1	1	1	1	1	1	3	2	19	1	2	1	1	1	0	0	1	1	1	1	1	1	27	04/2018	20:51.0		04/2018
431552601	S	13522	SC	MOCA	03/2014	1	0	1	1	1	1	1	1	1	1	1	3	2	16	1	2	1	1	1	1	1	1	1	1	1	1	1	29	03/2014	20:22.0		03/2014
417624101	S	13589	SC	MOCA	11/2013	1	0	1	1	1	1	1	1	0	1	1	2	2	15	1	2	1	1	1	1	1	1	1	1	1	1	1	27	11/2013	20:29.0		11/2013
437484701	S	13775	SC	MOCA	04/2014	1	0	1	1	1	1	1	1	1	0	1	3	2	25	1	2	0	1	1	0	0	1	1	1	1	1	1	25	05/2014	09:59.0		05/2014
419750101	S	13781	SC	MOCA	12/2013	1	1	1	1	1	1	1	1	1	1	1	3	2	16	1	2	1	1	0	0	0	1	1	1	1	1	1	27	12/2013	12:48.0		12/2013
475068301	S	13870	SC	MOCA	11/2014	1	1	1	1	1	1	1	1	1	1	1	3	1	16	1	2	0	1	1	0	0	1	1	1	1	1	1	26	11/2014	22:56.0		11/2014
419552901	S	14004	SC	MOCA	12/2013	1	1	1	1	1	1	1	1	1	1	1	3	2	16	1	2	1	1	1	0	1	1	1	1	1	1	1	29	12/2013	49:50.0		12/2013
424889901	S	14163	SC	MOCA	01/2014	1	1	1	1	1	1	1	1	1	1	1	3	2	14	1	2	1	1	1	0	0	1	1	1	1	1	1	28	01/2014	24:28.0		01/2014
415752401	S	14262	SC	MOCA	10/2013	1	0	1	1	0	1	1	1	1	1	1	3	1	10	0	2	1	1	0	1	1	1	1	1	1	1	1	25	10/2013	05:41.0		10/2013
418088201	S	14281	SC	MOCA	11/2013	1	1	1	1	1	1	0	1	1	1	1	3	1	14	1	2	0	1	1	1	1	1	1	1	1	1	1	27	11/2013	34:18.0		11/2013
497032201	S	14281	V04	MOCA	01/2015	1	1	1	1	1	1	1	1	1	1	1	3	2	12	1	2	0	1	1	1	1	1	1	1	1	1	1	29	01/2015	34:40.0		01/2015
551498701	S	14281	V06	MOCA	01/2016	1	1	1	1	1	1	1	1	1	1	1	3	1	10	0	2	0	1	1	1	1	1	1	1	1	1	1	27	01/2016	34:58.0		01/2016
610072501	S	14281	V08	MOCA	01/2017	1	1	1	1	1	1	1	1	1	1	1	3	2	15	1	2	0	1	1	0	0	1	1	1	1	1	1	27	01/2017	35:13.0		01/2017
667823601	S	14281	V10	MOCA	12/2017	1	1	1	1	1	1	1	1	1	1	1	3	1	14	1	2	0	0	1	1	0	1	1	1	1	1	1	26	12/2017	35:24.0		12/2017
730759901	S	14281	V12	MOCA	02/2019	1	1	1	1	1	1	1	1	1	1	1	3	2	8	0	2	0	0	1	1	0	1	1	1	1	1	1	26	03/2019	35:41.0		03/2019
766136901	S	14281	V13	MOCA	01/2020	1	1	1	1	1	1	1	1	1	1	1	3	2	13	1	2	1	1	1	1	1	1	1	1	1	1	1	30	01/2020	35:57.0		01/2020
421654301	S	14303	SC	MOCA	12/2013	1	1	1	1	0	1	1	1	1	1	1	3	1	17	1	2	0	1	1	1	0	1	1	1	1	1	1	26	12/2013	06:07.0		12/2013
437033301	S	14331	SC	MOCA	05/2014	1	1	1	1	1	1	1	1	1	1	1	3	2	12	1	0	1	1	1	1	1	1	1	1	1	1	1	28	05/2014	34:27.0		05/2014
524917201	S	14331	V04	MOCA	06/2015	0	1	1	1	1	1	1	1	1	1	1	3	2	15	1	2	1	1	1	1	1	1	1	1	1	1	1	29	06/2015	34:48.0		06/2015
573921601	S	14331	V06	MOCA	06/2016	1	1	1	1	1	1	1	1	1	1	1	3	2	11	1	2	1	1	1	1	1	1	1	1	1	1	1	30	06/2016	35:05.0		06/2016
639091101	S	14331	V08	MOCA	06/2017	0	1	1	1	1	1	1	1	1	1	1	3	2	15	1	2	1	1	1	1	1	1	1	1	1	1	1	29	06/2017	35:19.0		06/2017
697101201	S	14331	V10	MOCA	07/2018	1	1	1	1	1	1	1	1	1	1	1	3	2	14	1	2	0	1	1	0	0	1	1	1	1	1	1	27	07/2018	35:30.0		07/2018
744614701	S	14331	V12	MOCA	06/2019	1	1	1	1	1	1	1	1	1	1	1	3	2	16	1	2	1	1	1	1	1	1	1	1	1	1	1	30	06/2019	35:48.0		06/2019
424462901	S	14359	SC	MOCA	01/2014	0	1	1	1	1	1	1	1	1	1	1	3	2	13	1	1	1	0	0	1	1	1	1	1	1	1	1	26	01/2014	13:09.0		01/2014
450391501	S	14392	SC	MOCA	07/2014	1	1	1	1	1	1	1	1	1	1	1	3	2	10	0	2	1	1	1	1	0	1	1	1	1	1	1	28	07/2014	24:38.0		07/2014
416386701	S	14426	SC	MOCA	10/2013	0	1	1	1	0	1	1	1	1	0	1	3	2	14	1	2	1	0	0	0	0	1	1	1	1	1	1	23	11/2013	05:49.0		11/2013
511191901	S	14426	V04	MOCA	03/2015	1	1	1	1	1	1	1	1	1	1	1	3	2	17	1	2	1	1	0	0	1	1	1	1	1	1	1	28	03/2015	05:50.0		03/2015
561115001	S	14426	V06	MOCA	03/2016	1	1	1	1	1	1	1	1	1	1	1	3	1	15	1	2	1	0	0	1	0	1	1	1	1	1	1	26	03/2016	05:51.0		03/2016
622176801	S	14426	V08	MOCA	02/2017	1	1	1	1	1	1	1	1	1	1	1	3	2	12	1	2	0	0	0	0	0	1	1	1	1	1	1	25	03/2017	05:52.0		03/2017
679003401	S	14426	V10	MOCA	03/2018	1	0	1	1	1	1	1	1	1	1	1	3	2	15	1	2	1	0	0	1	1	1	1	1	1	1	1	27	03/2018	05:52.0		03/2018
417930301	S	14683	SC	MOCA	11/2013	1	0	1	1	0	1	1	1	1	1	1	3	2	18	1	2	1	1	1	0	1	1	1	1	1	1	1	27	11/2013	06:20.0		11/2013
417285701	S	15065	SC	MOCA	11/2013	1	0	1	1	1	1	1	1	1	1	1	3	2	18	1	2	1	1	1	1	1	1	1	1	1	1	1	29	11/2013	28:32.0		11/2013
669912401	S	15181	SC	MOCA	01/2015	1	1	1	1	1	1	0	1	1	1	1	2	2	16	1	2	1	1	1	0	1	1	1	1	1	1	1	27	01/2018	24:59.0		01/2018
439141401	S	15266	SC	MOCA	05/2014	1	1	1	1	1	1	1	1	1	1	0	3	2	12	1	2	0	1	1	0	1	1	1	1	1	1	1	27	05/2014	20:40.0		05/2014
448099001	S	15288	SC	MOCA	07/2014	1	1	1	1	1	1	1	1	1	1	1	3	2	17	1	2	1	1	1	1	1	1	1	1	1	1	1	30	07/2014	13:23.0		07/2014
429519301	S	15731	SC	MOCA	02/2014	1	1	1	1	1	1	1	1	1	1	1	3	2	13	1	2	1	1	1	1	1	1	1	1	1	1	1	30	02/2014	06:31.0		02/2014
457396101	S	15761	SC	MOCA	07/2014	1	0	1	1	0	1	1	1	1	1	1	3	2	15	1	2	1	1	0	1	1	1	1	1	1	1	1	27	09/2014	33:30.0		09/2014
431557101	S	15812	SC	MOCA	03/2014	1	1	1	1	1	1	1	1	1	1	1	2	2	15	1	2	1	1	1	1	1	1	1	1	1	1	1	29	03/2014	06:42.0		03/2014
442738101	S	16129	SC	MOCA	02/2014	1	1	1	1	1	1	1	1	1	1	1	3	2	13	1	2	1	1	1	0	1	1	1	1	1	1	0	28	06/2014	28:41.0		06/2014
435995801	S	16456	SC	MOCA	04/2014	1	1	1	1	1	1	1	1	1	1	1	3	1	15	1	2	1	1	1	1	0	1	1	1	1	1	1	28	04/2014	20:57.0		04/2014
451142401	S	16462	SC	MOCA	08/2014	1	1	1	1	1	1	1	1	1	1	1	3	2	12	1	2	0	1	1	1	1	1	1	1	1	1	1	29	08/2014	24:50.0		08/2014
429882901	S	16529	SC	MOCA	03/2014	1	0	1	1	1	1	1	1	1	1	1	2	2	8	0	1	1	0	0	0	0	1	1	1	1	1	1	22	03/2014	29:03.0		03/2014
438104401	S	16532	SC	MOCA	04/2014	1	1	1	1	1	1	1	1	1	1	1	2	1	9	0	2	1	1	1	0	0	1	1	1	1	1	1	25	05/2014	10:09.0		05/2014
465933901	S	16580	SC	MOCA	10/2014	1	1	1	1	1	1	1	1	1	1	1	3	2	19	1	2	1	1	1	1	1	1	1	1	1	1	1	30	10/2014	39:12.0		10/2014
540498801	S	16580	V04	MOCA	10/2015	1	1	1	1	1	1	1	1	1	1	1	3	2	12	1	2	0	0	1	1	0	1	1	1	1	1	1	27	10/2015	39:12.0		10/2015
628601801	S	16580	V06	MOCA	09/2016	0	1	1	1	1	1	1	1	1	0	1	3	2	14	1	2	0	0	1	0	1	1	1	1	1	1	1	25	04/2017	39:13.0		04/2017
680193301	S	16580	V08	MOCA	12/2017	1	1	1	1	1	1	1	1	1	1	1	3	2	18	1	2	1	1	1	0	1	1	1	1	1	1	1	29	03/2018	39:14.0		03/2018
726766301	S	16580	V10	MOCA	01/2019	1	1	1	0	1	1	1	1	1	1	0	3	2	15	1	2	0	1	1	1	1	1	1	1	1	1	1	27	01/2019	39:14.0		01/2019
767284001	S	16580	V12	MOCA	11/2019	1	1	1	1	0	1	1	1	1	1	1	3	2	13	1	2	0	1	1	1	1	1	1	1	1	1	1	28	02/2020	39:15.0		02/2020
447787201	S	16644	SC	MOCA	06/2014	1	0	1	1	1	1	1	1	1	1	1	3	2	6	1	2	0	1	1	1	1	1	1	1	1	1	1	28	07/2014	57:06.0		07/2014
541927301	S	16644	V04	MOCA	10/2015	1	1	1	1	1	1	1	1	1	1	1	3	2	15	1	2	0	1	1	1	1	1	1	1	1	1	1	29	11/2015	57:07.0		11/2015
597956401	S	16644	V06	MOCA	10/2016	1	0	1	1	1	1	1	1	1	1	1	3	2	18	1	2	0	0	1	1	1	0	1	1	1	1	1	26	10/2016	57:08.0		10/2016
652913301	S	16644	V08	MOCA	09/2017	1	1	1	1	1	1	1	1	1	1	1	3	0	20	1	2	0	0	0	0	0	1	1	1	1	1	1	23	09/2017	57:08.0		09/2017
457015901	S	16661	SC	MOCA	07/2014	1	1	1	1	1	1	1	1	1	1	1	3	2	11	1	2	1	1	1	1	1	1	1	1	1	1	1	30	09/2014	10:47.0		09/2014
433675801	S	16785	SC	MOCA	04/2014	1	1	1	1	1	1	1	1	1	1	1	3	2	15	1	2	1	1	0	0	0	1	1	1	1	1	1	27	04/2014	44:02.0		04/2014
521319901	S	16785	V04	MOCA	05/2015	0	1	1	0	0	1	1	1	0	0	1	3	2	9	0	2	0	0	0	0	0	1	1	1	1	1	1	19	05/2015	44:03.0		05/2015
570157401	S	16785	V06	MOCA	05/2016	1	0	0	1	1	0	1	1	1	1	1	3	2	8	0	2	1	1	1	1	1	1	1	1	1	1	0	25	05/2016	44:04.0		05/2016
447158301	S	17416	SC	MOCA	06/2014	1	0	1	1	0	1	1	1	1	1	1	3	0	6	0	2	0	0	1	0	1	1	1	1	1	1	1	22	07/2014	34:22.0		07/2014
484328301	S	17429	SC	MOCA	12/2014	1	1	1	1	0	1	1	1	1	1	1	3	2	11	1	2	1	1	0	1	1	1	1	1	1	1	1	28	12/2014	25:01.0		12/2014
448843101	S	17460	SC	MOCA	07/2014	1	1	1	1	1	1	1	1	1	1	1	3	2	13	1	2	1	0	1	0	1	1	1	1	1	1	1	28	07/2014	50:08.0		07/2014
462093901	S	17486	SC	MOCA	09/2014	0	1	1	1	1	1	1	1	1	1	1	3	2	12	1	2	0	0	1	1	1	1	1	1	1	1	1	27	10/2014	59:56.0		10/2014
473963101	S	17608	SC	MOCA	10/2014	1	1	1	1	1	1	1	1	1	1	1	3	2	15	1	1	1	0	1	1	1	1	1	1	1	1	1	28	11/2014	43:33.0		11/2014
549811501	S	17608	V04	MOCA	01/2016	0	1	1	1	1	1	1	1	1	1	1	3	2	18	1	1	1	1	1	1	1	1	1	1	1	1	1	28	01/2016	43:34.0		01/2016
612653401	S	17608	V06	MOCA	01/2017	1	1	1	1	1	1	1	1	1	1	1	3	2	13	1	2	1	1	1	1	1	1	1	1	1	1	1	30	01/2017	43:34.0		01/2017
673969001	S	17608	V08	MOCA	01/2018	1	1	1	1	1	1	1	1	1	1	1	3	2	18	1	2	1	1	1	1	1	1	1	1	1	1	1	30	01/2018	43:35.0		01/2018
726795401	S	17608	V10	MOCA	01/2019	1	1	1	1	1	1	1	1	1	1	1	3	2	14	1	2	1	1	1	1	1	1	1	1	1	1	1	30	01/2019	43:36.0		01/2019
765077201	S	17608	V12	MOCA	01/2020	1	1	1	1	1	1	1	1	1	0	1	2	2	15	1	2	1	1	1	1	1	1	1	1	1	1	1	28	01/2020	43:36.0		01/2020
464384601	S	17897	SC	MOCA	10/2014	1	1	1	1	1	1	1	1	1	1	1	3	2	20	1	2	1	1	1	1	1	1	1	1	1	1	1	30	10/2014	33:00.0		10/2014
484005701	S	18026	SC	MOCA	12/2014	1	1	0	1	1	1	1	1	1	1	1	3	1	9	0	2	0	1	1	1	1	1	1	1	1	1	1	26	12/2014	13:15.0		12/2014
556569501	S	18026	V04	MOCA	02/2016	1	1	1	1	1	1	1	1	1	0	1	1	1	6	0	1	1	1	1	0	1	1	1	1	1	1	1	23	02/2016	13:45.0		02/2016
607517901	S	18026	V06	MOCA	12/2016	1	1	1	1	1	1	0	1	1	0	1	2	1	10	0	2	1	0	1	1	1	1	1	1	1	1	1	24	12/2016	14:03.0		12/2016
665725401	S	18026	V08	MOCA	11/2017	1	1	1	1	1	1	1	1	1	0	1	1	1	10	0	2	1	1	1	0	1	1	1	1	1	1	1	24	12/2017	14:22.0		12/2017
736631401	S	18026	V10	MOCA	04/2019	1	1	1	0	0	1	0	1	1	1	1	0	2	6	0	2	1	1	1	0	1	1	1	1	1	0	1	21	04/2019	14:50.0		04/2019
481543901	S	18188	SC	MOCA	12/2014	1	0	1	1	1	1	1	1	0	1	1	2	2	11	1	2	0	1	1	0	1	1	1	1	1	1	1	25	12/2014	21:08.0		12/2014
489685301	S	18191	SC	MOCA	12/2014	1	1	1	0	1	1	1	1	1	1	1	3	2	28	1	2	1	1	1	1	1	1	1	1	1	1	1	29	12/2014	15:20.0		12/2014
480350401	S	18314	SC	MOCA	11/2014	1	1	1	1	1	1	1	1	1	1	1	3	2	12	1	2	1	1	1	1	1	1	1	1	1	1	1	30	11/2014	21:20.0		11/2014
481022001	S	18442	SC	MOCA	12/2014	1	0	1	0	1	1	1	1	1	1	1	3	2	8	0	2	1	1	1	1	1	1	1	1	1	1	1	27	12/2014	21:33.0		12/2014
496283901	S	18481	SC	MOCA	01/2015	1	0	1	1	1	1	1	1	1	1	1	3	2	19	1	2	0	1	1	0	1	1	1	1	1	1	1	27	01/2015	13:34.0		01/2015
518109901	S	18485	SC	MOCA	01/2015	1	1	1	1	1	1	1	1	1	1	1	3	2	17	1	2	1	0	1	1	1	1	1	1	1	1	1	29	04/2015	33:09.0		04/2015
490702701	S	18491	SC	MOCA	12/2014	1	1	1	1	1	1	1	1	1	1	1	3	2	15	1	2	1	1	1	1	1	1	1	1	1	1	1	30	12/2014	34:39.0		12/2014
553322601	S	18491	V04	MOCA	02/2016	0	1	1	1	1	1	1	1	1	1	1	3	2	18	1	2	1	1	1	1	1	1	1	1	1	1	1	29	02/2016	34:59.0		02/2016
608185901	S	18491	V06	MOCA	12/2016	0	1	1	1	1	1	1	1	1	1	1	3	2	19	1	2	1	1	1	1	1	1	1	1	1	1	1	29	12/2016	35:12.0		12/2016
674351501	S	18491	V08	MOCA	01/2018	1	1	1	1	1	1	1	1	1	1	1	3	2	17	1	2	1	1	1	1	1	1	1	1	1	1	1	30	01/2018	35:25.0		01/2018
726834401	S	18491	V10	MOCA	01/2019	1	1	1	1	1	1	1	1	1	1	1	3	2	21	1	2	1	1	1	1	1	1	1	1	1	1	1	30	01/2019	35:38.0		01/2019
767091001	S	18491	V12	MOCA	01/2020	1	1	1	1	1	1	1	1	1	1	1	3	2	21	1	2	1	1	1	1	1	1	1	1	1	1	1	30	02/2020	35:58.0		02/2020
489728301	S	18502	SC	MOCA	12/2014	1	1	1	1	1	1	1	1	1	1	1	3	2	14	1	2	1	1	1	1	1	1	1	1	1	1	1	30	12/2014	02:19.0		12/2014
564667101	S	18502	V04	MOCA	03/2016	1	1	1	1	1	1	1	1	1	1	1	3	2	14	1	2	0	0	0	0	1	0	1	1	1	1	1	25	04/2016	02:20.0		04/2016
648287301	S	18502	V06	MOCA	05/2017	1	1	1	1	1	1	1	1	1	1	1	3	2	20	1	2	0	0	0	0	0	1	1	1	1	1	1	25	08/2017	02:20.0		08/2017
498086401	S	18567	SC	MOCA	01/2015	1	1	1	1	1	1	1	1	1	1	1	3	2	20	1	2	0	1	0	1	1	1	1	1	1	1	1	28	01/2015	23:16.0		01/2015
563071501	S	18567	V04	MOCA	04/2016	1	1	1	1	1	1	1	1	1	1	1	3	2	13	1	2	1	1	0	0	0	1	1	1	1	1	1	27	04/2016	23:18.0		04/2016
626190501	S	18567	V06	MOCA	04/2017	1	1	1	1	1	1	1	1	1	1	1	2	2	15	1	2	0	0	0	0	0	1	1	1	1	1	1	24	04/2017	23:18.0		04/2017
682482501	S	18567	V08	MOCA	04/2018	1	1	1	1	1	1	1	1	1	1	1	3	2	20	1	2	1	1	0	0	0	1	1	1	1	1	1	27	04/2018	23:19.0		04/2018
733625301	S	18567	V10	MOCA	03/2019	1	1	1	1	1	1	1	1	1	1	0	3	2	15	1	2	1	1	0	0	0	1	1	1	1	1	1	26	03/2019	23:20.0		03/2019
269556101	S	3000	SC	MOCA	01/2011	1	1	1	1	1	1	1	1	1	1	1	3	2	14	1	2	0	1	1	0	0	1	1	1	1	1	1	27	01/2011	02:21.0		01/2011
338704501	S	3000	V04	MOCA	03/2012	1	1	1	1	1	1	1	1	1	1	1	3	2	22	1	2	1	1	1	1	0	1	1	1	1	1	1	29	03/2012	02:21.0		03/2012
385012501	S	3000	V06	MOCA	02/2013	1	1	1	1	1	1	1	1	1	1	1	3	2	16	1	2	0	1	1	0	1	1	1	1	1	1	1	28	02/2013	02:22.0		02/2013
437134401	S	3000	V08	MOCA	03/2014	1	1	1	1	1	1	1	1	1	1	1	3	2	19	1	2	1	1	1	1	1	1	1	1	1	1	1	30	05/2014	02:22.0		05/2014
512480201	S	3000	V10	MOCA	03/2015	1	1	1	1	1	1	1	1	1	1	1	3	2	17	1	2	1	1	1	1	0	1	1	1	1	1	1	29	03/2015	02:23.0		03/2015
565125001	S	3000	V12	MOCA	04/2016	1	0	1	0	1	1	0	1	1	1	1	3	2	20	1	2	1	1	1	1	1	1	1	1	1	1	1	27	04/2016	02:23.0		04/2016
675903301	S	3000	V14	MOCA	02/2018	1	1	1	1	1	1	0	1	1	1	1	3	2	19	1	2	1	1	0	0	0	1	1	1	1	1	1	26	02/2018	02:24.0		02/2018
736287001	S	3000	V15	MOCA	03/2019	1	1	1	1	1	1	1	1	1	1	1	2	2	14	1	2	1	1	1	0	1	1	1	1	1	1	1	28	04/2019	02:24.0		06/2019
274810301	S	3001	SC	MOCA	02/2011	1	1	1	1	1	1	1	1	1	1	1	3	2	22	1	2	1	1	1	0	1	1	1	1	1	1	1	29	02/2011	04:32.0		03/2011
341440701	S	3001	V04	MOCA	03/2012	1	1	1	1	1	1	1	1	1	1	1	3	2	22	1	2	1	1	1	1	1	1	1	1	1	1	1	30	04/2012	04:33.0		04/2012
398208101	S	3001	V06	MOCA	05/2013	1	1	1	1	1	1	1	1	1	1	1	3	2	22	1	2	1	1	1	1	1	1	1	1	1	1	1	30	05/2013	04:34.0		05/2013
448720301	S	3001	V08	MOCA	04/2014	0	1	1	1	1	1	1	1	1	1	1	3	2	16	1	2	1	1	1	1	1	1	1	1	1	1	1	29	07/2014	04:34.0		07/2014
516497801	S	3001	V10	MOCA	04/2015	1	1	1	1	1	1	1	1	1	1	1	3	1	21	1	2	1	1	1	1	1	1	1	1	1	1	1	29	04/2015	04:35.0		04/2015
588326401	S	3001	V12	MOCA	06/2016	0	1	1	1	1	1	1	1	1	1	1	3	2	19	1	2	1	1	1	1	1	1	1	1	1	1	1	29	09/2016	04:35.0		09/2016
679011101	S	3001	V14	MOCA	03/2018	1	1	1	1	1	1	1	1	1	1	1	3	2	20	1	2	1	1	1	1	1	1	1	1	1	1	1	30	03/2018	04:36.0		03/2018
733237301	S	3001	V15	MOCA	03/2019	1	1	1	1	1	1	1	1	1	1	1	3	2	24	1	2	1	1	1	1	1	1	1	1	1	1	1	30	03/2019	04:36.0		04/2019
278721701	S	3002	SC	MOCA	03/2011	1	1	1	1	1	1	1	1	1	1	1	3	2	13	1	2	1	1	1	1	0	1	1	1	1	1	1	29	03/2011	33:44.0		03/2011
345069201	S	3002	V04	MOCA	04/2012	1	1	1	1	1	1	1	1	1	1	1	3	2	12	1	2	1	1	1	0	1	1	1	1	1	1	1	29	05/2012	33:46.0		05/2012
396333001	S	3002	V06	MOCA	04/2013	1	0	1	1	1	1	1	1	1	1	1	3	2	14	1	2	1	1	1	1	1	1	1	1	1	1	1	29	05/2013	33:46.0		05/2013
436843401	S	3002	V08	MOCA	03/2014	1	1	1	1	1	1	1	1	0	1	1	3	2	18	1	2	1	1	0	0	1	1	1	1	1	1	1	27	04/2014	33:47.0		05/2014
513694101	S	3002	V10	MOCA	03/2015	0	1	1	1	0	1	0	1	1	1	1	2	1	16	1	2	1	1	1	1	1	0	1	1	1	1	1	24	03/2015	33:47.0		03/2015
573085501	S	3002	V12	MOCA	04/2016	1	1	1	1	1	1	1	1	1	1	1	1	1	15	1	2	1	1	1	1	1	1	1	1	1	1	1	27	06/2016	25:57.0		06/2016
682807901	S	3002	V14	MOCA	04/2018	1	1	1	1	1	1	0	0	1	0	1	3	1	14	1	2	1	1	1	1	1	1	1	1	1	1	1	26	04/2018	25:59.0		04/2018
733426201	S	3002	V15	MOCA	03/2019	1	1	1	1	1	1	1	1	1	1	1	3	1	17	1	2	1	1	1	0	1	1	1	1	1	1	1	28	03/2019	26:04.0		04/2019
281147101	S	3003	SC	MOCA	03/2011	1	1	1	1	0	1	1	1	1	1	1	3	2	10	0	2	0	1	1	0	0	1	1	1	1	1	1	25	03/2011	06:25.0		03/2011
341947201	S	3003	V04	MOCA	04/2012	1	1	1	1	1	1	1	1	1	1	1	3	2	12	1	2	0	1	1	0	1	1	1	1	1	1	1	28	04/2012	06:26.0		04/2012
398176701	S	3003	V06	MOCA	04/2013	1	1	1	1	1	1	1	1	1	1	1	3	2	16	1	2	0	1	1	0	0	1	1	1	1	1	1	27	05/2013	06:26.0		05/2013
448684101	S	3003	V08	MOCA	04/2014	0	1	1	1	1	1	1	1	1	1	1	3	2	13	1	2	0	1	1	0	1	1	1	1	1	1	1	27	07/2014	06:27.0		07/2014
515738301	S	3003	V10	MOCA	04/2015	1	1	1	1	0	1	1	1	1	1	1	3	2	12	1	2	1	1	1	0	1	1	1	1	1	1	1	28	04/2015	06:27.0		04/2015
571314501	S	3003	V12	MOCA	04/2016	1	1	1	1	1	1	1	1	1	0	1	3	2	14	1	2	0	1	1	0	1	1	1	1	1	1	1	27	05/2016	06:28.0		05/2016
633390101	S	3003	V13	MOCA	04/2017	1	1	1	1	1	1	1	1	1	1	1	3	2	18	1	2	1	1	1	0	1	1	1	1	1	1	1	30	05/2017	06:28.0		02/2018
743759901	S	3003	V15	MOCA	03/2019	1	1	1	1	1	1	1	1	0	1	1	3	2	13	1	2	1	1	1	0	0	1	1	1	1	1	1	27	06/2019	06:29.0		06/2019
281581801	S	3004	SC	MOCA	03/2011	1	1	1	1	1	1	1	1	1	1	1	3	2	12	1	2	0	1	1	1	1	1	1	1	1	1	1	29	03/2011	25:16.0		03/2011
342224701	S	3004	V04	MOCA	04/2012	1	0	1	1	1	1	1	1	1	1	1	3	2	17	1	2	0	1	1	0	0	1	1	1	1	1	1	26	04/2012	25:26.0		04/2012
398151101	S	3004	V06	MOCA	04/2013	1	1	1	1	1	1	1	1	1	1	1	3	2	18	1	2	0	1	0	0	1	1	1	1	1	1	1	27	05/2013	25:35.0		05/2013
448658001	S	3004	V08	MOCA	04/2014	1	1	1	1	1	1	1	1	1	1	1	3	2	18	1	2	0	0	1	0	0	1	1	1	1	1	1	26	07/2014	25:42.0		07/2014
515676801	S	3004	V10	MOCA	04/2015	1	1	1	1	1	1	1	1	1	1	1	3	2	17	1	2	1	1	1	1	1	1	1	1	1	1	1	30	04/2015	25:48.0		04/2015
570493001	S	3004	V12	MOCA	04/2016	0	1	1	1	1	1	1	1	1	1	1	3	1	21	1	2	1	1	1	0	1	1	1	1	1	1	1	27	05/2016	25:56.0		05/2016
743816701	S	3004	V15	MOCA	03/2019	1	1	1	1	1	1	1	1	1	1	1	3	2	23	1	2	0	1	1	0	0	1	1	1	1	1	1	27	06/2019	26:06.0		07/2019
283730201	S	3006	SC	MOCA	03/2011	1	1	1	1	1	1	1	1	1	1	1	3	2	24	1	2	1	0	1	0	0	1	1	1	1	1	1	27	03/2011	14:40.0		03/2011
350571101	S	3006	V04	MOCA	05/2012	1	1	1	1	1	1	1	1	1	1	1	3	2	20	1	2	0	1	1	0	0	1	1	1	1	1	1	27	06/2012	14:41.0		06/2012
288860001	S	3007	SC	MOCA	04/2011	1	1	1	1	1	1	1	1	1	1	1	3	2	15	1	2	1	0	1	1	1	1	1	1	1	1	1	29	05/2011	40:55.0		05/2011
289812201	S	3008	SC	MOCA	05/2011	1	1	1	1	1	1	1	1	1	1	1	3	2	13	1	2	0	1	1	0	1	1	1	1	1	1	1	28	05/2011	25:17.0		05/2011
350580301	S	3008	V04	MOCA	06/2012	1	1	1	1	1	1	1	1	1	1	1	3	2	13	1	2	1	1	0	0	1	1	1	1	1	1	1	28	06/2012	25:28.0		06/2012
403574301	S	3008	V06	MOCA	06/2013	1	1	1	1	1	1	1	1	1	1	1	3	2	12	1	2	0	1	0	0	1	1	1	1	1	1	1	27	06/2013	25:37.0		06/2013
464271901	S	3008	V08	MOCA	08/2014	1	1	1	1	0	1	0	1	1	1	1	2	2	20	1	2	0	0	1	0	1	1	1	1	1	1	1	24	10/2014	25:44.0		10/2014
524526201	S	3008	V10	MOCA	06/2015	0	0	1	1	1	1	1	1	1	0	1	0	0	9	0	2	0	1	1	0	1	1	1	1	1	1	1	19	06/2015	25:50.0		06/2015
601965001	S	3008	V12	MOCA	11/2016	0	0	1	1	1	1	1	1	1	1	1	0	1	15	1	2	0	1	0	0	1	1	1	1	1	1	1	21	11/2016	25:58.0		11/2016
698176901	S	3008	V14	MOCA	05/2018	1	1	1	1	1	1	0	1	0	1	1	1	1	8	0														07/2018	26:00.0		09/2018
748799201	S	3008	V15	MOCA	05/2019	1	1	1	1	1	1	1	1	1	1	1	1	2	11	1	2	0	0	0	0	0	1	1	1	1	1	1	23	07/2019	26:07.0		07/2019
294169901	S	3009	SC	MOCA	05/2011	1	1	1	1	1	1	1	1	1	1	1	3	2	17	1	2	1	1	0	1	1	1	1	1	1	1	1	29	05/2011	25:18.0		05/2011
355429301	S	3009	V04	MOCA	07/2012	0	0	1	0	0	1	1	1	1	1	1	3	2	21	1	2	0	0	1	1	1	1	1	1	1	1	1	24	07/2012	25:29.0		07/2012
413907401	S	3009	V06	MOCA	07/2013	1	0	1	1	0	1	1	1	1	1	1	3	2	18	1	2	1	1	1	0	1	1	1	1	1	1	1	27	10/2013	25:38.0		10/2013
464291001	S	3009	V08	MOCA	09/2014	1	1	1	1	1	1	1	1	1	1	1	3	1	11	1	2	0	0	1	0	0	1	1	1	1	1	1	25	10/2014	25:44.0		10/2014
525452701	S	3009	V10	MOCA	06/2015	1	1	1	1	1	1	1	1	1	1	1	3	2	17	1	2	1	1	1	1	1	1	1	1	1	1	1	30	06/2015	25:51.0		06/2015
748981901	S	3009	V15	MOCA	05/2019	1	1	1	1	0	1	1	1	1	1	1	2	2	12	1	2	0	0	0	0	0	1	1	1	1	1	1	23	07/2019	26:07.0		07/2019
294894501	S	3010	SC	MOCA	05/2011	1	1	1	1	1	1	1	1	1	1	1	3	2	12	1	1	0	1	0	0	1	1	1	1	1	1	1	26	06/2011	25:18.0		06/2011
352700801	S	3010	V04	MOCA	06/2012	1	1	1	1	1	1	1	1	1	1	1	3	2	1	0	2	0	1	1	0	0	1	1	1	1	1	1	26	06/2012	25:29.0		06/2012
413426901	S	3010	V06	MOCA	07/2013	1	1	1	1	0	1	1	1	1	1	1	3	2	14	1	2	1	1	1	1	0	1	1	1	1	1	1	28	10/2013	25:38.0		10/2013
464574101	S	3010	V08	MOCA	09/2014	1	1	1	1	1	1	1	1	1	1	1	3	2	16	1	2	0	1	0	1	1	1	1	1	1	1	1	28	10/2014	25:45.0		10/2014
527866301	S	3010	V10	MOCA	06/2015	1	1	1	1	1	1	1	1	1	1	1	3	2	16	1	2	1	0	1	1	1	1	1	1	1	1	1	29	07/2015	25:52.0		07/2015
633248501	S	3010	V12	MOCA	11/2016	1	1	1	1	1	1	1	1	1	1	1	1	1	14	1	2	1	1	1	1	1	1	1	1	1	1	1	28	05/2017	25:58.0		01/2018
703446901	S	3010	V14	MOCA	08/2018	1	1	1	1	1	1	1	1	1	1	1	3	2	16	1	2	0	1	1	1	1	1	1	1	1	1	1	29	08/2018	26:01.0		09/2018
760032701	S	3010	V15	MOCA	07/2019	1	1	1	1	1	1	1	1	1	1	1	3	2	16	1	2	1	1	1	1	1	1	1	1	1	1	1	30	11/2019	26:12.0		11/2019
302651501	S	3011	SC	MOCA	06/2011	1	1	1	1	1	1	1	1	1	1	1	3	2	16	1	2	1	1	1	1	1	1	1	1	1	1	1	30	06/2011	45:36.0		06/2011
362730301	S	3011	V04	MOCA	09/2012	1	1	1	1	1	1	1	1	1	1	1	3	2	20	1	2	1	1	1	0	1	1	1	1	1	1	1	29	09/2012	45:37.0		09/2012
412257701	S	3011	V06	MOCA	09/2013	1	1	1	1	1	1	1	1	1	1	1	3	2	19	1	2	1	1	1	1	1	1	1	1	1	1	1	30	09/2013	45:37.0		09/2013
316328901	S	3012	SC	MOCA	10/2011	1	1	1	1	0	1	1	1	1	1	1	3	2	15	1	2	0	1	1	0	1	1	1	1	1	1	1	27	10/2011	25:21.0		10/2011
382873701	S	3012	V04	MOCA	01/2013	1	1	1	1	1	1	1	1	1	1	1	3	2	18	1	2	1	1	1	1	1	1	1	1	1	1	1	30	01/2013	25:32.0		01/2013
428479701	S	3012	V06	MOCA	01/2014	1	1	1	1	1	1	1	1	1	1	1	3	2	19	1	2	1	1	0	1	1	1	1	1	1	1	1	29	02/2014	25:40.0		02/2014
494487901	S	3012	V08	MOCA	01/2015	0	1	1	1	0	1	1	1	1	1	1	2	2	19	1	2	0	1	1	0	1	1	1	1	1	1	1	25	01/2015	25:47.0		01/2015
548898601	S	3012	V10	MOCA	11/2015	0	1	1	0	0	1	1	1	1	1	1	2	2	18	1	2	1	1	1	0	0	1	1	1	1	1	1	24	12/2015	25:54.0		12/2015
721644201	S	3012	V14	MOCA	11/2018	1	1	1	1	1	1	1	1	1	1	1	2	2	16	1	2	0	1	0	0	1	1	1	1	1	1	1	26	01/2019	26:02.0		01/2019
317123901	S	3013	SC	MOCA	10/2011	1	1	1	1	0	1	0	1	1	1	1	3	2	15	1	2	1	1	0	1	1	1	1	1	1	1	1	27	10/2011	25:21.0		10/2011
378381401	S	3013	V04	MOCA	11/2012	1	1	1	1	1	1	1	1	1	1	1	3	2	9	0	2	0	1	0	0	0	1	1	1	1	1	1	25	12/2012	25:31.0		12/2012
426980101	S	3013	V06	MOCA	12/2013	0	1	1	1	1	1	1	1	1	1	1	2	2	18	1	1	0	0	0	0	0	1	1	1	1	1	1	22	02/2014	25:40.0		02/2014
494711901	S	3013	V08	MOCA	12/2014	1	1	1	1	1	1	1	1	1	1	1	3	2	11	1	2	0	1	1	1	1	1	1	1	1	1	1	29	01/2015	25:47.0		01/2015
547255501	S	3013	V10	MOCA	12/2015	0	1	1	1	0	1	1	1	1	1	1	3	1	13	1	2	1	1	1	1	1	1	1	1	1	1	1	27	12/2015	25:54.0		12/2015
721661801	S	3013	V14	MOCA	11/2018	1	1	1	1	0	1	1	1	1	1	1	3	2	9	0	2	0	0	0	0	1	1	1	1	1	1	1	24	01/2019	26:03.0		03/2019
770343001	S	3013	V15	MOCA	12/2019	1	0	1	1	0	1	1	1	1	1	1	3	2	10	0	2	1	1	1	0	1	1	1	1	1	1	1	26	04/2020	26:12.0		04/2020
318134201	S	3014	SC	MOCA	10/2011	1	0	1	1	0	1	1	1	1	1	1	2	2	11	1	2	0	1	0	1	1	1	1	1	1	1	1	25	10/2011	55:28.0		10/2011
382733201	S	3014	V04	MOCA	12/2012	1	0	1	0	0	1	1	1	1	1	1	2	2	13	1	2	0	1	0	0	1	1	1	1	1	1	1	23	01/2013	55:29.0		01/2013
449343501	S	3014	V06	MOCA	05/2014	0	0	0	0	0	1	0	1	1	1	1	2	2	14	1	2	0	0	0	0	0	1	1	1	1	1	1	18	07/2014	55:30.0		07/2014
320273801	S	3015	SC	MOCA	11/2011	1	1	1	1	1	1	1	1	1	1	1	3	2	11	1	2	0	0	0	0	1	1	1	1	1	1	1	26	11/2011	41:34.0		11/2011
329168601	S	3016	SC	MOCA	01/2012	1	1	1	1	1	1	1	1	1	1	1	3	2	10	0	2	1	1	0	1	0	1	1	1	1	1	1	27	01/2012	25:22.0		01/2012
394586201	S	3016	V04	MOCA	04/2013	1	1	1	1	1	1	1	1	1	1	1	3	2	11	1	2	1	1	1	1	1	1	1	1	1	1	1	30	04/2013	25:34.0		04/2013
437156501	S	3016	V06	MOCA	03/2014	1	1	1	1	1	1	1	1	1	1	1	3	2	13	1	2	1	1	1	0	0	1	1	1	1	1	1	28	05/2014	25:41.0		05/2014
512826501	S	3016	V08	MOCA	03/2015	1	1	1	0	1	1	1	1	1	1	1	3	2	10	0	2	0	1	1	1	1	1	1	1	1	1	1	27	03/2015	25:48.0		03/2015
735824701	S	3016	V14	MOCA	02/2019	1	1	1	1	1	1	1	1	1	1	1	3	2	10	0	2	1	1	1	0	0	1	1	1	1	1	1	27	04/2019	26:04.0		06/2019
336610801	S	3017	SC	MOCA	02/2012	1	1	1	1	1	1	1	1	1	1	1	3	2	9	0	2	0	0	1	0	0	1	1	1	1	1	1	25	03/2012	43:57.0		03/2012
336650501	S	3018	SC	MOCA	02/2012	1	0	1	1	1	1	1	1	1	0	1	3	1	6	0	2	0	0	1	0	1	1	1	1	1	1	1	23	03/2012	25:23.0		03/2012
398943601	S	3018	V04	MOCA	05/2013	1	1	1	1	0	1	1	1	1	1	1	3	1	10	0	2	0	1	1	0	1	1	1	1	1	1	1	25	05/2013	25:36.0		05/2013
454673001	S	3018	V06	MOCA	07/2014	1	1	1	1	0	1	0	1	1	1	1	3	1	13	1	2	1	1	1	0	1	1	1	1	1	1	1	26	08/2014	25:43.0		08/2014
522725001	S	3018	V08	MOCA	05/2015	0	1	1	1	1	1	1	1	1	1	1	2	2	17	1	2	0	1	1	0	1	1	1	1	1	1	1	26	05/2015	25:50.0		06/2015
572020201	S	3018	V10	MOCA	06/2016	1	0	1	1	1	1	1	1	1	1	1	3	1	10	0	2	1	1	1	0	1	1	1	1	1	1	1	26	06/2016	25:56.0		06/2016
698462401	S	3018	V13	MOCA	05/2018	1	1	1	1	0	1	1	1	1	1	1	3	1	12	1	2	0	1	1	0	1	1	1	1	1	1	1	26	07/2018	26:01.0		07/2018
749116601	S	3018	V14	MOCA	04/2019	1	0	1	1	1	1	1	1	1	0	1	2	2	14	1	2	0	0	1	0	1	1	1	1	1	1	1	24	07/2019	26:08.0		07/2019
341473801	S	3020	SC	MOCA	03/2012	1	1	1	1	1	1	1	1	1	1	1	3	2	15	1	2	1	1	1	0	0	1	1	1	1	1	1	28	04/2012	25:25.0		04/2012
403541501	S	3020	V04	MOCA	05/2013	1	0	1	1	1	1	1	1	1	1	1	3	2	17	1	2	0	0	0	0	0	1	1	1	1	1	1	24	06/2013	25:36.0		06/2013
454682901	S	3020	V06	MOCA	07/2014	0	1	1	1	1	1	1	1	1	1	1	3	1	13	1	1	1	1	1	1	1	0	0	1	1	1	1	25	08/2014	25:44.0		08/2014
523023201	S	3020	V08	MOCA	05/2015	0	1	1	1	1	1	1	1	1	1	1	2	2	8	0	2	0	0	0	0	0	1	1	1	1	1	1	22	05/2015	25:50.0		06/2015
572809301	S	3020	V10	MOCA	05/2016	1	1	1	1	1	1	0	1	1	1	1	3	1	15	1	2	0	0	0	0	0	1	1	1	1	1	1	23	06/2016	25:57.0		06/2016
748898601	S	3020	V14	MOCA	04/2019	1	1	1	1	1	1	1	1	0	1	1	2	2	16	1	2	0	0	0	1	1	1	1	1	1	1	1	25	07/2019	26:08.0		07/2019
341548401	S	3021	SC	MOCA	03/2012	1	0	1	1	1	1	1	1	1	1	1	3	2	20	1	2	1	1	1	0	1	1	1	1	1	1	1	29	04/2012	25:25.0		04/2012
400594401	S	3021	V04	MOCA	06/2013	1	0	1	1	1	1	1	1	1	1	1	3	2	14	1	2	0	1	1	1	0	1	1	1	1	1	1	28	06/2013	25:36.0		06/2013
454676601	S	3021	V06	MOCA	07/2014	1	0	1	1	1	1	1	1	1	1	1	3	2	14	1	1	0	1	0	1	1	1	1	1	1	1	1	27	08/2014	25:43.0		08/2014
521083401	S	3021	V08	MOCA	04/2015	1	0	1	0	1	1	1	1	1	1	1	3	2	18	1	2	0	1	1	1	0	1	1	1	1	1	1	27	05/2015	25:49.0		06/2015
751930301	S	3021	V14	MOCA	05/2019	1	0	1	1	1	0	1	1	1	1	1	3	2	10	0	2	0	0	1	0	0	1	1	1	1	1	1	24	08/2019	26:10.0		09/2019
756745201	S	3021	V13	MOCA	05/2018	1	0	1	1	1	1	1	1	1	1	1	3	2	12	1	2	1	1	1	1	1	1	1	1	1	1	1	30	10/2019	26:11.0		10/2019
344939101	S	3022	SC	MOCA	04/2012	1	1	1	1	1	1	1	1	1	1	1	3	2	8	0	2	0	1	1	0	1	1	1	1	1	1	1	28	05/2012	52:23.0		05/2012
413612201	S	3022	V04	MOCA	07/2013	1	1	1	1	0	1	1	1	1	1	1	3	2	7	0	2	0	1	0	0	0	1	1	1	1	1	1	25	10/2013	52:24.0		10/2013
345037701	S	3023	SC	MOCA	04/2012	1	1	1	1	1	1	1	1	1	1	1	3	2	16	1	2	0	1	1	1	1	1	1	1	1	1	1	29	05/2012	25:26.0		05/2012
407481601	S	3023	V04	MOCA	07/2013	1	1	1	1	1	1	1	1	1	1	1	3	2	18	1	2	0	1	1	0	0	1	1	1	1	1	1	27	08/2013	25:37.0		08/2013
464540101	S	3023	V06	MOCA	08/2014	0	1	1	1	1	1	0	1	1	1	1	3	1	19	1	2	1	1	1	1	1	1	1	1	1	1	1	27	10/2014	25:45.0		10/2014
525323501	S	3023	V08	MOCA	06/2015	1	0	1	1	1	1	1	1	1	1	1	1	2	17	1	2	1	1	1	1	0	1	1	1	1	1	1	26	06/2015	25:51.0		06/2015
579895201	S	3023	V10	MOCA	06/2016	0	1	1	1	1	1	1	1	1	1	1	3	2	18	1	2	1	1	1	1	1	1	1	1	1	1	1	29	07/2016	25:57.0		07/2016
749064401	S	3023	V14	MOCA	06/2019	1	1	1	1	1	1	1	1	1	1	1	3	2	17	1	2	1	1	1	1	1	1	1	1	1	1	1	30	07/2019	26:09.0		07/2019
346502101	S	3024	SC	MOCA	05/2012	1	1	1	1	1	1	1	1	1	1	1	3	2	15	1	2	1	1	1	0	1	1	1	1	1	1	1	29	05/2012	25:27.0		05/2012
413909701	S	3024	V04	MOCA	08/2013	1	1	1	1	1	1	1	1	1	1	1	3	2	13	1	2	1	1	1	0	1	1	1	1	1	1	1	29	10/2013	25:38.0		10/2013
526256801	S	3024	V08	MOCA	06/2015	1	1	1	1	1	1	1	1	1	1	1	3	2	17	1	2	1	1	1	0	1	1	1	1	1	1	1	29	06/2015	25:52.0		06/2015
751918901	S	3024	V14	MOCA	06/2019	1	1	1	1	1	1	1	1	1	1	1	3	2	13	1	2	1	1	1	0	0	1	1	1	1	1	1	28	08/2019	26:10.0		10/2019
362675801	S	3025	SC	MOCA	08/2012	1	1	1	1	0	1	1	1	1	1	1	3	2	16	1	2	0	1	1	0	1	1	1	1	1	1	1	27	09/2012	48:55.0		09/2012
364343701	S	3026	SC	MOCA	09/2012	1	1	1	1	1	1	1	1	1	1	1	3	2	9	0	2	1	1	1	0	1	1	1	1	1	1	1	28	09/2012	14:14.0		09/2012
378293201	S	3027	SC	MOCA	11/2012	1	0	1	1	0	1	1	1	1	1	1	3	0	10	0	2	1	1	1	1	1	1	1	1	1	1	1	25	12/2012	25:31.0		12/2012
436805901	S	3027	V04	MOCA	03/2014	1	1	1	1	1	1	1	1	1	1	1	3	1	13	1	2	0	0	1	0	1	1	1	1	1	1	1	26	04/2014	25:41.0		04/2014
513378101	S	3027	ST	MOCA	03/2015	1	0	1	1	0	1	1	1	1	1	1	2	2	12	1	2	1	0	1	1	1	1	1	1	1	1	1	26	03/2015	25:48.0		03/2015
556480401	S	3027	V08	MOCA	02/2016	1	0	0	1	1	1	1	1	1	1	0	3	2	15	1	2	0	1	0	0	1	1	1	1	1	1	1	24	02/2016	25:55.0		02/2016
677441701	S	3027	V12	MOCA	02/2018	1	0	0	0	0	1	1	1	1	1	1	3	1	12	1	1	0	0	0	0	0	1	1	1	1	1	1	19	02/2018	25:59.0		02/2018
721634201	S	3027	V13	MOCA	12/2018	1	1	1	1	0	1	1	1	1	1	1	3	1	8	0	2	0	0	1	0	1	1	1	1	1	1	1	24	12/2018	26:02.0		12/2018
388673801	S	3028	SC	MOCA	02/2013	1	1	1	1	1	1	1	1	1	1	1	3	2	15	1	2	0	0	0	1	1	1	1	1	1	1	1	27	03/2013	25:33.0		03/2013
446782801	S	3028	V04	MOCA	06/2014	1	1	1	1	1	1	1	1	1	0	1	3	1	10	0	2	0	1	0	0	0	0	1	1	1	1	1	22	07/2014	25:41.0		07/2014
516538001	S	3028	V06	MOCA	04/2015	1	1	1	1	1	1	1	1	1	1	1	3	2	11	1	2	0	1	0	0	1	1	1	1	1	1	1	27	04/2015	25:49.0		04/2015
564923501	S	3028	V08	MOCA	04/2016	1	1	1	1	1	1	1	1	1	1	1	2	1	12	1	2	1	0	0	0	0	1	1	1	1	1	1	24	04/2016	25:55.0		04/2016
691228401	S	3028	V12	MOCA	04/2018	1	1	1	1	1	1	1	1	1	1	1	3	1	17	1	2	0	1	1	0	1	1	1	1	1	1	1	27	05/2018	26:00.0		05/2018
736345801	S	3028	V13	MOCA	03/2019	1	1	1	1	1	1	1	1	1	1	1	3	2	16	1	2	0	1	1	0	1	1	1	1	1	1	1	28	04/2019	26:05.0		06/2019
395513701	S	3029	SC	MOCA	04/2013	1	1	1	1	1	1	1	1	1	1	1	3	2	17	1	2	0	1	1	0	0	1	1	1	1	1	1	27	04/2013	25:34.0		04/2013
450295801	S	3029	V04	MOCA	07/2014	0	0	1	0	1	1	1	1	1	1	1	3	2	12	1	2	0	0	0	0	0	1	1	1	1	1	1	22	07/2014	25:42.0		07/2014
521165901	S	3029	V06	MOCA	04/2015	0	1	1	0	1	1	1	1	1	1	1	3	2	13	1	2	0	0	0	0	1	1	1	1	1	1	1	24	05/2015	25:49.0		06/2015
709252201	S	3029	V12	MOCA	05/2018	1	0	1	0	0	1	1	1	1	1	1	3	2	10	0	2	0	0	0	0	0	1	1	1	0	1	1	20	09/2018	26:01.0		09/2018
749092001	S	3029	V13	MOCA	05/2019	1	1	1	1	1	1	1	1	1	1	1	3	1	12	1	1	0	1	0	0	0	1	1	1	1	1	1	24	07/2019	26:08.0		07/2019
246442301	S	3050	SC	MOCA	09/2010	1	1	1	1	1	1	1	1	1	1	1	3	2	11	1	2	1	1	1	1	1	1	1	1	1	1	1	30	09/2010	33:18.0		11/2010
329391901	S	3050	RS1	MOCA	01/2012	1	1	1	1	1	1	1	1	1	1	1	3	2	10	0	2	1	1	1	1	1	1	1	1	1	1	1	29	01/2012	33:42.0		01/2012
390441201	S	3050	V04	MOCA	03/2013	1	1	1	1	1	1	1	1	1	1	1	3	2	9	0	2	1	1	1	1	1	1	1	1	1	1	1	29	03/2013	34:06.0		03/2013
429397601	S	3050	V06	MOCA	02/2014	1	1	1	1	1	1	1	1	1	1	1	3	2	1	1	2	1	1	1	1	1	1	1	1	1	1	1	30	02/2014	34:24.0		02/2014
506463901	S	3050	V08	MOCA	02/2015	1	1	1	1	1	1	1	1	1	1	1	3	2	12	1	2	1	1	0	1	1	1	1	1	1	1	1	29	02/2015	34:42.0		02/2015
560102301	S	3050	V10	MOCA	03/2016	1	1	1	1	1	1	1	1	1	0	1	3	2	9	0	2	1	1	1	1	1	1	1	1	1	1	1	28	03/2016	35:00.0		03/2016
621915601	S	3050	V12	MOCA	03/2017	1	1	1	1	1	1	1	1	1	0	1	3	2	17	1	2	1	1	1	1	1	1	1	1	1	1	1	29	03/2017	35:15.0		03/2017
677478901	S	3050	V13	MOCA	02/2018	0	1	1	1	1	1	1	1	1	1	1	3	2	15	1	2	1	1	1	1	1	1	1	1	1	1	1	29	02/2018	35:26.0		02/2018
731394601	S	3050	V14	MOCA	03/2019	0	0	1	1	1	1	1	1	1	0	1	3	2	14	1	2	1	1	1	1	1	1	1	1	1	1	1	27	03/2019	35:41.0		03/2019
769001201	S	3050	V15	MOCA	02/2020	1	1	1	1	1	1	1	1	1	0	1	3	2	15	1	2	1	1	1	1	1	1	1	1	1	1	1	29	03/2020	36:00.0		03/2020
249213801	S	3051	SC	MOCA	10/2010	1	1	1	1	1	1	1	1	1	1	1	3	2	6	0	2	1	1	0	0	0	1	1	1	1	1	1	26	10/2010	33:18.0		11/2010
320323601	S	3051	V04	MOCA	11/2011	1	1	1	1	1	1	1	1	1	1	1	3	2	7	0	2	1	1	0	1	1	1	1	1	1	1	1	28	11/2011	33:37.0		11/2011
378923101	S	3051	V06	MOCA	11/2012	1	1	1	1	1	1	1	1	1	1	1	3	2	7	0	2	1	1	1	1	1	1	1	1	1	1	1	29	12/2012	33:57.0		12/2012
417317401	S	3051	V08	MOCA	11/2013	0	1	1	1	1	1	1	1	1	1	0	3	2	8	0	2	1	1	1	0	1	1	0	1	1	1	1	25	11/2013	34:17.0		11/2013
478005901	S	3051	V10	MOCA	11/2014	1	1	0	1	1	1	1	1	1	1	1	3	2	7	0	2	1	1	1	1	1	1	1	1	1	1	1	28	11/2014	34:35.0		11/2014
544969601	S	3051	V12	MOCA	11/2015	1	1	1	1	1	1	1	1	1	1	1	3	2	9	0	2	1	1	1	1	1	1	1	1	1	1	1	29	11/2015	34:54.0		11/2015
595660101	S	3051	V13	MOCA	10/2016	0	1	1	1	1	1	1	1	1	1	1	3	2	11	1	2	1	1	1	1	1	1	1	1	1	1	1	29	10/2016	35:09.0		10/2016
659598901	S	3051	V14	MOCA	10/2017	0	1	1	1	1	1	1	1	1	1	1	3	2	9	0	2	1	1	1	1	1	1	1	1	1	1	1	28	10/2017	35:21.0		10/2017
710668401	S	3051	V15	MOCA	10/2018	1	1	1	1	1	1	1	1	1	1	1	3	2	11	1	2	1	1	1	1	1	1	1	1	1	1	1	30	10/2018	35:31.0		10/2018
761056401	S	3051	V16	MOCA	11/2019	1	0	0	1	1	1	1	1	1	1	1	3	2	10	0	2	1	1	1	1	1	1	1	1	1	1	1	27	11/2019	35:54.0		11/2019
256130301	S	3052	SC	MOCA	11/2010	1	1	1	1	1	1	1	1	1	1	1	2	2	12	1	2	1	1	0	1	0	1	1	1	1	1	1	27	11/2010	33:19.0		12/2010
327628901	S	3052	V04	MOCA	12/2011	1	0	1	1	1	1	1	1	1	1	1	3	2	9	0	2	1	0	1	1	1	1	1	1	1	1	1	27	12/2011	33:42.0		12/2011
379197601	S	3052	V06	MOCA	12/2012	1	0	1	1	1	1	1	1	1	1	1	2	2	15	1	2	1	1	1	1	1	1	1	1	1	1	1	28	12/2012	33:58.0		12/2012
422878901	S	3052	V08	MOCA	01/2014	1	1	1	1	1	1	1	1	1	1	1	2	2	10	0	2	0	1	1	0	1	1	1	1	1	1	1	26	01/2014	34:21.0		01/2014
481405901	S	3052	V10	MOCA	12/2014	1	0	1	1	1	1	1	1	1	1	1	3	2	14	1	2	1	1	1	1	1	1	1	1	1	1	1	29	12/2014	34:36.0		12/2014
545880401	S	3052	V12	MOCA	11/2015	0	0	1	1	1	1	1	1	1	1	1	2	2	17	1	2	1	1	1	1	1	1	1	1	1	1	1	27	12/2015	34:55.0		12/2015
607820701	S	3052	V13	MOCA	12/2016	0	1	1	1	1	1	1	1	1	1	1	1	1	10	0	2	1	1	1	1	1	1	1	1	1	1	1	25	12/2016	35:12.0		12/2016
664015501	S	3052	V14	MOCA	11/2017	0	1	1	1	1	1	1	1	1	1	1	3	2	14	1	2	1	1	1	1	1	1	1	1	1	1	1	29	11/2017	35:22.0		11/2017
715482001	S	3052	V15	MOCA	11/2018	1	0	1	1	1	1	1	1	1	1	1	3	1	15	1	2	0	0	1	1	1	1	1	1	1	1	1	26	11/2018	35:32.0		11/2018
256083401	S	3053	SC	MOCA	11/2010	1	1	1	1	1	1	1	1	1	1	1	3	2	14	1	2	1	1	1	1	0	1	1	1	1	1	1	29	11/2010	33:19.0		12/2010
327701601	S	3053	V04	MOCA	12/2011	1	1	1	1	1	1	0	1	1	1	1	3	2	14	1	2	1	1	1	0	1	1	1	1	1	1	1	28	12/2011	33:42.0		12/2011
379239401	S	3053	V06	MOCA	12/2012	1	1	1	1	1	1	0	1	1	1	1	1	1	13	1	2	1	1	1	1	1	1	1	1	1	1	1	26	12/2012	33:58.0		12/2012
422811101	S	3053	V08	MOCA	01/2014	1	0	0	1	1	1	1	1	1	1	1	3	2	15	1	2	1	1	1	1	1	1	1	1	1	1	1	28	01/2014	34:20.0		01/2014
481364101	S	3053	V10	MOCA	12/2014	1	1	1	1	1	1	0	1	1	1	1	3	2	12	1	2	1	1	1	1	1	1	1	1	1	1	1	29	12/2014	34:36.0		12/2014
546064201	S	3053	V12	MOCA	11/2015	1	1	1	1	1	1	0	1	1	1	1	3	2	14	1	2	1	1	1	1	1	1	1	1	1	1	1	29	12/2015	34:55.0		12/2015
663979201	S	3053	V14	MOCA	11/2017	1	1	1	1	1	0	1	1	1	1	1	3	2	15	1	2	1	1	1	1	1	1	1	1	1	1	1	29	11/2017	35:22.0		11/2017
715494101	S	3053	V15	MOCA	11/2018	0	1	1	1	1	1	1	1	1	1	1	3	2	13	1	2	1	1	1	1	1	1	1	1	1	1	1	29	11/2018	35:33.0		11/2018
761515101	S	3053	V16	MOCA	11/2019	0	0	1	1	1	1	1	1	1	1	0	3	2	11	1	2	1	1	1	1	1	0	1	1	1	1	1	26	11/2019	35:55.0		11/2019
258111101	S	3054	SC	MOCA	11/2010	1	1	1	1	1	1	1	1	1	1	1	3	2	13	1	2	0	1	1	0	1	1	1	1	1	1	1	28	11/2010	33:21.0		12/2010
327726301	S	3054	V04	MOCA	12/2011	1	1	1	1	1	1	1	1	1	1	1	1	2	2	0	2	1	1	1	1	1	1	1	1	1	1	1	27	12/2011	33:41.0		12/2011
379252001	S	3054	V06	MOCA	12/2012	1	1	1	1	1	1	1	1	1	0	1	3	2	7	0	2	1	1	1	0	1	1	1	1	1	1	1	27	12/2012	33:58.0		12/2012
423685701	S	3054	V08	MOCA	01/2014	0	0	1	1	0	1	0	1	1	1	1	3	2	9	0	2	0	1	1	0	1	1	1	1	1	1	1	23	01/2014	34:21.0		01/2014
487572001	S	3054	V10	MOCA	12/2014	0	1	1	1	1	1	1	1	1	1	1	3	2	14	1	2	1	0	1	0	1	1	1	1	1	1	1	27	12/2014	34:38.0		12/2014
547640101	S	3054	V12	MOCA	12/2015	0	1	1	1	1	1	1	1	1	0	1	3	2	15	1	2	1	1	1	0	0	1	1	1	1	1	1	26	12/2015	34:56.0		12/2015
605965601	S	3054	V13	MOCA	12/2016	1	1	1	1	1	1	1	1	1	1	1	3	2	7	0	2	0	1	1	1	1	1	1	1	1	1	1	28	12/2016	35:11.0		12/2016
665824701	S	3054	V14	MOCA	12/2017	1	1	1	1	1	1	0	1	1	1	1	3	2	12	1	2	1	1	1	1	1	1	1	1	1	1	1	29	12/2017	35:23.0		12/2017
715544701	S	3054	V15	MOCA	11/2018	1	1	1	1	1	1	1	1	1	1	1	3	2	12	1	2	0	1	1	0	0	1	1	1	1	1	1	27	11/2018	35:34.0		11/2018
764823801	S	3054	V16	MOCA	12/2019	1	0	1	1	1	1	1	1	1	1	1	3	2	8	0	2	1	1	1	1	1	1	1	1	1	1	1	28	01/2020	35:56.0		01/2020
258217201	S	3055	SC	MOCA	11/2010	1	1	1	1	1	1	1	1	1	1	1	3	2	17	1	2	1	1	0	0	1	1	1	1	1	1	1	28	11/2010	33:21.0		11/2010
327748401	S	3055	V04	MOCA	12/2011	1	1	1	1	1	1	1	1	1	1	1	3	1	21	1	2	1	0	0	0	0	1	1	1	1	1	1	25	12/2011	33:41.0		12/2011
379309601	S	3055	V06	MOCA	12/2012	1	1	1	1	1	1	1	1	1	1	1	3	2	21	1	2	1	1	0	0	1	1	1	1	1	1	1	28	12/2012	33:59.0		12/2012
423680701	S	3055	V08	MOCA	01/2014	1	1	1	1	1	1	1	1	1	1	1	3	2	18	1	2	1	1	1	0	1	1	1	1	1	1	1	29	01/2014	34:21.0		01/2014
487578901	S	3055	V10	MOCA	12/2014	1	1	1	1	0	1	1	1	1	1	1	3	2	13	1	2	0	1	1	0	1	1	1	1	1	1	1	27	12/2014	34:38.0		12/2014
548360401	S	3055	V12	MOCA	12/2015	0	1	1	1	1	1	1	1	1	1	1	3	2	21	1	2	0	1	1	0	1	1	1	1	1	1	1	27	12/2015	34:57.0		12/2015
665778401	S	3055	V14	MOCA	12/2017	1	1	1	1	1	1	1	1	1	1	1	3	2	17	1	2	0	1	0	0	1	1	1	1	1	1	1	27	12/2017	35:23.0		12/2017
718357101	S	3055	V15	MOCA	11/2018	1	1	1	1	0	1	1	1	1	1	1	3	2	19	1	2	0	1	0	0	1	1	1	1	1	1	1	26	12/2018	35:35.0		12/2018
765923001	S	3055	V16	MOCA	12/2019	1	1	1	1	0	1	1	1	1	1	1	3	2	13	1	2	1	1	1	0	1	1	1	1	1	1	1	28	01/2020	35:57.0		01/2020
268565801	S	3056	SC	MOCA	01/2011	1	1	1	1	1	1	1	1	1	0	1	2	1	9	0	2	0	0	1	1	0	1	1	1	1	1	1	23	01/2011	33:24.0		01/2011
334069701	S	3056	V04	MOCA	02/2012	1	1	1	1	1	1	1	1	1	1	1	2	2	13	1	2	1	1	1	1	1	1	1	1	1	1	1	29	02/2012	33:44.0		02/2012
383862901	S	3056	V06	MOCA	01/2013	1	1	1	1	1	1	1	1	1	1	1	1	2	18	1	2	1	1	1	0	1	0	1	1	1	1	1	26	02/2013	34:01.0		02/2013
427450801	S	3056	V08	MOCA	02/2014	1	1	1	1	1	1	1	1	0	1	1	3	1	11	1	2	0	0	1	1	1	1	1	1	1	1	1	26	02/2014	34:22.0		02/2014
498078601	S	3056	V10	MOCA	01/2015	0	1	1	1	1	1	1	1	1	1	1	3	2	11	1	2	1	1	1	1	1	1	1	1	1	1	1	29	01/2015	34:41.0		01/2015
553007701	S	3056	V12	MOCA	02/2016	0	1	1	1	1	1	1	1	1	1	1	3	2	12	1	2	1	1	1	0	1	1	1	1	1	1	1	28	02/2016	34:58.0		02/2016
615910101	S	3056	V13	MOCA	02/2017	0	1	1	1	1	1	1	1	1	1	1	3	2	11	1	2	1	1	0	1	1	1	1	1	1	1	1	28	02/2017	35:14.0		02/2017
675533901	S	3056	V14	MOCA	02/2018	1	1	1	1	1	1	1	1	1	0	1	3	1	12	1	2	1	1	1	1	1	1	1	1	1	1	1	28	02/2018	35:26.0		02/2018
728189601	S	3056	V15	MOCA	02/2019	1	1	1	1	1	1	1	1	1	1	1	3	1	8	0	2	1	1	1	0	1	1	1	1	1	1	1	27	02/2019	35:39.0		02/2019
268678001	S	3057	SC	MOCA	01/2011	1	1	1	1	1	1	1	1	1	1	1	3	1	18	1	2	1	1	0	1	1	1	1	1	1	1	1	28	01/2011	33:24.0		01/2011
334249601	S	3057	V04	MOCA	02/2012	1	1	1	1	1	1	1	1	1	1	1	2	2	12	1	2	0	0	0	0	0	1	1	1	1	1	1	24	02/2012	33:44.0		02/2012
383652301	S	3057	V06	MOCA	01/2013	1	1	1	1	1	1	1	1	1	1	1	3	1	13	1	2	1	0	1	1	1	1	1	1	1	1	1	28	01/2013	34:00.0		01/2013
427458601	S	3057	V08	MOCA	02/2014	0	1	1	1	1	1	1	1	1	1	1	3	1	15	1	2	1	1	1	1	1	1	1	1	1	1	1	28	02/2014	34:23.0		02/2014
497961801	S	3057	V10	MOCA	01/2015	1	1	1	1	1	1	1	1	1	0	1	3	2	11	1	2	1	1	1	1	1	1	1	1	1	1	1	29	01/2015	34:41.0		01/2015
553064501	S	3057	V12	MOCA	02/2016	1	1	1	1	1	1	1	1	1	1	1	2	2	16	1	2	1	1	1	0	1	1	1	1	1	1	1	28	02/2016	34:59.0		02/2016
675519501	S	3057	V14	MOCA	02/2018	1	1	1	1	1	1	1	1	1	0	1	3	1	17	1	2	1	1	1	0	1	1	1	1	1	1	1	27	02/2018	35:25.0		02/2018
728740901	S	3057	V15	MOCA	02/2019	1	1	1	1	1	1	1	1	1	1	1	3	1	15	1	2	1	1	1	1	0	1	1	1	1	1	1	28	02/2019	35:39.0		02/2019
768139501	S	3057	V16	MOCA	02/2020	1	1	1	1	1	1	1	1	1	1	1	3	2	12	1	2	0	1	1	1	1	1	1	1	1	1	1	29	02/2020	35:58.0		02/2020
270024201	S	3058	SC	MOCA	01/2011	1	1	1	1	1	1	1	1	1	1	1	3	2	12	1	2	1	0	0	0	1	1	1	1	1	1	1	27	01/2011	33:24.0		02/2011
336735001	S	3058	V04	MOCA	03/2012	0	1	1	1	1	1	1	1	1	1	0	3	2	11	1	2	0	0	0	0	0	1	1	1	1	1	1	23	03/2012	33:45.0		03/2012
389092301	S	3058	V06	MOCA	03/2013	0	1	1	1	1	1	1	1	1	1	1	3	1	11	1	2	1	1	1	1	1	0	1	1	1	1	1	27	03/2013	34:04.0		03/2013
425621601	S	3058	V08	MOCA	01/2014	1	1	1	1	1	1	1	1	1	1	1	3	2	12	1	2	0	0	0	0	0	1	1	1	1	1	1	25	01/2014	34:22.0		01/2014
502008301	S	3058	V10	MOCA	02/2015	0	0	1	1	1	1	1	1	1	1	1	2	1	13	1	2	0	0	0	0	0	1	1	1	1	1	1	21	02/2015	34:42.0		02/2015
556680901	S	3058	V12	MOCA	02/2016	0	1	1	1	0	1	1	1	1	1	1	2	2	13	1	1	0	0	0	0	0	0	1	1	1	1	1	20	02/2016	34:59.0		02/2016
270087901	S	3059	SC	MOCA	01/2011	0	1	1	1	1	1	0	1	1	1	1	3	2	8	0	2	1	0	1	0	1	1	1	1	1	1	1	25	01/2011	16:04.0		02/2011
335865701	S	3059	V04	MOCA	02/2012	1	1	1	1	0	1	0	1	1	1	1	3	0	9	0	2	0	0	0	0	0	1	1	1	1	1	1	20	02/2012	16:06.0		02/2012
388356501	S	3059	V06	MOCA	03/2013	1	1	1	1	0	1	1	1	1	1	1	2	0	9	0	2	0	0	0	0	0	1	1	1	1	1	1	20	03/2013	16:06.0		03/2013
428536601	S	3059	V08	MOCA	02/2014	0	1	1	1	1	1	1	1	1	0	1	3	2	12	1	2	0	0	0	0	0	1	1	1	1	1	1	23	02/2014	16:07.0		02/2014
501696301	S	3059	V10	MOCA	02/2015	1	0	1	1	0	1	0	1	1	1	1	3	1	8	0	2	0	0	0	0	0	1	1	1	1	1	1	20	02/2015	16:08.0		02/2015
281136601	S	3060	SC	MOCA	03/2011	1	1	1	1	1	1	1	1	1	1	1	3	2	16	1	2	1	1	1	0	0	1	1	1	1	1	1	28	03/2011	33:28.0		03/2011
344452601	S	3060	V04	MOCA	04/2012	1	1	1	1	1	1	1	1	1	1	1	3	2	14	1	1	1	1	0	0	0	1	1	1	1	1	1	26	04/2012	33:48.0		04/2012
390794801	S	3060	V06	MOCA	03/2013	1	1	1	1	1	1	1	1	1	1	1	3	2	12	1	2	1	1	1	0	1	1	1	1	1	1	1	29	03/2013	34:06.0		03/2013
435090801	S	3060	V08	MOCA	04/2014	1	1	1	1	1	1	1	1	1	1	1	3	2	16	1	2	1	1	1	1	1	1	1	1	1	1	1	30	04/2014	34:26.0		04/2014
511400301	S	3060	V10	MOCA	03/2015	1	1	1	1	1	1	1	1	1	1	1	3	2	13	1	2	1	0	0	0	1	1	1	1	1	1	1	27	03/2015	34:44.0		03/2015
566415301	S	3060	V12	MOCA	04/2016	1	1	1	1	1	1	1	1	1	1	1	3	2	17	1	2	0	1	1	0	0	1	1	1	1	1	1	27	04/2016	35:04.0		04/2016
625742701	S	3060	V13	MOCA	03/2017	1	1	1	1	1	1	1	1	1	1	1	3	2	17	1	2	0	0	1	0	1	1	1	1	1	1	1	27	04/2017	35:16.0		04/2017
679423101	S	3060	V14	MOCA	03/2018	1	1	1	1	1	1	1	1	1	1	1	3	2	15	1	2	1	1	1	1	1	1	1	1	1	1	1	30	03/2018	35:27.0		03/2018
734162301	S	3060	V15	MOCA	03/2019	1	1	1	0	1	1	1	1	1	1	1	3	1	17	1	2	1	1	1	0	1	1	1	1	1	1	1	27	03/2019	35:43.0		03/2019
279222701	S	3061	SC	MOCA	03/2011	1	1	1	1	1	1	1	1	1	1	1	3	2	12	1	2	1	1	1	1	1	1	1	1	1	1	1	30	03/2011	33:26.0		03/2011
340810901	S	3061	V04	MOCA	03/2012	1	1	1	1	1	1	1	1	1	1	1	3	2	18	1	1	1	1	0	0	1	1	1	1	1	1	1	27	03/2012	33:46.0		03/2012
395179801	S	3061	V06	MOCA	04/2013	1	1	1	1	1	1	1	1	1	1	1	3	2	17	1	1	1	1	1	1	1	1	1	1	1	1	1	29	04/2013	34:09.0		04/2013
434754401	S	3061	V08	MOCA	04/2014	1	1	1	1	1	1	1	1	1	1	1	3	2	16	1	1	1	1	1	1	1	1	1	1	1	1	1	29	04/2014	34:25.0		04/2014
513130901	S	3061	V10	MOCA	03/2015	1	1	0	1	1	1	1	1	1	1	1	3	2	17	1	1	1	1	1	1	1	1	0	1	1	1	1	27	03/2015	34:45.0		03/2015
562827501	S	3061	V12	MOCA	04/2016	1	1	1	1	1	1	1	1	1	1	1	3	2	9	0	0	1	1	1	0	1	1	1	1	1	1	1	26	04/2016	35:02.0		04/2016
623356101	S	3061	V13	MOCA	03/2017	1	1	1	1	1	1	1	1	1	1	1	2	2	15	1	2	1	1	1	1	1	1	1	1	1	1	1	29	03/2017	35:15.0		03/2017
682957301	S	3061	V14	MOCA	04/2018	1	1	1	1	1	1	1	1	1	1	1	3	2	11	1	2	1	1	1	1	1	1	1	1	1	1	1	30	04/2018	35:28.0		04/2018
735368301	S	3061	V15	MOCA	04/2019	1	1	1	1	1	1	1	1	1	1	1	3	2	15	1	2	1	1	1	1	1	1	1	1	1	1	1	30	04/2019	35:44.0		04/2019
279292701	S	3062	SC	MOCA	03/2011	1	1	1	1	1	1	1	1	1	1	1	2	1	16	1	2	1	1	1	0	0	1	1	1	1	1	1	26	03/2011	33:27.0		03/2011
342883201	S	3062	V04	MOCA	04/2012	1	1	1	1	1	1	1	1	1	1	1	2	1	14	1	2	0	0	0	0	0	1	1	1	1	1	1	23	04/2012	33:47.0		04/2012
384589601	S	3062	ST	MOCA	01/2013	1	1	1	1	1	1	1	1	1	1	1	1	1	15	1	2	0	0	0	0	0	1	1	1	1	1	1	22	02/2013	34:02.0		02/2013
430979801	S	3062	V08	MOCA	03/2014	1	1	1	1	1	1	1	1	1	1	1	3	1	15	1	2	0	0	0	0	0	0	1	1	1	1	1	23	03/2014	34:24.0		03/2014
508102401	S	3062	V10	MOCA	03/2015	1	1	1	1	1	1	1	1	1	0	1	2	1	12	1	2	0	0	0	1	1	1	1	1	1	1	1	24	03/2015	34:43.0		03/2015
563061101	S	3062	V12	MOCA	04/2016	0	1	1	1	1	1	1	1	1	1	1	0	1	18	1	2	0	0	0	1	0	1	1	1	1	1	1	21	04/2016	35:03.0		04/2016
627928301	S	3062	V13	MOCA	04/2017	1	1	1	1	1	1	1	1	1	0	1	2	1	15	1	2	0	0	1	1	1	1	1	1	1	1	1	25	04/2017	35:18.0		04/2017
679356101	S	3062	V14	MOCA	03/2018	1	1	1	1	1	1	1	1	1	1	1	3	1	19	1	2	0	0	1	0	0	1	1	1	1	1	1	25	03/2018	35:27.0		03/2018
730291901	S	3062	V15	MOCA	02/2019	1	1	1	1	1	1	1	1	1	1	1	1	1	16	1	2	0	1	1	1	1	1	1	1	1	1	1	26	02/2019	35:40.0		02/2019
282595201	S	3063	SC	MOCA	03/2011	1	0	1	1	1	1	1	1	1	1	1	2	2	24	1	2	1	1	1	1	1	1	1	1	1	1	1	28	03/2011	07:04.0		03/2011
288313201	S	3064	SC	MOCA	04/2011	1	1	1	1	1	1	1	1	1	1	1	3	1	9	0	2	1	1	1	1	1	1	1	1	1	1	1	28	04/2011	33:30.0		05/2011
350548501	S	3064	V04	MOCA	06/2012	1	1	1	1	1	1	1	1	1	1	1	3	2	8	0	2	1	1	1	1	1	1	1	1	1	1	1	29	06/2012	33:50.0		06/2012
401186001	S	3064	V06	MOCA	06/2013	1	1	1	1	1	1	1	1	1	1	1	1	2	3	0	2	1	1	0	0	1	1	1	1	1	1	1	25	06/2013	34:11.0		06/2013
439532401	S	3064	V08	MOCA	05/2014	1	1	1	1	1	1	1	1	1	1	1	3	2	10	0	2	1	1	1	1	1	1	1	1	1	1	1	29	05/2014	34:28.0		05/2014
520736101	S	3064	V10	MOCA	05/2015	1	1	1	1	1	1	1	1	1	1	1	3	2	10	0	2	1	1	1	1	1	1	1	1	1	1	1	29	05/2015	34:46.0		05/2015
569876201	S	3064	V12	MOCA	05/2016	1	1	1	1	0	1	1	1	1	1	1	3	2	7	0	2	1	1	1	1	1	1	1	1	1	1	1	28	05/2016	35:05.0		05/2016
689414201	S	3064	V14	MOCA	05/2018	1	1	1	1	1	1	1	1	1	1	1	3	1	7	0	2	1	1	1	0	1	1	1	1	1	1	1	27	05/2018	35:29.0		05/2018
740809401	S	3064	V15	MOCA	05/2019	1	1	1	1	1	1	1	1	0	1	1	3	2	11	1	2	1	1	1	0	1	1	1	1	1	1	1	28	05/2019	35:47.0		05/2019
292573801	S	3066	SC	MOCA	05/2011	1	1	1	1	1	1	1	1	1	1	1	3	2	27	1	2	0	1	1	0	1	1	1	1	1	1	1	28	05/2011	28:42.0		05/2011
351047001	S	3066	V04	MOCA	06/2012	1	1	1	0	1	0	1	1	1	1	1	3	2	25	1	2	0	1	1	0	1	1	1	1	1	1	1	26	06/2012	28:44.0		06/2012
400225701	S	3066	V06	MOCA	05/2013	1	1	1	1	1	1	1	1	1	1	1	3	2	18	1	2	0	1	1	1	1	1	1	1	1	1	1	29	06/2013	28:45.0		06/2013
441234801	S	3066	V08	MOCA	06/2014	1	0	1	1	1	0	1	1	1	1	1	3	2	23	1	2	1	0	0	1	1	1	1	1	1	1	1	26	06/2014	28:45.0		06/2014
527287201	S	3066	V10	MOCA	07/2015	0	1	1	1	1	1	0	1	1	1	1	3	2	18	1	2	1	1	1	0	1	1	1	1	1	1	1	27	07/2015	28:46.0		07/2015
571405601	S	3066	V12	MOCA	05/2016	0	1	1	1	1	1	1	1	1	1	1	1	2	16	1	2	0	1	1	1	1	1	1	1	1	1	1	26	05/2016	28:47.0		05/2016
638304201	S	3066	V13	MOCA	06/2017	0	1	1	0	1	1	1	1	1	0	1	1	2	22	1	2	1	1	0	1	1	1	1	1	1	1	1	24	06/2017	28:48.0		06/2017
693986101	S	3066	V14	MOCA	06/2018	1	1	1	1	0	1	0	1	1	0	1	3	2	20	1	2	0	1	1	1	0	1	1	1	1	1	1	25	06/2018	28:48.0		06/2018
745160501	S	3066	V15	MOCA	06/2019	0	0	1	1	1	0	1	1	1	1	1	2	2	15	1	2	0	0	1	0	1	1	1	1	1	1	1	23	06/2019	28:49.0		06/2019
288517001	S	3067	SC	MOCA	04/2011	1	1	1	1	1	1	1	1	1	1	1	3	2	7	0	2	0	0	0	0	0	0	1	1	1	0	1	22	04/2011	37:24.0		05/2011
346976201	S	3067	V04	MOCA	05/2012	1	1	1	1	1	1	1	1	1	1	1	3	2	8	0	2	0	0	0	0	0	1	1	1	1	1	1	24	05/2012	39:00.0		05/2012
401149901	S	3067	V06	MOCA	06/2013	1	1	1	1	1	1	1	1	1	1	1	1	2	8	0	2	1	1	1	0	0	1	1	1	1	1	1	25	06/2013	40:03.0		06/2013
440579901	S	3067	V08	MOCA	05/2014	1	1	1	1	1	1	1	1	1	1	1	3	1	10	0	2	1	1	0	0	0	1	1	1	1	1	1	25	05/2014	41:30.0		05/2014
517713301	S	3067	V10	MOCA	04/2015	1	1	1	1	1	1	1	1	1	1	1	3	2	10	0	2	1	0	0	0	0	0	1	1	1	1	1	24	04/2015	42:43.0		04/2015
566243801	S	3067	V12	MOCA	04/2016	0	1	1	1	0	1	1	1	1	1	1	3	1	11	1	2	1	1	1	0	0	1	1	1	1	1	1	26	04/2016	43:41.0		04/2016
635277801	S	3067	V13	MOCA	05/2017	0	1	1	1	1	1	1	1	1	0	1	3	2	9	0	2	0	0	0	0	0	1	1	1	0	1	1	21	05/2017	44:02.0		05/2017
687637601	S	3067	V14	MOCA	05/2018	0	1	1	1	1	1	1	1	1	1	1	3	2	11	1	2	1	1	0	0	0	1	1	1	1	1	1	26	05/2018	44:47.0		05/2018
741269301	S	3067	V15	MOCA	05/2019	1	1	1	1	1	1	1	1	1	1	1	3	2	10	0	2	1	0	0	0	0	1	1	1	1	1	1	25	05/2019	45:03.0		05/2019
293950301	S	3068	SC	MOCA	05/2011	1	1	1	1	1	1	1	1	1	1	1	3	2	12	1	2	1	1	1	1	1	1	1	1	1	1	1	30	05/2011	33:31.0		05/2011
364325901	S	3068	V04	MOCA	09/2012	1	1	1	1	0	1	1	1	1	1	1	3	2	10	0	1	1	1	1	0	0	1	1	1	1	1	1	25	09/2012	33:54.0		09/2012
406639601	S	3068	V06	MOCA	07/2013	1	1	1	1	0	1	1	1	1	1	1	3	1	11	1	2	1	0	1	1	1	1	1	1	1	1	1	27	07/2013	34:13.0		07/2013
448250601	S	3068	V08	MOCA	07/2014	1	1	1	1	1	1	1	1	1	1	1	3	1	9	0	2	1	1	1	0	0	1	1	1	1	1	1	26	07/2014	34:31.0		07/2014
528011801	S	3068	V10	MOCA	07/2015	1	1	1	1	1	1	1	1	1	1	1	3	2	13	1	2	1	1	1	1	1	1	1	1	1	1	1	30	07/2015	34:49.0		07/2015
578188001	S	3068	V12	MOCA	07/2016	0	1	1	1	1	1	1	1	1	1	1	3	2	12	1	2	1	1	1	1	1	1	1	1	1	1	1	29	07/2016	35:06.0		07/2016
634089801	S	3068	V13	MOCA	05/2017	1	1	1	1	1	1	1	1	1	1	1	3	2	14	1	2	1	1	1	1	0	1	1	1	1	1	1	29	05/2017	35:19.0		05/2017
745028901	S	3068	V15	MOCA	06/2019	1	1	1	1	0	1	1	1	1	1	1	3	2	8	0	2	1	0	0	0	1	1	1	1	1	1	1	25	06/2019	35:49.0		06/2019
305342101	S	3069	SC	MOCA	06/2011	1	1	1	1	1	1	1	1	1	1	1	3	2	13	1	2	1	1	1	0	1	1	1	1	1	1	1	29	07/2011	33:33.0		07/2011
358567101	S	3069	V04	MOCA	08/2012	1	1	1	1	1	1	1	1	1	1	1	3	2	15	1	2	1	1	0	1	1	1	1	1	1	1	1	29	08/2012	33:53.0		08/2012
406924801	S	3069	V06	MOCA	08/2013	1	1	1	1	1	1	1	1	1	1	1	3	2	18	1	2	1	1	1	0	1	1	1	1	1	1	1	29	08/2013	34:13.0		08/2013
451576601	S	3069	V08	MOCA	08/2014	0	1	1	1	1	1	1	1	1	1	1	3	2	16	1	2	1	1	1	1	1	1	1	1	1	1	1	29	08/2014	34:32.0		08/2014
532651101	S	3069	V10	MOCA	08/2015	0	1	1	1	1	1	1	1	1	1	1	3	2	17	1	2	1	1	1	0	1	0	1	1	1	1	1	27	08/2015	34:50.0		08/2015
589971001	S	3069	V12	MOCA	09/2016	0	1	1	1	1	1	1	1	1	1	1	3	2	18	1	2	1	1	1	1	1	1	1	1	1	1	1	29	09/2016	35:08.0		09/2016
702249901	S	3069	V14	MOCA	08/2018	1	1	1	1	1	1	1	1	1	1	1	3	2	17	1	2	1	1	1	1	1	1	1	1	1	1	1	30	08/2018	35:30.0		08/2018
751255901	S	3069	V15	MOCA	07/2019	1	1	1	1	1	1	1	1	1	1	1	3	2	16	1	2	1	1	1	1	1	1	1	1	1	1	1	30	08/2019	35:50.0		08/2019
311411901	S	3070	SC	MOCA	08/2011	1	1	1	1	1	1	1	1	1	1	1	3	1	15	1	1	1	1	0	1	1	1	1	1	1	1	1	27	09/2011	07:35.0		09/2011
321300601	S	3071	SC	MOCA	10/2011	1	1	1	1	1	1	1	1	1	1	1	2	1	21	1	2	1	1	1	0	1	1	1	1	1	1	1	28	11/2011	33:38.0		11/2011
383913101	S	3071	V04	MOCA	11/2012	1	1	1	1	1	1	1	1	1	1	1	3	1	18	1	2	1	1	1	1	1	1	1	1	1	1	1	30	02/2013	34:02.0		02/2013
419191201	S	3071	V06	MOCA	11/2013	1	1	1	1	1	1	1	1	1	1	1	3	0	14	1	2	0	1	1	0	0	1	1	1	1	1	1	26	11/2013	34:18.0		11/2013
477955901	S	3071	V08	MOCA	11/2014	0	1	1	1	0	1	1	1	1	1	1	3	2	16	1	2	0	1	1	0	1	1	1	1	1	1	1	27	11/2014	34:35.0		11/2014
546480801	S	3071	V10	MOCA	12/2015	1	1	1	1	1	1	1	1	1	0	1	3	0	19	1	2	1	1	1	0	1	1	1	1	1	1	1	27	12/2015	34:55.0		12/2015
603248601	S	3071	V12	MOCA	11/2016	0	1	1	1	1	1	1	1	1	1	1	3	0	19	1	2	0	1	1	0	1	1	0	1	1	1	1	25	11/2016	35:10.0		11/2016
715525601	S	3071	V14	MOCA	11/2018	1	0	1	1	1	1	1	1	1	1	1	3	1	21	1	2	0	1	1	0	0	1	1	1	1	1	1	26	11/2018	35:33.0		11/2018
759055501	S	3071	V15	MOCA	10/2019	1	1	1	1	1	1	1	1	1	1	1	3	0	18	1	2	0	1	1	0	1	1	1	1	1	1	1	27	10/2019	35:52.0		10/2019
311423601	S	3072	SC	MOCA	08/2011	1	1	1	1	1	1	1	1	1	1	1	3	2	16	1	2	1	1	1	1	1	1	1	1	1	1	1	30	09/2011	33:35.0		09/2011
366669101	S	3072	V04	MOCA	10/2012	1	1	1	1	1	1	1	1	1	1	1	3	2	22	1	2	1	1	1	1	0	1	1	1	1	1	1	30	10/2012	33:56.0		10/2012
414238301	S	3072	V06	MOCA	10/2013	1	0	1	1	1	1	1	1	1	1	1	3	2	19	1	2	1	1	1	1	1	1	1	1	1	1	1	29	10/2013	34:16.0		10/2013
466310601	S	3072	V08	MOCA	10/2014	1	1	1	1	1	1	1	1	1	1	1	3	2	18	1	2	1	1	1	1	1	1	1	1	1	1	1	30	10/2014	34:33.0		10/2014
540794601	S	3072	V10	MOCA	10/2015	1	1	1	1	1	1	1	1	1	1	1	3	2	20	1	2	1	1	1	1	1	1	1	1	1	1	1	30	10/2015	34:52.0		10/2015
590335301	S	3072	V12	MOCA	09/2016	1	1	1	1	1	1	1	1	1	1	1	3	2	19	1	2	1	1	1	1	1	1	1	1	1	1	1	30	09/2016	35:08.0		09/2016
710453501	S	3072	V14	MOCA	10/2018	1	1	1	1	1	1	1	1	1	1	1	3	2			2	1	1	1	1	1	1	1	1	1	1	1	30	10/2018	35:31.0		10/2018
760827201	S	3072	V15	MOCA	11/2019	1	0	1	1	1	1	1	1	1	1	1	3	2	14	1	2	1	1	1	1	1	1	1	1	1	1	1	30	11/2019	35:54.0		11/2019
315043801	S	3073	SC	MOCA	09/2011	0	1	1	1	1	1	1	1	1	0	1	3	2	12	1	2	1	1	1	1	1	1	1	1	1	1	1	28	09/2011	51:49.0		09/2011
374644501	S	3073	V04	MOCA	11/2012	1	1	1	1	1	1	1	1	0	1	1	2	2	17	1	2	0	1	1	1	1	1	1	1	1	1	1	27	11/2012	51:50.0		11/2012
419011901	S	3073	V06	MOCA	11/2013	0	1	1	1	1	1	1	1	1	1	1	3	2	13	1	2	1	1	1	1	1	1	1	1	1	1	1	29	11/2013	51:50.0		11/2013
466305901	S	3073	V08	MOCA	10/2014	1	1	1	0	1	1	1	1	1	1	1	3	2	14	1	2	1	1	1	1	1	1	1	1	1	1	1	29	10/2014	51:51.0		10/2014
540653201	S	3073	V10	MOCA	10/2015	0	1	1	1	1	1	1	1	1	1	1	3	2	13	1	2	1	1	1	1	1	1	1	1	1	1	1	29	10/2015	51:51.0		10/2015
601463401	S	3073	V12	MOCA	11/2016	1	1	1	1	1	1	1	1	1	1	1	2	2	10	0	2	1	1	1	1	1	1	1	1	1	1	1	28	11/2016	51:52.0		11/2016
710483501	S	3073	V14	MOCA	10/2018	1	1	1	1	1	1	1	1	1	1	1	3	2	15	1	2	1	1	1	1	1	1	1	1	1	1	1	30	10/2018	51:52.0		10/2018
767792701	S	3073	V15	MOCA	01/2020	1	1	1	1	1	1	1	1	1	1	1	3	2	18	1	2	1	1	1	1	1	1	1	1	1	1	1	30	02/2020	51:53.0		02/2020
321323801	S	3074	SC	MOCA	10/2011	1	1	1	1	1	1	1	1	1	1	1	3	2	17	1	2	1	1	1	0	0	1	1	1	1	1	1	28	11/2011	33:38.0		11/2011
389346101	S	3074	V04	MOCA	11/2012	1	1	1	1	1	1	1	1	1	1	1	3	2	12	1	2	1	1	0	0	0	1	1	1	1	1	1	27	03/2013	34:05.0		03/2013
418671801	S	3074	V06	MOCA	11/2013	1	1	1	1	1	1	1	1	1	1	1	3	2	14	1	2	1	1	1	0	1	1	1	1	1	1	1	29	11/2013	34:18.0		11/2013
477974101	S	3074	V08	MOCA	11/2014	1	1	1	1	1	1	1	1	1	1	1	3	2	14	1	2	1	1	1	1	1	1	1	1	1	1	1	30	11/2014	34:35.0		11/2014
541949201	S	3074	V10	MOCA	11/2015	1	1	1	1	1	1	1	1	1	1	1	3	2	17	1	2	0	1	1	1	1	1	1	1	1	1	1	29	11/2015	34:53.0		11/2015
605911701	S	3074	V12	MOCA	11/2016	1	1	1	1	1	1	1	1	1	1	1	3	2	11	1	2	1	1	0	1	1	1	1	1	1	1	1	29	12/2016	35:11.0		12/2016
716330101	S	3074	V14	MOCA	11/2018	1	1	1	1	1	1	1	1	1	1	1	3	2	26	1	2	1	1	0	0	1	1	1	1	1	1	1	28	11/2018	35:34.0		11/2018
758948501	S	3074	V15	MOCA	10/2019	0	1	1	1	1	1	1	1	1	1	1	3	2	12	1	2	1	1	1	1	1	1	1	1	1	1	1	29	10/2019	35:52.0		10/2019
321336101	S	3075	SC	MOCA	11/2011	1	1	1	1	1	1	1	1	1	1	1	3	2	14	1	2	0	1	1	0	0	1	1	1	1	1	1	27	11/2011	33:38.0		11/2011
379885301	S	3075	V04	MOCA	11/2012	1	1	1	1	1	1	1	1	1	1	1	3	2	11	1	2	0	1	1	0	0	1	1	1	1	1	1	27	12/2012	33:59.0		03/2013
419656301	S	3075	V06	MOCA	12/2013	1	1	1	1	1	1	1	1	1	1	1	3	2	13	1	2	0	1	1	0	0	1	1	1	1	1	1	27	12/2013	34:19.0		12/2013
483757901	S	3075	V08	MOCA	12/2014	1	1	1	1	1	1	1	1	1	1	1	3	2	17	1	2	0	1	0	0	0	1	1	1	1	1	1	26	12/2014	34:37.0		12/2014
546450101	S	3075	V10	MOCA	12/2015	1	1	1	1	1	1	1	1	1	1	1	3	2	13	1	2	0	1	1	0	1	1	1	0	1	1	1	27	12/2015	34:56.0		12/2015
604564301	S	3075	V12	MOCA	11/2016	0	1	1	1	1	1	1	1	1	1	1	3	2	10	0	2	0	0	0	0	0	1	1	1	1	1	1	23	11/2016	35:10.0		11/2016
720784401	S	3075	V14	MOCA	12/2018	1	1	1	1	1	1	1	1	1	1	1	3	2	6	0	2	0	0	0	0	0	1	1	1	1	1	1	24	12/2018	35:35.0		12/2018
331740301	S	3076	SC	MOCA	01/2012	1	1	1	1	1	1	1	1	1	1	1	2	2	16	1	2	0	0	0	0	0	1	1	1	1	1	1	24	01/2012	20:11.0		01/2012
386535801	S	3076	V04	MOCA	02/2013	0	1	1	1	0	1	1	1	1	1	1	2	2	12	1	1	0	0	0	0	0	0	1	1	1	1	1	20	02/2013	20:13.0		02/2013
430626701	S	3076	V06	MOCA	03/2014	0	0	1	1	0	1	1	1	1	1	1	2	1	17	1	2	0	0	0	0	0	0	1	0	0	0	1	16	03/2014	20:13.0		03/2014
331761601	S	3077	SC	MOCA	01/2012	0	1	1	1	0	1	1	1	1	1	1	3	2	14	1	2	1	1	1	1	1	1	1	1	1	1	1	28	01/2012	33:43.0		01/2012
390321601	S	3077	V04	MOCA	03/2013	1	1	1	1	1	1	1	1	1	1	1	3	2	11	1	2	0	0	1	1	1	1	1	1	1	1	1	28	03/2013	34:05.0		03/2013
430124901	S	3077	V06	MOCA	03/2014	0	0	1	1	0	1	1	1	1	1	0	3	2	13	1	2	1	1	1	1	1	1	1	1	1	1	1	26	03/2014	34:24.0		03/2014
507804901	S	3077	V08	MOCA	03/2015	0	1	1	1	1	1	1	1	1	1	1	3	1	11	1	2	1	1	1	0	1	1	1	1	1	1	1	27	03/2015	34:42.0		03/2015
561024401	S	3077	V10	MOCA	03/2016	1	0	1	1	0	1	1	1	1	1	1	3	2	12	1	2	1	1	1	1	1	1	1	1	1	1	1	28	03/2016	35:01.0		03/2016
624107101	S	3077	V12	MOCA	03/2017	0	0	1	1	1	1	1	1	1	1	1	3	1	11	1	2	1	1	0	0	0	1	1	1	1	1	1	24	03/2017	35:16.0		03/2017
680741201	S	3077	V13	MOCA	03/2018	0	0	1	1	0	1	1	1	1	1	1	3	2	11	1	2	1	1	0	0	0	1	1	1	1	1	1	24	03/2018	35:27.0		03/2018
735143401	S	3077	V14	MOCA	04/2019	0	0	1	1	1	1	1	1	1	1	1	2	1	10	0	2	1	0	1	1	1	1	1	1	1	1	1	24	04/2019	35:44.0		04/2019
768364901	S	3077	V15	MOCA	02/2020	0	0	1	0	0	1	1	1	1	0	1	2	2	8	0	1	0	0	0	0	1	1	1	1	1	1	1	18	02/2020	35:59.0		02/2020
342453901	S	3078	SC	MOCA	04/2012	1	1	1	1	1	1	1	1	1	1	1	3	2	9	0	1	1	1	1	1	1	1	1	1	1	1	1	28	04/2012	33:47.0		04/2012
393779601	S	3078	V04	MOCA	04/2013	1	1	1	1	1	1	1	1	1	1	1	3	2	9	0	2	0	1	1	1	1	1	1	1	1	1	1	28	04/2013	34:07.0		04/2013
438300501	S	3078	V06	MOCA	05/2014	0	1	1	1	1	1	1	1	1	1	1	3	2	12	1	2	1	1	1	1	1	1	1	1	1	1	1	29	05/2014	34:28.0		05/2014
513938601	S	3078	V08	MOCA	04/2015	0	1	1	1	1	1	1	1	1	1	1	3	2	12	1	2	1	1	1	1	1	1	1	1	1	1	1	29	04/2015	34:46.0		04/2015
566695401	S	3078	V10	MOCA	04/2016	0	1	1	1	0	1	1	1	1	1	1	3	2	11	1	2	1	1	1	0	1	1	1	1	1	1	1	27	04/2016	35:04.0		04/2016
628255901	S	3078	V12	MOCA	04/2017	0	1	1	1	1	1	1	1	1	1	1	3	2	13	1	2	1	1	1	1	0	1	1	1	1	1	1	28	04/2017	35:17.0		04/2017
744824801	S	3078	V14	MOCA	06/2019	1	1	1	1	1	1	1	1	1	1	1	3	2	9	0	2	1	1	0	0	1	1	1	1	1	1	1	27	06/2019	35:49.0		06/2019
344455801	S	3079	SC	MOCA	04/2012	1	0	1	1	1	1	1	1	1	1	1	3	2	3	0	2	0	0	1	0	1	0	1	1	1	1	1	25	04/2012	33:48.0		04/2012
401542601	S	3079	V04	MOCA	06/2013	0	1	1	0	1	1	1	1	1	0	1	3	1	8	0	2	0	0	0	0	0	1	1	1	1	1	1	21	06/2013	34:11.0		06/2013
443491901	S	3079	V06	MOCA	06/2014	1	0	1	1	0	1	1	1	1	1	1	3	1	7	0	2	0	0	0	0	0	1	1	1	1	1	1	22	06/2014	34:29.0		06/2014
348306201	S	3080	SC	MOCA	05/2012	1	1	1	1	1	1	1	1	1	1	1	3	2	7	0	2	1	0	0	1	1	1	1	1	1	1	1	27	05/2012	33:50.0		05/2012
405875801	S	3080	V04	MOCA	07/2013	1	1	1	1	0	1	1	1	1	0	1	3	2	7	0	2	0	0	0	0	0	0	1	1	1	1	1	21	07/2013	34:12.0		07/2013
451102101	S	3080	V06	MOCA	08/2014	1	1	1	1	1	1	1	1	1	1	1	3	1	9	0	2	0	0	0	0	0	0	1	1	1	1	1	22	08/2014	34:31.0		08/2014
525709201	S	3080	V08	MOCA	06/2015	1	0	1	1	0	1	1	1	1	1	1	3	2	6	0	2	0	0	0	0	0	1	1	1	1	1	1	22	06/2015	34:49.0		06/2015
579339901	S	3080	V10	MOCA	07/2016	0	0	1	1	1	1	1	1	1	1	1	3	2	6	0	2	1	0	0	0	0	1	1	1	1	1	1	23	07/2016	35:07.0		07/2016
641888201	S	3080	V12	MOCA	07/2017	0	1	1	1	0	1	1	1	1	1	1	1	2	4	0	1	0	0	0	0	0	1	1	1	1	1	1	19	07/2017	35:20.0		07/2017
349308201	S	3081	SC	MOCA	05/2012	1	1	1	1	0	1	1	1	1	1	1	2	2	13	1	2	0	0	1	1	1	1	1	1	1	1	1	26	06/2012	07:52.0		06/2012
364021901	S	3082	SC	MOCA	09/2012	1	1	1	1	1	1	1	1	1	1	1	2	1	17	1	2	1	1	1	1	1	1	1	1	1	1	1	28	09/2012	33:53.0		09/2012
414644701	S	3082	V04	MOCA	10/2013	1	1	1	1	1	1	1	1	1	1	1	3	2	10	0	2	1	0	0	1	1	1	1	1	1	1	1	27	10/2013	34:16.0		10/2013
473422301	S	3082	V06	MOCA	11/2014	1	0	1	1	0	1	1	1	1	1	1	2	1	11	1	2	1	1	0	0	0	1	1	1	1	1	1	23	11/2014	34:34.0		11/2014
376826301	S	3083	SC	MOCA	10/2012	1	1	1	1	1	1	1	1	1	1	1	3	2	13	1	2	1	1	1	1	0	1	1	1	1	1	1	29	12/2012	33:57.0		12/2012
421518201	S	3083	V04	MOCA	12/2013	1	1	1	1	0	1	1	1	1	1	1	3	2	16	1	2	1	1	1	1	0	1	1	1	1	1	1	28	12/2013	34:20.0		12/2013
484716301	S	3083	V06	MOCA	12/2014	1	0	1	1	1	1	1	1	1	1	1	3	2	14	1	2	0	1	1	0	0	1	1	1	1	1	1	26	12/2014	34:37.0		12/2014
545737701	S	3083	V08	MOCA	11/2015	1	0	1	1	1	1	1	1	1	1	1	3	2	21	1	2	1	1	1	1	1	1	1	1	1	1	1	29	12/2015	34:54.0		12/2015
607326801	S	3083	V10	MOCA	12/2016	1	1	1	1	1	1	1	1	1	1	1	3	2	18	1	2	1	1	1	0	1	1	1	1	1	1	1	29	12/2016	35:12.0		12/2016
667139301	S	3083	V12	MOCA	12/2017	1	1	1	1	1	1	1	1	1	1	1	3	2	20	1	2	1	1	1	1	1	1	1	1	1	1	1	30	12/2017	35:24.0		12/2017
724039101	S	3083	V13	MOCA	01/2019	1	0	1	1	1	1	1	1	1	1	1	3	2	23	1	2	1	1	1	1	0	1	1	1	1	1	1	28	01/2019	35:36.0		01/2019
763740401	S	3083	V14	MOCA	12/2019	1	0	1	1	1	1	1	1	1	1	1	3	2	18	1	2	1	1	1	1	1	1	1	1	1	1	1	29	12/2019	35:56.0		12/2019
394648401	S	3084	SC	MOCA	01/2013	1	0	1	1	1	1	1	1	0	1	1	3	2	12	1	1	0	1	1	0	1	1	1	1	1	1	1	25	04/2013	08:11.0		04/2013
383763901	S	3085	SC	MOCA	01/2013	1	1	1	1	1	1	1	1	1	1	1	3	1	9	0	2	1	1	1	1	1	1	1	1	1	1	1	28	01/2013	34:01.0		01/2013
426276101	S	3085	V04	MOCA	01/2014	1	1	0	1	1	1	1	1	1	1	1	2	2	18	1	2	1	1	1	1	1	1	1	1	1	1	1	28	01/2014	34:22.0		01/2014
494141001	S	3085	V06	MOCA	01/2015	1	1	1	1	1	1	1	1	1	1	1	3	2	11	1	2	0	0	0	0	0	1	1	1	1	1	1	25	01/2015	34:40.0		01/2015
551040101	S	3085	V08	MOCA	01/2016	1	1	1	1	1	1	1	1	1	1	1	3	2	19	1	2	1	1	1	1	1	1	1	1	1	1	1	30	01/2016	34:58.0		01/2016
614040501	S	3085	V10	MOCA	01/2017	1	1	1	1	1	1	1	1	1	1	1	1	1	14	1	2	1	1	1	1	1	1	1	1	1	1	1	27	01/2017	35:14.0		01/2017
672572201	S	3085	V12	MOCA	01/2018	1	1	1	1	1	1	1	1	1	1	1	3	2	20	1	2	1	1	1	1	1	1	1	1	1	1	1	30	01/2018	35:24.0		01/2018
725531501	S	3085	V13	MOCA	01/2019	1	1	1	1	1	1	1	1	1	1	1	3	2	13	1	2	0	1	1	1	1	1	1	1	1	1	1	29	01/2019	35:37.0		01/2019
768125301	S	3085	V14	MOCA	01/2020	1	1	0	1	1	1	1	1	1	1	1	3	2	17	1	2	1	1	1	1	1	1	1	1	1	1	1	29	02/2020	35:58.0		02/2020
389909401	S	3086	SC	MOCA	02/2013	1	1	1	1	1	1	1	1	1	0	1	2	1	10	0	1	1	1	0	1	1	1	1	1	1	1	1	24	03/2013	34:05.0		03/2013
434581601	S	3086	V04	MOCA	04/2014	1	1	1	1	1	1	1	1	0	0	1	3	2	11	1	2	1	1	0	1	1	1	1	1	1	1	1	27	04/2014	34:25.0		04/2014
512551301	S	3086	V06	MOCA	03/2015	0	1	1	1	1	1	1	1	1	0	1	3	1	13	1	2	1	1	1	0	1	1	1	1	1	1	1	26	03/2015	34:45.0		03/2015
564432701	S	3086	V08	MOCA	04/2016	0	1	1	1	1	1	1	1	1	0	1	3	2	8	0	2	0	1	1	1	1	1	1	1	1	1	1	26	04/2016	35:03.0		04/2016
621883501	S	3086	V10	MOCA	03/2017	1	1	1	1	1	1	1	1	0	0	1	3	2	24	1	2	1	1	1	1	1	1	1	1	1	1	1	28	03/2017	35:15.0		03/2017
732809501	S	3086	V13	MOCA	03/2019	1	1	1	1	1	1	1	1	1	0	1	3	1	12	1	2	1	0	1	1	1	1	1	1	1	1	1	27	03/2019	35:42.0		03/2019
769699601	S	3086	V14	MOCA	03/2020	1	1	1	1	1	1	1	1	1	1	1	3	2	11	1	2	1	1	1	0	1	1	1	1	1	1	1	29	03/2020	36:00.0		03/2020
385786601	S	3087	SC	MOCA	02/2013	1	1	1	1	1	1	1	1	1	1	1	3	0	15	1	2	1	1	1	0	1	1	1	1	1	1	1	27	02/2013	17:48.0		02/2013
434582801	S	3087	V04	MOCA	04/2014	0	1	1	1	1	1	1	1	1	1	1	3	1	20	1	2	1	1	1	1	1	1	1	1	1	1	1	28	04/2014	17:49.0		04/2014
512567901	S	3087	V06	MOCA	03/2015	1	1	1	1	1	1	1	1	1	1	1	3	2	19	1	2	1	1	1	1	1	1	1	1	1	1	1	30	03/2015	17:49.0		03/2015
564492001	S	3087	V08	MOCA	04/2016	1	1	1	1	1	1	1	1	1	1	1	3	2	21	1	2	1	1	1	1	1	1	1	1	1	1	1	30	04/2016	17:50.0		04/2016
621400801	S	3087	V10	MOCA	03/2017	0	1	1	1	1	1	1	1	1	0	1	3	2	18	1	2	1	1	1	0	0	1	1	1	1	1	1	26	03/2017	17:50.0		03/2017
387293201	S	3088	SC	MOCA	02/2013	1	1	1	1	1	1	1	1	1	1	1	3	1	6	0	0	1	1	1	0	1	1	1	1	1	1	1	25	02/2013	34:03.0		02/2013
435752001	S	3088	V04	MOCA	04/2014	1	1	1	1	1	1	1	1	1	1	1	3	2	11	1	2	1	1	1	0	1	1	1	1	1	1	1	29	04/2014	34:27.0		04/2014
510437801	S	3088	V06	MOCA	03/2015	0	1	1	1	1	1	1	1	1	1	1	3	2	10	0	2	0	1	1	1	1	0	1	1	1	1	1	26	03/2015	34:44.0		03/2015
560154801	S	3088	V08	MOCA	03/2016	0	1	1	1	1	1	1	1	1	1	1	3	2	8	0	2	1	1	1	1	1	1	1	1	1	1	1	28	03/2016	35:00.0		03/2016
625768301	S	3088	V10	MOCA	03/2017	1	1	1	1	1	1	1	1	1	1	1	3	2	8	0	2	1	1	1	1	1	1	1	1	1	1	1	29	04/2017	35:16.0		04/2017
683014201	S	3088	V12	MOCA	04/2018	1	1	1	1	1	1	1	1	1	0	1	3	2	16	1	2	1	1	1	1	1	1	1	1	1	1	1	29	04/2018	35:28.0		04/2018
736559301	S	3088	V13	MOCA	04/2019	1	1	1	1	1	1	1	1	1	1	1	3	2	10	0	2	1	1	1	1	1	1	1	1	1	1	1	29	04/2019	35:46.0		04/2019
394332001	S	3089	SC	MOCA	04/2013	1	1	1	1	1	1	1	1	1	1	1	3	2	6	0	2	1	1	1	1	0	1	1	1	1	1	1	28	04/2013	34:09.0		04/2013
435412501	S	3089	V04	MOCA	04/2014	1	1	1	1	1	1	1	1	1	1	1	2	2	13	1	2	1	1	1	1	1	1	1	1	1	1	1	29	04/2014	34:26.0		04/2014
521986601	S	3089	V06	MOCA	05/2015	0	1	1	1	1	1	1	1	1	1	1	3	2	16	1	2	1	1	1	1	1	1	1	1	1	1	1	29	05/2015	34:47.0		05/2015
562042301	S	3089	V08	MOCA	03/2016	1	1	1	1	1	1	1	1	1	1	1	3	2	20	1	2	1	1	1	1	1	1	1	1	1	1	1	30	03/2016	35:01.0		03/2016
634023401	S	3089	V10	MOCA	05/2017	0	1	1	1	1	1	1	1	1	1	1	3	2	17	1	2	1	1	1	1	1	1	1	1	1	1	1	29	05/2017	35:18.0		05/2017
683033701	S	3089	V12	MOCA	04/2018	1	1	1	1	1	1	1	1	1	1	1	3	2	18	1	2	1	1	1	1	0	1	1	1	1	1	1	29	04/2018	35:28.0		04/2018
736064901	S	3089	V13	MOCA	04/2019	0	1	1	1	1	1	1	1	1	1	1	3	2	20	1	2	1	1	1	1	1	1	1	1	1	1	1	29	04/2019	35:46.0		04/2019
245993101	S	3100	SC	MOCA	09/2010	1	0	1	1	1	1	1	1	1	1	1	3	2	24	1	2	1	1	1	1	1	1	1	1	1	1	1	29	09/2010	10:26.0		12/2010
321920301	S	3100	V04	MOCA	11/2011	1	0	1	1	1	1	1	1	1	1	1	3	2	16	1	2	0	0	0	0	0	1	1	1	1	1	1	24	11/2011	12:18.0		11/2011
372600001	S	3100	V06	MOCA	11/2012	0	0	1	1	0	1	1	1	1	1	1	3	2	20	1	2	1	1	1	1	0	1	1	1	1	1	1	26	11/2012	13:27.0		11/2012
419037801	S	3100	V08	MOCA	11/2013	1	1	1	1	0	1	1	1	1	1	1	2	2	18	1	2	1	1	0	1	0	1	1	1	1	1	1	26	11/2013	14:51.0		11/2013
478685901	S	3100	V10	MOCA	11/2014	1	1	1	1	1	1	1	1	1	1	1	3	1	20	1	2	1	1	0	0	1	1	1	1	1	1	1	27	11/2014	16:01.0		11/2014
544148801	S	3100	V12	MOCA	11/2015	1	0	1	1	1	1	1	1	1	1	1	3	2	20	1	2	0	1	1	1	0	1	1	1	1	1	1	27	11/2015	16:59.0		11/2015
251446401	S	3101	SC	MOCA	10/2010	1	1	1	1	1	1	1	1	1	1	1	3	2	25	1	2	1	1	1	1	1	1	1	1	1	1	1	30	10/2010	11:20.0		12/2010
353411701	S	3101	RS1	MOCA	07/2012	1	1	1	1	1	1	1	1	1	1	1	3	2	16	1	2	0	1	1	0	1	1	1	1	1	1	1	28	07/2012	18:43.0		07/2012
414324101	S	3101	V04	MOCA	09/2013	1	1	1	1	0	1	1	1	1	1	1	3	1	19	1	2	1	1	1	1	1	1	1	1	1	1	1	28	10/2013	13:30.0		10/2013
454331001	S	3101	V06	MOCA	08/2014	1	0	1	0	0	1	1	1	1	1	1	3	2	19	1	2	1	1	1	1	1	1	1	1	1	1	1	27	08/2014	14:42.0		08/2014
255287901	S	3102	SC	MOCA	10/2010	1	1	1	1	1	1	1	1	1	1	1	3	2	19	1	2	1	1	0	1	0	1	1	1	1	1	1	28	11/2010	27:11.0		12/2010
326975601	S	3102	ST	MOCA	11/2011	0	1	1	0	1	1	1	1	1	1	1	3	1	10	0	2	1	1	1	0	0	1	1	1	1	1	1	24	12/2011	27:11.0		12/2011
385351201	S	3102	V06	MOCA	02/2013	1	0	1	0	0	1	1	1	1	0	0	3	1	11	1	2	1	1	1	0	0	0	1	1	1	1	1	21	02/2013	27:13.0		02/2013
420444601	S	3102	V08	MOCA	11/2013	0	0	1	0	0	1	1	1	1	1	1	2	1	13	1	2	1	1	1	0	1	0	1	1	1	1	1	22	12/2013	27:14.0		12/2013
476356601	S	3102	V10	MOCA	11/2014	0	0	1	1	0	1	1	1	1	1	1	1	1	12	1	2	1	1	1	0	0	0	1	1	1	1	1	21	11/2014	27:14.0		11/2014
251480901	S	3103	SC	MOCA	10/2010	1	0	1	1	1	1	1	1	1	0	1	3	2	18	1	2	1	1	1	1	1	1	1	1	1	1	1	29	10/2010	30:06.0		12/2010
259781401	S	3104	SC	MOCA	11/2010	1	1	1	1	1	1	1	1	1	1	1	3	2	9	0	2	1	0	1	1	1	1	1	1	1	1	1	28	12/2010	54:43.0		12/2010
344428601	S	3104	V04	MOCA	04/2012	1	0	1	1	1	1	1	1	1	1	1	3	2	17	1	2	0	0	0	0	0	1	1	1	1	1	1	24	04/2012	54:44.0		04/2012
382321001	S	3104	V06	MOCA	01/2013	1	0	1	1	0	1	1	1	1	1	1	2	2	13	1	2	0	0	0	0	0	1	1	1	1	1	1	22	01/2013	54:44.0		01/2013
280621801	S	3105	SC	MOCA	03/2011	1	1	1	1	1	1	1	1	1	1	1	3	2	14	1	2	1	1	1	1	1	1	1	1	1	1	1	30	03/2011	14:43.0		03/2011
344031701	S	3105	V04	MOCA	04/2012	1	0	1	1	1	1	1	1	1	1	1	3	2	8	0	2	1	1	1	1	1	1	1	1	1	1	1	28	04/2012	14:44.0		04/2012
394874201	S	3105	V06	MOCA	04/2013	1	0	1	1	1	1	1	1	1	1	1	3	1	13	1	2	1	1	1	0	1	0	1	1	1	1	1	26	04/2013	14:45.0		04/2013
436398601	S	3105	V08	MOCA	04/2014	1	0	1	1	0	1	1	1	1	1	0	3	2	10	0	2	1	1	1	1	1	1	1	1	1	1	1	26	04/2014	14:45.0		04/2014
520718101	S	3105	V10	MOCA	04/2015	1	0	1	0	1	1	1	1	1	1	1	3	2	8	0	2	1	1	1	1	1	1	1	1	1	1	1	27	05/2015	14:46.0		05/2015
281104601	S	3106	SC	MOCA	03/2011	0	1	1	1	1	1	1	1	1	1	1	3	2	20	1	2	0	1	1	1	1	1	1	1	1	1	1	28	03/2011	29:34.0		03/2011
344125901	S	3106	V04	MOCA	04/2012	1	0	1	1	0	1	1	1	1	1	1	3	1	19	1	1	0	1	0	1	0	1	1	1	1	1	1	23	04/2012	29:34.0		04/2012
394909701	S	3106	V06	MOCA	04/2013	1	0	1	1	0	1	1	1	1	1	1	3	2	19	1	1	1	1	1	0	1	1	1	1	1	1	1	26	04/2013	29:35.0		04/2013
436469201	S	3106	V08	MOCA	04/2014	1	0	1	1	0	1	0	1	1	1	0	3	1	18	1	1	1	1	1	0	1	1	1	1	1	1	1	23	04/2014	29:35.0		04/2014
520741201	S	3106	V10	MOCA	04/2015	0	0	1	1	0	1	0	1	1	1	1	3	2	14	1	2	1	1	0	0	1	1	1	1	1	1	1	24	05/2015	29:36.0		05/2015
283554001	S	3107	SC	MOCA	03/2011	1	1	1	1	1	1	1	1	1	1	1	3	2	17	1	2	1	1	1	0	1	1	1	1	1	1	1	29	03/2011	21:07.0		04/2011
341869401	S	3107	V04	MOCA	03/2012	1	1	1	1	0	1	1	1	1	0	0	3	1	14	1	2	0	0	0	0	0	1	1	1	0	1	1	20	04/2012	23:30.0		04/2012
398538401	S	3107	V06	MOCA	05/2013	1	1	1	0	1	1	1	1	1	1	0	3	2	14	1	2	1	0	0	0	0	0	1	1	1	1	1	23	05/2013	25:30.0		05/2013
436386001	S	3107	V08	MOCA	04/2014	1	1	1	1	1	1	1	1	1	0	1	3	2	13	1	2	1	1	0	0	1	1	1	1	1	1	1	27	04/2014	27:09.0		04/2014
522514701	S	3107	V10	MOCA	05/2015	1	1	1	1	1	1	1	1	1	1	1	3	2	18	1	2	1	1	0	0	1	1	1	1	1	1	1	28	05/2015	28:47.0		05/2015
565160801	S	3107	V12	MOCA	04/2016	1	1	1	1	1	1	1	1	1	0	1	3	2	18	1	2	0	1	1	0	1	1	1	1	1	1	1	27	04/2016	30:06.0		04/2016
635739101	S	3107	V13	MOCA	05/2017	1	1	1	1	1	1	1	1	1	1	1	2	2	14	1	2	0	0	0	0	0	1	1	1	1	1	1	24	05/2017	30:29.0		05/2017
681323801	S	3107	V14	MOCA	03/2018	1	1	1	1	1	1	1	1	1	0	1	3	2	14	1	2	1	1	1	0	0	1	1	1	1	1	1	27	03/2018	31:00.0		03/2018
736808701	S	3107	V15	MOCA	04/2019	1	1	1	1	1	1	1	1	1	1	1	3	1	16	1	2	1	1	1	0	0	1	1	1	1	1	1	27	04/2019	31:21.0		04/2019
284677901	S	3108	SC	MOCA	03/2011	1	1	1	1	1	1	1	1	1	1	1	3	2	17	1	2	1	1	1	1	1	1	1	1	1	1	1	30	04/2011	01:50.0		04/2011
348795801	S	3108	V04	MOCA	05/2012	1	1	1	1	1	1	1	1	1	1	1	3	2	19	1	2	1	1	1	1	1	1	1	1	1	1	1	30	06/2012	04:05.0		06/2012
396661201	S	3108	V06	MOCA	04/2013	1	1	1	1	1	1	1	1	1	1	1	3	2	13	1	2	1	1	1	1	1	1	1	1	1	1	1	30	05/2013	05:43.0		05/2013
442526901	S	3108	V08	MOCA	05/2014	1	0	1	1	1	1	1	1	1	1	1	3	2	14	1	2	1	1	1	1	1	1	1	1	1	1	1	29	06/2014	07:05.0		06/2014
522552601	S	3108	V10	MOCA	05/2015	1	1	1	1	1	1	1	1	1	1	1	3	2	20	1	2	1	1	1	1	1	1	1	1	1	1	1	30	05/2015	08:59.0		05/2015
581071801	S	3108	V12	MOCA	06/2016	1	1	1	1	1	1	1	1	1	1	1	3	2	18	1	2	1	1	1	1	1	1	1	1	1	1	1	30	07/2016	11:53.0		07/2016
636598101	S	3108	V13	MOCA	05/2017	1	1	1	1	1	1	1	1	1	1	1	3	2	13	1	2	1	1	1	1	1	1	1	1	1	1	1	30	06/2017	12:21.0		06/2017
689593501	S	3108	V14	MOCA	05/2018	1	1	1	1	1	1	1	1	1	1	1	3	2	16	1	2	1	1	1	1	1	1	1	1	1	1	1	30	05/2018	13:00.0		05/2018
741124401	S	3108	V15	MOCA	05/2019	1	1	1	1	1	1	1	1	1	1	1	3	2	15	1	2	1	1	1	1	1	1	1	1	1	1	1	30	05/2019	13:23.0		05/2019
284729701	S	3109	SC	MOCA	03/2011	1	1	1	1	1	1	1	1	1	0	1	3	2	18	1	2	1	1	1	0	1	1	1	1	1	1	1	28	04/2011	24:45.0		04/2011
348778601	S	3109	V04	MOCA	05/2012	1	1	1	1	0	1	1	1	1	1	1	3	2	16	1	2	0	0	1	0	0	1	1	1	1	1	1	25	06/2012	27:00.0		06/2012
396631801	S	3109	V06	MOCA	04/2013	1	1	1	1	0	1	1	1	0	0	1	3	2	14	1	2	0	1	1	0	0	1	1	1	1	1	1	24	05/2013	28:16.0		05/2013
442685401	S	3109	V08	MOCA	05/2014	1	1	1	1	1	1	1	1	1	0	1	3	2	15	1	2	1	1	1	1	1	1	1	1	1	1	1	29	06/2014	29:46.0		06/2014
522589101	S	3109	V10	MOCA	05/2015	1	0	1	1	1	1	1	1	0	0	1	3	2	18	1	2	1	0	1	1	1	1	1	1	0	1	1	25	05/2015	31:12.0		05/2015
581028501	S	3109	V12	MOCA	06/2016	1	1	1	1	1	1	1	1	1	0	1	3	2	19	1	2	1	1	1	1	1	1	1	1	1	1	1	29	07/2016	32:32.0		07/2016
691013901	S	3109	V14	MOCA	05/2018	1	1	1	1	1	1	1	1	1	0	1	3	2	18	1	2	1	1	1	1	1	1	1	1	1	1	1	29	05/2018	33:06.0		05/2018
741138401	S	3109	V15	MOCA	05/2019	1	1	1	1	1	1	1	1	1	0	1	3	2	15	1	2	1	1	1	1	1	1	1	1	1	1	1	29	05/2019	33:49.0		05/2019
288957201	S	3110	SC	MOCA	04/2011	1	1	1	1	1	1	1	1	1	1	1	3	2	23	1	2	0	1	1	0	0	1	1	1	1	1	1	27	05/2011	47:51.0		05/2011
348678701	S	3110	V04	MOCA	05/2012	1	1	1	1	1	1	1	1	1	1	1	3	2	16	1	2	0	1	1	0	0	1	1	1	1	1	1	27	05/2012	02:35.0		05/2012
399072301	S	3110	V06	MOCA	05/2013	0	1	1	1	1	1	1	1	1	1	1	3	2	28	1	2	0	1	1	0	1	1	1	1	1	1	1	27	05/2013	04:11.0		05/2013
444536501	S	3110	V08	MOCA	06/2014	1	0	1	1	1	1	1	1	1	1	1	3	2	25	1	2	0	1	1	0	0	1	1	1	1	1	1	26	06/2014	05:28.0		06/2014
529062101	S	3110	V10	MOCA	07/2015	1	0	0	1	0	1	1	1	1	1	1	2	2	23	1	2	1	0	1	0	1	1	1	1	1	1	1	24	07/2015	07:28.0		07/2015
571556601	S	3110	V12	MOCA	05/2016	1	0	1	1	1	1	1	1	1	1	1	3	2	17	1	2	0	1	1	0	0	1	1	1	1	1	1	26	05/2016	08:39.0		05/2016
650749401	S	3110	V13	MOCA	08/2017	0	0	1	0	0	1	1	1	1	1	1	2	1	22	1	2	0	1	0	0	1	1	0	1	1	1	1	20	08/2017	09:03.0		08/2017
699622601	S	3110	V14	MOCA	07/2018	1	1	1	0	0	1	1	1	1	1	0	3	1	23	1	2	0	0	0	0	0	0	1	1	1	0	1	19	07/2018	09:55.0		07/2018
752223601	S	3110	V15	MOCA	07/2019	0	0	1	0	0	1	0	1	1	1	1	3	1	20	1	2	0	1	0	0	1	1	1	1	1	1	1	21	08/2019	10:15.0		08/2019
291393501	S	3111	SC	MOCA	05/2011	1	1	1	1	0	1	1	1	1	1	0	3	2	11	1	2	1	1	0	1	1	1	1	1	1	1	1	27	05/2011	27:00.0		05/2011
348688601	S	3111	V04	MOCA	05/2012	1	0	1	0	0	1	1	1	1	0	1	3	1	10	0	2	0	1	1	0	0	0	1	0	1	1	1	19	05/2012	29:42.0		05/2012
399626901	S	3111	V06	MOCA	05/2013	1	1	0	1	0	1	1	1	1	1	1	3	2	7	0	2	0	0	0	0	0	1	1	1	1	1	1	22	05/2013	31:08.0		05/2013
444500501	S	3111	V08	MOCA	05/2014	1	1	1	1	0	1	1	1	1	0	1	3	1	5	0	2	1	1	0	0	0	0	1	1	1	1	1	22	06/2014	32:32.0		06/2014
572481001	S	3111	V12	MOCA	05/2016	0	1	0	0	0	1	1	1	1	0	1	1	1	4	0	2	0	0	0	0	0	0	1	1	1	1	1	15	06/2016	33:40.0		06/2016
649371601	S	3111	V13	MOCA	08/2017	0	1	1	0	0	1	1	1	1	0	1	1	1	4	0	2	0	0	0	0	0	0	1	1	1	0	1	15	08/2017	34:03.0		08/2017
697662401	S	3111	V14	MOCA	07/2018	1	0	1	0	0	1	1	1	1	1	1	1	1	7	0	2	0	0	0	0	0	1	1	1	1	1	1	18	07/2018	34:34.0		07/2018
741570301	S	3111	V15	MOCA	05/2019	0	0	1	1	0	1	1	1	0	1	1	3	2	6	0	2	1	0	0	1	1	1	1	1	1	0	1	22	05/2019	34:54.0		05/2019
291412001	S	3112	SC	MOCA	05/2011	1	1	1	1	1	1	1	1	1	1	1	3	2	13	1	2	1	1	1	1	1	1	1	1	1	1	1	30	05/2011	07:40.0		05/2011
348753601	S	3112	V04	MOCA	05/2012	1	0	1	1	0	1	1	1	1	1	1	2	2	17	1	2	1	1	1	0	1	0	1	1	1	1	1	25	06/2012	09:56.0		06/2012
399615901	S	3112	V06	MOCA	05/2013	1	1	1	1	1	1	1	1	1	1	1	3	2	16	1	2	1	1	1	0	0	1	1	1	1	1	1	28	05/2013	11:24.0		05/2013
444389901	S	3112	V08	MOCA	05/2014	1	0	1	1	0	1	1	1	1	1	1	3	2	8	0	2	1	1	1	1	1	1	1	1	1	1	1	27	06/2014	13:01.0		06/2014
574405801	S	3112	V12	MOCA	05/2016	1	1	1	1	1	1	1	1	1	0	1	3	2	10	0	2	0	1	1	1	1	1	1	1	1	1	1	27	06/2016	16:07.0		06/2016
697712101	S	3112	V14	MOCA	07/2018	1	0	1	1	0	1	1	1	1	1	1	3	2	17	1	2	1	1	1	1	0	1	1	1	1	1	1	27	07/2018	16:39.0		07/2018
741618601	S	3112	V15	MOCA	05/2019	1	1	1	1	1	1	1	1	1	1	1	3	2	16	1	2	1	1	1	1	1	1	1	1	1	1	1	30	05/2019	17:08.0		05/2019
302967701	S	3113	SC	MOCA	06/2011	1	1	1	1	1	1	1	1	1	1	1	3	2	12	1	2	1	1	1	0	1	1	1	1	1	1	1	29	06/2011	53:26.0		06/2011
355932301	S	3113	V04	MOCA	07/2012	1	1	1	1	1	1	0	1	1	1	1	2	1	18	1	2	1	1	1	0	0	1	1	1	1	1	1	25	07/2012	53:27.0		07/2012
406906501	S	3113	V06	MOCA	07/2013	1	1	1	1	0	1	1	1	1	1	1	2	1	8	0	2	1	1	0	0	1	1	1	1	1	1	1	24	08/2013	53:27.0		08/2013
453806001	S	3113	V08	MOCA	07/2014	1	1	1	1	0	1	1	1	1	0	1	2	1	6	0	1	1	1	1	0	1	1	1	1	1	1	1	23	08/2014	53:28.0		08/2014
303083201	S	3114	SC	MOCA	06/2011	1	1	1	1	1	1	1	1	1	1	1	2	2	21	1	2	1	1	1	1	1	1	1	1	1	1	1	29	06/2011	15:57.0		06/2011
358825601	S	3114	V04	MOCA	08/2012	1	1	1	1	0	1	1	1	1	1	1	3	1	19	1	2	1	1	1	1	1	1	1	1	1	1	1	28	08/2012	15:58.0		08/2012
411141501	S	3114	V06	MOCA	08/2013	1	1	1	1	1	1	1	1	1	1	1	3	1	10	0	2	1	1	1	1	1	1	1	1	1	0	1	27	09/2013	15:58.0		09/2013
445175101	S	3114	V08	MOCA	06/2014	1	1	1	1	0	1	1	1	1	1	1	3	1	9	0	2	1	1	1	0	1	1	1	1	1	1	1	26	06/2014	15:59.0		06/2014
537520901	S	3114	V10	MOCA	09/2015	1	0	1	1	1	1	1	1	1	1	1	3	1	11	1	2	1	1	1	1	1	1	1	1	1	1	1	28	09/2015	15:59.0		09/2015
587971801	S	3114	V12	MOCA	08/2016	1	0	1	1	0	1	1	1	1	1	1	3	1	10	0	2	1	1	1	1	1	0	1	1	1	1	1	25	09/2016	16:00.0		09/2016
711847701	S	3114	V14	MOCA	10/2018	1	1	1	1	0	1	1	1	1	0	1	3	1	12	1	2	1	1	1	1	1	1	1	1	1	1	1	27	10/2018	16:00.0		10/2018
303069601	S	3115	SC	MOCA	06/2011	1	1	1	1	1	1	1	1	1	1	1	3	2	16	1	2	0	1	1	0	1	1	1	1	1	1	1	28	06/2011	44:33.0		06/2011
355896701	S	3115	V04	MOCA	07/2012	1	0	1	1	1	1	1	1	0	1	1	3	1	20	1	2	1	0	0	0	1	1	1	1	1	1	1	24	07/2012	44:34.0		07/2012
406902401	S	3115	V06	MOCA	07/2013	1	0	1	1	1	1	1	1	1	1	1	3	1	10	0	2	1	1	1	0	0	1	1	1	1	1	1	25	08/2013	44:34.0		08/2013
453833201	S	3115	V08	MOCA	07/2014	1	1	1	0	0	1	1	1	1	1	1	3	2	19	1	2	0	1	1	0	1	1	1	1	1	1	1	26	08/2014	44:35.0		08/2014
316188701	S	3116	SC	MOCA	10/2011	1	1	1	1	0	1	1	1	1	1	1	3	2	15	1	2	0	1	1	1	1	1	1	1	1	1	1	28	10/2011	40:07.0		11/2011
372517201	S	3116	V04	MOCA	11/2012	0	0	1	0	0	1	1	1	1	0	1	2	1	15	1	0	0	0	0	0	0	1	1	1	0	1	1	15	11/2012	41:47.0		11/2012
420425201	S	3116	V06	MOCA	11/2013	0	0	1	0	0	1	1	1	1	1	0	2	1	12	1	2	0	1	0	0	1	0	1	0	1	1	1	18	12/2013	43:01.0		12/2013
476889301	S	3116	V08	MOCA	11/2014	0	0	1	0	0	1	1	1	1	1	1	3	2	16	1	1	0	0	1	0	1	0	1	1	1	1	1	21	11/2014	44:06.0		11/2014
547179201	S	3116	V10	MOCA	12/2015	0	0	1	0	0	1	1	1	1	0	1	2	2	9	0	0	0	0	0	0	0	0	1	1	1	0	1	14	12/2015	45:16.0		12/2015
610997501	S	3116	V12	MOCA	01/2017	0	0	0	0	0	0	0	0	0	0	0	1	1	4	0	0	0	0	0	0	0	0	0	0	0	0	0	2	01/2017	46:28.0		01/2017
330463901	S	3118	SC	MOCA	01/2012	1	1	1	1	1	1	1	1	1	1	1	3	2	17	1	2	1	1	1	1	1	1	1	1	1	1	1	30	01/2012	49:07.0		01/2012
383217501	S	3118	V04	MOCA	01/2013	1	0	1	1	0	1	1	1	1	0	1	3	2	11	1	1	0	1	0	0	0	1	1	1	1	1	1	22	01/2013	51:03.0		01/2013
429215501	S	3118	V06	MOCA	02/2014	1	0	1	0	0	1	1	1	1	1	1	3	2	13	1	1	1	1	1	1	1	1	1	1	1	1	1	26	02/2014	52:53.0		02/2014
503296101	S	3118	V08	MOCA	02/2015	1	0	0	0	0	1	1	1	1	1	1	3	2	16	1	1	1	1	1	1	1	0	1	1	1	1	1	24	02/2015	54:06.0		02/2015
557482301	S	3118	V10	MOCA	02/2016	1	0	1	1	0	1	1	1	1	1	1	3	2	12	1	1	1	1	1	0	0	0	1	1	1	1	1	24	03/2016	57:47.0		03/2016
617752501	S	3118	V12	MOCA	02/2017	1	0	1	0	0	1	1	1	1	1	1	2	2	8	0	1	1	1	1	1	0	1	1	1	1	1	1	23	02/2017	59:33.0		02/2017
677794101	S	3118	V13	MOCA	02/2018	0	0	1	0	0	1	1	1	1	0	1	2	2	8	0	1	1	1	1	0	0	1	1	1	1	1	1	20	03/2018	58:03.0		03/2018
734534001	S	3118	V14	MOCA	03/2019	0	0	1	1	0	1	1	1	1	1	1	3	2	9	0	1	1	1	1	1	1	1	1	1	1	1	1	25	03/2019	00:49.0		03/2019
766626801	S	3118	V15	MOCA	01/2020	1	0	1	0	0	1	1	1	1	0	1	3	1	7	0	1	1	1	1	0	1	0	0	1	1	0	1	19	02/2020	01:19.0		02/2020
333955901	S	3119	SC	MOCA	02/2012	1	1	1	1	1	1	1	1	1	0	1	3	2	14	1	2	0	1	1	1	1	1	1	1	1	1	1	28	02/2012	06:59.0		02/2012
386511301	S	3119	V04	MOCA	02/2013	1	1	1	1	1	1	1	1	1	1	1	3	2	14	1	2	1	1	1	1	1	1	1	1	1	1	1	30	02/2013	20:20.0		02/2013
431835701	S	3119	ST	MOCA	03/2014	1	1	1	1	1	1	1	1	1	1	1	3	2	13	1	2	1	1	1	0	1	1	1	1	1	1	1	29	03/2014	43:28.0		03/2014
508619701	S	3119	V08	MOCA	02/2015	1	1	1	1	1	1	1	1	1	1	1	3	2	14	1	2	1	1	1	1	1	1	1	1	1	1	1	30	03/2015	23:39.0		03/2015
561507301	S	3119	V10	MOCA	03/2016	1	1	1	1	1	1	1	1	1	1	1	3	2	14	1	2	1	1	1	1	1	1	1	1	1	1	1	30	03/2016	51:52.0		03/2016
623456801	S	3119	V12	MOCA	03/2017	1	1	1	1	1	1	1	1	1	1	1	3	2	11	1	2	1	1	1	1	1	1	1	1	1	1	1	30	03/2017	25:55.0		03/2017
676116101	S	3119	V13	MOCA	02/2018	1	1	1	1	1	1	1	1	1	1	1	3	2	10	0	2	1	1	1	1	1	1	1	1	1	1	1	29	02/2018	41:58.0		02/2018
734922001	S	3119	V14	MOCA	03/2019	1	1	1	1	1	1	1	1	1	1	1	3	2	9	0	2	1	1	1	1	1	1	1	1	1	1	1	29	04/2019	42:43.0		04/2019
340653001	S	3120	SC	MOCA	03/2012	1	0	1	1	1	1	1	1	1	1	1	3	2	17	1	2	1	1	1	1	1	1	1	1	1	1	1	29	03/2012	45:44.0		03/2012
394840801	S	3120	V04	MOCA	04/2013	1	0	1	1	1	1	1	1	1	1	1	3	2	6	0	1	1	1	1	1	1	1	1	1	1	1	1	27	04/2013	47:43.0		04/2013
442716201	S	3120	V06	MOCA	05/2014	1	0	1	1	1	1	1	1	1	1	1	3	1	12	1	2	1	1	1	1	1	1	1	1	1	1	1	28	06/2014	49:00.0		06/2014
522637601	S	3120	V08	MOCA	05/2015	1	1	1	1	1	1	1	1	1	1	1	3	2	15	1	2	1	1	1	1	1	1	1	1	1	1	1	30	05/2015	50:20.0		05/2015
571563201	S	3120	V10	MOCA	05/2016	1	1	1	1	1	1	1	1	1	1	1	2	2	13	1	2	1	1	1	1	1	1	1	1	0	1	1	28	05/2016	53:08.0		05/2016
635943801	S	3120	V12	MOCA	05/2017	1	1	1	1	1	1	1	1	1	1	1	3	2	16	1	1	0	1	1	1	1	1	1	1	1	1	1	28	05/2017	54:02.0		05/2017
695832301	S	3120	V13	MOCA	06/2018	1	1	1	1	1	1	1	1	1	1	1	3	2	13	1	2	1	1	1	1	1	1	1	1	1	1	1	30	06/2018	54:18.0		06/2018
741520601	S	3120	V14	MOCA	05/2019	1	1	1	1	1	1	1	1	1	1	1	3	2	17	1	2	1	1	1	1	1	1	1	1	1	1	1	30	05/2019	54:35.0		05/2019
340664301	S	3121	SC	MOCA	03/2012	1	0	1	1	1	1	1	1	1	1	1	3	2	16	1	2	1	1	1	1	1	1	1	1	1	1	1	29	03/2012	30:16.0		03/2012
341861201	S	3122	SC	MOCA	04/2012	1	1	1	1	1	1	1	1	1	1	1	3	2	16	1	2	1	1	1	1	1	1	1	1	1	1	1	30	04/2012	07:21.0		04/2012
399090301	S	3122	V04	MOCA	05/2013	1	1	1	1	0	1	1	1	1	1	1	3	1	15	1	2	1	1	1	0	1	1	1	1	1	1	1	27	05/2013	09:34.0		05/2013
451516101	S	3122	V06	MOCA	07/2014	1	1	1	1	1	1	1	1	1	1	1	3	1	15	1	2	1	0	1	0	1	1	1	1	1	1	1	27	08/2014	11:30.0		08/2014
523011601	S	3122	V08	MOCA	05/2015	1	1	1	0	1	1	1	1	1	1	1	3	2	18	1	2	0	1	1	0	1	1	1	1	1	1	1	27	05/2015	12:19.0		05/2015
572465301	S	3122	V10	MOCA	05/2016	1	1	1	1	1	1	1	1	1	1	1	3	2	11	1	2	1	0	1	0	0	1	1	1	1	1	1	27	06/2016	10:23.0		06/2016
635991201	S	3122	V12	MOCA	05/2017	1	1	1	1	1	1	1	1	1	1	1	3	1	14	1	2	0	1	1	0	1	1	1	1	1	1	1	27	05/2017	14:28.0		05/2017
688470801	S	3122	V13	MOCA	05/2018	1	1	1	1	1	1	1	1	1	1	1	3	2	15	1	2	1	1	0	0	1	0	1	1	1	1	1	27	05/2018	14:52.0		05/2018
751372001	S	3122	V14	MOCA	07/2019	1	1	1	1	1	1	1	1	1	1	1	3	1	14	1	2	0	0	1	0	1	1	1	1	1	1	1	26	08/2019	15:08.0		08/2019
345977101	S	3123	SC	MOCA	05/2012	1	1	1	1	1	1	1	1	1	1	1	3	2	18	1	2	1	1	1	1	1	1	1	1	1	1	1	30	05/2012	26:48.0		05/2012
402500101	S	3123	ST	MOCA	06/2013	1	1	1	1	1	1	1	1	1	0	1	3	2	17	1	2	1	1	0	1	1	1	1	1	1	1	1	28	06/2013	35:03.0		06/2013
444332401	S	3123	V06	MOCA	05/2014	1	1	1	1	1	1	1	1	1	0	1	3	2	10	0	2	1	1	1	1	1	1	1	1	1	1	1	28	06/2014	31:31.0		06/2014
524598901	S	3123	V08	MOCA	06/2015	1	1	1	1	1	1	1	1	1	1	1	3	2	9	0	2	1	1	1	1	1	1	1	1	1	1	1	29	06/2015	32:42.0		06/2015
574437801	S	3123	V10	MOCA	06/2016	1	1	1	1	1	1	1	1	0	1	1	3	2	14	1	2	1	1	1	1	1	1	1	1	1	1	1	29	06/2016	33:20.0		06/2016
636576301	S	3123	V12	MOCA	05/2017	0	1	1	1	1	1	1	1	0	1	1	3	2	8	0	2	1	1	1	1	1	1	1	1	1	1	1	27	06/2017	33:58.0		06/2017
694213701	S	3123	V13	MOCA	06/2018	1	1	1	1	1	1	1	1	0	1	1	3	2	13	1	2	1	1	0	1	1	1	1	1	1	1	1	28	06/2018	34:14.0		06/2018
744564001	S	3123	V14	MOCA	06/2019	1	1	1	1	0	1	1	1	1	1	1	3	2	6	0	2	1	1	1	1	1	1	1	1	1	1	1	28	06/2019	34:31.0		06/2019
347960201	S	3124	SC	MOCA	05/2012	1	0	1	1	1	1	1	1	1	0	1	3	2	14	1	2	0	1	1	1	1	1	1	1	1	1	1	27	05/2012	54:36.0		05/2012
406893401	S	3124	V04	MOCA	07/2013	1	0	1	1	0	1	1	1	1	1	1	3	1	16	1	2	1	1	1	0	1	1	1	1	1	1	1	26	08/2013	56:21.0		08/2013
445044301	S	3124	V06	MOCA	05/2014	1	0	1	1	1	1	0	1	1	1	1	3	2	20	1	2	0	1	1	0	0	1	1	1	1	1	1	25	06/2014	57:30.0		06/2014
531266401	S	3124	V08	MOCA	07/2015	1	0	1	1	1	1	1	1	1	0	1	3	2	20	1	2	0	1	1	0	0	1	1	1	1	1	1	25	08/2015	58:38.0		08/2015
581003101	S	3124	V10	MOCA	06/2016	1	0	1	1	0	1	1	1	1	1	1	3	2	16	1	2	1	1	1	0	0	1	1	1	1	1	1	26	07/2016	00:14.0		07/2016
651319501	S	3124	V12	MOCA	08/2017	1	0	1	0	0	1	1	1	1	1	1	2	2	19	1	2	0	1	1	1	1	0	1	1	1	1	1	24	09/2017	01:13.0		09/2017
699253401	S	3124	V13	MOCA	07/2018	1	0	1	1	1	1	1	1	1	1	1	3	2	22	1	2	1	1	0	0	1	1	1	1	1	1	1	27	07/2018	01:27.0		07/2018
745708301	S	3124	V14	MOCA	06/2019	1	0	1	1	0	1	0	1	1	1	1	2	2	6	0	2	0	1	0	1	1	1	1	1	1	1	1	23	07/2019	01:42.0		07/2019
353093801	S	3125	SC	MOCA	06/2012	1	1	1	1	1	1	1	1	1	1	1	3	2	17	1	2	1	1	1	1	1	1	1	1	1	1	1	30	07/2012	04:36.0		07/2012
406898601	S	3125	V04	MOCA	07/2013	1	1	1	1	1	1	1	1	1	1	1	3	2	20	1	2	1	1	1	0	1	1	1	1	1	1	1	29	08/2013	05:46.0		08/2013
449171801	S	3125	V06	MOCA	07/2014	1	1	1	1	1	1	1	1	1	1	1	3	2	14	1	2	1	1	1	1	1	1	1	1	1	1	1	30	07/2014	06:21.0		07/2014
536679401	S	3125	V08	MOCA	09/2015	1	1	1	1	1	1	1	1	1	1	1	3	1	15	1	2	1	1	1	1	1	1	1	1	1	1	1	29	09/2015	07:18.0		09/2015
582745201	S	3125	V10	MOCA	07/2016	1	1	1	1	1	1	1	1	1	1	1	3	2	14	1	2	1	1	1	1	0	1	1	1	1	1	1	29	08/2016	07:53.0		08/2016
646932301	S	3125	V12	MOCA	07/2017	1	1	1	1	1	1	1	1	1	1	1	3	2	15	1	2	1	1	1	1	1	1	1	1	1	1	1	30	08/2017	08:29.0		08/2017
698909101	S	3125	V13	MOCA	07/2018	1	1	1	1	1	1	1	1	1	1	1	3	2	22	1	2	1	1	1	1	1	1	1	1	1	1	1	30	07/2018	08:41.0		07/2018
748577501	S	3125	V14	MOCA	07/2019	1	1	1	1	1	1	1	1	1	1	1	3	2	16	1	2	1	1	1	1	1	1	1	1	1	1	1	30	07/2019	08:55.0		07/2019
354755001	S	3126	SC	MOCA	07/2012	1	1	1	1	1	1	1	1	1	1	1	3	2	18	1	2	1	1	1	1	1	1	1	1	1	1	1	30	07/2012	51:32.0		07/2012
412989401	S	3126	ST	MOCA	09/2013	1	1	1	1	1	1	1	1	1	1	1	3	2	18	1	2	1	1	1	1	1	1	1	1	1	1	1	30	09/2013	57:24.0		09/2013
454301101	S	3126	V06	MOCA	07/2014	1	0	1	1	1	1	1	1	1	1	1	3	2	15	1	2	1	1	1	1	1	1	1	1	1	1	1	29	08/2014	53:20.0		08/2014
537125201	S	3126	V08	MOCA	09/2015	1	1	1	1	1	1	1	1	1	1	1	3	2	19	1	2	0	1	1	0	1	1	1	1	1	1	1	28	09/2015	54:16.0		09/2015
587980101	S	3126	V10	MOCA	08/2016	1	1	1	1	1	1	1	1	1	1	1	3	2	10	0	2	1	1	1	0	1	1	1	1	1	1	1	28	09/2016	54:48.0		09/2016
653934901	S	3126	V12	MOCA	09/2017	1	1	1	1	1	1	1	1	1	1	1	3	2	13	1	2	1	1	1	1	1	1	1	1	1	1	1	30	09/2017	55:25.0		09/2017
699602801	S	3126	V13	MOCA	07/2018	1	1	1	1	1	1	1	1	1	1	1	2	2	13	1	2	1	1	1	1	0	1	1	1	1	1	1	28	07/2018	55:38.0		07/2018
751416601	S	3126	V14	MOCA	07/2019	1	1	1	1	1	1	1	1	1	1	1	2	2	11	1	2	1	1	1	1	1	1	1	1	1	1	1	29	08/2019	55:52.0		08/2019
357900801	S	3127	SC	MOCA	08/2012	1	1	1	1	1	1	1	1	1	1	1	3	2	15	1	2	1	1	1	1	1	1	1	1	1	1	1	30	08/2012	59:12.0		08/2012
537621501	S	3127	V08	MOCA	09/2015	1	0	1	1	1	1	1	1	1	1	1	3	2	14	1	2	1	1	1	1	1	1	1	1	1	1	1	29	09/2015	02:15.0		09/2015
616481401	S	3127	V10	MOCA	01/2017	1	1	1	1	0	1	1	1	1	1	1	3	2	16	1	2	1	1	0	1	1	1	1	1	1	1	1	28	02/2017	02:47.0		02/2017
662535001	S	3127	V12	MOCA	10/2017	1	1	1	1	1	1	1	1	1	1	1	3	2	23	1	2	1	1	1	1	1	1	1	1	1	1	1	30	11/2017	03:16.0		11/2017
757817801	S	3127	V14	MOCA	10/2019	0	1	1	1	0	1	1	1	1	1	1	3	2	14	1	2	1	1	1	1	1	1	1	1	1	1	1	28	10/2019	03:42.0		10/2019
358807301	S	3128	SC	MOCA	08/2012	1	1	1	1	0	1	1	1	1	1	1	3	2	12	1	2	1	1	1	1	0	1	1	1	1	1	1	28	08/2012	07:35.0		08/2012
412612701	S	3128	ST	MOCA	09/2013	1	1	1	1	1	1	1	1	1	1	1	3	2	22	1	2	1	1	1	0	1	1	1	1	1	1	1	29	09/2013	13:12.0		09/2013
476322201	S	3128	V06	MOCA	10/2014	1	1	1	1	1	1	1	1	1	1	1	3	2	23	1	2	1	1	1	1	1	1	1	1	1	1	1	30	11/2014	10:24.0		11/2014
544121901	S	3128	V08	MOCA	11/2015	1	1	1	1	1	1	1	1	1	1	1	2	2	19	1	2	1	1	1	1	1	1	1	1	1	1	1	29	11/2015	11:00.0		11/2015
595324301	S	3128	V10	MOCA	10/2016	1	1	1	1	1	1	1	1	1	1	1	3	2	22	1	2	1	1	1	1	1	1	1	1	1	1	1	30	10/2016	11:39.0		10/2016
668751601	S	3128	V12	MOCA	12/2017	1	1	1	1	1	1	1	1	1	1	1	3	2	20	1	2	1	1	1	1	1	1	1	1	1	1	1	30	12/2017	12:10.0		12/2017
763627201	S	3128	V14	MOCA	12/2019	1	1	1	1	1	1	1	1	1	1	1	3	2	17	1	2	1	1	0	1	1	0	1	1	1	1	1	28	12/2019	12:39.0		12/2019
363001201	S	3129	SC	MOCA	09/2012	1	0	1	1	1	1	1	1	1	0	1	3	2	19	1	2	0	0	1	1	1	1	1	1	1	1	1	26	09/2012	41:55.0		09/2012
415510501	S	3129	V04	MOCA	10/2013	1	0	1	1	0	1	1	1	1	1	0	3	1	9	0	1	1	1	1	1	1	1	1	1	1	1	1	24	10/2013	41:56.0		10/2013
365802701	S	3130	SC	MOCA	10/2012	1	1	1	1	1	1	1	1	1	1	1	3	2	14	1	2	1	1	1	1	0	1	1	1	1	1	1	29	10/2012	14:54.0		10/2012
418856701	S	3130	V04	MOCA	11/2013	1	1	1	1	1	1	1	1	1	1	1	3	2	13	1	2	0	1	1	0	1	1	1	1	1	1	1	28	11/2013	16:02.0		11/2013
480614601	S	3130	V06	MOCA	11/2014	1	0	1	1	1	1	1	1	1	1	1	3	2	14	1	2	1	1	1	0	0	1	1	1	1	1	1	27	11/2014	16:35.0		11/2014
546240901	S	3130	V08	MOCA	12/2015	1	1	1	1	1	1	1	1	1	1	1	3	2	16	1	2	0	1	1	0	1	1	1	1	1	1	1	28	12/2015	17:08.0		12/2015
609109801	S	3130	V10	MOCA	12/2016	1	1	1	1	1	1	1	1	1	1	1	3	2	13	1	2	1	1	1	1	1	1	1	1	1	1	1	30	12/2016	17:40.0		12/2016
664218101	S	3130	V12	MOCA	11/2017	1	1	1	1	1	1	1	1	1	1	1	3	2	15	1	2	1	1	1	1	1	1	1	1	1	1	1	30	11/2017	18:11.0		11/2017
719168501	S	3130	V13	MOCA	11/2018	1	0	1	1	1	1	1	1	1	1	1	3	2	14	1	2	1	1	0	0	1	1	1	1	1	1	1	27	12/2018	18:24.0		12/2018
760432101	S	3130	V14	MOCA	11/2019	1	1	1	1	0	1	1	1	0	1	1	3	1	16	1	2	1	1	1	1	1	1	1	1	1	1	1	27	11/2019	18:36.0		11/2019
386583301	S	3131	SC	MOCA	02/2013	1	1	1	1	1	1	1	1	1	1	1	3	2	25	1	2	1	1	1	0	1	1	1	1	1	1	1	29	02/2013	30:38.0		02/2013
431465001	S	3131	V04	MOCA	03/2014	1	1	1	1	0	1	1	1	1	1	1	3	2	21	1	2	0	1	1	1	0	0	1	1	1	0	1	25	03/2014	30:39.0		03/2014
510878001	S	3131	V06	MOCA	03/2015	1	1	1	1	0	1	1	1	1	1	1	3	2	19	1	2	0	0	0	0	0	1	1	1	1	1	1	24	03/2015	30:39.0		03/2015
561568401	S	3131	V08	MOCA	03/2016	1	1	1	1	1	1	1	1	1	1	1	3	2	21	1	2	1	1	0	0	0	1	1	1	1	1	1	27	03/2016	30:40.0		03/2016
386593801	S	3132	SC	MOCA	02/2013	1	1	1	1	1	1	1	1	1	1	1	3	2	20	1	2	1	1	1	1	1	1	1	1	1	1	1	30	02/2013	25:34.0		02/2013
433093501	S	3132	V04	MOCA	03/2014	1	1	1	1	0	1	1	1	1	1	1	3	2	17	1	2	1	1	1	1	1	1	1	1	1	1	1	29	03/2014	26:38.0		03/2014
522005801	S	3132	V06	MOCA	05/2015	1	1	1	1	1	1	1	1	1	0	1	3	0	20	1	2	1	1	1	1	1	1	1	1	1	1	1	27	05/2015	27:13.0		05/2015
561540801	S	3132	V08	MOCA	03/2016	1	1	1	1	1	1	1	1	1	1	1	3	2	19	1	2	1	1	1	0	1	1	1	1	1	1	1	29	03/2016	28:13.0		03/2016
632306801	S	3132	V10	MOCA	04/2017	1	1	1	1	1	1	1	1	1	1	1	3	2	15	1	2	1	1	1	1	1	1	1	1	1	1	1	30	05/2017	28:44.0		05/2017
679576501	S	3132	V12	MOCA	03/2018	1	1	1	1	1	1	1	1	1	0	1	3	2	22	1	2	1	1	0	0	1	1	1	1	1	1	1	27	03/2018	29:15.0		03/2018
734467701	S	3132	V13	MOCA	03/2019	1	1	1	1	1	1	1	1	0	1	1	3	2	22	1	2	1	1	1	0	1	1	1	1	1	1	1	28	03/2019	29:30.0		03/2019
386602201	S	3133	SC	MOCA	02/2013	1	1	1	1	1	1	1	1	1	1	1	3	2	13	1	2	1	1	1	0	1	1	1	1	1	1	1	29	02/2013	30:26.0		02/2013
395467001	S	3134	SC	MOCA	04/2013	1	1	1	1	1	1	1	1	1	1	1	3	2	17	1	2	1	1	0	1	1	1	1	1	1	1	1	29	04/2013	31:46.0		04/2013
438873401	S	3134	V04	MOCA	05/2014	1	1	1	1	0	1	1	1	1	1	1	3	2	13	1	2	1	1	1	0	1	1	1	1	1	1	1	28	05/2014	32:48.0		05/2014
529188901	S	3134	V06	MOCA	07/2015	1	1	1	1	1	1	1	1	1	0	1	3	2	14	1	2	1	1	0	0	1	1	1	1	1	1	1	27	07/2015	37:57.0		07/2015
570393501	S	3134	V08	MOCA	05/2016	1	1	1	1	1	1	1	1	1	1	0	3	2	14	1	2	0	0	1	1	1	1	1	1	1	1	1	27	05/2016	38:34.0		05/2016
633664601	S	3134	V10	MOCA	04/2017	1	1	1	1	1	1	1	1	1	1	1	3	2	16	1	2	1	1	0	0	1	1	1	1	1	1	1	28	05/2017	39:26.0		05/2017
687660101	S	3134	V12	MOCA	04/2018	1	1	1	1	1	1	1	1	1	1	1	3	1	9	0	2	1	1	1	0	1	1	1	1	1	1	1	27	05/2018	40:01.0		05/2018
741453501	S	3134	V13	MOCA	05/2019	1	1	1	1	1	1	1	1	1	1	1	3	2	15	1	2	1	1	1	1	1	1	1	1	1	1	1	30	05/2019	40:17.0		05/2019
251217501	S	3150	SC	MOCA	10/2010	1	0	1	1	0	1	1	1	1	1	1	3	2	20	1	2	1	1	1	0	0	1	1	1	1	1	1	26	10/2010	43:49.0		11/2010
326265301	S	3150	V04	MOCA	12/2011	1	0	1	1	1	1	1	1	1	1	1	3	2	19	1	2	1	1	1	1	1	1	1	1	0	1	1	28	12/2011	43:50.0		12/2011
376613901	S	3150	V06	MOCA	12/2012	1	0	1	1	1	1	1	1	1	1	1	3	2	22	1	2	1	1	1	1	1	1	1	1	1	1	1	29	12/2012	43:51.0		12/2012
420697501	S	3150	V08	MOCA	12/2013	1	0	1	1	1	1	1	1	1	1	1	3	2	26	1	2	1	1	1	1	1	1	1	1	1	1	1	29	12/2013	43:51.0		12/2013
563331701	S	3150	V12	MOCA	04/2016	1	0	1	1	1	1	1	1	1	1	1	3	1	20	1	2	1	1	1	1	1	1	1	1	1	1	1	28	04/2016	43:52.0		04/2016
251439401	S	3151	SC	MOCA	10/2010	1	1	1	1	1	1	1	1	1	1	1	3	2	12	1	2	0	1	1	0	1	1	1	1	1	1	1	28	10/2010	44:05.0		12/2010
326115901	S	3151	V04	MOCA	12/2011	1	1	1	1	1	1	1	1	1	1	1	3	2	15	1	2	1	0	0	1	0	1	1	1	1	1	1	27	12/2011	44:05.0		12/2011
376762101	S	3151	V06	MOCA	12/2012	0	1	1	1	1	1	1	1	1	1	1	3	2	14	1	2	1	0	0	0	0	1	1	1	1	1	1	25	12/2012	44:06.0		12/2012
421974801	S	3151	V08	MOCA	12/2013	1	1	1	1	0	1	1	1	1	1	1	3	2	16	1	2	1	1	1	0	1	1	1	1	1	1	1	28	12/2013	44:06.0		12/2013
486050401	S	3151	V10	MOCA	12/2014	1	1	1	1	0	1	1	1	1	1	1	3	2	14	1	2	0	1	1	0	1	1	1	1	1	1	1	27	12/2014	44:06.0		12/2014
563307701	S	3151	V12	MOCA	04/2016	1	1	1	1	1	1	1	1	1	1	1	3	1	16	1	2	0	1	1	0	1	1	1	1	1	1	1	27	04/2016	44:07.0		04/2016
254664801	S	3152	SC	MOCA	11/2010	1	1	1	1	1	1	1	1	1	1	1	3	2	16	1	2	1	1	1	0	0	1	1	1	1	1	1	29	11/2010	30:45.0		12/2010
255880001	S	3153	SC	MOCA	11/2010	1	1	1	1	0	1	1	1	1	1	1	3	2	12	1	2	1	0	1	1	0	1	1	1	1	1	1	27	11/2010	30:56.0		12/2010
270325501	S	3154	SC	MOCA	01/2011	0	0	1	1	1	1	1	1	1	1	1	2	2	14	1	2	1	1	0	0	1	1	1	1	1	1	1	25	01/2011	25:35.0		01/2011
325707201	S	3154	V04	MOCA	11/2011	1	0	1	1	1	1	1	1	1	1	1	3	2	13	1	2	0	0	0	0	1	1	1	1	1	1	1	25	12/2011	25:36.0		12/2011
385250101	S	3154	V06	MOCA	01/2013	1	1	1	1	1	1	1	1	1	1	1	3	1	13	1	2	0	1	0	0	0	1	1	1	1	1	1	25	02/2013	25:36.0		02/2013
425974801	S	3154	V08	MOCA	01/2014	0	0	1	1	1	1	1	1	1	1	1	3	2	13	1	2	1	0	0	0	1	1	1	1	1	1	1	25	01/2014	25:37.0		01/2014
521505101	S	3154	V10	MOCA	04/2015	1	0	1	1	1	1	0	1	1	1	1	3	2	15	1	2	0	1	0	0	1	1	1	1	1	1	1	25	05/2015	25:38.0		05/2015
556887401	S	3154	V12	MOCA	02/2016	1	0	1	1	1	1	0	1	1	1	1	3	2	14	1	2	0	1	0	0	1	1	1	1	1	1	1	25	02/2016	25:38.0		02/2016
621548801	S	3154	V13	MOCA	03/2017	1	0	1	1	1	1	1	1	1	1	1	3	2	16	1	2	0	1	1	1	1	1	1	1	1	1	1	28	03/2017	44:16.0		03/2017
683272301	S	3154	V14	MOCA	03/2018	1	1	1	1	1	1	1	1	1	1	1	3	2	10	0	2	0	1	0	0	1	1	1	1	1	1	1	26	04/2018	25:39.0		04/2018
271006501	S	3155	SC	MOCA	01/2011	1	0	1	1	1	1	0	0	1	1	1	1	2	9	0	1	0	0	1	0	0	1	1	1	1	1	1	19	01/2011	11:01.0		01/2011
269488901	S	3156	SC	MOCA	12/2010	1	1	1	1	1	1	1	1	1	1	1	3	2	24	1	2	1	1	1	1	1	1	1	1	1	1	1	30	01/2011	31:22.0		01/2011
339323501	S	3156	V04	MOCA	03/2012	1	1	1	1	1	1	1	1	1	1	1	3	2	30	1	2	1	1	1	1	1	1	1	1	1	1	1	30	03/2012	31:23.0		03/2012
391594601	S	3156	V06	MOCA	03/2013	1	1	1	1	1	1	1	1	1	1	1	3	2	24	1	2	1	1	1	1	1	1	1	1	1	1	1	30	03/2013	31:24.0		03/2013
431133101	S	3156	V08	MOCA	03/2014	1	1	1	1	1	1	1	1	1	1	1	3	2	22	1	2	1	0	1	1	0	1	1	1	1	1	1	28	03/2014	31:24.0		03/2014
516265701	S	3156	V10	MOCA	04/2015	1	1	1	1	1	1	1	1	1	1	1	3	2	28	1	2	1	1	1	1	1	1	1	1	1	1	1	30	04/2015	31:24.0		04/2015
569491301	S	3156	V12	MOCA	04/2016	1	1	1	1	1	1	1	1	1	1	1	3	2	17	1	2	1	1	1	1	1	1	1	1	1	1	1	30	05/2016	31:25.0		05/2016
269577001	S	3157	SC	MOCA	01/2011	1	1	1	1	0	1	1	1	1	1	1	3	2	15	1	2	0	0	1	1	1	1	1	1	1	1	1	27	01/2011	44:36.0		01/2011
336414901	S	3157	V04	MOCA	03/2012	1	0	1	1	1	1	1	1	1	1	1	3	2	13	1	2	1	1	1	1	1	1	1	1	1	1	1	29	03/2012	44:37.0		03/2012
385323301	S	3157	V06	MOCA	02/2013	1	1	1	1	1	1	1	1	1	1	1	3	2	24	1	2	1	1	1	1	1	1	1	1	1	1	1	30	02/2013	44:37.0		02/2013
429846901	S	3157	V08	MOCA	02/2014	1	0	1	1	1	1	1	1	1	1	1	3	2	13	1	2	1	1	1	0	1	1	1	1	1	1	1	28	03/2014	44:38.0		03/2014
510008701	S	3157	V10	MOCA	03/2015	1	0	1	1	1	1	1	1	1	1	1	2	2	20	1	2	1	1	0	1	1	1	1	1	1	1	1	27	03/2015	44:38.0		03/2015
560126301	S	3157	V12	MOCA	02/2016	1	1	1	1	1	1	1	1	1	1	1	3	2	19	1	2	1	1	1	1	1	1	1	1	1	1	1	30	03/2016	44:39.0		03/2016
683705401	S	3157	V14	MOCA	04/2018	1	1	1	1	1	1	1	1	1	1	1	3	2	18	1	2	1	1	1	0	0	1	1	1	1	1	1	28	04/2018	44:39.0		04/2018
267337801	S	3160	SC	MOCA	01/2011	1	1	1	1	1	1	1	1	1	1	1	3	2	11	1	2	1	1	0	0	0	1	1	1	1	1	1	27	01/2011	25:52.0		01/2011
339529101	S	3160	V04	MOCA	03/2012	1	1	1	1	1	1	0	1	1	1	1	3	2	15	1	2	0	0	0	0	0	1	1	1	1	1	1	24	03/2012	25:53.0		03/2012
389630001	S	3160	V06	MOCA	03/2013	1	1	1	0	1	1	1	1	1	1	1	3	2	13	1	2	1	1	1	1	1	1	1	1	1	1	1	29	03/2013	25:53.0		03/2013
432226801	S	3160	V08	MOCA	03/2014	1	1	1	1	1	1	0	1	1	1	1	3	2	14	1	2	0	1	0	0	0	1	1	1	1	1	1	25	03/2014	25:54.0		03/2014
531536701	S	3160	V10	MOCA	07/2015	1	1	1	1	1	1	0	1	1	1	1	3	2	11	1	2	1	1	0	0	0	1	1	1	1	1	1	26	08/2015	25:54.0		08/2015
561215001	S	3160	V12	MOCA	03/2016	1	1	1	1	0	1	1	1	1	1	1	3	2	13	1	2	0	0	0	0	0	1	1	1	1	1	1	24	03/2016	25:55.0		03/2016
683216001	S	3160	V14	MOCA	04/2018	1	1	1	1	1	1	1	1	1	1	1	3	1	11	1	2	0	0	0	1	0	1	1	1	1	1	1	25	04/2018	25:55.0		04/2018
278995801	S	3161	SC	MOCA	02/2011	1	1	1	1	1	1	1	1	1	1	1	3	2	10	0	2	1	1	0	0	1	1	1	1	1	1	1	27	03/2011	20:28.0		03/2011
361205801	S	3161	V04	MOCA	09/2012	1	1	1	1	1	1	1	1	1	1	1	3	2	13	1	2	1	1	0	0	1	1	1	1	1	1	1	28	09/2012	20:29.0		09/2012
411148601	S	3161	V06	MOCA	08/2013	0	1	1	1	1	1	1	1	1	1	1	3	2	13	1	2	1	1	1	0	0	1	1	1	1	1	1	27	09/2013	20:30.0		09/2013
453352501	S	3161	V08	MOCA	08/2014	1	1	1	0	1	1	1	1	1	1	1	3	2	13	1	2	1	1	1	1	1	1	1	1	1	1	1	29	08/2014	20:30.0		08/2014
537886701	S	3161	V10	MOCA	09/2015	1	1	1	0	1	1	1	1	1	1	1	3	2	8	0	2	1	1	1	1	1	1	1	1	1	1	1	28	09/2015	20:31.0		09/2015
595574501	S	3161	V12	MOCA	09/2016	1	0	1	1	1	1	1	1	1	1	1	3	2	10	0	2	1	1	1	0	1	1	1	1	1	1	1	27	10/2016	20:31.0		10/2016
313633301	S	3162	SC	MOCA	09/2011	1	0	1	1	0	1	1	1	1	1	1	3	2	16	1	1	0	0	1	0	0	1	1	1	1	1	1	23	09/2011	48:10.0		09/2011
369145101	S	3162	V04	MOCA	10/2012	1	0	1	1	1	1	1	1	1	1	1	3	2	13	1	2	0	1	1	0	0	1	1	1	1	1	1	26	10/2012	48:11.0		10/2012
412939201	S	3162	V06	MOCA	09/2013	1	0	1	0	0	1	1	1	1	1	1	3	1	17	1	2	1	1	1	0	1	1	1	1	1	1	1	25	09/2013	48:12.0		09/2013
465448401	S	3162	V08	MOCA	09/2014	1	1	1	1	0	1	1	1	1	1	1	3	2	17	1	2	0	1	1	0	0	1	1	1	1	1	1	26	10/2014	48:12.0		10/2014
539358301	S	3162	V10	MOCA	09/2015	1	0	1	1	1	1	1	1	1	1	1	3	2	15	1	2	1	1	1	1	1	1	1	1	1	1	1	29	10/2015	48:13.0		10/2015
601307001	S	3162	V12	MOCA	10/2016	1	0	1	0	0	1	1	1	1	1	1	3	2	16	1	2	1	1	1	0	1	1	1	1	1	1	1	26	11/2016	48:14.0		11/2016
657440901	S	3162	V13	MOCA	10/2017	1	1	1	1	1	1	1	1	1	1	1	3	2	34	1	2	1	1	0	0	1	1	1	1	1	1	1	28	10/2017	48:14.0		10/2017
280519201	S	3164	SC	MOCA	03/2011	1	1	1	1	1	1	1	1	1	1	1	3	2	15	1	2	0	1	0	0	0	1	1	1	1	1	1	26	03/2011	31:17.0		03/2011
294646001	S	3165	SC	MOCA	05/2011	1	1	1	1	1	1	1	1	1	1	1	3	2	9	0	2	1	1	0	0	1	1	1	1	1	1	1	27	06/2011	45:02.0		06/2011
348321101	S	3165	V04	MOCA	05/2012	1	0	1	1	1	1	1	1	1	1	1	1	2	11	1	2	1	1	0	0	0	1	1	1	1	1	1	24	05/2012	45:02.0		05/2012
403603801	S	3165	V06	MOCA	06/2013	1	0	1	1	1	1	1	1	1	0	1	3	2	12	1	2	1	1	0	0	1	1	1	1	1	1	1	26	06/2013	45:03.0		06/2013
446288701	S	3165	V08	MOCA	06/2014	1	0	1	1	1	1	1	1	1	1	1	3	2	7	0	2	1	1	0	0	0	1	1	1	1	1	1	25	06/2014	45:03.0		06/2014
532150101	S	3165	V10	MOCA	08/2015	1	0	1	1	1	1	1	1	1	1	1	3	2	8	0	2	0	0	0	0	0	1	1	1	1	1	1	23	08/2015	45:03.0		08/2015
579343701	S	3165	V12	MOCA	07/2016	1	0	1	1	1	1	1	1	1	1	1	3	2	9	0	2	0	0	0	0	0	1	1	1	1	1	1	23	07/2016	45:04.0		07/2016
308723401	S	3166	SC	MOCA	08/2011	0	1	1	1	1	1	1	1	1	1	1	3	2	17	1	2	0	1	1	1	0	1	1	1	1	1	1	27	08/2011	34:47.0		08/2011
365177501	S	3166	V04	MOCA	10/2012	1	1	1	1	1	1	1	1	1	1	1	3	2	18	1	2	0	1	1	1	1	1	1	1	1	1	1	29	10/2012	34:50.0		10/2012
412728901	S	3166	V06	MOCA	09/2013	1	1	1	0	1	1	1	1	1	1	1	3	2	18	1	2	1	1	1	1	1	1	1	1	1	1	1	29	09/2013	34:50.0		09/2013
477417901	S	3166	ST	MOCA	11/2014	1	1	1	0	1	1	1	1	1	1	1	3	2	17	1	2	1	1	1	1	1	1	1	1	1	1	1	29	11/2014	34:48.0		11/2014
537857401	S	3166	V10	MOCA	09/2015	1	1	1	1	1	1	1	1	1	1	1	3	2	22	1	2	1	1	1	1	1	1	1	1	1	1	1	30	09/2015	34:51.0		09/2015
306513101	S	3167	SC	MOCA	07/2011	1	1	1	1	1	1	1	1	1	1	1	3	2	14	1	2	1	1	0	1	1	1	1	1	1	1	1	29	07/2011	31:45.0		07/2011
308657901	S	3168	SC	MOCA	08/2011	1	1	1	1	0	1	1	1	1	1	1	2	2	10	0	2	1	1	1	1	1	1	1	1	1	1	1	27	08/2011	45:19.0		08/2011
367698401	S	3168	V04	MOCA	10/2012	1	0	1	1	1	1	1	1	1	1	1	3	2	9	0	2	1	1	1	0	0	1	1	1	1	1	1	26	10/2012	45:20.0		10/2012
411286601	S	3168	V06	MOCA	08/2013	1	0	1	1	0	1	1	1	1	1	1	3	2	11	1	1	0	1	1	0	1	1	1	1	1	1	1	25	09/2013	45:21.0		09/2013
490335901	S	3168	V08	MOCA	12/2014	1	1	1	1	1	1	1	1	1	1	1	3	1	13	1	2	1	1	1	1	1	1	1	1	1	1	1	29	12/2014	45:21.0		12/2014
541327501	S	3168	V10	MOCA	10/2015	1	0	1	1	1	1	1	1	1	0	1	3	1	11	1	2	1	1	1	1	1	1	1	1	1	1	1	27	10/2015	45:22.0		10/2015
578934001	S	3168	V12	MOCA	07/2016	0	1	1	1	1	1	1	1	1	1	1	3	2	7	0	2	1	1	1	1	1	1	1	1	1	1	1	28	07/2016	45:22.0		07/2016
705798001	S	3168	V14	MOCA	08/2018	1	1	1	1	0	1	1	1	1	1	1	1	2	1	1	2	1	1	1	1	1	1	1	1	1	1	1	27	09/2018	45:23.0		09/2018
763028601	S	3168	V15	MOCA	12/2019	1	1	1	1	1	1	1	1	1	1	1	2	2	10	0	2	1	1	1	1	1	1	1	1	1	1	1	28	12/2019	45:23.0		12/2019
320973401	S	3169	SC	MOCA	11/2011	1	1	1	1	1	1	1	1	1	0	1	3	2	15	1	2	1	0	1	0	1	1	1	1	1	1	1	27	11/2011	45:36.0		11/2011
374676801	S	3169	V04	MOCA	11/2012	1	1	1	1	1	1	1	1	1	0	1	3	2	16	1	2	1	0	0	0	0	1	1	1	1	1	1	25	11/2012	45:37.0		11/2012
424444601	S	3169	V06	MOCA	01/2014	1	1	1	1	1	1	1	1	1	1	1	3	2	11	1	2	1	1	1	0	1	1	1	1	1	1	1	29	01/2014	45:37.0		01/2014
490395101	S	3169	V08	MOCA	12/2014	1	0	1	1	1	1	1	1	1	1	1	3	2	11	1	2	1	1	1	0	1	1	1	1	1	1	1	28	12/2014	45:38.0		12/2014
557163601	S	3169	V10	MOCA	02/2016	1	1	0	0	0	1	1	1	1	1	1	3	2	12	1	2	0	0	1	0	0	1	1	1	1	1	1	23	02/2016	45:38.0		02/2016
608496701	S	3169	V12	MOCA	12/2016	0	1	1	1	1	1	1	1	1	1	1	3	2	8	0	2	1	0	1	0	1	0	1	1	1	1	1	25	12/2016	45:38.0		12/2016
728996401	S	3169	V14	MOCA	02/2019	1	1	1	1	1	1	1	1	1	1	1	3	2	12	1	2	1	1	1	0	1	1	1	1	1	1	1	29	02/2019	45:39.0		02/2019
762708201	S	3169	V15	MOCA	12/2019	1	1	1	1	1	1	1	1	1	1	1	3	1	14	1	2	1	0	1	0	0	1	1	1	1	1	1	26	12/2019	45:39.0		12/2019
327560101	S	3170	SC	MOCA	12/2011	1	1	1	1	1	1	1	1	1	1	1	3	2	15	1	2	1	1	0	1	0	1	1	1	1	1	1	28	12/2011	28:56.0		12/2011
383504901	S	3170	V04	MOCA	01/2013	1	1	1	1	1	1	1	1	1	1	1	3	2	16	1	2	1	1	1	1	1	1	1	1	1	1	1	30	01/2013	29:02.0		01/2013
439955201	S	3170	V06	MOCA	04/2014	1	1	1	1	1	1	1	1	1	1	1	3	2	13	1	2	1	1	1	1	1	1	1	1	1	1	1	30	05/2014	29:04.0		05/2014
325792501	S	3171	SC	MOCA	11/2011	1	1	1	1	1	1	1	1	1	1	1	3	2	17	1	2	0	1	1	1	1	1	1	1	1	1	1	29	12/2011	45:52.0		12/2011
387143901	S	3171	V04	MOCA	02/2013	1	1	1	1	1	1	1	1	1	1	1	2	2	16	1	2	0	0	0	1	1	1	1	1	1	1	1	26	02/2013	45:53.0		02/2013
425377001	S	3171	V06	MOCA	01/2014	1	1	1	1	1	1	1	1	1	1	1	2	2	19	1	2	0	0	0	0	0	1	1	1	1	1	1	24	01/2014	45:53.0		01/2014
508164101	S	3171	V08	MOCA	02/2015	0	1	1	1	1	1	1	1	1	1	1	3	2	20	1	2	1	1	0	1	1	1	1	1	1	1	1	28	03/2015	45:54.0		03/2015
553425601	S	3171	V10	MOCA	01/2016	1	1	1	1	1	1	1	1	1	1	1	3	2	20	1	2	1	1	1	1	1	1	1	1	1	1	1	30	02/2016	45:54.0		02/2016
618197601	S	3171	V12	MOCA	01/2017	1	0	1	1	1	1	1	1	1	1	1	3	2	19	1	2	1	1	1	0	0	1	1	1	1	1	1	27	02/2017	45:55.0		02/2017
766456501	S	3171	V15	MOCA	02/2020	1	1	1	1	1	1	1	1	1	1	1	3	2	16	1	2	1	1	1	1	1	1	1	1	1	1	1	30	02/2020	45:55.0		02/2020
325832801	S	3172	SC	MOCA	12/2011	1	1	1	1	1	1	1	1	1	1	1	3	2	21	1	2	1	1	1	1	1	1	1	1	1	1	1	30	12/2011	31:43.0		12/2011
384109601	S	3172	V04	MOCA	01/2013	1	1	1	1	1	1	1	1	1	0	1	3	2	23	1	2	1	1	1	0	0	1	1	1	1	1	1	27	02/2013	31:44.0		02/2013
421141201	S	3172	V06	MOCA	12/2013	0	1	1	1	1	1	1	1	1	1	1	3	2	20	1	2	0	1	1	0	0	1	1	0	1	1	1	25	12/2013	31:45.0		12/2013
509198301	S	3172	V08	MOCA	02/2015	0	1	1	1	1	1	1	1	1	1	1	3	2	23	1	2	1	1	1	1	1	1	1	1	1	1	1	29	03/2015	31:45.0		03/2015
556625401	S	3172	V10	MOCA	01/2016	1	1	1	1	1	1	1	1	1	1	1	3	2	19	1	2	1	1	1	0	1	1	1	1	1	1	1	29	02/2016	31:46.0		02/2016
619191401	S	3172	V12	MOCA	02/2017	1	1	1	1	1	1	1	1	1	0	1	3	2	25	1	2	1	1	1	1	1	1	1	1	1	1	1	29	02/2017	31:46.0		03/2017
328187001	S	3173	SC	MOCA	12/2011	1	1	1	0	0	1	1	1	1	0	1	3	2	8	0	2	0	0	0	1	0	1	1	1	1	1	1	22	01/2012	46:17.0		01/2012
388421401	S	3173	V04	MOCA	02/2013	1	1	1	0	1	1	1	1	1	1	1	3	2	14	1	2	0	1	0	0	1	1	1	1	1	1	1	26	03/2013	46:18.0		03/2013
433116101	S	3173	V06	MOCA	03/2014	1	1	1	0	1	1	1	1	1	1	1	3	2	13	1	2	0	1	1	0	1	1	1	1	1	1	1	27	03/2014	46:19.0		03/2014
501554801	S	3173	V08	MOCA	01/2015	1	1	1	0	1	1	1	1	0	1	1	3	2	5	0													14	02/2015	46:19.0		02/2015
552904501	S	3173	V10	MOCA	02/2016	1	1	1	0	0	1	1	1	1	1	1	2	2	13	1	2	0	0	0	0	0	1	1	1	1	1	1	22	02/2016	46:20.0		02/2016
614390901	S	3173	V12	MOCA	01/2017	1	0	1	0	1	1	1	1	1	1	1	3	2	15	1	2	1	1	1	0	0	1	1	1	1	1	1	26	01/2017	46:20.0		01/2017
676084301	S	3173	V13	MOCA	01/2018	1	1	1	1	1	1	1	1	1	1	1	3	2	17	1	2	0	0	0	0	0	1	1	1	1	1	1	25	02/2018	46:21.0		02/2018
739512201	S	3173	V14	MOCA	04/2019	1	1	1	1	0	1	1	1	1	1	1	3	2	20	1	2	1	1	1	1	1	1	1	1	1	1	1	29	05/2019	46:21.0		05/2019
765506601	S	3173	V15	MOCA	01/5202	1	1	1	0	1	1	1	1	0	1	1	3	2	16	1	2	0	1	1	0	1	1	1	1	1	1	1	26	01/2020	46:22.0		01/2020
342024401	S	3174	SC	MOCA	03/2012	1	1	1	1	1	1	1	1	1	1	1	3	2	12	1	2	0	1	1	0	1	1	1	1	1	1	1	28	04/2012	46:35.0		04/2012
393585201	S	3174	V04	MOCA	04/2013	1	1	1	1	1	1	1	1	1	1	1	3	2	15	1	2	0	1	1	1	1	1	1	1	1	1	1	29	04/2013	46:36.0		04/2013
436834501	S	3174	V06	MOCA	04/2014	1	1	1	1	1	1	1	1	1	1	1	3	2	15	1	2	1	1	1	1	1	1	1	1	1	1	1	30	04/2014	46:36.0		04/2014
525347401	S	3174	V08	MOCA	05/2015	1	1	1	1	1	1	1	1	1	1	1	3	2	18	1	2	1	1	1	0	0	1	1	1	1	1	1	28	06/2015	46:37.0		06/2015
568153801	S	3174	V10	MOCA	04/2016	1	1	1	1	1	1	1	1	1	1	1	3	2	19	1	2	1	1	1	1	1	1	1	1	1	1	1	30	05/2016	46:38.0		05/2016
627902001	S	3174	V12	MOCA	04/2017	1	1	1	1	1	1	1	1	1	1	1	3	2	18	1	2	1	1	1	1	0	1	1	1	1	1	1	29	04/2017	46:38.0		04/2017
341674001	S	3175	SC	MOCA	03/2012	1	0	1	1	1	1	1	1	1	1	1	3	2	12	1	2	1	1	0	1	1	1	1	1	1	1	1	28	04/2012	46:52.0		04/2012
398049601	S	3175	V04	MOCA	05/2013	1	0	1	1	1	1	1	1	1	1	1	3	0	14	1	2	1	0	0	1	0	1	1	1	1	1	1	24	05/2013	46:53.0		05/2013
435591401	S	3175	V06	MOCA	04/2014	1	1	1	1	1	1	1	1	1	1	1	3	2	17	1	2	1	1	0	0	0	1	1	1	1	1	1	27	04/2014	46:54.0		04/2014
526250201	S	3175	V08	MOCA	06/2015	1	1	1	1	1	1	1	1	1	1	1	3	1	16	1	2	1	1	0	0	0	1	1	1	1	1	1	26	06/2015	46:55.0		06/2015
590316001	S	3175	V10	MOCA	08/2016	1	1	1	1	1	1	1	1	1	1	1	3	2	14	1	2	1	1	1	1	1	1	1	1	1	1	1	30	09/2016	46:55.0		09/2016
628402501	S	3175	V12	MOCA	04/2017	1	1	1	1	1	1	1	1	1	1	1	3	2	20	1	2	1	1	1	1	1	1	1	1	1	1	1	30	04/2017	46:56.0		04/2017
342660701	S	3176	SC	MOCA	04/2012	1	0	1	1	1	1	1	1	1	1	1	3	2	26	1	1	1	1	1	1	1	1	1	1	1	1	1	28	04/2012	47:09.0		04/2012
405080701	S	3176	V04	MOCA	07/2013	1	1	1	0	1	1	1	1	1	1	1	3	2	21	1	2	0	1	0	0	0	1	1	1	1	1	0	24	07/2013	47:10.0		07/2013
474640501	S	3176	U01	MOCA	09/2014	1	1	1	1	1	1	1	1	1	1	1	3	2	26	1	2	0	1	1	0	1	1	1	1	1	1	1	28	11/2014	47:09.0		11/2014
525508101	S	3176	V08	MOCA	06/2015	1	1	1	1	1	1	1	1	1	1	1	3	2	24	1	2	0	1	1	0	0	1	1	1	1	1	1	27	06/2015	47:11.0		06/2015
565749601	S	3176	V10	MOCA	04/2016	1	1	0	1	1	1	1	1	1	1	1	3	2	23	1	2	0	1	0	0	0	1	1	1	1	1	1	25	04/2016	47:11.0		04/2016
640248801	S	3176	V12	MOCA	06/2017	1	1	1	1	1	1	1	1	1	1	1	3	2	20	1	2	1	1	0	1	1	1	1	1	1	1	1	29	06/2017	47:12.0		06/2017
696325901	S	3176	V13	MOCA	06/2018	1	1	1	1	1	1	1	1	1	1	1	3	2	25	1	2	1	1	1	0	0	1	1	1	1	1	1	28	07/2018	47:12.0		07/2018
745307801	S	3176	V14	MOCA	05/2019	1	1	1	1	1	1	1	1	1	1	1	3	2	23	1	2	1	1	1	0	0	1	1	1	1	1	1	28	06/2019	47:13.0		06/2019
347727501	S	3177	SC	MOCA	05/2012	1	0	1	1	1	1	1	1	1	1	1	3	0	9	0	2	1	1	1	1	1	1	1	1	1	1	1	26	05/2012	31:59.0		05/2012
347248201	S	3178	SC	MOCA	05/2012	1	1	1	1	1	1	1	1	1	1	1	3	2	8	0	2	0	0	1	0	1	0	1	1	1	1	1	25	05/2012	28:59.0		05/2012
403067701	S	3178	V04	MOCA	06/2013	1	0	1	1	1	1	1	1	1	0	1	3	2	7	0	1	0	0	0	0	0	1	1	1	1	1	1	21	06/2013	29:03.0		06/2013
446299201	S	3178	V06	MOCA	06/2014	1	1	1	1	1	1	1	1	1	1	1	2	2	7	0	1	0	1	0	0	0	1	1	1	1	1	1	23	06/2014	29:05.0		06/2014
530692201	S	3178	V08	MOCA	07/2015	1	0	1	1	1	1	1	1	1	1	1	3	2	8	0	1	0	0	0	0	0	1	1	1	1	1	1	22	08/2015	29:06.0		08/2015
581496201	S	3178	V10	MOCA	07/2016	1	1	1	0	1	1	1	1	1	1	1	3	2	6	0	1	0	0	0	0	0	0	1	1	1	1	1	21	08/2016	29:07.0		08/2016
643427501	S	3178	V12	MOCA	07/2017	0	1	0	1	1	1	1	1	0	1	1	3	2	6	0	2	0	0	0	0	0	1	1	1	1	1	1	21	07/2017	29:07.0		07/2017
351303301	S	3179	SC	MOCA	06/2012	1	1	1	1	1	1	1	1	1	1	1	3	2	12	1	2	1	1	1	1	1	1	1	1	1	1	1	30	06/2012	47:28.0		06/2012
408173101	S	3179	V04	MOCA	08/2013	1	1	1	1	1	1	1	1	1	1	1	3	2	16	1	2	0	1	1	1	1	1	1	1	1	1	1	30	08/2013	47:29.0		08/2013
453801901	S	3179	V06	MOCA	07/2014	1	1	1	1	1	1	1	1	1	1	1	3	1	13	1	1	0	0	0	1	1	1	1	1	1	1	1	26	08/2014	47:30.0		08/2014
530405801	S	3179	ST	MOCA	07/2015	1	1	1	1	0	1	1	1	1	1	1	2	2	10	0	2	0	0	0	1	1	1	1	1	1	1	1	25	08/2015	47:28.0		08/2015
590079701	S	3179	V10	MOCA	08/2016	1	1	1	1	1	1	1	1	1	1	1	3	2	9	0	1	0	1	1	1	1	1	1	1	1	1	1	28	09/2016	47:30.0		09/2016
644378301	S	3179	V12	MOCA	07/2017	1	1	1	1	1	1	1	1	0	1	1	3	2	18	1	2	1	1	1	1	1	1	1	1	1	1	1	29	07/2017	47:31.0		07/2017
353541601	S	3180	SC	MOCA	06/2012	1	1	1	0	1	1	1	1	1	1	1	3	2	25	1	2	0	1	1	1	1	1	1	1	1	1	1	28	07/2012	47:44.0		07/2012
407176701	S	3180	V04	MOCA	07/2013	0	1	1	1	1	1	1	1	1	1	1	2	2	18	1	2	1	1	0	0	1	1	1	1	1	1	1	26	08/2013	47:45.0		08/2013
458786101	S	3180	V06	MOCA	08/2014	1	0	1	1	0	1	1	1	1	1	1	3	2	21	1	2	1	1	0	0	1	1	1	1	1	1	1	26	09/2014	47:45.0		09/2014
537083101	S	3180	V08	MOCA	08/2015	1	0	1	1	1	1	1	1	1	1	1	0	2	15	1	2	1	1	0	0	1	1	1	1	1	1	1	24	09/2015	47:46.0		09/2015
577952101	S	3180	V10	MOCA	06/2016	1	1	1	1	1	1	1	1	1	1	1	3	2	12	1	2	0	1	0	0	1	1	1	1	1	1	1	27	07/2016	47:46.0		07/2016
643086401	S	3180	V12	MOCA	07/2017	1	1	1	1	1	1	1	1	1	1	1	3	2	17	1	2	1	1	0	0	0	1	1	1	1	1	1	27	07/2017	47:47.0		07/2017
706054301	S	3180	V13	MOCA	08/2018	1	0	1	1	1	1	1	1	1	1	1	1	2	19	1	2	0	0	0	0	1	1	1	1	1	1	1	23	09/2018	47:47.0		09/2018
354573101	S	3181	SC	MOCA	07/2012	1	1	1	0	0	1	1	1	1	1	1	3	1	12	1	0	1	1	1	1	1	1	1	1	1	1	1	25	07/2012	48:01.0		07/2012
408101001	S	3181	V04	MOCA	08/2013	1	0	1	1	0	1	1	1	1	1	1	2	1	6	0	2	1	1	0	0	1	1	1	1	1	1	1	23	08/2013	48:02.0		08/2013
457483601	S	3181	V06	MOCA	08/2014	1	1	1	1	0	1	1	1	1	1	1	2	1	9	0	2	1	1	0	0	1	1	1	1	1	1	1	24	09/2014	48:03.0		09/2014
531790801	S	3181	V08	MOCA	08/2015	1	1	1	1	0	1	0	1	1	1	1	3	1	11	1	2	0	1	1	0	1	1	1	1	1	1	1	25	08/2015	48:03.0		08/2015
587950801	S	3181	V10	MOCA	08/2016	1	0	1	1	1	1	1	1	1	0	1	2	0	6	0	2	1	1	0	0	0	1	1	1	1	1	1	21	09/2016	48:04.0		09/2016
654442301	S	3181	V12	MOCA	09/2017	1	0	1	1	0	1	1	1	1	1	0	3	2	10	0	2	1	1	0	1	1	1	1	1	1	1	1	25	09/2017	48:05.0		09/2017
758769801	S	3181	V14	MOCA	10/2019	1	1	1	1	0	1	1	1	1	1	0	1	2	12	1	1	1	0	0	0	1	1	1	1	1	1	1	22	10/2019	48:05.0		10/2019
359425201	S	3182	SC	MOCA	08/2012	1	1	1	1	1	1	1	1	1	1	1	2	1	9	0	2	0	1	1	1	1	1	1	1	1	1	1	26	08/2012	31:23.0		08/2012
405900701	S	3182	ST	MOCA	07/2013	1	1	1	1	0	1	1	1	1	1	1	3	2	13	1	2	1	1	1	0	1	1	1	1	1	1	1	28	07/2013	31:23.0		07/2013
458051601	S	3182	V06	MOCA	09/2014	1	1	1	1	1	1	1	1	1	1	1	3	1	13	1	2	1	1	1	1	1	1	1	1	1	1	1	29	09/2014	31:25.0		09/2014
534923601	S	3182	V08	MOCA	08/2015	1	0	1	1	1	1	1	1	1	1	1	2	1	13	1	2	1	0	1	0	0	1	1	1	1	1	1	24	09/2015	31:25.0		09/2015
590463301	S	3182	V10	MOCA	08/2016	1	1	1	1	1	1	1	1	1	1	1	3	1	15	1	2	1	1	0	0	0	1	1	1	1	1	1	26	09/2016	31:26.0		09/2016
651672401	S	3182	V12	MOCA	09/2017	1	1	1	1	1	1	1	1	1	1	1	2	2	21	1	2	1	1	0	1	1	1	1	1	1	1	1	28	09/2017	31:27.0		09/2017
359745501	S	3183	SC	MOCA	08/2012	1	1	1	1	1	1	1	1	1	1	1	3	2	18	1	2	0	1	1	1	1	1	1	1	1	1	1	29	08/2012	29:01.0		08/2012
416822401	S	3183	V04	MOCA	10/2013	1	0	1	1	1	1	0	1	1	1	1	3	2	18	1	2	0	1	0	0	1	1	1	1	1	1	1	25	11/2013	29:04.0		11/2013
467110301	S	3183	V06	MOCA	10/2014	1	0	1	1	1	1	1	1	1	1	1	3	2	16	1	2	0	1	1	0	0	1	1	1	1	1	1	26	10/2014	29:05.0		10/2014
369383301	S	3184	SC	MOCA	10/2012	1	1	1	1	1	1	1	1	1	1	1	3	2	17	1	2	1	1	1	1	1	1	1	1	1	1	1	30	10/2012	48:31.0		10/2012
418325901	S	3184	V04	MOCA	11/2013	1	1	1	1	1	1	1	1	1	1	1	3	2	19	1	2	1	1	1	1	1	1	1	1	1	1	1	30	11/2013	48:32.0		11/2013
486896801	S	3184	V06	MOCA	11/2014	1	1	1	1	1	1	1	1	1	1	1	3	2	9	0	2	1	1	1	1	1	1	1	1	1	1	1	29	12/2014	48:33.0		12/2014
547644101	S	3184	V08	MOCA	11/2015	1	1	1	1	1	1	1	1	1	1	1	3	2	14	1	2	1	1	1	1	1	1	1	1	1	1	1	30	12/2015	48:34.0		12/2015
607515901	S	3184	V10	MOCA	11/2016	1	1	1	1	1	1	1	1	1	1	1	3	2	17	1	2	1	1	1	1	1	1	1	1	1	1	1	30	12/2016	48:34.0		12/2016
661605901	S	3184	V12	MOCA	10/2017	1	1	1	1	1	1	1	1	1	1	1	3	2	17	1	2	1	1	1	1	1	1	1	1	1	1	1	30	11/2017	48:35.0		11/2017
739593701	S	3184	V13	MOCA	12/2018	1	1	1	1	1	1	1	1	1	1	1	3	1	11	1	1	1	1	1	1	1	1	1	1	1	1	1	30	05/2019	48:35.0		05/2019
759993001	S	3184	V14	MOCA	11/2019	1	1	1	1	1	1	1	1	1	1	1	3	2	19	1	2	1	1	1	1	1	1	1	1	1	1	1	30	11/2019	48:36.0		11/2019
386353401	S	3185	SC	MOCA	02/2013	1	1	1	1	0	1	1	1	1	1	1	3	2	17	1	2	1	1	1	1	1	1	1	1	1	1	1	29	02/2013	48:50.0		02/2013
431556301	S	3185	V04	MOCA	03/2014	1	1	1	1	1	1	1	1	1	1	1	3	2	11	1	2	1	1	1	1	1	1	1	1	1	1	1	30	03/2014	48:51.0		03/2014
523698901	S	3185	V06	MOCA	04/2015	1	1	1	1	1	1	1	1	1	1	1	3	2	18	1	2	1	1	1	1	1	1	1	1	1	1	1	30	06/2015	48:52.0		06/2015
562318801	S	3185	V08	MOCA	03/2016	1	1	1	1	1	1	1	1	1	1	1	3	2	14	1	2	1	1	1	1	1	1	1	1	1	1	1	30	03/2016	48:52.0		03/2016
627955201	S	3185	V10	MOCA	04/2017	1	1	1	1	1	1	1	1	1	1	1	3	2	11	1	2	1	1	1	1	1	1	1	1	1	1	1	30	04/2017	48:53.0		04/2017
680956101	S	3185	V12	MOCA	03/2018	1	0	1	1	1	1	1	1	1	1	1	3	1	19	1	2	1	1	1	1	1	1	1	1	1	1	1	28	03/2018	48:54.0		03/2018
387754201	S	3186	SC	MOCA	02/2013	1	1	0	1	1	1	1	1	1	1	1	3	2	16	1	1	0	0	0	1	0	1	1	1	1	1	1	25	03/2013	53:31.0		03/2013
430580401	S	3186	V04	MOCA	02/2014	1	1	1	1	1	1	1	1	1	1	1	3	2	17	1	0	0	1	0	0	0	1	1	1	1	1	1	25	03/2014	53:35.0		03/2014
509939701	S	3186	V06	MOCA	03/2015	1	1	1	1	1	1	1	1	1	1	1	2	2	14	1	1	0	0	0	0	0	1	1	1	1	1	1	24	03/2015	53:39.0		03/2015
566203401	S	3186	V08	MOCA	04/2016	1	1	1	1	1	1	1	1	1	1	1	3	2	17	1	2	0	0	0	0	0	1	1	1	1	1	1	26	04/2016	53:43.0		05/2016
643357401	S	3186	V10	MOCA	07/2017	1	1	1	1	1	1	1	1	1	1	1	2	2	15	1	2	1	0	1	0	0	1	1	1	1	1	1	26	07/2017	53:47.0		07/2017
683756401	S	3186	V12	MOCA	04/2018	1	1	1	1	1	1	1	1	1	1	1	3	2	16	1	2	0	0	0	0	0	1	1	1	1	0	1	25	04/2018	53:50.0		04/2018
388171301	S	3187	SC	MOCA	02/2013	1	1	1	1	1	1	1	1	1	1	1	2	2	14	1	1	1	1	1	0	0	0	1	1	1	1	1	25	03/2013	11:26.0		03/2013
390622501	S	3188	SC	MOCA	03/2013	1	0	1	1	0	1	1	1	1	1	1	3	2	11	1	2	1	1	1	0	1	1	1	1	1	1	1	27	03/2013	31:05.0		03/2013
439326301	S	3188	V04	MOCA	05/2014	1	0	1	1	1	1	1	1	1	1	1	3	2	14	1	2	1	0	0	0	1	1	1	1	0	1	1	25	05/2014	31:06.0		05/2014
530781801	S	3188	V06	MOCA	07/2015	1	0	1	1	0	1	1	1	1	0	1	3	2	8	0	2	1	0	1	1	0	1	1	1	1	1	1	24	08/2015	31:06.0		08/2015
562260901	S	3188	V08	MOCA	03/2016	1	1	1	1	0	1	1	1	1	0	0	3	2	11	1	1	1	0	0	0	1	1	1	1	1	1	1	23	03/2016	31:07.0		03/2016
636602801	S	3188	V10	MOCA	05/2017	1	1	1	1	1	1	1	1	1	1	1	1	2	8	0	2	0	0	0	0	1	1	1	1	1	1	1	23	06/2017	31:07.0		06/2017
390659901	S	3189	SC	MOCA	03/2013	1	1	1	1	1	1	1	1	1	1	1	3	2	14	1	2	1	1	1	0	1	1	1	1	1	1	1	29	03/2013	49:16.0		03/2013
439092101	S	3189	V04	MOCA	05/2014	1	1	1	1	1	1	1	1	1	1	1	3	1	11	1	2	1	1	0	0	1	1	1	1	1	1	1	27	05/2014	49:17.0		05/2014
531068301	S	3189	V06	MOCA	07/2015	1	1	1	1	1	1	1	1	1	1	1	2	1	8	0	2	1	1	1	1	1	1	1	1	1	1	1	27	08/2015	49:17.0		08/2015
388227701	S	3190	SC	MOCA	03/2013	1	1	1	1	0	1	1	1	1	1	1	3	2	19	1	2	0	0	0	0	0	1	1	1	1	1	1	24	03/2013	49:29.0		03/2013
446194901	S	3190	V04	MOCA	05/2014	0	0	1	1	1	1	1	1	1	1	1	3	2	15	1	2	0	1	0	0	0	1	1	1	1	1	1	24	06/2014	49:31.0		06/2014
517395601	S	3190	V06	MOCA	04/2015	1	1	1	1	1	1	1	1	1	1	1	3	2	14	1	2	0	0	0	0	0	1	1	1	1	1	1	25	04/2015	49:31.0		04/2015
556591301	S	3190	ST	MOCA	01/2016	1	1	1	1	1	1	1	1	1	1	1	3	2	15	1	2	0	0	0	0	0	1	1	1	1	1	1	25	02/2016	49:29.0		02/2016
629695401	S	3190	V10	MOCA	04/2017	1	1	1	1	1	1	1	1	1	1	1	3	2	18	1	2	1	1	1	1	1	1	1	1	1	1	1	30	04/2017	49:32.0		04/2017
755923601	S	3190	V13	MOCA	08/2019	1	0	1	1	1	1	1	1	1	1	1	3	2	20	1	2	1	1	1	0	0	1	1	1	1	1	1	27	09/2019	49:33.0		09/2019
394908101	S	3191	SC	MOCA	04/2013	1	1	1	1	1	1	1	1	1	1	1	3	1	20	1	2	1	1	1	1	1	1	1	1	1	1	1	29	04/2013	49:45.0		04/2013
442342301	S	3191	V04	MOCA	05/2014	1	1	1	1	1	1	1	1	1	1	1	3	2	18	1	2	1	1	1	1	1	1	1	1	1	1	1	30	06/2014	49:46.0		06/2014
525206701	S	3191	V06	MOCA	05/2015	1	1	1	1	1	1	1	1	1	1	1	3	2	13	1	2	1	1	1	1	1	1	1	1	1	1	1	30	06/2015	49:46.0		06/2015
571848401	S	3191	V08	MOCA	05/2016	1	0	1	1	1	1	1	1	1	1	1	3	2	19	1	2	1	1	1	1	1	1	1	1	1	1	1	29	05/2016	49:47.0		05/2016
629605801	S	3191	V10	MOCA	04/2017	1	1	1	1	1	1	1	1	1	1	1	3	2	21	1	2	1	1	1	1	1	1	1	1	1	1	1	30	04/2017	49:47.0		04/2017
683167401	S	3191	V12	MOCA	04/2018	1	1	1	1	1	1	1	1	1	1	1	2	2	18	1	2	1	1	1	1	1	1	1	1	1	1	1	29	04/2018	49:47.0		04/2018
255870801	S	3200	SC	MOCA	11/2010	1	1	1	1	1	1	1	1	1	1	1	3	2	26	1	2	0	1	1	1	1	1	1	1	1	1	1	30	11/2010	11:57.0		11/2010
329369101	S	3200	V04	MOCA	01/2012	1	1	1	1	1	1	1	1	1	1	1	3	2	27	1	2	1	1	1	1	1	1	1	1	1	1	1	30	01/2012	12:15.0		01/2012
379038701	S	3200	V06	MOCA	12/2012	1	1	1	1	1	1	1	1	1	1	1	3	2	22	1	2	0	0	1	1	1	1	1	1	1	1	1	29	12/2012	12:34.0		12/2012
419292801	S	3200	V08	MOCA	11/2013	1	1	1	1	1	1	1	1	1	1	1	3	2	24	1	2	1	1	1	1	1	1	1	1	1	1	1	30	11/2013	12:52.0		11/2013
479398101	S	3200	V10	MOCA	11/2014	1	1	1	1	1	1	1	1	1	1	1	3	2	20	1	2	1	1	1	1	1	1	1	1	1	1	1	30	11/2014	13:13.0		11/2014
546427801	S	3200	V12	MOCA	12/2015	1	1	1	1	1	1	1	1	1	1	1	3	2	21	1	2	1	1	1	1	1	1	1	1	1	1	1	30	12/2015	13:39.0		12/2015
675885401	S	3200	V14	MOCA	01/2018	1	1	1	1	1	1	1	1	1	1	1	3	2	23	1	2	1	1	1	1	1	1	1	1	1	1	1	30	02/2018	14:24.0		02/2018
718498301	S	3200	V15	MOCA	12/2018	1	1	1	1	1	1	1	1	1	1	1	3	2	25	1	2	1	1	1	1	1	1	1	1	1	1	1	30	12/2018	14:40.0		12/2018
762430401	S	3200	V16	MOCA	12/2019	1	1	1	1	1	1	1	1	1	1	1	3	2	24	1	2	1	1	1	1	1	1	1	1	1	1	1	30	12/2019	15:04.0		12/2019
256504401	S	3201	SC	MOCA	11/2010	1	1	1	1	1	1	1	1	1	1	1	3	2	11	1	2	0	1	1	0	1	1	1	1	1	1	1	28	11/2010	11:57.0		11/2010
328946601	S	3201	V04	MOCA	01/2012	1	1	1	1	1	1	1	1	1	1	1	3	2	14	1	1	1	1	1	1	1	1	1	1	1	1	1	29	01/2012	12:14.0		01/2012
376497201	S	3201	V06	MOCA	12/2012	0	1	1	1	0	1	1	1	1	1	1	3	2	13	1	2	1	1	1	1	1	1	1	1	1	1	1	28	12/2012	12:32.0		12/2012
417314201	S	3201	V08	MOCA	11/2013	1	1	1	1	1	1	1	1	1	1	1	3	2	16	1	2	1	1	1	1	1	1	1	1	1	1	1	30	11/2013	12:50.0		11/2013
482383901	S	3201	V10	MOCA	12/2014	1	1	1	1	0	1	1	1	1	1	1	3	2	14	1	2	1	1	1	1	1	1	1	1	1	1	1	29	12/2014	13:14.0		12/2014
547980601	S	3201	V12	MOCA	12/2015	1	1	1	1	1	1	1	1	1	1	1	3	2	12	1	2	1	1	1	1	1	1	1	1	1	1	1	30	12/2015	13:41.0		12/2015
668965401	S	3201	V14	MOCA	12/2017	1	1	1	1	1	1	1	1	1	1	1	3	2	13	1	2	0	1	1	1	1	1	1	1	1	1	1	29	12/2017	14:22.0		12/2017
720553401	S	3201	V15	MOCA	12/2018	1	1	1	1	0	1	1	1	1	1	1	3	2	16	1	2	1	1	1	1	1	1	1	1	1	1	1	29	12/2018	14:43.0		12/2018
258057001	S	3202	SC	MOCA	11/2010	0	0	1	1	1	1	1	1	1	1	1	2	2	21	1	2	0	1	0	1	1	1	1	1	1	1	1	25	11/2010	13:46.0		12/2010
262344801	S	3203	SC	MOCA	12/2010	0	1	1	1	1	1	1	1	1	1	1	3	2	14	1	2	0	1	1	1	1	1	1	1	1	1	1	29	12/2010	11:59.0		12/2010
332392101	S	3203	V04	MOCA	02/2012	1	1	1	1	1	1	1	1	1	0	1	3	2	19	1	1	1	1	1	0	0	1	1	1	1	1	1	27	02/2012	12:17.0		02/2012
378043901	S	3203	ST	MOCA	12/2012	1	1	1	1	1	1	1	1	1	1	1	3	2	12	1	2	1	1	1	1	1	1	1	1	1	1	1	30	12/2012	12:32.0		12/2012
425240601	S	3203	V08	MOCA	01/2014	1	1	1	1	1	1	1	1	1	1	1	1	2	17	1	2	1	1	1	1	1	1	1	1	1	1	1	29	01/2014	12:54.0		01/2014
492205901	S	3203	V10	MOCA	01/2015	1	1	1	1	1	1	1	1	1	1	1	3	2	14	1	2	1	1	1	1	1	1	1	1	1	1	1	30	01/2015	13:18.0		01/2015
550289001	S	3203	V12	MOCA	01/2016	0	1	1	1	1	1	1	1	1	0	1	3	2	18	1	2	1	1	1	1	1	1	1	1	1	1	1	29	01/2016	13:42.0		01/2016
613740301	S	3203	V13	MOCA	01/2017	1	1	1	1	1	1	1	1	1	0	1	3	2	15	1	2	1	1	1	1	1	1	1	1	1	1	1	30	01/2017	14:05.0		01/2017
671758601	S	3203	V14	MOCA	01/2018	0	1	1	1	1	1	1	1	1	1	1	3	2	12	1	2	1	1	1	1	0	1	1	1	1	1	1	29	01/2018	14:23.0		01/2018
723406401	S	3203	V15	MOCA	01/2019	1	0	1	1	1	1	1	1	1	1	1	3	1	25	1	2	1	1	1	0	0	1	1	1	1	1	1	27	01/2019	14:43.0		01/2019
766260601	S	3203	V16	MOCA	01/2020	1	1	1	1	1	1	1	1	1	1	1	3	2	17	1	2	1	1	1	1	1	1	1	1	1	1	1	30	02/2020	15:06.0		02/2020
264055901	S	3204	SC	MOCA	12/2010	1	1	1	1	0	1	1	1	1	1	1	3	2	16	1	2	1	1	1	1	1	1	1	1	1	1	1	30	12/2010	47:59.0		12/2010
271378801	S	3205	SC	MOCA	01/2011	1	1	1	1	1	1	1	1	1	1	1	3	2	16	1	2	0	1	0	1	0	1	1	1	1	1	1	27	01/2011	12:00.0		01/2011
446697001	S	3205	V08	MOCA	06/2014	0	1	1	1	1	1	1	1	1	1	1	3	2	13	1	1	0	1	0	0	0	1	1	1	1	1	1	24	07/2014	13:02.0		07/2014
529514401	S	3205	ST	MOCA	07/2015	0	1	1	1	1	1	1	1	1	1	1	3	2	14	1	1	0	0	0	1	0	1	1	1	1	1	1	24	07/2015	13:30.0		07/2015
577333501	S	3205	V12	MOCA	07/2016	1	1	1	1	1	1	1	1	1	1	1	3	2	15	1	2	0	1	1	0	0	1	1	1	0	1	1	26	07/2016	13:53.0		07/2016
640432301	S	3205	V13	MOCA	06/2017	1	1	1	1	1	1	1	1	1	1	1	3	2	16	1	1	1	0	0	0	0	1	1	1	1	1	1	25	06/2017	14:14.0		06/2017
697034901	S	3205	V14	MOCA	07/2018	1	1	1	1	1	1	1	1	1	0	1	3	2	14	1	1	0	1	0	1	0	1	1	1	1	1	1	25	07/2018	14:30.0		07/2018
745286101	S	3205	V15	MOCA	06/2019	1	1	1	1	1	1	1	1	1	1	1	3	2	13	1	2	1	0	0	1	1	1	1	1	1	1	1	28	06/2019	14:55.0		06/2019
272524901	S	3206	SC	MOCA	01/2011	1	1	1	1	1	1	1	1	1	1	1	3	2	14	1	2	1	0	1	1	1	1	1	1	1	1	1	29	02/2011	12:01.0		02/2011
348289601	S	3206	V04	MOCA	04/2012	1	1	1	1	1	1	1	1	1	1	1	3	2	19	1	2	1	1	1	1	1	1	1	1	1	1	1	30	05/2012	12:22.0		05/2012
401740101	S	3206	V06	MOCA	06/2013	1	1	1	1	1	1	1	1	1	1	1	3	2	19	1	2	1	1	0	1	1	1	1	1	1	1	1	29	06/2013	12:40.0		06/2013
430877601	S	3206	V08	MOCA	03/2014	0	1	1	1	1	1	1	1	1	1	1	3	2	17	1	2	0	1	1	1	1	1	1	1	1	1	1	28	03/2014	12:57.0		03/2014
516132701	S	3206	V10	MOCA	04/2015	1	1	1	1	1	1	1	1	1	1	1	3	2	18	1	2	1	1	1	1	1	1	1	1	1	1	1	30	04/2015	13:23.0		04/2015
558686401	S	3206	V12	MOCA	03/2016	1	1	1	1	1	1	1	1	1	1	1	3	2	20	1	2	1	1	1	1	1	1	1	1	1	1	1	30	03/2016	13:46.0		03/2016
676899601	S	3206	V14	MOCA	02/2018	1	1	1	1	1	1	1	1	1	1	1	3	2	20	1	2	1	1	1	1	1	1	1	1	1	1	1	30	02/2018	14:25.0		02/2018
734657401	S	3206	V15	MOCA	03/2019	1	1	1	1	1	1	1	1	1	1	1	3	2	17	1	2	1	1	1	1	1	1	1	1	1	1	1	30	03/2019	14:49.0		03/2019
770908901	S	3206	V16	MOCA	03/2020	1	1	1	1	1	1	1	1	1	1	1	3	2	13	1	2	0	1	1	1	1	1	1	1	1	1	1	29	04/2020	15:08.0		04/2020
273399901	S	3207	SC	MOCA	02/2011	1	1	1	1	1	1	1	1	1	1	1	3	2	10	0	1	1	1	1	1	1	1	1	1	1	1	1	28	02/2011	12:01.0		02/2011
346134201	S	3207	ST	MOCA	04/2012	1	1	1	1	1	1	1	1	1	1	1	3	2	17	1	2	1	1	1	1	1	1	1	1	1	1	1	30	05/2012	12:20.0		05/2012
388670901	S	3207	V06	MOCA	02/2013	1	1	1	1	1	1	1	1	1	1	1	3	2	15	1	2	1	1	1	1	1	1	1	1	1	1	1	30	03/2013	12:38.0		03/2013
432217101	S	3207	V08	MOCA	03/2014	1	1	1	1	1	1	1	1	1	1	1	3	2	19	1	2	1	1	1	1	1	1	1	1	1	1	1	30	03/2014	12:57.0		03/2014
508812801	S	3207	V10	MOCA	03/2015	1	1	1	1	1	1	1	1	1	1	1	3	2	20	1	2	1	1	1	1	1	1	1	1	1	1	1	30	03/2015	13:21.0		03/2015
563491701	S	3207	V12	MOCA	03/2016	1	0	1	1	1	1	1	1	1	0	1	3	1	14	1	2	1	1	1	1	1	1	1	1	1	1	1	27	04/2016	13:48.0		04/2016
623319701	S	3207	V13	MOCA	03/2017	1	1	1	1	1	1	1	1	1	1	1	3	2	13	1	2	1	1	1	1	1	1	1	1	1	1	1	30	03/2017	14:09.0		03/2017
683821401	S	3207	V14	MOCA	04/2018	1	1	1	1	1	1	1	1	1	1	1	1	2	23	1	2	1	1	1	1	1	1	1	1	1	1	1	28	04/2018	14:27.0		04/2018
732747901	S	3207	V15	MOCA	03/2019	1	1	1	1	1	1	1	1	1	1	1	3	2	18	1	2	1	1	1	1	1	1	1	1	1	1	1	30	03/2019	14:47.0		03/2019
768972901	S	3207	V16	MOCA	03/2020	1	1	1	1	1	1	1	1	1	1	1	3	2	21	1	2	1	1	1	1	1	1	1	1	1	1	1	30	03/2020	15:07.0		03/2020
278534101	S	3208	SC	MOCA	03/2011	1	1	1	1	1	1	1	1	1	0	1	3	2	21	1	2	0	1	1	1	1	1	1	1	1	1	1	28	03/2011	13:57.0		03/2011
303521001	S	3209	SC	MOCA	06/2011	0	1	1	1	1	1	1	1	1	1	1	3	2	19	1	2	0	1	0	0	1	1	1	1	1	1	1	26	07/2011	12:03.0		07/2011
364462801	S	3209	V04	MOCA	09/2012	1	1	1	1	0	1	1	1	1	1	1	3	2	16	1	1	1	1	0	1	1	1	1	1	1	1	1	27	09/2012	12:29.0		09/2012
407415401	S	3209	V06	MOCA	07/2013	0	1	1	1	1	1	1	1	1	1	1	3	2	12	1	1	0	0	0	0	0	1	1	1	1	1	1	23	08/2013	12:45.0		08/2013
452805301	S	3209	V08	MOCA	08/2014	1	1	1	1	0	1	1	1	1	1	1	3	1	14	1	2	0	1	1	0	1	1	1	1	1	1	1	26	08/2014	13:04.0		08/2014
530416901	S	3209	V10	MOCA	08/2015	1	1	1	1	0	1	1	1	1	0	1	3	1	15	1	2	0	0	0	0	0	1	1	1	1	1	1	22	08/2015	13:31.0		08/2015
580496101	S	3209	V12	MOCA	07/2016	1	1	1	1	0	1	1	1	1	1	1	3	1	13	1	2	0	1	1	0	1	1	1	1	1	1	1	26	07/2016	13:54.0		07/2016
643796301	S	3209	V13	MOCA	07/2017	1	1	1	1	0	1	1	1	1	0	1	3	1	12	1	2	0	1	0	0	1	1	1	1	1	1	1	24	07/2017	14:15.0		07/2017
703075401	S	3209	V14	MOCA	08/2018	1	1	1	1	1	1	1	1	1	0	1	3	2	9	0	2	0	1	1	0	1	1	1	0	1	1	1	25	08/2018	14:32.0		08/2018
304302801	S	3210	SC	MOCA	07/2011	1	0	1	1	1	1	1	1	1	1	1	3	1	15	1	2	0	1	1	1	1	1	1	1	1	1	1	27	07/2011	48:11.0		07/2011
305219401	S	3211	SC	MOCA	07/2011	1	1	1	1	1	1	1	1	1	1	1	3	2	12	1	2	1	0	1	0	0	1	1	1	1	1	1	28	07/2011	39:28.0		07/2011
360207101	S	3211	V04	MOCA	08/2012	1	1	1	1	1	1	1	1	1	1	1	3	1	15	1	1	1	1	1	1	1	1	1	1	1	1	1	29	08/2012	39:29.0		08/2012
407328801	S	3211	V06	MOCA	08/2013	1	1	1	1	1	1	0	1	1	1	1	3	2	6	0	2	1	0	1	1	1	1	1	1	1	1	1	28	08/2013	39:30.0		08/2013
452601001	S	3211	V08	MOCA	08/2014	1	1	1	1	1	1	1	1	1	1	1	3	2	6	0	2	1	1	1	0	1	1	1	1	1	1	1	29	08/2014	39:30.0		08/2014
526945901	S	3211	V10	MOCA	06/2015	1	1	1	1	1	1	0	1	1	1	1	3	2	9	0	2	1	0	1	0	1	1	1	1	1	1	1	27	07/2015	39:31.0		07/2015
578586701	S	3211	V12	MOCA	07/2016	1	1	1	1	1	1	1	1	1	1	1	3	1	8	0	2	1	1	1	1	1	1	1	1	1	1	1	29	07/2016	56:25.0		07/2016
643312501	S	3211	V13	MOCA	07/2017	1	1	1	1	1	1	1	1	1	1	1	3	2	13	1	2	0	0	1	0	1	1	1	1	1	1	1	28	07/2017	39:32.0		07/2017
305263801	S	3212	SC	MOCA	07/2011	1	0	1	1	1	1	1	1	1	0	1	3	0	14	1	2	0	0	1	1	0	1	1	1	1	1	1	23	07/2011	47:10.0		07/2011
357314701	S	3212	V04	MOCA	06/2012	0	1	1	1	1	1	1	1	1	1	1	3	1	11	1	2	1	1	0	0	0	1	1	1	1	1	1	25	08/2012	47:11.0		08/2012
405534501	S	3212	V06	MOCA	07/2013	1	1	1	1	1	1	1	1	1	1	1	3	0	9	0	2	0	0	1	0	0	1	1	1	1	1	1	23	07/2013	47:12.0		07/2013
450619301	S	3212	V08	MOCA	07/2014	0	1	1	1	0	1	1	1	1	1	1	3	1	8	0	2	0	1	1	1	1	1	1	1	1	1	1	25	08/2014	47:12.0		08/2014
528016101	S	3212	V10	MOCA	07/2015	1	1	1	1	1	1	1	1	1	1	1	2	1	8	0	2	0	1	1	0	1	0	1	1	1	1	1	24	07/2015	47:13.0		07/2015
307897301	S	3213	SC	MOCA	08/2011	1	1	1	1	0	1	1	1	1	1	1	3	2	8	0	2	1	1	1	1	1	1	1	1	1	1	1	28	08/2011	46:25.0		08/2011
360712901	S	3213	V04	MOCA	08/2012	1	0	1	1	1	1	0	1	1	1	1	3	2	14	1	1	1	1	1	0	0	1	1	1	1	1	1	25	08/2012	46:26.0		08/2012
309637201	S	3214	SC	MOCA	08/2011	0	0	1	1	0	1	1	1	1	1	1	2	2	13	1	1	0	0	1	0	0	1	1	1	1	1	1	22	08/2011	12:06.0		08/2011
347804501	S	3214	ST	MOCA	05/2012	0	0	1	0	0	1	1	1	1	0	1	2	2	11	1	2	0	0	0	0	0	1	1	1	1	1	1	20	05/2012	12:22.0		05/2012
412865101	S	3214	V06	MOCA	09/2013	0	0	1	1	1	1	1	1	1	1	1	3	2	9	0	2	0	0	0	0	0	1	1	1	1	1	1	23	09/2013	12:46.0		09/2013
456306501	S	3214	V08	MOCA	09/2014	0	0	1	1	0	1	1	1	1	1	1	1	2	11	1	2	0	0	0	1	0	1	1	1	1	1	1	22	09/2014	13:07.0		09/2014
533171901	S	3214	V10	MOCA	08/2015	1	0	1	1	1	1	1	1	0	1	1	2	2	11	1	2	0	0	0	0	0	1	1	1	1	1	1	23	08/2015	13:34.0		08/2015
591211101	S	3214	V12	MOCA	09/2016	0	0	1	1	1	1	1	1	0	1	1	3	2	11	1	2	0	0	0	1	1	0	1	1	1	1	1	24	09/2016	13:59.0		09/2016
653028301	S	3214	V13	MOCA	09/2017	0	0	1	1	1	0	1	1	1	1	1	1	1	15	1	2	0	0	0	0	0	1	1	1	1	1	1	20	09/2017	14:17.0		09/2017
706581501	S	3214	V14	MOCA	09/2018	1	0	1	1	0	1	1	1	1	0	1	0	1	12	1	2	0	0	0	0	0	1	1	1	1	1	1	19	09/2018	14:35.0		09/2018
308324001	S	3215	SC	MOCA	08/2011	0	0	1	1	1	1	1	1	1	1	1	2	2	18	1	2	1	1	1	1	1	1	1	1	1	1	1	27	08/2011	12:05.0		08/2011
364473001	S	3215	V04	MOCA	09/2012	0	0	1	1	0	1	1	1	1	1	1	1	1	15	1	0	0	1	1	1	1	1	1	1	1	1	1	21	09/2012	12:29.0		09/2012
406627201	S	3215	V06	MOCA	07/2013	1	1	1	1	1	1	1	1	1	1	1	1	1	13	1	1	0	1	1	0	0	1	1	1	1	1	1	23	07/2013	12:43.0		07/2013
452467301	S	3215	V08	MOCA	08/2014	0	0	1	1	1	1	1	1	1	0	1	1	1	18	1	2	1	1	1	1	1	0	1	1	1	1	1	23	08/2014	13:05.0		08/2014
530580501	S	3215	V10	MOCA	08/2015	0	0	1	1	0	1	1	1	1	1	1	2	1	14	1	1	0	1	1	0	0	1	1	1	1	1	1	21	08/2015	13:32.0		08/2015
580651601	S	3215	V12	MOCA	07/2016	0	0	1	1	1	1	1	1	1	1	1	3	1	16	1	2	0	1	1	1	1	0	1	1	1	1	1	25	07/2016	13:55.0		07/2016
702294301	S	3215	V14	MOCA	08/2018	1	0	1	1	0	1	1	1	1	1	1	1	1	14	1	1	0	1	1	1	0	1	1	1	1	1	1	22	08/2018	14:31.0		08/2018
308415601	S	3216	SC	MOCA	08/2011	1	1	1	1	1	1	1	1	1	1	1	3	2	19	1	2	1	1	1	1	0	1	1	1	1	1	1	29	08/2011	12:05.0		08/2011
361553401	S	3216	V04	MOCA	09/2012	0	1	1	1	1	1	1	1	1	1	1	3	2	23	1	2	1	1	1	0	1	1	1	1	1	1	1	28	09/2012	12:28.0		09/2012
412692901	S	3216	V06	MOCA	09/2013	1	1	1	1	1	1	1	1	1	1	1	3	2	24	1	2	1	1	1	1	1	1	1	1	1	1	1	30	09/2013	12:46.0		09/2013
456663901	S	3216	V08	MOCA	09/2014	1	1	1	1	1	1	1	1	1	1	1	3	2	20	1	2	1	1	1	0	1	1	1	1	1	1	1	29	09/2014	13:08.0		09/2014
531775701	S	3216	V10	MOCA	08/2015	1	1	1	1	1	1	1	1	1	1	1	3	2	18	1	2	1	1	1	1	1	1	1	1	1	1	1	30	08/2015	13:32.0		08/2015
583296501	S	3216	V12	MOCA	08/2016	1	1	1	1	1	1	1	1	1	1	1	3	2	20	1	2	1	1	1	0	1	1	1	1	1	1	1	29	08/2016	13:56.0		08/2016
757081201	S	3216	V15	MOCA	10/2019	1	1	1	1	1	1	1	1	1	1	1	3	2	21	1	2	1	1	1	1	1	1	1	1	1	1	1	30	10/2019	15:00.0		10/2019
311282001	S	3217	SC	MOCA	08/2011	1	0	1	1	1	1	1	1	1	1	1	3	2	15	1	2	1	0	1	1	0	1	1	1	1	1	1	27	09/2011	12:07.0		09/2011
363241001	S	3217	V04	MOCA	09/2012	0	1	1	1	1	1	1	1	1	1	1	3	2	9	0	2	1	0	1	1	1	1	1	1	1	1	1	27	09/2012	12:29.0		09/2012
406960501	S	3217	V06	MOCA	08/2013	0	1	1	1	1	1	1	1	1	0	1	3	1	15	1	1	0	0	0	0	0	1	1	1	1	1	1	21	08/2013	12:43.0		08/2013
461501901	S	3217	V08	MOCA	09/2014	0	0	0	1	1	1	1	1	1	1	1	3	1	14	1	2	0	1	1	1	1	1	1	1	1	1	1	25	09/2014	13:09.0		09/2014
531744201	S	3217	V10	MOCA	08/2015	0	1	1	1	0	1	1	1	1	0	1	3	2	19	1	2	0	1	1	1	0	1	1	1	1	1	1	25	08/2015	13:33.0		08/2015
583972201	S	3217	V12	MOCA	08/2016	0	1	1	1	0	1	1	1	1	1	1	3	2	15	1	2	0	1	1	1	0	1	1	1	1	1	1	26	08/2016	13:56.0		08/2016
700686401	S	3217	V14	MOCA	08/2018	1	1	1	0	1	1	1	1	1	1	1	3	2	12	1	2	0	0	0	0	0	1	1	1	1	1	1	24	08/2018	14:31.0		08/2018
752879201	S	3217	V15	MOCA	08/2019	1	0	1	1	0	1	0	1	1	1	1	3	2	14	1	2	1	1	1	0	0	1	1	1	1	1	1	25	08/2019	14:57.0		08/2019
315889301	S	3218	SC	MOCA	10/2011	1	0	0	1	1	1	1	1	1	1	1	3	2	11	1	2	0	0	1	1	1	1	1	1	1	1	1	26	10/2011	12:09.0		10/2011
372631401	S	3218	V04	MOCA	11/2012	1	0	1	1	1	1	1	1	1	1	1	3	2	11	1	2	1	0	1	0	1	1	1	1	1	1	1	27	11/2012	12:31.0		11/2012
416267701	S	3218	V06	MOCA	10/2013	1	0	1	1	0	1	0	1	1	1	1	3	2	9	0	2	0	0	0	0	0	1	1	1	1	1	1	21	10/2013	12:49.0		10/2013
461487901	S	3218	V08	MOCA	09/2014	0	0	0	1	0	1	1	1	1	1	1	2	2	14	1	2	0	0	0	0	0	1	1	1	1	1	1	20	09/2014	13:09.0		09/2014
543742301	S	3218	V10	MOCA	11/2015	0	0	1	0	1	1	1	1	1	1	1	3	2	12	1	2	0	0	0	0	0	0	1	1	1	1	1	21	11/2015	13:38.0		11/2015
592245501	S	3218	V12	MOCA	09/2016	0	0	0	0	0	1	0	1	1	1	1	2	1	5	0	2	0	0	0	0	0	0	1	1	1	1	1	15	09/2016	14:00.0		09/2016
656821701	S	3218	V13	MOCA	10/2017	0	0	0	1	0	1	1	1	1	1	0	3	2	8	0	2	1	0	0	0	0	0	1	1	1	1	1	19	10/2017	14:19.0		10/2017
718688301	S	3218	V14	MOCA	11/2018	0	0	0	0	0	1	1	1	1	1	1	1	2	12	1	2	0	0	0	0	0	1	1	0	1	1	1	17	12/2018	14:41.0		12/2018
756895101	S	3218	V15	MOCA	10/2019	0	0	0	0	0	1	1	1	1	1	1	1	1	11	1	2	0	1	1	0	0	1	1	0	1	1	1	18	10/2019	14:59.0		10/2019
316560501	S	3219	SC	MOCA	10/2011	1	1	1	1	1	1	1	1	1	1	1	3	2	21	1	2	0	1	1	0	0	1	1	1	1	1	1	27	10/2011	12:09.0		10/2011
379028401	S	3219	V04	MOCA	12/2012	0	1	1	1	1	1	1	1	1	1	1	3	2	15	1	2	0	0	1	1	1	1	1	1	1	1	1	27	12/2012	12:33.0		12/2012
418999501	S	3219	V06	MOCA	11/2013	0	1	1	1	0	1	0	1	1	1	1	3	2	18	1	2	1	1	1	1	0	1	1	1	1	1	1	26	11/2013	12:51.0		11/2013
472888401	S	3219	V08	MOCA	11/2014	1	1	1	1	1	1	1	1	1	1	1	3	2	19	1	2	0	1	1	0	0	1	1	1	1	1	1	27	11/2014	13:12.0		11/2014
540349001	S	3219	V10	MOCA	10/2015	0	1	1	1	1	1	1	1	1	1	1	3	2	12	1	2	0	1	1	0	0	1	1	1	1	1	1	26	10/2015	13:36.0		10/2015
603788601	S	3219	V12	MOCA	11/2016	1	1	1	1	1	1	1	1	1	1	1	3	2	23	1	2	0	1	1	1	0	1	1	1	1	1	1	28	11/2016	14:03.0		11/2016
709574301	S	3219	V14	MOCA	10/2018	1	1	1	1	1	1	1	1	1	1	1	3	2	16	1	2	0	1	0	0	1	1	1	1	1	1	1	27	10/2018	14:38.0		10/2018
760883701	S	3219	V15	MOCA	11/2019	1	0	1	1	0	1	1	1	1	1	1	3	2	14	1	2	1	1	0	1	0	1	1	1	1	1	1	26	11/2019	15:02.0		11/2019
319815401	S	3220	SC	MOCA	11/2011	1	1	1	1	1	1	1	1	1	1	1	3	2	21	1	2	1	1	1	1	1	1	1	1	1	1	1	30	11/2011	12:11.0		11/2011
378950801	S	3220	V04	MOCA	12/2012	1	1	1	1	1	1	1	1	1	1	1	3	1	25	1	2	1	1	1	0	1	1	1	1	1	1	1	28	12/2012	12:33.0		12/2012
418684701	S	3220	ST	MOCA	11/2013	0	1	1	1	1	1	1	1	1	1	1	3	1	18	1	2	1	1	1	1	1	1	1	1	1	1	1	28	11/2013	12:52.0		11/2013
485962601	S	3220	V08	MOCA	12/2014	0	1	1	1	1	1	1	1	1	1	1	3	2	21	1	2	1	1	1	1	1	1	1	1	1	1	1	29	12/2014	13:16.0		12/2014
547333301	S	3220	V10	MOCA	12/2015	1	1	1	1	1	1	1	1	1	1	1	3	1	25	1	2	1	1	1	1	1	1	1	1	1	1	1	29	12/2015	13:39.0		12/2015
603274601	S	3220	V12	MOCA	11/2016	1	1	1	1	1	1	1	1	1	1	1	3	2	23	1	2	1	1	1	1	1	1	1	1	1	1	1	30	11/2016	14:02.0		11/2016
664585501	S	3220	V13	MOCA	11/2017	0	1	1	1	1	1	1	1	1	1	1	3	2	21	1	2	1	1	1	1	0	1	1	1	1	1	1	28	11/2017	14:21.0		11/2017
719094501	S	3220	V14	MOCA	12/2018	1	1	1	1	1	1	1	1	1	1	1	3	2	24	1	2	1	1	1	1	1	1	1	1	1	1	1	30	12/2018	14:41.0		02/2018
325920201	S	3221	SC	MOCA	12/2011	1	1	1	1	1	1	1	1	1	1	1	3	2	1	1	2	0	0	1	0	1	1	1	1	1	1	1	27	12/2011	12:13.0		12/2011
379016401	S	3221	V04	MOCA	12/2012	1	0	1	1	1	1	1	1	1	1	1	3	1	17	1	1	0	0	0	1	1	1	1	1	1	1	1	24	12/2012	12:33.0		12/2012
417869701	S	3221	V06	MOCA	11/2013	1	1	1	1	1	1	1	1	1	0	1	3	2	15	1	1	1	1	1	0	1	1	1	1	1	1	1	27	11/2013	12:50.0		11/2013
486131101	S	3221	V08	MOCA	12/2014	1	0	1	1	1	1	1	1	1	1	1	2	2	20	1	2	0	1	1	1	1	1	1	1	1	1	1	27	12/2014	13:16.0		12/2014
547291101	S	3221	V10	MOCA	12/2015	0	1	1	1	1	1	1	1	1	1	1	3	2	16	1	2	0	1	1	1	1	1	1	1	1	1	1	28	12/2015	13:40.0		12/2015
603777601	S	3221	V12	MOCA	11/2016	1	1	1	1	1	1	1	1	1	1	1	3	2	16	1	2	1	1	1	1	1	1	1	1	1	1	1	30	11/2016	14:02.0		11/2016
719117901	S	3221	V14	MOCA	12/2018	1	1	1	1	1	1	1	1	1	1	1	3	1	10	0	2	0	1	1	1	1	1	1	1	1	1	1	27	12/2018	14:42.0		12/2018
326455801	S	3222	SC	MOCA	12/2011	1	0	1	1	1	1	1	1	1	1	1	3	2	14	1	2	0	1	1	0	1	1	1	1	1	1	1	28	12/2011	12:14.0		12/2011
386337401	S	3222	V04	MOCA	02/2013	0	0	1	1	1	1	1	1	1	0	1	3	1	16	1	1	1	1	1	0	1	1	1	1	1	1	1	25	02/2013	12:37.0		02/2013
428393601	S	3222	V06	MOCA	02/2014	1	0	1	1	1	1	1	1	0	0	1	1	2	16	1	1	0	0	1	0	0	1	1	1	1	1	1	20	02/2014	12:55.0		02/2014
497839901	S	3222	V08	MOCA	01/2015	1	1	1	1	1	1	1	1	1	0	1	1	1	14	1	2	0	1	0	0	0	1	1	1	1	1	1	23	01/2015	13:20.0		01/2015
558756301	S	3222	V10	MOCA	03/2016	0	0	1	1	1	1	1	1	1	1	1	3	1	13	1	1	1	1	0	0	0	1	1	1	1	1	1	24	03/2016	13:45.0		03/2016
617091501	S	3222	V12	MOCA	02/2017	1	0	1	1	1	1	1	1	1	1	1	3	1	14	1	2	0	1	1	0	0	1	1	1	1	1	1	26	02/2017	14:07.0		02/2017
330597001	S	3223	SC	MOCA	01/2012	1	1	1	1	1	1	1	1	1	1	1	3	1	19	1	2	0	0	0	0	0	1	1	1	1	1	1	24	01/2012	12:15.0		01/2012
382144301	S	3223	V04	MOCA	01/2013	0	1	1	1	1	1	1	1	1	1	1	3	1	18	1	2	0	1	0	0	1	1	1	1	1	1	1	25	01/2013	12:35.0		01/2013
424695801	S	3223	ST	MOCA	01/2014	0	1	1	1	1	1	1	1	1	1	1	3	2	24	1	2	1	1	0	1	1	1	1	1	1	1	1	28	01/2014	12:53.0		01/2014
492234301	S	3223	V08	MOCA	01/2015	0	1	1	1	1	1	1	1	1	1	1	3	2	19	1	2	1	1	1	1	1	1	1	1	1	1	1	29	01/2015	13:18.0		01/2015
553616701	S	3223	V10	MOCA	02/2016	1	1	1	1	1	1	1	1	1	1	1	3	2	20	1	2	0	1	1	1	1	1	1	1	1	1	1	29	02/2016	13:44.0		02/2016
614576601	S	3223	V12	MOCA	01/2017	1	1	1	1	1	1	1	1	1	1	1	3	2	14	1	2	0	1	1	1	1	1	1	1	1	1	1	29	01/2017	14:06.0		01/2017
672794201	S	3223	V13	MOCA	01/2018	1	1	1	1	1	1	1	1	1	1	1	3	2	20	1	2	1	1	1	1	1	1	1	1	1	1	1	30	01/2018	14:24.0		01/2018
724293301	S	3223	V14	MOCA	01/2019	1	1	1	1	1	1	1	1	1	1	1	3	2	23	1	2	1	1	1	1	1	1	1	1	1	1	1	30	01/2019	14:44.0		01/2019
766240501	S	3223	V15	MOCA	01/2020	1	1	1	1	0	1	1	1	1	1	1	3	2	13	1	2	0	0	1	1	0	1	1	1	1	1	1	26	02/2020	15:05.0		02/2020
340366001	S	3224	SC	MOCA	03/2012	1	0	1	1	1	1	0	1	1	1	0	3	1	15	1	1	0	0	0	0	0	1	1	1	1	1	1	21	03/2012	12:18.0		03/2012
395518401	S	3224	V04	MOCA	04/2013	0	0	1	1	0	1	1	1	1	1	1	3	2	11	1	0	0	0	0	0	0	1	1	1	1	1	1	21	04/2013	12:39.0		04/2013
435640001	S	3224	V06	MOCA	04/2014	0	1	1	1	1	1	1	1	1	1	1	2	2	15	1	1	0	0	0	0	0	1	1	1	1	1	1	23	04/2014	12:58.0		04/2014
520836701	S	3224	V08	MOCA	05/2015	0	0	1	1	1	1	1	1	1	1	1	2	2	13	1	0	0	0	0	0	0	1	1	1	1	1	1	21	05/2015	13:25.0		05/2015
566473901	S	3224	V10	MOCA	04/2016	0	0	1	1	1	1	1	1	1	1	1	2	1	13	1	2	0	0	0	0	0	1	1	1	1	1	1	22	04/2016	13:49.0		04/2016
633478101	S	3224	V12	MOCA	04/2017	0	0	1	0	1	1	1	1	1	1	1	2	2	11	1	1	0	0	0	0	0	1	1	1	1	1	1	21	05/2017	14:11.0		05/2017
690105301	S	3224	V13	MOCA	05/2018	0	0	1	1	0	1	1	1	1	1	1	3	1	9	0	1	0	0	0	0	0	1	1	1	1	1	1	20	05/2018	14:28.0		05/2018
737504101	S	3224	V14	MOCA	04/2019	1	0	1	1	0	1	1	1	1	1	1	2	0	13	1	1	0	0	0	0	0	0	0	1	1	1	1	18	04/2019	14:52.0		04/2019
344058501	S	3225	SC	MOCA	04/2012	0	1	1	1	1	1	1	1	1	1	1	3	2	13	1	2	1	0	1	1	1	1	1	1	1	1	1	28	04/2012	12:19.0		04/2012
398382601	S	3225	V04	MOCA	05/2013	0	1	1	1	1	1	1	1	1	1	0	3	2	16	1	1	0	0	0	0	0	1	1	1	1	1	1	22	05/2013	12:40.0		05/2013
435779601	S	3225	V06	MOCA	04/2014	0	1	1	1	1	1	1	1	1	0	1	3	2	12	1	2	1	1	1	0	0	1	1	1	1	1	1	26	04/2014	12:59.0		04/2014
522348401	S	3225	V08	MOCA	05/2015	1	1	1	1	1	1	1	1	1	1	1	3	1	21	1	1	1	1	0	0	0	1	1	1	1	1	1	25	05/2015	13:26.0		05/2015
568067001	S	3225	V10	MOCA	04/2016	1	1	1	1	1	1	1	1	1	0	1	3	2	15	1	2	0	1	0	0	1	1	1	1	1	1	1	26	05/2016	13:50.0		05/2016
633394101	S	3225	V12	MOCA	04/2017	1	1	1	1	1	1	1	1	1	1	1	3	1	13	1	2	0	0	0	0	0	1	1	1	1	1	1	24	05/2017	14:11.0		05/2017
682921301	S	3225	V13	MOCA	04/2018	0	1	1	0	1	1	1	1	1	0	1	0	0	10	0	1	1	1	0	0	0	1	1	1	1	1	1	17	04/2018	14:26.0		04/2018
344172301	S	3226	SC	MOCA	04/2012	1	1	1	1	1	1	1	1	1	1	1	2	1	11	1	2	1	1	1	1	1	1	1	1	1	1	1	28	04/2012	19:12.0		04/2012
398507701	S	3226	ST	MOCA	05/2013	1	1	1	1	1	1	1	1	1	1	1	3	2	12	1	2	1	1	1	1	1	1	1	1	1	1	1	30	05/2013	19:13.0		05/2013
436601801	S	3226	V06	MOCA	04/2014	0	1	1	1	1	1	1	1	1	1	1	3	2	11	1	2	1	1	1	1	1	1	1	1	1	1	1	29	04/2014	19:15.0		04/2014
516973501	S	3226	V08	MOCA	04/2015	0	1	1	1	1	1	1	1	1	1	1	3	2	12	1	2	1	1	1	1	1	1	1	1	1	1	1	29	04/2015	19:16.0		04/2015
569157401	S	3226	V10	MOCA	04/2016	1	1	1	1	1	1	1	1	1	1	1	3	2	14	1	2	1	1	1	1	1	1	1	1	1	1	1	30	05/2016	19:17.0		05/2016
629179101	S	3226	V12	MOCA	04/2017	1	1	1	1	1	1	1	1	1	1	1	3	2	11	1	2	1	1	1	1	1	1	1	1	1	1	1	30	04/2017	19:18.0		04/2017
347138701	S	3227	SC	MOCA	05/2012	1	1	1	1	1	1	1	1	1	1	1	3	2	15	1	0	1	1	1	1	1	1	1	1	1	1	1	28	05/2012	12:21.0		05/2012
404836301	S	3227	V04	MOCA	07/2013	1	1	1	1	1	1	1	1	1	1	1	3	2	12	1	0	1	1	1	1	1	1	1	1	1	1	1	28	07/2013	12:41.0		07/2013
440181001	S	3227	ST	MOCA	05/2014	1	1	1	1	1	1	1	1	1	1	1	3	2	17	1	1	0	1	1	1	1	1	1	1	1	1	1	28	05/2014	13:00.0		05/2014
527647901	S	3227	V08	MOCA	07/2015	1	1	1	1	1	1	1	1	1	1	1	3	2	15	1	2	1	1	1	1	1	1	1	1	1	1	1	30	07/2015	13:29.0		07/2015
574353201	S	3227	V10	MOCA	06/2016	1	1	1	1	1	1	1	1	1	1	1	3	2	15	1	0	1	1	1	1	1	1	1	1	1	1	1	28	06/2016	13:52.0		06/2016
635366601	S	3227	V12	MOCA	05/2017	1	1	1	1	1	1	1	1	1	1	1	3	2	20	1	1	1	1	1	1	1	1	1	1	1	1	1	29	05/2017	14:12.0		05/2017
688744001	S	3227	V13	MOCA	05/2018	1	1	1	1	1	1	1	1	1	1	1	2	1	17	1	2	1	1	0	1	1	1	1	1	1	1	1	27	05/2018	14:28.0		05/2018
741701801	S	3227	V14	MOCA	05/2019	1	1	1	1	1	1	1	1	1	1	1	3	2	16	1	1	1	1	1	1	1	1	1	1	1	1	1	29	05/2019	14:53.0		05/2019
349364901	S	3228	SC	MOCA	06/2012	1	0	1	1	1	1	1	1	1	1	1	3	2	16	1	2	0	1	1	1	0	1	1	1	1	1	1	27	06/2012	12:24.0		06/2012
405201101	S	3228	V04	MOCA	07/2013	0	1	1	0	1	1	1	1	1	1	1	3	0	7	0	2	0	1	0	1	1	1	1	1	1	1	1	23	07/2013	12:42.0		07/2013
450414101	S	3228	V06	MOCA	07/2014	0	1	1	1	1	1	1	1	0	1	1	3	2	18	1	2	1	1	1	0	1	1	1	1	1	1	1	27	07/2014	13:04.0		07/2014
525441801	S	3228	V08	MOCA	06/2015	0	1	1	1	0	1	1	1	1	0	1	3	2	17	1	2	0	1	1	1	1	1	1	1	1	1	1	26	06/2015	13:28.0		06/2015
574123101	S	3228	V10	MOCA	06/2016	0	0	1	0	1	1	1	1	1	1	1	2	1	11	1	2	0	0	0	0	0	1	1	1	1	1	1	20	06/2016	13:53.0		06/2016
643535001	S	3228	V12	MOCA	07/2017	1	1	1	1	0	1	1	1	1	1	1	3	2	5	0	2	0	1	1	0	1	1	1	1	1	1	1	26	07/2017	14:14.0		07/2017
693086801	S	3228	V13	MOCA	06/2018	0	1	1	1	1	1	1	1	1	1	1	3	0	18	1	2	0	0	0	0	0	0	1	1	1	1	1	21	06/2018	14:29.0		06/2018
753884401	S	3228	V14	MOCA	08/2019	0	0	1	1	0	1	1	1	1	1	0	3	0	11	1	2	0	1	1	0	1	1	1	1	1	1	1	22	08/2019	14:58.0		08/2019
353031901	S	3229	SC	MOCA	06/2012	1	1	1	1	1	1	1	1	1	1	1	3	2	13	1	1	1	1	1	0	0	1	1	1	1	1	1	27	07/2012	12:25.0		07/2012
409260301	S	3229	V04	MOCA	08/2013	1	1	1	1	1	1	1	1	1	1	1	3	1	1	1	2	0	1	0	0	0	1	1	1	1	1	1	25	08/2013	12:45.0		08/2013
437645501	S	3229	V06	MOCA	05/2014	1	1	1	1	1	1	1	1	1	1	1	3	2	13	1	2	1	1	0	1	0	1	1	1	1	1	1	28	05/2014	13:00.0		05/2014
525088901	S	3229	V08	MOCA	06/2015	1	1	1	1	1	1	1	1	1	1	0	3	2	11	1	2	0	1	0	0	0	1	1	1	1	1	1	25	06/2015	13:27.0		06/2015
572237301	S	3229	V10	MOCA	06/2016	1	1	1	1	1	1	1	1	1	1	1	3	2	10	0	2	1	1	1	0	0	1	1	1	1	1	1	27	06/2016	13:51.0		06/2016
632212301	S	3229	V12	MOCA	05/2017	0	1	1	1	1	1	1	1	1	1	1	3	2	12	1	2	1	1	0	0	0	1	1	1	1	1	1	26	05/2017	14:10.0		05/2017
711294201	S	3229	V13	MOCA	10/2018	1	1	1	1	1	1	1	1	1	1	1	3	2	9	0	2	0	1	1	0	0	1	1	1	1	1	1	26	10/2018	14:39.0		10/2018
752692901	S	3229	V14	MOCA	08/2019	1	1	1	1	1	1	1	1	1	1	1	3	1	8	0	2	1	1	1	0	1	0	1	1	1	1	1	26	08/2019	14:56.0		08/2019
353693201	S	3230	SC	MOCA	07/2012	0	1	1	1	1	1	1	1	0	1	1	3	2	15	1	2	0	0	1	1	1	1	1	1	1	1	1	26	07/2012	12:26.0		07/2012
405211601	S	3230	V04	MOCA	07/2013	1	1	1	1	1	1	1	1	1	1	1	3	2	15	1	1	1	1	0	0	0	1	1	1	1	1	1	26	07/2013	12:42.0		07/2013
452541801	S	3230	V06	MOCA	08/2014	1	1	1	1	1	1	1	1	1	1	1	3	2	16	1	2	0	1	0	0	1	1	1	1	1	1	1	27	08/2014	13:05.0		08/2014
529320601	S	3230	V08	MOCA	07/2015	0	1	1	1	1	1	1	1	1	1	1	3	1	16	1	1	1	1	1	0	1	1	1	1	1	1	1	26	07/2015	13:30.0		07/2015
588154001	S	3230	V10	MOCA	07/2016	1	0	1	1	1	1	1	1	0	1	1	3	2	17	1	2	0	1	1	0	1	1	1	1	1	1	1	26	09/2016	13:59.0		09/2016
641736501	S	3230	V12	MOCA	07/2017	1	1	1	1	1	1	1	1	1	1	1	3	2	17	1	2	1	1	1	0	1	1	1	1	1	1	1	29	07/2017	14:13.0		07/2017
726537301	S	3230	V13	MOCA	01/2019	1	1	1	1	1	1	1	1	1	1	1	3	2	19	1	2	1	1	1	0	0	1	1	1	1	1	1	28	01/2019	14:45.0		01/2019
758850401	S	3230	V14	MOCA	10/2019	1	1	1	1	1	1	1	1	1	1	1	3	2	17	1	2	1	1	1	1	1	1	1	1	1	1	1	30	10/2019	15:02.0		10/2019
353294101	S	3231	SC	MOCA	07/2012	1	1	1	1	1	1	1	1	1	1	1	3	2	15	1	2	0	1	1	1	0	1	1	1	1	1	1	28	07/2012	12:26.0		07/2012
406988601	S	3231	V04	MOCA	08/2013	0	1	1	1	1	1	1	1	1	1	1	3	2	10	0	2	1	1	1	0	0	1	1	1	1	1	1	26	08/2013	12:43.0		08/2013
453780901	S	3231	V06	MOCA	08/2014	1	0	1	1	1	1	1	1	1	1	1	3	2	16	1	2	1	1	1	1	1	1	1	1	1	1	1	29	08/2014	13:06.0		08/2014
533192901	S	3231	V08	MOCA	08/2015	1	1	1	1	1	1	1	1	1	1	1	3	2	14	1	2	1	1	0	1	1	1	1	1	1	1	1	29	08/2015	13:34.0		08/2015
581701501	S	3231	V10	MOCA	07/2016	1	1	1	1	1	1	1	1	1	1	1	3	2	20	1	2	1	1	1	1	0	1	1	1	1	1	1	29	08/2016	13:55.0		08/2016
644876001	S	3231	V12	MOCA	07/2017	1	1	1	1	1	1	1	1	1	1	1	3	2	13	1	2	1	1	1	1	1	1	1	1	1	1	1	30	07/2017	14:16.0		07/2017
704063001	S	3231	V13	MOCA	08/2018	0	1	1	1	1	1	1	1	1	1	1	3	2	15	1	2	1	0	1	0	0	1	1	1	1	1	1	26	08/2018	14:33.0		08/2018
744793501	S	3231	V14	MOCA	06/2019	1	1	1	1	1	1	1	1	1	1	1	3	2	19	1	2	1	0	1	1	1	1	1	1	1	1	1	29	06/2019	14:54.0		06/2019
365599501	S	3232	SC	MOCA	10/2012	1	1	1	1	1	1	1	1	1	1	1	3	2	18	1	2	1	0	1	1	1	1	1	1	1	1	1	29	10/2012	14:19.0		10/2012
365715001	S	3233	SC	MOCA	10/2012	1	1	1	1	1	1	1	1	1	0	1	1	2	16	1	2	1	1	1	0	0	1	1	1	1	1	1	25	10/2012	47:26.0		10/2012
419873001	S	3233	V04	MOCA	12/2013	1	1	1	1	1	1	1	1	1	1	1	3	1	18	1	2	1	1	1	0	1	1	1	1	1	1	1	28	12/2013	47:27.0		12/2013
491575901	S	3233	V06	MOCA	12/2014	1	1	1	1	1	1	1	1	1	1	1	1	2	10	0	2	1	1	1	1	1	1	1	1	1	1	1	27	01/2015	47:28.0		01/2015
603211801	S	3233	V10	MOCA	11/2016	1	1	1	1	1	1	1	1	1	0	1	1	1	9	0	2	1	1	1	0	0	1	1	1	1	1	1	23	11/2016	47:29.0		11/2016
661949001	S	3233	V12	MOCA	11/2017	1	1	1	1	1	1	1	1	1	0	1	2	2	12	1	2	1	1	1	0	0	1	1	1	1	1	1	26	11/2017	47:29.0		11/2017
382184001	S	3234	SC	MOCA	01/2013	0	0	1	1	1	1	1	1	1	0	1	2	2	13	1	1	0	1	1	0	0	1	1	1	1	1	1	23	01/2013	12:34.0		02/2013
437669601	S	3234	ST	MOCA	04/2014	1	0	1	0	1	1	1	1	1	0	1	2	2	8	0	1	0	1	1	0	0	1	1	1	1	1	1	22	05/2014	13:00.0		05/2014
515830801	S	3234	V06	MOCA	04/2015	1	1	1	0	1	1	1	1	1	0	1	3	2	11	1	1	0	0	1	1	1	1	1	1	1	1	1	26	04/2015	13:23.0		04/2015
559184701	S	3234	V08	MOCA	03/2016	1	0	1	0	1	1	1	1	1	0	1	3	2	12	1	2	1	1	1	1	0	0	1	1	1	1	1	26	03/2016	13:46.0		03/2016
622873701	S	3234	V10	MOCA	03/2017	1	0	1	1	1	1	1	1	0	0	1	3	1	9	0	1	0	1	0	0	0	1	1	1	1	1	1	21	03/2017	14:09.0		03/2017
680383301	S	3234	V12	MOCA	03/2018	1	0	1	0	0	1	1	1	1	0	1	3	1	6	0	2	0	1	1	1	0	1	1	1	1	1	1	23	03/2018	14:25.0		03/2018
737681301	S	3234	V13	MOCA	04/2019	1	0	1	0	0	1	1	1	1	1	1	2	1	7	0	2	1	1	1	0	1	1	1	1	1	1	1	24	04/2019	14:51.0		04/2019
382460401	S	3235	SC	MOCA	01/2013	0	1	1	1	1	1	1	1	1	1	1	3	2	11	1	1	1	1	1	1	1	1	1	1	1	1	1	29	01/2013	14:35.0		01/2013
382469801	S	3236	SC	MOCA	01/2013	0	0	1	1	1	1	1	1	1	1	1	3	1	16	1	1	1	1	1	1	1	0	1	1	1	1	1	25	01/2013	14:48.0		01/2013
383196801	S	3237	SC	MOCA	01/2013	1	1	1	1	1	1	1	1	1	1	1	3	2	16	1	2	1	1	1	0	1	1	1	1	1	1	1	29	01/2013	12:35.0		01/2013
441187901	S	3237	V04	MOCA	05/2014	1	1	1	1	0	1	1	1	1	1	1	3	2	18	1	2	1	1	1	1	0	1	1	1	1	1	1	28	06/2014	13:01.0		06/2014
520977201	S	3237	V06	MOCA	05/2015	1	1	1	1	1	1	1	1	1	1	1	3	2	17	1	2	1	1	1	1	1	1	1	1	1	1	1	30	05/2015	13:25.0		05/2015
564985601	S	3237	V08	MOCA	04/2016	1	1	1	1	1	1	1	1	1	1	1	3	2	17	1	2	1	1	1	1	0	1	1	1	1	1	1	29	04/2016	13:48.0		04/2016
636080001	S	3237	V10	MOCA	05/2017	1	1	1	1	1	1	1	1	1	1	1	3	2	16	1	2	1	1	1	1	1	1	1	1	1	1	1	30	06/2017	14:13.0		06/2017
682885201	S	3237	V12	MOCA	04/2018	1	1	1	1	1	1	1	1	1	1	1	3	2	13	1	2	1	1	1	1	1	1	1	1	1	1	1	30	04/2018	14:26.0		04/2018
735060301	S	3237	V13	MOCA	04/2019	1	1	1	1	1	1	1	1	1	1	1	3	2	17	1	2	1	1	1	1	1	1	1	1	1	1	1	30	04/2019	14:50.0		04/2019
267572601	S	3250	SC	MOCA	12/2010	1	1	1	0	1	1	1	1	1	0	1	3	1	11	1	2	1	1	1	1	1	1	1	1	1	1	1	27	01/2011	48:51.0		02/2011
267780701	S	3251	SC	MOCA	12/2010	1	1	1	1	1	1	1	1	1	1	1	3	2	17	1	2	1	1	1	1	1	1	1	1	1	1	1	30	01/2011	58:45.0		02/2011
331378501	S	3251	V04	MOCA	01/2012	1	1	1	1	1	1	1	1	1	1	1	3	2	18	1	2	1	1	1	1	1	1	1	1	1	1	1	30	01/2012	58:46.0		01/2012
391568501	S	3251	V06	MOCA	01/2013	1	0	1	1	1	1	1	1	1	1	1	1	1	22	1	2	1	1	1	1	1	1	1	1	1	1	1	26	03/2013	58:47.0		05/2013
433882401	S	3251	V08	MOCA	01/2014	1	1	1	1	1	1	1	1	1	1	1	3	1	15	1	2	0	1	1	1	1	1	1	1	1	1	1	28	04/2014	58:47.0		04/2014
502288301	S	3251	V10	MOCA	01/2015	1	0	1	1	1	1	1	1	1	1	1	2	2	20	1	2	1	1	1	1	0	1	1	1	1	1	1	27	02/2015	58:48.0		02/2015
547606801	S	3251	V12	MOCA	12/2015	1	1	1	1	1	1	1	1	1	1	1	3	2	17	1	2	1	1	1	0	1	1	1	1	1	1	1	29	12/2015	58:48.0		12/2015
263610601	S	3252	SC	MOCA	12/2010	1	1	1	1	1	1	1	1	1	1	1	3	2	13	1	2	0	1	1	1	1	1	1	1	1	1	1	29	12/2010	59:23.0		02/2011
328691801	S	3252	V04	MOCA	12/2011	1	1	1	1	1	1	1	1	1	1	1	3	2	19	1	1	1	1	1	1	1	1	1	1	1	1	1	29	01/2012	59:24.0		01/2012
392194101	S	3252	V06	MOCA	02/2013	1	1	1	1	1	1	1	1	1	1	1	3	2	18	1	2	1	1	1	1	1	1	1	1	1	1	1	30	04/2013	59:25.0		05/2013
449245301	S	3252	V08	MOCA	06/2014	1	1	1	1	1	1	1	1	1	1	1	3	2	16	1	2	1	1	1	1	1	1	1	1	1	1	1	30	07/2014	59:25.0		07/2014
502850901	S	3252	V10	MOCA	02/2015	1	1	1	1	1	1	1	1	1	1	1	2	2	23	1	2	1	1	1	0	1	1	1	1	1	1	1	28	02/2015	59:26.0		02/2015
551735101	S	3252	V12	MOCA	01/2016	1	1	1	1	1	1	1	1	1	1	1	2	2	23	1	2	1	1	1	1	1	1	1	1	1	1	1	29	01/2016	59:26.0		01/2016
263508701	S	3253	SC	MOCA	12/2010	1	1	1	1	1	1	0	1	1	0	1	3	2	13	1	2	0	1	1	1	1	1	1	1	1	1	1	27	12/2010	08:10.0		02/2011
336008601	S	3253	V04	MOCA	02/2012	1	1	1	1	1	1	1	1	1	1	0	3	2	16	1	2	0	1	1	1	1	1	1	1	1	1	1	28	02/2012	08:11.0		02/2012
271583301	S	3254	SC	MOCA	01/2011	1	1	1	1	1	1	1	1	1	1	1	3	1	16	1	2	1	1	1	0	1	1	1	1	1	1	1	28	01/2011	54:12.0		01/2011
440150801	S	3254	V08	MOCA	05/2014	1	1	1	1	1	1	1	1	1	1	1	3	1	21	1	1	1	1	1	1	1	1	1	1	1	1	1	28	05/2014	54:13.0		05/2014
470519101	S	3254	ST	MOCA	01/2012	1	1	1	1	1	1	1	1	1	1	1	3	1	11	1	2	1	1	1	1	1	1	1	1	1	1	1	29	10/2014	54:12.0		02/2012
504827901	S	3254	V10	MOCA	02/2015	1	1	1	1	1	1	1	1	1	1	1	3	2	16	1	2	1	0	1	1	1	1	1	1	1	1	1	29	02/2015	54:14.0		02/2015
280345001	S	3255	SC	MOCA	02/2011	1	1	1	1	1	1	1	1	1	1	1	3	2	12	1	1	1	1	1	1	1	1	1	1	1	1	1	29	03/2011	49:04.0		03/2011
278950201	S	3256	SC	MOCA	02/2011	0	0	1	1	1	1	1	1	1	1	0	3	1	10	0	2	0	1	1	0	1	1	1	1	1	1	1	24	03/2011	46:50.0		03/2011
338716801	S	3256	V04	MOCA	03/2012	0	0	1	1	1	1	1	1	1	1	1	3	1	8	0	2	0	0	1	0	1	1	1	1	1	1	1	24	03/2012	46:50.0		03/2012
277922201	S	3257	SC	MOCA	02/2011	1	1	1	1	1	1	1	1	1	1	1	3	2	21	1	2	1	1	1	1	1	1	1	1	1	1	1	30	02/2011	26:54.0		03/2011
339245601	S	3257	V04	MOCA	03/2012	1	1	1	1	1	1	1	1	1	1	1	3	2	20	1	2	1	1	1	0	1	1	1	1	1	1	1	29	03/2012	26:55.0		03/2012
288471401	S	3258	SC	MOCA	04/2011	1	1	1	1	1	1	1	1	1	1	1	3	2	21	1	2	1	1	1	1	1	1	1	1	1	1	1	30	04/2011	15:34.0		04/2011
288714301	S	3259	SC	MOCA	04/2011	1	1	1	1	1	1	0	1	0	1	1	3	2	10	0	2	1	1	0	0	1	1	1	1	1	1	1	25	04/2011	15:45.0		04/2011
290788301	S	3260	SC	MOCA	05/2011	0	1	1	1	1	1	1	1	1	1	1	3	2	15	1	2	1	0	0	1	1	1	1	1	1	1	1	27	05/2011	59:38.0		05/2011
359319701	S	3260	V04	MOCA	08/2012	1	0	1	1	1	1	1	1	1	1	1	3	2	20	1	2	0	0	1	1	1	1	1	1	1	1	1	27	08/2012	59:39.0		08/2012
400522301	S	3260	V06	MOCA	06/2013	1	1	1	1	1	1	1	1	1	0	1	3	2	12	1	2	0	0	0	1	1	1	1	1	1	1	1	26	06/2013	59:39.0		06/2013
440539101	S	3260	V08	MOCA	05/2014	1	1	1	1	1	1	1	1	1	1	1	2	2	2	1	2	0	1	0	0	1	1	1	1	1	1	1	26	05/2014	59:39.0		05/2014
526909901	S	3260	V10	MOCA	06/2015	1	1	1	1	1	1	1	1	1	1	1	3	2	7	0	2	1	0	0	0	0	1	1	1	1	1	1	25	07/2015	59:40.0		07/2015
576342901	S	3260	V12	MOCA	05/2016	1	1	1	1	1	1	1	1	1	1	1	3	2	11	1	2	0	0	0	0	0	1	1	1	1	1	1	25	06/2016	59:40.0		06/2016
291378101	S	3261	SC	MOCA	05/2011	0	1	1	1	1	1	1	1	0	1	1	3	2	10	0	1	0	1	1	1	1	1	1	1	1	1	1	25	05/2011	34:57.0		05/2011
294382901	S	3262	SC	MOCA	05/2011	1	1	1	1	1	1	1	1	1	1	1	3	2	16	1	2	1	1	1	1	1	1	1	1	1	1	1	30	06/2011	20:35.0		06/2011
358089401	S	3262	V04	MOCA	07/2012	1	1	1	1	0	1	1	1	1	1	1	3	2	17	1	2	1	1	0	0	1	1	1	1	1	1	1	27	08/2012	20:36.0		08/2012
293485201	S	3263	SC	MOCA	05/2011	0	1	1	1	1	1	1	1	1	1	1	3	2	13	1	2	1	1	1	0	1	1	1	1	1	1	1	28	05/2011	16:12.0		05/2011
294774701	S	3264	SC	MOCA	05/2011	1	1	1	1	1	1	1	1	1	1	1	3	2	9	0	2	1	1	1	1	1	1	1	1	1	1	1	29	06/2011	59:48.0		06/2011
367118101	S	3264	V04	MOCA	10/2012	1	1	1	1	1	1	1	1	1	1	1	3	2	11	1	2	0	1	1	1	1	1	1	1	1	1	1	29	10/2012	59:49.0		10/2012
406132701	S	3264	V06	MOCA	07/2013	1	1	1	1	1	1	1	1	1	1	1	3	2	7	0	2	1	1	1	1	1	1	1	1	1	1	1	29	07/2013	59:49.0		07/2013
446526101	S	3264	V08	MOCA	06/2014	1	1	1	1	1	1	1	1	1	1	1	3	2	13	1	2	1	1	1	1	1	1	1	1	1	1	1	30	06/2014	59:50.0		06/2014
527892501	S	3264	V10	MOCA	07/2015	1	1	1	1	1	1	1	1	1	1	1	3	2	14	1	2	1	1	1	1	1	1	1	1	1	1	1	30	07/2015	59:50.0		07/2015
576263201	S	3264	V12	MOCA	06/2016	1	1	1	1	1	1	1	1	1	1	1	3	2	13	1	2	1	1	1	1	1	1	1	1	1	1	1	30	06/2016	59:50.0		06/2016
308247101	S	3265	SC	MOCA	06/2011	1	1	1	1	1	1	0	1	1	1	1	2	2	11	1	1	1	1	1	0	0	1	1	1	1	0	1	24	08/2011	16:30.0		08/2011
308089401	S	3266	SC	MOCA	06/2011	1	1	1	1	1	1	0	1	1	0	1	3	2	22	1	2	0	0	1	1	1	1	1	1	1	1	1	26	08/2011	37:53.0		08/2011
302295001	S	3267	SC	MOCA	06/2011	0	0	1	1	1	1	1	1	1	0	1	2	1	8	0	2	0	0	1	1	1	1	1	1	1	1	1	23	06/2011	53:31.0		06/2011
351656001	S	3267	V04	MOCA	06/2012	1	1	1	1	1	1	1	1	1	1	1	2	1	14	1	2	0	1	0	1	0	1	1	1	1	1	1	26	06/2012	53:32.0		06/2012
304293801	S	3268	SC	MOCA	06/2011	1	1	1	1	1	1	1	1	1	1	1	3	1	17	1	2	1	1	1	1	1	1	1	1	1	1	1	29	07/2011	32:11.0		07/2011
357927601	S	3268	V04	MOCA	07/2012	0	0	1	1	1	1	1	1	1	1	1	1	2	20	1	1	0	1	1	0	1	1	1	1	1	1	1	23	08/2012	32:12.0		08/2012
446538901	S	3268	V08	MOCA	06/2014	1	1	1	1	1	1	1	1	1	1	1	1	2	14	1	2	0	0	1	0	1	1	1	1	1	1	1	25	06/2014	32:13.0		06/2014
531249001	S	3268	V10	MOCA	08/2015	1	1	1	1	1	1	1	1	1	1	1	2	2	19	1	2	0	0	0	0	0	1	1	1	1	1	1	24	08/2015	32:13.0		08/2015
584098601	S	3268	V12	MOCA	07/2016	1	1	1	1	1	1	1	1	1	1	1	3	2	22	1	2	0	1	1	1	1	1	1	1	1	1	1	29	08/2016	32:14.0		08/2016
648332901	S	3268	V13	MOCA	08/2017	1	1	1	1	1	1	1	1	1	1	1	3	2	16	1	2	0	0	0	0	0	1	1	1	1	1	1	25	08/2017	32:14.0		08/2017
307891701	S	3269	SC	MOCA	07/2011	1	1	1	1	1	1	1	1	1	1	1	3	1	17	1	1	1	1	1	1	1	1	1	1	1	1	1	28	08/2011	00:08.0		08/2011
366466701	S	3269	V04	MOCA	10/2012	1	1	1	1	1	1	1	1	1	1	1	3	2	15	1	2	1	1	1	1	1	1	1	1	1	1	1	30	10/2012	00:09.0		10/2012
416551301	S	3269	ST	MOCA	10/2013	1	1	1	1	1	1	1	1	1	1	1	3	2	14	1	2	1	1	1	1	1	1	1	1	1	1	1	30	11/2013	00:08.0		11/2013
502328901	S	3269	V08	MOCA	08/2014	1	1	1	1	1	1	1	1	1	1	1	3	2	18	1	2	1	1	1	1	1	1	1	1	1	1	1	30	02/2015	00:10.0		02/2015
534769701	S	3269	V10	MOCA	09/2015	1	1	1	1	1	1	1	1	1	1	1	3	2	17	1	2	1	1	1	1	1	1	1	1	1	1	1	30	09/2015	00:10.0		09/2015
593250101	S	3269	V12	MOCA	09/2016	1	1	1	1	1	1	1	1	1	1	1	2	2	17	1	2	1	1	1	1	1	1	1	1	1	1	1	29	10/2016	00:11.0		10/2016
707317401	S	3269	V13	MOCA	09/2017	1	1	1	1	1	1	1	1	1	1	1	3	2	16	1	2	1	1	1	1	1	1	1	1	1	1	1	30	09/2018	00:11.0		09/2018
308275401	S	3270	SC	MOCA	08/2011	1	0	1	1	1	1	1	1	1	1	1	3	2	13	1	1	1	0	1	1	1	1	1	1	1	1	1	27	08/2011	32:26.0		08/2011
364214401	S	3270	V04	MOCA	09/2012	1	0	1	0	1	1	1	1	1	1	1	3	2	17	1	2	0	1	1	1	1	1	1	1	1	1	1	27	09/2012	32:26.0		09/2012
415692601	S	3270	V06	MOCA	10/2013	1	0	1	1	0	1	1	1	1	0	1	3	2	11	1	2	1	1	1	0	0	1	1	1	1	1	1	25	10/2013	32:27.0		10/2013
497887901	S	3270	V08	MOCA	08/2014	1	0	1	1	1	1	1	1	1	1	1	3	2	11	1	2	1	1	1	1	1	1	1	1	1	1	1	29	01/2015	32:27.0		01/2015
535661401	S	3270	V10	MOCA	09/2015	1	0	1	1	1	1	1	1	1	0	1	3	2	14	1	2	1	0	0	1	1	1	1	1	1	1	1	26	09/2015	32:27.0		09/2015
584060001	S	3270	V12	MOCA	08/2016	1	0	1	1	0	1	0	1	1	1	1	3	2	7	0	2	0	1	0	1	1	1	1	1	1	1	1	24	08/2016	32:28.0		08/2016
312759601	S	3271	SC	MOCA	09/2011	1	1	1	1	1	1	1	1	1	1	1	3	1	7	0	2	1	1	1	0	1	1	1	1	1	1	1	27	09/2011	47:03.0		09/2011
368811901	S	3271	V04	MOCA	10/2012	1	1	1	1	1	1	1	1	1	1	1	3	2	17	1	2	1	1	0	0	1	1	1	1	1	1	1	28	10/2012	47:04.0		10/2012
309700401	S	3272	SC	MOCA	08/2011	1	1	1	1	1	1	1	1	1	1	1	3	2	18	1	1	1	1	1	1	1	1	1	1	1	1	1	29	08/2011	07:56.0		08/2011
361574201	S	3272	V04	MOCA	09/2012	1	1	1	1	1	1	1	1	1	1	1	3	2	20	1	2	0	1	1	1	1	1	1	1	1	1	1	29	09/2012	07:57.0		09/2012
415626801	S	3272	V06	MOCA	10/2013	1	1	1	1	1	1	1	1	1	1	1	3	2	17	1	2	1	1	1	1	1	1	1	1	1	1	1	30	10/2013	07:58.0		12/2013
316363001	S	3273	SC	MOCA	08/2011	0	1	1	1	1	1	0	1	1	1	1	3	2	16	1	0	1	0	1	0	1	1	1	1	1	1	1	24	10/2011	44:47.0		10/2011
316570601	S	3274	SC	MOCA	08/2011	1	1	1	1	1	1	1	1	1	1	1	3	2	8	0	2	1	1	0	0	1	1	1	1	1	1	1	27	10/2011	58:36.0		10/2011
375144701	S	3274	V04	MOCA	11/2012	1	0	1	0	0	1	1	1	1	1	1	3	2	14	1	2	0	0	0	0	0	1	1	1	1	1	1	22	11/2012	58:36.0		11/2012
500355501	S	3274	V08	MOCA	02/2015	0	0	1	1	0	1	0	1	1	0	1	3	2	6	0	2	0	0	0	0	0	1	1	1	1	1	1	19	02/2015	58:37.0		02/2015
615985301	S	3274	V12	MOCA	02/2017	1	1	1	1	0	1	0	0	1	0	1	3	0	12	1	2	1	1	1	0	1	1	1	1	1	1	1	23	02/2017	58:37.0		02/2017
314965301	S	3275	SC	MOCA	09/2011	0	1	1	1	1	1	1	1	1	1	1	3	2	15	1	2	1	1	1	0	0	1	1	1	1	1	1	27	09/2011	56:40.0		09/2011
370549401	S	3275	V04	MOCA	11/2012	1	1	1	1	1	1	1	1	1	0	1	3	2	18	1	2	1	1	1	0	1	1	1	1	1	1	1	28	11/2012	56:41.0		11/2012
470741901	S	3275	V06	MOCA	08/2014	1	0	1	1	1	1	1	1	1	1	1	3	2	17	1	0	1	1	1	1	1	1	1	1	1	1	1	27	10/2014	56:41.0		02/2015
546520001	S	3275	V10	MOCA	12/2015	1	1	1	1	1	1	1	1	1	1	1	3	1	14	1	2	0	1	0	0	1	1	1	1	1	1	1	26	12/2015	56:42.0		12/2015
596411801	S	3275	V12	MOCA	10/2016	1	1	1	1	1	1	1	1	1	1	1	2	1	19	1	2	0	0	0	0	0	1	1	1	1	1	1	23	10/2016	56:43.0		10/2016
668954601	S	3275	V13	MOCA	10/2017	1	1	1	1	1	1	1	1	1	1	1	3	1	13	1	2	1	1	1	0	0	0	1	1	0	1	1	25	12/2017	56:43.0		12/2017
725346501	S	3275	V14	MOCA	11/2018	0	1	1	1	1	1	1	1	1	1	1	3	1	18	1	2	1	1	0	0	0	1	1	1	1	1	1	25	01/2019	56:44.0		01/2019
769681201	S	3275	V15	MOCA	11/2019	1	1	1	1	1	1	1	1	1	1	1	2	2	15	1	1	1	1	1	1	1	1	1	1	1	1	1	28	03/2020	56:44.0		03/2020
315100101	S	3276	SC	MOCA	09/2011	1	1	1	1	1	1	1	1	1	1	1	3	0	12	1	2	1	1	1	1	1	1	1	1	1	1	1	28	10/2011	32:38.0		10/2011
380004001	S	3276	V04	MOCA	12/2012	1	1	1	1	1	1	1	1	1	1	1	3	2	12	1	2	1	1	1	0	1	1	1	1	1	1	1	29	01/2013	32:39.0		01/2013
449185201	S	3276	V06	MOCA	07/2014	1	1	1	1	1	1	1	1	1	1	1	3	0	9	0	2	1	1	0	1	1	1	1	1	1	1	1	26	07/2014	32:39.0		07/2014
540998501	S	3276	V10	MOCA	10/2015	1	1	1	1	1	1	1	1	1	0	1	3	2	17	1	2	0	1	0	0	1	1	1	1	1	1	1	26	10/2015	32:40.0		10/2015
602215101	S	3276	V12	MOCA	11/2016	1	1	1	1	1	1	1	1	1	1	1	3	2	12	1	2	1	0	1	1	1	1	1	1	1	1	1	29	11/2016	32:40.0		11/2016
315580901	S	3277	SC	MOCA	10/2011	1	1	1	1	1	1	1	1	1	1	1	3	2	17	1	2	1	1	1	1	1	1	1	1	1	1	1	30	10/2011	00:37.0		10/2011
371878001	S	3277	V04	MOCA	11/2012	1	1	1	1	1	1	1	1	1	1	1	3	2	20	1	2	1	1	1	1	1	1	1	1	1	1	1	30	11/2012	00:38.0		11/2012
436409601	S	3277	V06	MOCA	04/2014	1	1	1	1	1	1	1	1	1	1	1	3	2	20	1	2	1	1	1	1	1	1	1	1	1	1	1	30	04/2014	00:38.0		07/2014
489341901	S	3277	V08	MOCA	10/2014	1	1	1	1	1	1	1	1	1	1	1	3	2	15	1	2	1	1	1	1	1	1	1	1	1	1	1	30	12/2014	00:38.0		12/2014
539634401	S	3277	V10	MOCA	10/2015	1	1	1	1	1	1	1	1	1	1	1	3	2	18	1	2	1	1	1	1	1	1	1	1	1	1	1	30	10/2015	00:39.0		10/2015
594894401	S	3277	V12	MOCA	10/2016	1	1	1	1	1	1	1	1	1	1	1	3	2	19	1	2	1	1	1	1	1	1	1	1	1	1	1	30	10/2016	00:39.0		10/2016
322828301	S	3278	SC	MOCA	11/2011	0	0	1	1	0	1	1	1	0	1	1	2	2	5	0	1	0	1	1	0	1	1	1	1	1	1	1	21	12/2011	01:15.0		12/2011
377432201	S	3278	V04	MOCA	12/2012	0	1	1	1	0	1	1	1	1	1	1	2	2	8	0	2	0	0	0	0	0	1	1	1	1	1	1	21	12/2012	01:16.0		12/2012
489208501	S	3278	V06	MOCA	04/2014	1	1	1	0	0	1	1	1	1	0	1	1	1	9	0	2	0	0	0	0	0	1	1	1	1	1	1	18	12/2014	01:16.0		12/2014
502366201	S	3278	V08	MOCA	12/2014	1	1	1	1	1	0	0	0	1	0	1	1	1	8	0	2	0	0	0	0	1	1	1	1	1	1	1	18	02/2015	01:16.0		03/2015
544560301	S	3278	V10	MOCA	11/2015	1	1	1	1	0	1	1	1	1	1	1	2	1	9	0	2	0	0	1	0	0	0	1	1	1	1	1	21	11/2015	01:17.0		11/2015
610467001	S	3278	V12	MOCA	12/2016	1	1	1	1	1	1	1	1	1	1	1	3	0	12	1	2	0	0	0	0	0	1	1	1	1	1	1	23	01/2017	01:18.0		01/2017
668927401	S	3278	V13	MOCA	12/2017	1	1	1	1	1	1	1	1	1	0	1	3	1	11	1	2	0	0	0	0	0	1	1	1	1	1	1	23	12/2017	01:18.0		12/2017
725330801	S	3278	V14	MOCA	01/2011	0	1	1	1	1	1	1	1	1	0	1	3	0	9	0	2	1	0	0	0	0	1	1	1	1	1	1	21	01/2019	01:18.0		01/2019
331059301	S	3279	SC	MOCA	12/2011	1	1	1	1	1	1	1	1	1	1	1	1	2	14	1	0	1	0	1	1	1	1	1	1	1	1	1	25	01/2012	53:52.0		01/2012
375778501	S	3279	ST	MOCA	11/2012	1	0	1	1	1	1	1	1	1	1	1	3	2	14	1	2	1	1	1	0	1	1	1	1	1	0	1	27	12/2012	53:53.0		12/2012
449311101	S	3279	V06	MOCA	07/2014	0	0	1	0	0	1	1	1	1	1	1	2	1	5	0	2	1	1	0	1	1	1	1	1	1	1	1	22	07/2014	53:54.0		07/2014
500327901	S	3279	V08	MOCA	02/2015	1	0	1	1	0	1	1	1	0	1	1	3	1	13	1	2	1	1	0	1	1	1	1	1	1	1	1	25	02/2015	53:54.0		02/2015
556867001	S	3279	V10	MOCA	02/2016	1	0	1	0	0	1	1	1	1	1	0	1	1	3	0	2	0	1	1	1	1	0	1	1	1	1	1	20	02/2016	53:55.0		02/2016
622942401	S	3279	V12	MOCA	03/2017	1	1	1	1	1	1	1	1	1	1	1	2	1	7	0	2	1	0	0	0	1	1	1	1	0	1	1	23	03/2017	53:56.0		03/2017
330907401	S	3280	SC	MOCA	01/2012	1	1	1	1	1	1	1	1	1	1	1	2	2	12	1	2	0	1	1	0	1	1	1	1	1	1	1	27	01/2012	01:29.0		01/2012
443747901	S	3280	V06	MOCA	05/2014	1	1	1	1	1	1	1	1	1	1	1	3	2	12	1	2	0	0	0	0	1	1	1	1	1	1	1	26	06/2014	01:30.0		06/2014
509060901	S	3280	V08	MOCA	03/2015	1	1	1	1	1	1	1	1	1	1	1	3	2	16	1	2	0	0	0	0	0	1	1	1	1	1	1	25	03/2015	01:30.0		03/2015
557704001	S	3280	V10	MOCA	03/2016	1	1	1	1	1	1	1	1	1	1	1	3	2	14	1	2	0	1	1	0	1	1	1	1	1	1	1	28	03/2016	01:31.0		03/2016
616293501	S	3280	V12	MOCA	01/2017	0	1	1	1	1	1	1	1	1	1	1	3	2	13	1	2	0	1	0	0	1	0	1	1	1	1	1	25	02/2017	01:32.0		02/2017
681824301	S	3280	V13	MOCA	02/2018	1	1	1	1	1	1	1	1	1	1	1	3	1	13	1	2	1	1	0	0	0	1	1	1	1	1	1	26	04/2018	01:32.0		04/2018
340868501	S	3281	SC	MOCA	02/2012	0	1	1	1	1	1	0	1	1	1	1	2	1	10	0	1	1	1	1	0	0	1	1	1	1	1	1	22	04/2012	32:52.0		04/2012
446527701	S	3281	V06	MOCA	06/2014	1	1	1	1	1	1	1	1	1	0	1	0	2	4	0	2	1	0	0	1	0	1	1	1	1	1	1	22	06/2014	32:53.0		06/2014
514803901	S	3281	V08	MOCA	03/2015	1	0	1	1	0	1	1	1	1	1	1	1	2	4	0	2	0	0	0	0	0	1	1	1	1	1	1	20	04/2015	32:54.0		04/2015
564387201	S	3281	V10	MOCA	03/2016	0	1	1	1	1	1	1	1	1	0	0	2	2	3	0	2	0	0	1	0	0	0	1	1	1	1	1	19	04/2016	32:54.0		04/2016
628378901	S	3281	V12	MOCA	04/2017	1	0	1	1	1	1	1	1	1	1	1	2	2	5	0	2	0	0	0	0	0	1	0	1	1	1	1	21	04/2017	32:55.0		08/2017
703972701	S	3281	V13	MOCA	05/2018	1	0	1	0	1	1	1	1	1	1	1	1	2	5	0	2	1	0	0	0	0	1	1	1	1	1	1	21	08/2018	32:56.0		08/2018
347513001	S	3282	SC	MOCA	05/2012	0	0	1	1	1	1	1	1	1	1	1	2	2	9	0	2	0	1	1	1	1	1	1	1	1	1	1	25	05/2012	01:52.0		05/2012
415673401	S	3282	V04	MOCA	09/2013	1	1	1	1	1	1	0	1	1	1	1	1	2	8	1	2	1	1	1	1	1	1	1	1	1	1	1	27	10/2013	01:53.0		10/2013
489255601	S	3282	V06	MOCA	10/2014	1	1	1	1	1	1	1	1	1	1	1	2	1	9	0	2	1	1	1	1	1	1	1	1	1	1	1	27	12/2014	01:54.0		12/2014
533801701	S	3282	V08	MOCA	08/2015	1	1	1	1	1	1	1	1	1	1	1	3	2	7	0	2	1	1	1	0	1	1	1	1	1	1	1	28	09/2015	01:54.0		09/2015
588488501	S	3282	V10	MOCA	08/2016	1	1	1	1	1	1	1	1	1	1	1	3	2	7	0	2	1	1	1	1	1	1	1	1	1	1	1	29	09/2016	01:55.0		09/2016
681867801	S	3282	V12	MOCA	09/2017	1	1	1	1	1	1	1	1	1	1	1	3	2	10	0	2	0	1	1	1	1	1	1	1	1	1	1	28	04/2018	01:56.0		04/2018
706913901	S	3282	V13	MOCA	09/2018	1	1	1	1	1	1	1	1	1	1	1	3	2	6	0	2	1	1	1	1	1	1	1	1	1	1	1	29	09/2018	01:56.0		09/2018
348820001	S	3283	SC	MOCA	05/2012	1	1	1	1	1	1	1	1	1	1	1	1	2	24	1	2	0	0	0	1	1	1	1	1	1	1	1	25	06/2012	49:18.0		06/2012
363096401	S	3284	SC	MOCA	09/2012	1	0	1	1	1	1	1	1	1	1	1	3	2	11	1	2	0	1	0	0	1	1	1	1	1	1	1	26	09/2012	51:06.0		09/2012
446502001	S	3284	V04	MOCA	06/2014	1	0	1	1	1	1	1	1	1	0	1	3	0	10	0	2	0	0	1	1	1	1	1	1	1	1	1	23	06/2014	51:07.0		05/2014
540757901	S	3284	V08	MOCA	10/2015	1	1	1	1	1	1	1	1	1	1	1	2	1	12	1	2	0	1	0	0	1	1	1	1	1	1	1	25	10/2015	51:07.0		10/2015
600255601	S	3284	V10	MOCA	11/2016	1	1	1	1	1	1	0	1	1	1	1	2	1	7	0	2	0	1	0	1	0	0	1	1	1	1	1	22	11/2016	51:08.0		11/2016
706883701	S	3284	V12	MOCA	09/2017	1	1	1	1	1	1	0	1	1	1	1	2	2	8	0	2	1	1	0	1	1	1	1	1	1	1	1	26	09/2018	51:08.0		09/2018
366367101	S	3285	SC	MOCA	09/2012	1	1	1	1	1	1	1	1	1	1	1	3	2	14	1	2	0	0	0	0	0	1	1	1	1	1	1	26	10/2012	02:04.0		10/2012
419475401	S	3285	ST	MOCA	11/2013	1	1	1	1	1	1	1	1	1	1	1	3	1	9	0	2	1	0	0	0	0	1	1	1	1	1	1	25	12/2013	02:04.0		12/2013
489693001	S	3285	V06	MOCA	11/2014	1	1	1	1	1	1	1	1	1	1	1	3	2	13	1	2	0	0	0	0	0	1	1	1	1	1	1	25	12/2014	02:06.0		12/2014
543390701	S	3285	V08	MOCA	11/2015	1	1	1	1	1	1	0	1	1	1	1	3	2	16	1	2	0	1	0	0	0	1	1	1	1	1	1	25	11/2015	02:06.0		11/2015
608748701	S	3285	V10	MOCA	12/2016	1	1	1	1	1	1	0	1	1	1	1	3	2	7	0	2	0	1	0	0	0	1	1	1	1	1	1	24	12/2016	02:07.0		12/2016
681847201	S	3285	V12	MOCA	02/2018	1	1	1	1	1	1	0	1	1	1	1	3	2	9	0	2	0	0	0	1	0	0	1	1	1	1	1	23	04/2018	02:07.0		04/2018
769670501	S	3285	V14	MOCA	12/2019	1	1	1	1	1	1	1	1	1	1	1	3	2	11	1	2	0	1	0	0	1	1	1	1	1	1	1	28	03/2020	02:08.0		03/2020
366432501	S	3286	SC	MOCA	09/2012	0	0	1	0	0	1	1	1	1	1	1	3	2	7	1	1	0	1	1	1	1	1	1	1	1	1	1	25	10/2012	49:29.0		10/2012
395424801	S	3288	SC	MOCA	02/2013	1	1	1	1	1	1	1	1	1	1	1	3	2	14	1	2	1	1	1	1	0	1	1	1	1	1	1	29	04/2013	52:59.0		05/2013
395541201	S	3289	SC	MOCA	03/2013	1	0	1	1	1	1	1	1	1	1	1	1	0	7	0	2	1	1	1	1	1	1	1	1	1	1	1	24	04/2013	17:17.0		05/2013
395616901	S	3290	SC	MOCA	04/2013	1	1	1	1	1	1	1	1	1	1	1	2	2	7	0	1	0	0	0	0	0	1	1	1	1	1	1	22	04/2013	08:32.0		05/2013
263769101	S	3300	SC	MOCA	12/2010	1	1	1	1	1	1	1	1	1	1	1	3	2	19	1	2	1	1	1	0	1	1	1	1	1	1	1	29	12/2010	36:42.0		01/2011
333210801	S	3300	V04	MOCA	01/2012	1	1	1	1	1	1	1	1	1	1	1	3	2	16	1	2	0	1	1	0	1	1	1	1	1	1	1	28	02/2012	36:43.0		02/2012
381913301	S	3300	V06	MOCA	01/2013	1	1	1	1	1	1	1	1	1	1	1	1	2	23	1	2	1	1	1	1	1	1	1	1	1	1	1	30	01/2013	36:43.0		01/2013
426569901	S	3300	V08	MOCA	01/2014	1	1	1	1	1	1	1	1	1	1	1	3	2	21	1	2	1	1	1	1	1	1	1	1	1	1	1	30	02/2014	36:43.0		02/2014
498379401	S	3300	V10	MOCA	01/2015	1	1	1	1	1	1	1	1	1	1	1	3	2	21	1	2	1	1	1	1	1	1	1	1	1	1	1	30	01/2015	36:44.0		01/2015
551922901	S	3300	V12	MOCA	01/2016	1	1	1	1	1	1	1	1	1	1	1	3	2	20	1	2	1	1	1	1	1	1	1	1	1	1	1	30	01/2016	36:44.0		01/2016
671738901	S	3300	V14	MOCA	01/2018	1	1	1	1	1	1	1	1	1	1	1	3	2	23	1	2	1	1	1	1	1	1	1	1	1	1	1	30	01/2018	36:45.0		01/2018
728886001	S	3300	V15	MOCA	02/2019	1	1	1	1	1	1	1	1	1	1	1	3	2	20	1	2	1	1	1	1	1	1	1	1	1	1	1	30	02/2019	36:45.0		02/2019
766116801	S	3300	V16	MOCA	01/2020	1	1	1	1	1	1	1	1	1	1	1	3	2	21	1	2	1	1	1	1	1	1	1	1	1	1	1	30	01/2020	36:46.0		01/2020
267683301	S	3301	SC	MOCA	01/2011	1	1	1	1	1	1	1	1	1	1	1	3	2	13	1	2	1	1	1	0	1	1	1	1	1	1	1	29	01/2011	10:58.0		01/2011
339197801	S	3301	V04	MOCA	02/2012	1	1	1	1	1	1	1	1	1	1	1	3	2	18	1	2	1	1	1	0	1	1	1	1	1	1	1	29	03/2012	12:13.0		03/2012
398183101	S	3301	V06	MOCA	04/2013	1	1	1	1	1	1	1	1	1	1	1	3	2	18	1	2	1	1	1	1	0	1	1	1	1	1	1	29	05/2013	12:48.0		05/2013
430541301	S	3301	V08	MOCA	02/2014	1	1	1	1	1	1	1	1	1	1	1	3	2	19	1	2	1	1	1	1	1	1	1	1	1	1	1	30	03/2014	13:25.0		03/2014
512017901	S	3301	V10	MOCA	03/2015	1	1	1	1	1	1	1	1	1	1	1	3	2	18	1	2	1	1	1	1	1	1	1	1	1	1	1	30	03/2015	13:53.0		03/2015
555834101	S	3301	V12	MOCA	02/2016	1	1	1	1	1	1	1	1	1	1	1	3	2	18	1	2	1	1	1	1	1	0	1	1	1	1	1	29	02/2016	14:24.0		02/2016
684014201	S	3301	V14	MOCA	04/2018	1	1	1	1	1	1	1	1	1	1	1	3	2	14	1	2	1	1	1	1	1	1	1	1	1	1	1	30	04/2018	14:44.0		04/2018
767684001	S	3301	V16	MOCA	02/2020	1	1	1	1	1	1	1	1	1	1	1	3	2	16	1	2	1	1	1	1	1	1	1	1	1	1	1	30	02/2020	15:05.0		02/2020
293580501	S	3302	SC	MOCA	04/2011	1	1	1	0	1	1	1	1	1	1	1	3	2	5	0	2	0	0	0	0	0	1	1	1	1	1	1	23	05/2011	23:06.0		05/2011
293592901	S	3303	SC	MOCA	05/2011	1	1	1	0	0	1	1	1	1	1	1	3	2	7	0	0	1	1	0	0	1	1	1	1	1	1	1	23	05/2011	51:53.0		06/2011
296743301	S	3304	SC	MOCA	06/2011	1	1	1	1	1	1	1	1	1	1	1	3	2	15	1	2	1	1	1	1	1	1	1	1	1	1	1	30	06/2011	22:25.0		06/2011
390804301	S	3304	V04	MOCA	03/2013	1	1	1	1	1	1	1	1	1	1	1	3	2	14	1	2	1	1	1	1	1	1	1	1	1	1	1	30	03/2013	23:27.0		03/2013
450853701	S	3304	V06	MOCA	05/2014	1	1	1	1	1	1	1	1	1	1	1	3	2	20	1	2	0	0	1	1	1	1	1	1	1	1	1	28	08/2014	24:02.0		08/2014
305963201	S	3305	SC	MOCA	07/2011	1	1	1	1	1	1	1	1	1	1	1	3	2	8	0	2	0	0	1	1	1	1	1	1	1	1	1	27	07/2011	26:32.0		07/2011
362661301	S	3305	V04	MOCA	09/2012	1	1	1	1	1	1	1	1	1	1	1	3	2	12	1	2	0	1	0	1	0	1	1	1	1	1	1	27	09/2012	27:35.0		09/2012
449558201	S	3305	V08	MOCA	07/2014	1	1	1	1	1	1	1	1	1	1	1	3	2	7	0	2	1	1	1	0	0	1	1	1	1	1	1	27	07/2014	28:45.0		07/2014
578593601	S	3305	V12	MOCA	07/2016	1	1	1	1	1	1	1	1	1	1	1	3	2	8	0	2	1	1	1	1	1	1	1	1	1	1	1	29	07/2016	32:48.0		07/2016
643077301	S	3305	V13	MOCA	07/2017	1	1	1	1	1	1	1	1	1	1	0	3	2	10	0	2	0	1	0	0	1	1	1	1	1	1	1	25	07/2017	33:07.0		07/2017
704029901	S	3305	V14	MOCA	08/2018	1	0	1	1	1	1	1	1	1	1	1	3	2	7	0	2	0	1	1	1	1	1	1	1	1	1	1	27	08/2018	33:20.0		08/2018
751158101	S	3305	V15	MOCA	07/2019	1	1	1	1	1	1	1	1	1	0	1	3	2	5	0	2	1	1	1	1	1	1	1	1	1	1	1	28	08/2019	33:41.0		08/2019
313180301	S	3306	SC	MOCA	09/2011	1	1	1	1	1	1	1	1	1	1	1	3	2	18	1	2	1	1	1	1	1	1	1	1	1	1	1	30	09/2011	23:29.0		09/2011
316595801	S	3307	SC	MOCA	10/2011	1	1	1	1	1	1	1	1	1	1	1	3	2	9	0	2	1	0	0	1	1	1	1	1	1	1	1	27	10/2011	21:27.0		10/2011
382277301	S	3307	V04	MOCA	11/2012	1	1	1	1	1	1	1	1	1	1	1	3	2	12	1	2	0	0	0	0	0	1	1	1	1	1	1	25	01/2013	21:28.0		01/2013
426526501	S	3307	V06	MOCA	11/2013	1	1	1	1	1	1	1	1	1	1	1	3	1	16	1	2	0	1	0	0	0	1	1	1	1	1	1	25	02/2014	21:29.0		02/2014
475964001	S	3307	V08	MOCA	11/2014	1	1	1	1	1	1	1	1	1	1	1	3	2	13	1	2	1	1	1	1	1	1	1	1	1	1	1	30	11/2014	21:29.0		11/2014
542884101	S	3307	V10	MOCA	11/2015	1	1	1	1	1	1	1	1	1	1	1	3	2	17	1	2	1	1	1	1	1	1	1	1	1	1	1	30	11/2015	21:30.0		11/2015
601203101	S	3307	V12	MOCA	11/2016	1	1	1	1	1	1	1	1	1	1	1	3	2	13	1	2	1	1	1	1	1	1	1	1	1	1	1	30	11/2016	21:30.0		11/2016
659902601	S	3307	V13	MOCA	10/2017	1	1	1	1	1	1	1	1	1	1	1	3	2	9	0	2	1	1	1	1	1	1	1	1	1	1	1	29	10/2017	27:42.0		10/2017
317875601	S	3308	SC	MOCA	10/2011	1	1	1	1	1	1	1	1	0	1	1	3	2	16	1	2	0	1	1	1	1	1	1	1	1	1	1	28	10/2011	40:20.0		10/2011
382077501	S	3308	V04	MOCA	01/2013	1	1	1	1	1	1	1	1	1	1	1	3	2	15	1	2	0	1	1	1	1	1	1	1	1	1	1	29	01/2013	40:21.0		01/2013
427913301	S	3308	V06	MOCA	02/2014	1	1	1	1	0	1	1	1	1	0	1	3	2	11	1	2	1	1	1	0	1	1	1	1	1	1	1	27	02/2014	40:21.0		02/2014
482014101	S	3308	V08	MOCA	12/2014	1	1	1	1	1	1	1	1	0	1	1	3	2	14	1	2	0	1	1	0	0	1	1	1	1	1	1	26	12/2014	40:22.0		12/2014
547261001	S	3308	V10	MOCA	12/2015	0	1	1	1	0	1	1	1	1	1	1	3	2	17	1	2	0	1	1	0	1	1	1	1	1	1	1	26	12/2015	40:22.0		12/2015
602321101	S	3308	V12	MOCA	11/2016	1	1	1	1	1	1	1	1	1	1	0	3	2	13	1	2	0	1	1	0	1	1	1	1	1	1	1	27	11/2016	40:23.0		11/2016
662993701	S	3308	V13	MOCA	11/2017	1	1	1	1	1	1	1	1	1	1	1	3	2	14	1	2	1	1	0	0	1	1	1	1	1	1	1	28	11/2017	40:23.0		11/2017
715180501	S	3308	V14	MOCA	11/2018	1	1	1	1	1	1	1	1	1	1	1	3	2	15	1	2	0	1	1	0	1	1	1	1	1	1	1	28	11/2018	40:24.0		11/2018
761119201	S	3308	V15	MOCA	11/2019	1	1	1	1	1	1	1	1	1	1	1	2	2	14	1	2	1	1	1	1	1	1	1	1	1	1	1	29	11/2019	40:25.0		11/2019
325950301	S	3309	SC	MOCA	12/2011	1	1	1	1	1	1	1	1	1	1	1	3	2	6	0	2	1	0	1	0	0	1	1	1	1	1	1	26	12/2011	45:35.0		12/2011
387157801	S	3309	V04	MOCA	02/2013	1	1	1	1	1	1	1	1	1	1	1	3	2	13	1	2	1	1	0	1	1	1	1	1	1	1	1	29	02/2013	46:44.0		02/2013
423287401	S	3309	V06	MOCA	01/2014	1	1	1	1	1	1	1	1	1	1	1	3	2	10	0	2	1	0	1	1	1	1	1	1	1	1	1	28	01/2014	47:14.0		01/2014
488691901	S	3309	V08	MOCA	12/2014	1	1	1	1	1	1	1	1	1	1	1	3	2	17	1	2	1	1	1	1	1	1	1	1	1	1	1	30	12/2014	47:54.0		12/2014
549117901	S	3309	V10	MOCA	12/2015	1	1	1	1	1	1	1	1	1	1	1	3	2	21	1	2	1	1	1	1	1	1	1	1	1	1	1	30	01/2016	48:26.0		01/2016
608940201	S	3309	V12	MOCA	12/2016	1	1	1	1	1	1	1	1	1	1	1	3	2	18	1	2	1	1	1	1	1	1	1	1	1	1	1	30	12/2016	49:01.0		12/2016
670983901	S	3309	V13	MOCA	01/2018	1	1	1	1	1	1	1	1	1	1	1	3	2	18	1	2	1	1	1	1	1	1	1	1	1	1	1	30	01/2018	49:15.0		01/2018
729041801	S	3309	V14	MOCA	02/2019	1	1	1	1	1	1	1	1	1	1	1	3	2	14	1	2	1	1	1	1	1	1	1	1	1	1	1	30	02/2019	49:27.0		02/2019
765601901	S	3309	V15	MOCA	01/2020	1	1	1	1	1	1	1	1	1	1	1	3	2	17	1	2	1	1	1	1	1	1	1	1	1	1	1	30	01/2020	49:51.0		01/2020
325958001	S	3310	SC	MOCA	12/2011	1	1	1	1	1	1	1	1	1	1	1	3	2	7	0	2	0	1	1	1	0	1	1	1	1	1	1	27	12/2011	52:59.0		12/2011
394078001	S	3310	V04	MOCA	02/2013	1	1	1	1	0	1	1	1	1	1	1	3	2	19	1	2	1	1	1	1	0	1	1	1	1	1	1	28	04/2013	53:00.0		04/2013
502663901	S	3310	V08	MOCA	02/2015	0	1	1	1	1	1	1	1	1	1	1	2	2	15	1	2	1	1	0	0	1	1	1	1	1	1	1	26	02/2015	53:00.0		02/2015
559192201	S	3310	V10	MOCA	03/2016	0	1	1	1	1	1	1	1	1	1	0	3	2	13	1	2	1	1	1	0	1	1	1	1	1	1	1	27	03/2016	53:01.0		03/2016
615190401	S	3310	V12	MOCA	01/2017	1	1	1	1	1	1	1	1	1	1	1	1	2	10	0	2	1	1	1	1	0	1	1	1	1	1	1	26	02/2017	53:01.0		02/2017
727847901	S	3310	V14	MOCA	02/2019	1	1	1	1	1	1	1	1	1	1	1	3	2	15	1	2	0	0	0	0	0	1	1	1	1	1	1	25	02/2019	53:02.0		02/2019
767256001	S	3310	V15	MOCA	02/2020	1	1	1	1	1	1	1	1	0	0	0	1	1	8	0	2	0	0	0	0	0	1	1	1	1	1	1	18	02/2020	53:02.0		02/2020
326777301	S	3311	SC	MOCA	12/2011	1	1	1	1	1	1	1	1	1	1	1	3	2	1	1	2	1	1	1	1	1	1	1	1	1	1	1	30	12/2011	42:47.0		12/2011
501276101	S	3311	V08	MOCA	02/2015	1	1	1	1	1	1	1	1	1	1	1	3	2	13	1	2	0	0	0	1	0	1	1	1	1	1	1	26	02/2015	42:49.0		02/2015
329417301	S	3312	SC	MOCA	01/2012	1	1	1	1	1	1	1	1	1	1	1	3	2	14	1	2	1	1	1	1	1	1	1	1	1	1	1	30	01/2012	11:41.0		01/2012
398848801	S	3312	V04	MOCA	05/2013	1	1	0	1	1	1	1	1	1	1	1	3	1	18	1	2	1	1	1	1	0	1	1	1	1	1	1	27	05/2013	12:46.0		05/2013
432430701	S	3312	V06	MOCA	03/2014	1	1	1	1	1	1	1	1	1	1	1	3	1	23	1	2	1	1	1	1	1	1	1	1	1	1	1	29	03/2014	13:16.0		03/2014
511099901	S	3312	V08	MOCA	03/2015	1	1	1	0	1	1	1	1	1	1	1	3	2	15	1	2	0	1	1	0	0	1	1	1	1	1	1	26	03/2015	13:54.0		03/2015
559247901	S	3312	V10	MOCA	03/2016	1	1	1	1	1	1	1	1	1	1	1	3	2	19	1	2	0	1	1	1	0	1	1	1	1	1	1	28	03/2016	14:36.0		03/2016
621853701	S	3312	V12	MOCA	03/2017	1	1	1	1	1	1	1	1	1	1	0	3	1	15	1	2	1	1	1	0	1	1	1	1	1	1	1	27	03/2017	15:52.0		03/2017
691819601	S	3312	V13	MOCA	05/2018	1	1	1	1	0	1	1	1	0	1	1	3	2	14	1	2	1	1	1	0	1	1	1	1	1	1	1	27	05/2018	16:06.0		05/2018
732502701	S	3312	V14	MOCA	03/2019	1	1	1	1	1	1	1	1	1	1	0	3	2	16	1	2	1	1	1	0	0	1	1	1	1	1	1	27	03/2019	16:23.0		03/2019
768718001	S	3312	V15	MOCA	03/2020	1	1	0	1	0	1	1	1	1	1	1	3	1	15	1	1	1	1	1	0	1	1	1	1	1	1	1	25	03/2020	16:43.0		03/2020
329435601	S	3313	SC	MOCA	01/2012	1	1	1	1	1	1	1	1	1	1	1	3	2	21	1	2	0	0	1	0	0	1	1	1	1	1	1	26	01/2012	41:31.0		01/2012
405657701	S	3313	V04	MOCA	07/2013	1	1	1	1	0	1	1	1	1	1	1	3	2	11	1	2	1	0	0	0	0	1	1	1	1	1	1	25	07/2013	41:32.0		04/2014
510907501	S	3313	V08	MOCA	03/2015	1	0	1	1	0	1	0	1	1	0	1	3	2	15	1	1	0	0	0	0	0	0	1	1	1	0	1	18	03/2015	41:33.0		03/2015
560866901	S	3313	V10	MOCA	03/2016	1	0	0	1	0	1	0	1	1	1	0	3	2	11	1	1	0	0	0	0	1	0	1	1	0	1	1	18	03/2016	41:33.0		03/2016
329436901	S	3314	SC	MOCA	01/2012	1	1	1	1	1	1	1	1	1	1	1	3	2	11	1	2	0	0	1	1	1	1	1	1	1	1	1	29	01/2012	38:54.0		01/2012
399214701	S	3314	V04	MOCA	05/2013	1	0	1	1	1	1	1	1	1	1	1	2	1	11	1	2	1	1	0	1	1	1	1	1	1	1	1	26	05/2013	38:55.0		05/2013
335032901	S	3315	SC	MOCA	02/2012	1	1	1	1	1	1	1	1	1	1	1	3	1	11	1	2	0	1	1	0	1	1	1	1	1	1	1	27	02/2012	23:48.0		02/2012
339691101	S	3316	SC	MOCA	03/2012	1	1	1	1	1	1	1	1	1	1	1	3	2	28	1	2	0	0	1	0	1	1	1	1	1	1	1	27	03/2012	46:53.0		03/2012
430068001	S	3316	V06	MOCA	03/2014	1	1	1	1	1	1	1	1	1	1	1	3	2	13	1	2	1	0	0	0	1	1	1	1	1	1	1	27	03/2014	49:51.0		03/2014
512572701	S	3316	V08	MOCA	03/2015	1	1	1	1	1	1	1	1	1	1	1	3	2	19	1	2	0	1	0	0	0	1	1	1	1	1	1	26	03/2015	50:36.0		03/2015
568939001	S	3316	V10	MOCA	05/2016	1	1	1	1	1	1	1	1	1	1	1	3	2	31	1	2	1	1	1	0	1	1	1	1	1	1	1	29	05/2016	51:06.0		05/2016
625231601	S	3316	V12	MOCA	03/2017	1	1	1	1	1	1	1	1	1	1	1	3	1	20	1	2	1	1	1	1	1	1	1	1	1	1	1	29	03/2017	51:39.0		03/2017
741743101	S	3316	V14	MOCA	05/2019	1	1	1	1	1	1	1	1	1	1	1	3	2	19	1	2	1	1	1	0	1	1	1	1	1	1	1	29	05/2019	52:04.0		05/2019
340830301	S	3317	SC	MOCA	03/2012	1	1	1	1	1	1	1	1	1	1	1	3	2	13	1	2	1	1	1	1	1	1	1	1	1	1	1	30	04/2012	50:45.0		04/2012
341624001	S	3318	SC	MOCA	04/2012	1	0	1	1	0	1	1	1	1	1	1	3	2	16	1	2	0	1	1	1	1	1	1	1	1	1	1	27	04/2012	57:03.0		04/2012
403858201	S	3318	V04	MOCA	04/2013	1	1	1	1	1	1	1	1	1	1	1	3	2	15	1	2	0	1	1	1	1	1	1	1	1	1	1	29	07/2013	58:15.0		04/2014
435015001	S	3318	V06	MOCA	04/2014	1	1	1	1	1	1	1	1	1	1	1	3	2	17	1	2	0	1	1	1	1	1	1	1	1	1	1	29	04/2014	58:54.0		04/2014
513669601	S	3318	V08	MOCA	03/2015	1	1	1	1	1	1	1	1	1	1	1	3	2	18	1	2	1	1	0	0	0	1	1	1	1	1	1	27	03/2015	59:30.0		03/2015
565334901	S	3318	V10	MOCA	04/2016	1	1	1	1	1	1	1	1	1	1	1	3	2	18	1	2	1	1	1	0	1	1	1	1	1	1	1	29	04/2016	00:06.0		04/2016
628584801	S	3318	V12	MOCA	04/2017	1	1	1	1	1	1	1	1	1	1	1	3	2	12	1	2	0	1	1	1	1	1	1	1	1	1	1	29	04/2017	00:41.0		04/2017
736305701	S	3318	V14	MOCA	04/2019	1	1	1	1	0	1	1	1	1	1	1	3	2	14	1	2	0	1	1	1	0	1	1	1	1	1	1	27	04/2019	01:01.0		04/2019
350974501	S	3319	SC	MOCA	04/2012	1	1	1	1	1	1	1	1	1	1	1	3	2	19	1	2	0	1	1	1	1	1	1	1	1	1	1	29	06/2012	11:15.0		06/2012
402513701	S	3319	V04	MOCA	05/2013	1	1	1	1	1	1	1	1	1	1	1	3	2	14	1	2	0	1	1	1	1	1	1	1	1	1	1	29	06/2013	12:26.0		04/2014
450964501	S	3319	V06	MOCA	06/2014	1	1	1	1	1	1	1	1	1	1	1	3	2	18	1	2	1	1	1	0	1	1	1	1	1	1	1	29	08/2014	12:59.0		08/2014
343455001	S	3320	SC	MOCA	04/2012	1	1	1	1	1	1	1	1	1	1	1	3	2	8	0	2	1	1	0	1	1	1	1	1	0	1	1	27	04/2012	51:31.0		04/2012
402485401	S	3320	V04	MOCA	05/2013	1	1	1	1	1	1	1	1	1	1	1	3	2	16	1	2	1	1	1	1	1	1	1	1	1	1	1	30	06/2013	52:47.0		04/2014
449705901	S	3320	V06	MOCA	07/2014	1	1	1	1	1	1	1	1	1	1	1	3	2	16	1	2	1	1	1	1	1	1	1	1	1	1	1	30	07/2014	53:20.0		07/2014
526096801	S	3320	V08	MOCA	06/2015	1	1	1	1	1	1	1	1	1	1	1	3	2	18	1	2	1	1	1	1	1	1	1	1	1	1	1	30	06/2015	54:23.0		06/2015
573101301	S	3320	V10	MOCA	06/2016	1	1	1	1	1	1	1	1	1	1	1	3	2	19	1	2	1	1	1	1	1	1	1	1	1	1	1	30	06/2016	54:58.0		06/2016
638420101	S	3320	V12	MOCA	06/2017	1	1	1	1	1	1	1	1	1	1	1	3	2	15	1	2	1	1	1	1	1	1	1	1	1	1	1	30	06/2017	55:32.0		06/2017
743257201	S	3320	V14	MOCA	06/2019	1	1	1	1	1	1	1	1	1	1	1	3	2	16	1	2	1	1	1	1	1	1	1	1	1	1	1	30	06/2019	55:51.0		06/2019
346870601	S	3321	SC	MOCA	05/2012	1	1	1	1	1	1	1	1	1	1	1	3	2	13	1	2	1	1	1	1	1	1	1	1	1	1	1	30	05/2012	00:55.0		05/2012
451690701	S	3321	V06	MOCA	08/2014	1	0	1	1	1	1	1	1	1	1	0	3	2	9	0	2	0	1	1	1	1	1	1	1	1	1	1	26	08/2014	02:26.0		08/2014
530053001	S	3321	V08	MOCA	07/2015	1	1	1	0	1	1	1	1	1	1	1	2	2	8	0	2	1	1	1	1	1	1	1	1	1	1	1	27	08/2015	03:02.0		08/2015
574781601	S	3321	V10	MOCA	06/2016	1	1	1	1	0	1	1	1	1	1	1	3	2	10	0	2	1	1	1	1	1	1	1	1	1	1	1	28	06/2016	03:33.0		06/2016
641748701	S	3321	V12	MOCA	06/2017	1	0	1	1	1	1	1	1	1	1	1	2	2	11	1	2	1	1	1	1	1	1	1	1	1	1	1	28	07/2017	04:06.0		07/2017
350094501	S	3322	SC	MOCA	05/2012	1	1	1	1	1	1	1	1	1	1	1	3	2	14	1	2	1	1	1	1	0	1	1	1	1	1	1	29	06/2012	07:23.0		06/2012
455307601	S	3322	V06	MOCA	09/2014	1	1	1	1	1	1	1	1	1	1	1	3	1	12	1	2	1	1	1	0	0	1	1	1	1	1	1	27	09/2014	06:49.0		09/2014
541014301	S	3322	V08	MOCA	09/2015	1	1	1	1	0	1	1	1	0	1	1	3	2	19	1	2	0	1	1	1	1	1	1	1	1	1	1	27	10/2015	07:39.0		10/2015
587548401	S	3322	V10	MOCA	08/2016	1	1	1	1	1	1	1	1	0	1	0	3	2	13	1	2	1	1	1	1	0	0	1	1	1	1	1	26	09/2016	08:19.0		09/2016
670022401	S	3322	V12	MOCA	01/2018	1	1	1	1	1	1	1	1	1	1	1	2	2	17	1	2	1	1	1	1	1	1	1	1	1	1	1	29	01/2018	09:04.0		01/2018
706910901	S	3322	V13	MOCA	09/2018	1	1	1	1	1	1	1	0	1	1	1	3	2	15	1	2	1	1	0	1	1	1	1	1	1	1	1	28	09/2018	09:15.0		09/2018
757031601	S	3322	V14	MOCA	10/2019	1	1	1	1	1	1	1	1	1	1	1	3	2	19	1	2	1	1	1	1	1	1	1	1	1	1	1	30	10/2019	09:28.0		10/2019
350125801	S	3323	SC	MOCA	06/2012	1	1	1	1	1	1	1	1	1	1	1	3	1	1	1	2	1	1	1	1	1	1	1	1	1	1	1	29	06/2012	22:00.0		06/2012
431402201	S	3323	V04	MOCA	08/2013	1	1	1	1	1	1	1	1	1	1	1	2	2	8	0	2	0	1	0	0	0	1	1	1	1	1	1	24	03/2014	22:01.0		03/2014
452029001	S	3323	V06	MOCA	06/2014	1	1	1	1	1	1	1	1	1	1	1	3	2	7	0	2	1	1	1	1	1	1	1	1	1	1	1	29	08/2014	22:02.0		08/2014
534069701	S	3323	V08	MOCA	08/2015	1	1	1	1	1	1	1	1	1	1	1	2	2	13	1	2	1	1	1	0	1	1	1	1	0	1	1	27	09/2015	22:03.0		09/2015
584334501	S	3323	V10	MOCA	08/2016	1	1	1	0	1	1	1	1	1	1	0	3	2	6	0	2	1	1	1	0	1	1	1	1	1	1	1	26	08/2016	22:03.0		08/2016
648803201	S	3323	V12	MOCA	08/2017	1	1	1	1	1	1	1	1	1	1	0	0	1	19	0	1	0	1	0	1	1	1	1	1	1	1	1	21	08/2017	22:04.0		08/2017
353855701	S	3324	SC	MOCA	06/2012	1	1	1	1	1	1	1	1	1	1	1	3	2	7	0	1	0	1	0	1	1	1	1	1	1	1	1	26	07/2012	05:48.0		07/2012
479766401	S	3324	V06	MOCA	11/2014	1	1	1	1	1	1	1	1	1	1	1	3	2	6	0	2	0	1	0	0	1	1	1	1	1	1	1	26	11/2014	05:49.0		11/2014
362864301	S	3325	SC	MOCA	08/2012	1	1	1	1	1	1	0	1	1	1	1	3	2	11	1	2	0	0	1	1	0	1	1	1	1	1	1	26	09/2012	47:03.0		09/2012
414108901	S	3325	V04	MOCA	10/2013	1	1	1	1	1	1	1	1	1	1	1	3	2	13	1	2	0	1	1	1	1	1	1	1	1	1	1	29	10/2013	48:00.0		10/2013
454401301	S	3325	V06	MOCA	08/2014	1	1	1	1	1	1	0	1	1	1	1	3	2	12	1	2	0	1	1	1	0	1	1	1	1	1	1	27	08/2014	48:31.0		08/2014
532790501	S	3325	V08	MOCA	08/2015	1	1	1	1	1	1	1	1	1	1	1	3	2	12	1	2	0	1	1	1	1	1	1	1	1	1	1	29	08/2015	49:07.0		08/2015
588216901	S	3325	V10	MOCA	08/2016	1	1	1	1	1	1	1	1	1	1	1	3	2	16	1	2	1	1	1	1	1	1	1	1	1	1	1	30	09/2016	49:40.0		09/2016
650117001	S	3325	V12	MOCA	08/2017	1	1	1	1	1	1	1	1	1	1	0	3	2	13	1	2	1	1	1	1	1	1	1	1	1	1	1	29	08/2017	50:11.0		08/2017
701682501	S	3325	V13	MOCA	08/2018	1	1	1	1	1	1	0	1	1	1	1	3	2	14	1	2	1	1	1	1	1	1	1	1	1	1	1	29	08/2018	50:23.0		08/2018
756982601	S	3325	V14	MOCA	10/2019	1	1	1	1	1	0	1	1	1	1	1	3	2	14	1	2	1	1	1	1	1	1	1	1	1	1	1	29	10/2019	50:36.0		10/2019
362835401	S	3326	SC	MOCA	09/2012	1	1	1	1	1	1	1	1	1	1	1	3	2	26	1	2	1	1	1	1	1	1	1	1	1	1	1	30	09/2012	53:37.0		09/2012
501466101	S	3326	V06	MOCA	02/2015	1	1	1	1	1	1	1	1	1	1	1	3	2	23	1	2	1	1	1	1	1	1	1	1	1	1	1	30	02/2015	55:13.0		02/2015
362849401	S	3327	SC	MOCA	09/2012	1	1	1	1	1	1	1	1	1	1	1	3	2	13	1	2	0	1	1	1	0	1	1	1	0	1	1	27	09/2012	57:14.0		09/2012
422123201	S	3327	V04	MOCA	12/2013	1	1	1	1	1	1	1	1	1	1	1	3	2	23	1	2	1	1	1	1	1	1	1	1	1	1	1	30	12/2013	58:13.0		12/2013
490188601	S	3327	V06	MOCA	12/2014	1	1	1	1	1	1	1	1	1	1	1	3	2	18	1	2	1	1	1	1	1	1	1	1	1	1	1	30	12/2014	58:44.0		12/2014
548406501	S	3327	V08	MOCA	12/2015	1	1	1	1	1	1	1	1	1	1	1	3	2	21	1	2	1	1	1	0	1	1	1	1	1	1	1	29	12/2015	59:21.0		12/2015
614804901	S	3327	V10	MOCA	01/2017	1	1	1	1	1	1	1	1	1	1	1	3	2	21	1	2	1	1	1	1	1	1	1	1	1	1	1	30	02/2017	59:51.0		02/2017
664549301	S	3327	V12	MOCA	11/2017	1	1	1	1	1	1	1	1	1	1	1	3	2	21	1	2	1	1	1	1	1	1	1	1	1	1	1	30	11/2017	00:29.0		11/2017
715172901	S	3327	V13	MOCA	11/2018	1	1	1	1	1	1	1	1	1	1	1	3	2	28	1	2	1	1	1	1	1	1	1	1	1	1	1	30	11/2018	00:42.0		11/2018
370250001	S	3328	SC	MOCA	10/2012	1	0	1	1	1	1	1	1	1	1	1	3	2	11	1	2	0	1	0	0	1	1	1	1	1	1	1	26	11/2012	02:57.0		11/2012
424271801	S	3328	V04	MOCA	01/2014	1	0	1	1	1	1	0	1	1	1	1	3	1	6	0	2	1	1	1	0	1	1	1	1	1	1	1	25	01/2014	04:04.0		01/2014
491571901	S	3328	V06	MOCA	01/2015	1	0	1	1	1	1	0	1	0	1	1	3	2	16	1	2	0	1	1	0	0	1	1	1	1	1	1	24	01/2015	04:37.0		01/2015
545478601	S	3328	V08	MOCA	11/2015	1	1	1	1	1	1	1	1	1	1	1	3	2	10	0	2	0	1	1	0	1	1	1	1	1	1	1	27	11/2015	05:12.0		11/2015
615082501	S	3328	V10	MOCA	01/2017	1	1	1	1	1	1	1	1	1	1	1	3	2	10	0	2	1	1	1	1	1	1	1	1	1	1	1	29	02/2017	05:42.0		02/2017
675790401	S	3328	V12	MOCA	02/2018	1	0	1	1	1	1	1	1	1	1	1	2	2	15	1	2	0	1	1	0	1	1	1	1	1	1	1	26	02/2018	06:14.0		02/2018
724468401	S	3328	V13	MOCA	01/2019	1	0	1	1	1	1	1	1	1	1	1	3	1	21	1	2	1	0	1	0	0	1	1	1	1	1	1	25	01/2019	06:27.0		01/2019
764713001	S	3328	V14	MOCA	01/2020	1	0	1	1	1	1	1	1	1	1	1	1	1	14	1	2	1	1	1	0	1	1	1	1	1	1	1	25	01/2020	06:39.0		01/2020
390319901	S	3330	SC	MOCA	12/2012	1	1	1	1	1	1	1	1	1	1	1	3	2	17	1	2	0	0	0	0	1	1	1	1	1	1	1	26	03/2013	20:16.0		03/2013
390320101	S	3331	SC	MOCA	01/2013	1	1	1	1	1	1	1	1	1	1	1	2	2	12	1	2	1	1	0	1	0	1	1	1	1	1	1	27	03/2013	24:17.0		03/2013
392381001	S	3332	SC	MOCA	03/2013	1	1	1	1	1	1	1	1	1	1	1	3	2	23	1	2	0	1	1	1	1	1	1	1	1	1	1	29	04/2013	08:26.0		04/2013
449931701	S	3332	V04	MOCA	06/2014	1	1	1	1	0	1	1	1	1	0	1	2	1	14	1	2	0	1	1	1	1	1	1	1	1	1	1	25	07/2014	09:24.0		07/2014
522967801	S	3332	V06	MOCA	05/2015	1	0	1	1	1	1	1	1	1	1	1	3	1	14	1	2	0	1	1	0	1	1	1	1	1	1	1	26	05/2015	09:53.0		05/2015
566660801	S	3332	V08	MOCA	04/2016	1	0	1	1	1	1	1	1	1	1	0	3	2	14	1	2	1	1	1	1	1	1	1	1	1	1	1	28	04/2016	10:26.0		04/2016
634525501	S	3332	V10	MOCA	05/2017	1	0	1	1	1	1	0	1	1	1	1	2	1	16	1	2	0	1	1	0	1	1	1	1	1	1	1	24	05/2017	10:55.0		05/2017
695822601	S	3332	V12	MOCA	06/2018	1	1	1	0	0	1	1	1	1	0	1	2	2	18	1	2	0	0	0	0	0	1	1	1	1	1	1	21	06/2018	11:30.0		06/2018
396460501	S	3333	SC	MOCA	04/2013	1	0	1	1	1	1	0	1	1	1	1	3	2	18	1	2	1	1	0	0	0	1	1	1	1	1	1	25	05/2013	14:11.0		05/2013
450129201	S	3333	V04	MOCA	05/2014	1	0	1	0	0	1	1	1	1	1	1	3	2	11	1	2	0	0	0	0	0	1	0	1	1	1	1	21	07/2014	15:12.0		07/2014
522251401	S	3333	V06	MOCA	05/2015	1	0	1	1	0	1	1	1	1	1	1	2	2	10	0	2	0	0	0	0	0	1	1	1	1	1	1	21	05/2015	15:52.0		05/2015
566600001	S	3333	V08	MOCA	04/2016	0	0	1	1	1	1	1	1	1	1	1	2	2	16	1	2	0	0	0	0	0	1	1	1	1	1	1	22	04/2016	16:26.0		04/2016
626134501	S	3333	V10	MOCA	04/2017	1	0	0	0	0	1	1	1	1	1	1	3	2	11	1	2	0	0	0	0	0	1	1	1	1	1	1	21	04/2017	16:56.0		04/2017
704822101	S	3333	V12	MOCA	09/2018	0	0	1	1	0	1	1	1	1	1	1	2	2	10	0	2	0	0	0	0	0	0	1	1	1	1	1	19	09/2018	17:26.0		09/2018
739858401	S	3333	V13	MOCA	05/2019	0	0	1	0	0	1	1	1	1	0	1	3	0	6	0	2	1	0	0	0	0	0	1	1	0	1	1	16	05/2019	17:40.0		05/2019
283570101	S	3350	SC	MOCA	01/2011	1	1	1	1	1	1	1	1	1	1	1	3	2	26	1	2	1	1	1	1	1	1	1	1	1	1	1	30	03/2011	24:47.0		03/2011
352745701	S	3350	V04	MOCA	04/2012	1	1	1	1	1	1	1	1	1	1	1	3	2	20	1	2	0	1	1	1	1	1	1	1	1	1	1	29	06/2012	24:48.0		06/2012
443714101	S	3350	V08	MOCA	04/2014	1	1	1	1	1	1	1	1	1	1	1	3	2	21	1	2	1	1	1	1	1	1	1	1	1	1	1	30	06/2014	24:48.0		06/2014
443776301	S	3350	V06	MOCA	03/2013	1	1	1	1	1	1	1	1	1	1	1	3	2	19	1	2	1	1	0	1	1	1	1	1	1	1	1	29	06/2014	24:48.0		06/2014
537556701	S	3350	V10	MOCA	04/2015	1	1	1	1	1	1	1	1	1	1	1	3	2	27	1	2	1	1	0	1	1	1	1	1	1	1	1	29	09/2015	24:49.0		09/2015
564562001	S	3350	V12	MOCA	04/2016	1	1	1	1	1	1	1	1	1	1	1	3	2	21	1	2	1	1	0	1	1	1	1	1	1	1	1	29	04/2016	24:49.0		04/2016
699817301	S	3350	V14	MOCA	07/2018	1	1	1	1	1	1	1	1	1	1	1	3	2	23	1	2	0	1	1	1	1	1	1	1	1	1	1	29	08/2018	24:50.0		08/2018
752947801	S	3350	V15	MOCA	07/2019	1	1	1	1	1	1	1	1	1	1	1	3	2	27	1	2	1	1	1	0	1	1	1	1	1	1	1	29	08/2019	24:50.0		08/2019
275622101	S	3351	SC	MOCA	01/2011	1	0	1	1	1	1	1	1	1	1	1	3	2	16	1	2	1	1	1	1	1	1	1	1	1	1	1	29	02/2011	23:27.0		03/2011
337167701	S	3351	V04	MOCA	03/2012	1	0	1	1	1	1	1	1	1	1	1	3	2	12	1	2	0	0	1	0	1	1	1	1	1	1	1	26	03/2012	23:27.0		03/2012
404555701	S	3351	V06	MOCA	03/2013	1	0	1	1	1	1	1	1	1	1	1	3	1	17	1	2	0	1	1	1	1	1	1	1	1	1	1	27	07/2013	23:28.0		07/2013
453916201	S	3351	V08	MOCA	02/2014	1	0	1	1	1	1	1	1	1	1	1	3	2	8	0	2	1	1	1	1	1	1	1	1	1	1	1	28	08/2014	23:28.0		08/2014
528215901	S	3351	V10	MOCA	06/2015	1	0	1	1	1	1	1	1	1	0	1	3	2	13	1	2	1	1	1	1	1	1	1	1	1	1	1	28	07/2015	23:28.0		07/2015
283406201	S	3352	SC	MOCA	03/2011	1	0	1	1	0	1	1	1	1	1	1	2	2	11	1	2	1	1	1	1	1	1	1	1	1	1	1	28	03/2011	22:35.0		03/2011
352195501	S	3352	V04	MOCA	02/2012	0	1	1	0	0	1	1	1	1	1	1	2	2	15	1	2	1	1	1	0	0	1	1	1	1	1	1	25	06/2012	22:36.0		06/2012
419495701	S	3352	V06	MOCA	03/2013	0	0	1	1	1	1	1	1	1	0	1	2	2	13	1	2	1	1	1	1	1	0	1	1	1	1	1	26	12/2013	22:37.0		12/2013
458383901	S	3352	V08	MOCA	08/2014	0	0	1	0	1	1	1	1	1	1	1	3	1	11	1	2	1	1	0	1	1	1	1	1	0	1	1	25	09/2014	22:37.0		09/2014
546024901	S	3352	V10	MOCA	05/2015	0	0	1	1	0	1	1	1	1	1	1	3	0	17	1	2	1	1	1	1	1	1	1	1	1	1	1	26	12/2015	22:38.0		12/2015
283453401	S	3353	SC	MOCA	03/2011	0	1	1	1	1	1	1	1	1	1	1	3	2	15	1	2	1	1	1	1	0	1	1	1	1	1	1	28	03/2011	22:55.0		03/2011
352072201	S	3353	V04	MOCA	02/2012	0	1	1	1	1	1	1	1	1	1	1	3	2	19	1	2	1	1	1	1	1	1	1	1	1	1	1	29	06/2012	22:56.0		06/2012
458454901	S	3353	V08	MOCA	08/2014	1	1	1	1	0	1	1	1	1	0	1	3	2	26	1	2	1	1	1	1	1	1	1	1	1	1	1	28	09/2014	22:57.0		09/2014
476559201	S	3353	V06	MOCA	03/2013	1	1	1	1	1	1	1	1	1	1	1	3	2	21	1	2	1	1	1	1	1	1	1	1	1	1	1	30	11/2014	22:56.0		11/2014
537533101	S	3353	V10	MOCA	05/2015	1	1	1	1	1	1	1	1	1	1	1	3	2	17	1	2	1	1	1	1	1	1	1	1	1	1	1	30	09/2015	22:57.0		09/2015
281835401	S	3354	SC	MOCA	03/2011	1	1	1	1	1	1	1	1	1	1	1	3	2	19	1	2	0	1	1	0	0	1	1	1	1	1	1	27	03/2011	42:50.0		03/2011
352803601	S	3354	V04	MOCA	04/2012	1	1	1	1	1	1	1	1	1	1	1	3	2	27	1	2	1	1	0	1	0	1	1	1	1	1	1	28	06/2012	42:51.0		06/2012
403209301	S	3354	V06	MOCA	03/2013	1	1	1	1	1	1	1	1	1	1	1	3	2	18	1	2	1	1	0	0	1	1	1	1	1	1	1	28	06/2013	42:51.0		06/2013
512056601	S	3354	V10	MOCA	03/2015	1	1	1	1	1	1	1	1	1	1	1	3	2	16	1	2	0	1	0	1	1	1	1	1	1	1	1	28	03/2015	42:52.0		03/2015
521413801	S	3354	V08	MOCA	04/2014	1	1	1	1	1	1	1	1	1	1	1	3	2	26	1	2	1	1	1	0	1	0	1	1	1	1	1	28	05/2015	42:52.0		05/2015
563483301	S	3354	V12	MOCA	04/2016	1	1	1	1	1	1	1	1	1	1	1	3	2	19	1	2	1	1	1	0	0	1	1	1	1	1	1	28	04/2016	42:53.0		04/2016
632603101	S	3354	V13	MOCA	04/2017	1	1	1	1	1	1	1	1	1	1	1	3	2	22	1	2	1	1	0	1	1	1	1	1	1	1	1	29	05/2017	42:53.0		05/2017
684527901	S	3354	V14	MOCA	04/2018	1	1	1	1	1	1	1	1	1	1	1	3	2	26	1	2	0	1	1	0	1	1	1	1	1	1	1	28	04/2018	42:54.0		04/2018
741049701	S	3354	V15	MOCA	05/2019	1	1	1	1	1	1	1	1	1	1	1	3	2	24	1	2	1	1	1	0	1	1	0	1	1	1	1	28	05/2019	42:54.0		05/2019
283234101	S	3355	SC	MOCA	03/2011	0	1	1	1	1	1	1	1	1	1	1	3	2	12	1	2	1	1	0	1	0	1	1	1	1	1	1	27	03/2011	44:04.0		03/2011
343277501	S	3355	V04	MOCA	04/2012	1	1	1	1	1	1	1	1	1	1	1	3	1	11	1	2	0	1	1	1	1	1	1	1	1	1	1	28	04/2012	44:04.0		04/2012
451716801	S	3355	V06	MOCA	05/2013	1	1	1	1	0	1	1	1	1	1	1	3	1	11	1	2	1	1	0	1	0	1	1	1	1	1	1	26	08/2014	44:05.0		08/2014
451725601	S	3355	V08	MOCA	07/2014	1	1	1	1	1	1	1	1	1	1	1	3	2	12	1	2	0	0	1	1	1	1	1	1	1	1	1	28	08/2014	44:05.0		08/2014
558843801	S	3355	V12	MOCA	02/2016	1	1	1	1	1	1	1	1	1	1	1	3	0	8	0	2	0	1	1	1	1	1	1	1	1	1	1	26	03/2016	44:06.0		03/2016
677651701	S	3355	V14	MOCA	02/2018	1	1	1	1	0	1	1	1	1	1	1	3	2	12	1	2	0	1	1	1	1	1	1	1	1	1	1	28	03/2018	44:06.0		03/2018
739528401	S	3355	V15	MOCA	04/2019	1	1	1	1	0	1	1	1	1	1	1	3	1	13	1	2	0	1	1	1	0	1	1	1	1	1	1	26	05/2019	44:07.0		05/2019
283114701	S	3356	SC	MOCA	03/2011	1	1	1	1	1	1	1	1	1	1	1	3	2	11	1	2	0	0	1	1	0	1	1	1	1	1	1	27	03/2011	45:12.0		03/2011
339631801	S	3356	V04	MOCA	03/2012	1	1	1	1	1	1	1	1	1	1	1	3	2	12	1	2	1	1	0	1	0	1	1	1	1	1	1	28	03/2012	45:13.0		03/2012
402440901	S	3356	V06	MOCA	06/2013	1	1	1	1	1	1	1	1	1	0	1	3	2	6	0	2	0	0	0	1	0	1	1	1	1	1	1	24	06/2013	45:14.0		06/2013
283257801	S	3357	SC	MOCA	03/2011	1	0	1	1	1	1	1	1	1	1	1	3	2	12	1	2	1	1	1	1	1	1	1	1	1	1	1	29	03/2011	23:14.0		03/2011
339285001	S	3357	V04	MOCA	03/2012	1	0	1	1	1	1	1	1	1	1	1	2	2	19	1	2	1	1	1	1	1	1	1	1	1	1	1	28	03/2012	23:14.0		03/2012
422630101	S	3357	V06	MOCA	07/2013	1	0	1	1	1	1	1	1	1	0	1	3	1	13	1	2	0	1	0	1	1	1	1	1	1	1	1	25	01/2014	23:15.0		01/2014
443692101	S	3357	V08	MOCA	06/2014	1	0	1	1	1	1	1	1	1	1	1	3	2	11	1	1	1	1	0	0	1	1	1	1	1	1	1	26	06/2014	23:15.0		06/2014
537803501	S	3357	V10	MOCA	08/2015	1	0	1	1	1	1	1	1	1	1	1	3	2	16	1	2	1	1	1	1	0	1	1	1	1	1	1	28	09/2015	23:15.0		09/2015
567789201	S	3357	V12	MOCA	05/2016	1	0	1	1	1	1	1	1	1	1	1	3	2	20	1	2	1	1	1	1	1	1	1	1	1	1	1	29	05/2016	23:16.0		05/2016
283665901	S	3358	SC	MOCA	03/2011	1	1	1	1	1	1	1	1	1	1	1	3	2	18	1	2	1	1	1	1	1	1	1	1	1	1	1	30	03/2011	56:49.0		03/2011
357082901	S	3358	V04	MOCA	04/2012	1	1	1	1	1	1	1	1	1	1	1	3	2	14	1	2	1	1	1	1	1	1	1	1	1	1	1	30	08/2012	56:50.0		08/2012
403588701	S	3358	V06	MOCA	03/2013	1	1	1	1	1	1	1	1	1	1	1	3	2	15	1	2	1	1	1	1	1	1	1	1	1	1	1	30	06/2013	56:50.0		06/2013
451789601	S	3358	V08	MOCA	07/2014	1	1	1	1	1	1	1	1	1	1	1	3	2	20	1	2	1	1	1	1	1	1	1	1	1	1	1	30	08/2014	56:50.0		08/2014
289496101	S	3359	SC	MOCA	03/2011	0	1	1	1	1	1	1	1	1	1	1	3	2	17	1	2	0	0	1	1	1	1	1	1	1	1	1	27	05/2011	47:11.0		05/2011
357060401	S	3359	V04	MOCA	05/2012	1	1	1	1	1	1	1	1	1	1	1	3	2	10	0	2	0	0	0	0	0	1	1	1	1	1	1	24	08/2012	47:12.0		08/2012
413352601	S	3359	V06	MOCA	09/2013	1	1	1	1	0	1	1	1	1	1	1	2	2	8	0	2	1	1	0	1	0	1	1	1	1	1	1	25	10/2013	47:13.0		10/2013
454624101	S	3359	V08	MOCA	08/2014	1	0	1	1	1	1	1	1	1	1	1	3	2	13	1	2	0	0	0	0	1	1	1	1	1	1	1	25	08/2014	47:13.0		08/2014
528240501	S	3359	V10	MOCA	06/2015	1	1	1	1	0	1	1	1	1	1	1	3	2	12	1	2	0	0	0	0	1	1	1	1	1	1	1	25	07/2015	47:14.0		07/2015
569997801	S	3359	V12	MOCA	04/2016	1	0	1	1	0	1	1	1	1	1	1	2	2	12	1	2	0	1	1	0	1	1	1	1	1	1	1	25	05/2016	47:14.0		05/2016
669989801	S	3359	V13	MOCA	06/2017	1	0	1	1	1	1	1	1	1	1	1	3	2	5	0	2	0	1	0	0	0	1	1	1	1	1	1	24	01/2018	47:15.0		01/2018
683838301	S	3359	V14	MOCA	04/2018	1	0	1	0	0	1	1	1	1	1	1	3	2	11	1	2	0	1	1	1	0	1	1	1	1	1	1	25	04/2018	47:15.0		04/2018
743654901	S	3359	V15	MOCA	05/2019	1	1	1	1	0	1	1	1	1	1	1	3	2	11	1	2	1	1	0	0	1	1	1	1	1	1	1	27	06/2019	47:16.0		06/2019
289442801	S	3360	SC	MOCA	04/2011	1	1	1	1	1	1	1	1	1	1	1	3	2	13	1	2	1	1	1	1	1	1	1	1	1	1	1	30	05/2011	19:46.0		05/2011
350070501	S	3360	V04	MOCA	06/2012	1	1	1	1	1	1	1	1	1	1	1	3	2	12	1	2	1	1	0	1	1	1	1	1	1	1	1	29	06/2012	19:47.0		06/2012
422827701	S	3360	V06	MOCA	07/2013	1	1	1	1	1	1	1	1	1	1	1	3	2	14	1	2	1	1	0	0	1	1	1	1	1	1	1	28	01/2014	19:47.0		01/2014
539439101	S	3360	V10	MOCA	04/2015	1	1	1	1	1	1	0	1	1	1	1	3	0	18	1	2	1	1	1	1	1	1	1	1	1	1	1	27	10/2015	19:48.0		10/2015
550611101	S	3360	V08	MOCA	08/2014	1	1	1	1	0	1	0	1	1	1	1	3	1	18	1	2	1	1	1	0	1	1	1	1	1	1	1	26	01/2016	19:48.0		01/2016
595400901	S	3360	V12	MOCA	10/2016	1	1	1	1	0	1	0	1	1	1	1	3	2	15	1	2	1	1	1	1	0	1	1	1	1	1	1	27	10/2016	19:49.0		10/2016
743014101	S	3360	V15	MOCA	02/2019	0	1	1	0	1	1	0	1	1	0	1	2	1	18	1	2	1	1	1	1	1	1	1	1	1	1	1	24	06/2019	19:49.0		06/2019
300073501	S	3361	SC	MOCA	04/2011	1	1	1	1	1	1	1	1	1	1	1	3	2	17	1	2	0	0	0	1	1	1	1	1	1	1	1	27	06/2011	16:13.0		06/2011
353325001	S	3361	V04	MOCA	07/2012	1	1	1	1	1	1	1	1	1	1	1	3	2	12	1	2	0	1	1	0	0	1	1	1	1	1	1	27	07/2012	16:14.0		07/2012
404521701	S	3361	V06	MOCA	07/2013	1	1	1	1	1	1	1	1	1	1	1	3	1	16	1	2	1	1	1	0	1	1	1	1	1	1	1	28	07/2013	16:14.0		07/2013
451704101	S	3361	V08	MOCA	06/2014	1	1	1	1	1	1	1	1	1	0	1	3	1	15	1	2	0	1	1	0	0	1	1	1	1	1	1	25	08/2014	16:15.0		08/2014
541738501	S	3361	V10	MOCA	04/2015	1	1	1	1	1	1	1	1	1	1	1	3	1	14	1	2	0	1	1	1	1	1	1	1	1	1	1	28	10/2015	16:15.0		10/2015
569977801	S	3361	V12	MOCA	05/2016	1	1	1	1	1	1	1	1	1	1	1	3	1	17	1	2	0	1	0	1	1	1	1	1	1	1	1	27	05/2016	16:15.0		05/2016
711978601	S	3361	V14	MOCA	10/2018	1	1	1	1	1	1	1	1	1	1	1	3	1	12	1	2	1	1	0	1	1	1	1	1	1	1	1	28	10/2018	16:16.0		10/2018
742152901	S	3361	V15	MOCA	05/2019	1	1	1	1	1	1	1	1	1	0	1	3	2	17	1	2	0	1	1	0	1	1	1	1	1	1	1	27	06/2019	16:16.0		06/2019
299887801	S	3362	SC	MOCA	04/2011	1	1	1	1	1	1	1	1	1	1	1	3	2	12	1	2	1	1	1	1	1	1	1	1	1	1	1	30	06/2011	30:24.0		06/2011
352227001	S	3362	V04	MOCA	06/2012	1	1	1	1	1	1	1	1	1	1	1	3	2	6	0	2	1	1	1	1	1	1	1	1	1	1	1	29	06/2012	30:24.0		06/2012
453404801	S	3362	V06	MOCA	05/2013	1	1	1	1	1	1	1	1	1	1	1	3	2	9	0	2	1	1	1	1	1	1	1	1	1	1	1	29	08/2014	30:25.0		08/2014
484829901	S	3362	V08	MOCA	07/2014	1	1	1	1	1	1	1	1	1	1	1	3	1	10	0	2	1	1	1	1	1	1	1	1	1	1	1	28	12/2014	30:25.0		12/2014
538743201	S	3362	V10	MOCA	07/2015	1	1	1	1	1	1	1	1	1	1	1	3	1	11	1	2	1	1	1	1	1	1	1	1	1	1	1	29	10/2015	30:26.0		10/2015
574194201	S	3362	V12	MOCA	06/2016	1	1	1	1	1	1	1	1	1	1	1	3	1	11	1	2	1	1	1	1	1	1	1	1	1	1	1	29	06/2016	30:26.0		06/2016
754636601	S	3362	V15	MOCA	09/2019	1	1	1	1	1	1	1	1	1	1	1	3	2	10	0	2	1	1	1	1	1	1	1	1	1	1	1	29	09/2019	30:26.0		09/2019
299014001	S	3363	SC	MOCA	05/2011	1	1	1	1	1	1	1	1	1	1	1	3	2	14	1	2	0	1	1	0	1	1	1	1	1	1	1	28	06/2011	30:35.0		06/2011
352659701	S	3363	V04	MOCA	06/2012	1	1	1	1	1	1	1	1	1	1	1	3	2	12	1	2	1	0	1	1	1	1	1	1	1	1	1	29	06/2012	30:36.0		06/2012
299923801	S	3364	SC	MOCA	06/2011	1	0	1	1	1	1	1	1	1	1	1	3	2	12	1	2	1	1	1	1	1	1	1	1	1	1	1	29	06/2011	23:47.0		06/2011
362957401	S	3364	V04	MOCA	08/2012	1	1	1	1	1	1	1	1	1	1	1	3	2	20	1	2	1	1	1	1	1	1	1	1	1	1	1	30	09/2012	23:49.0		09/2012
414931501	S	3364	V06	MOCA	07/2013	1	1	1	1	1	1	1	1	0	1	1	3	2	16	1	2	1	1	1	1	1	1	1	1	1	1	1	29	10/2013	23:49.0		10/2013
520696901	S	3364	V08	MOCA	06/2014	1	0	1	1	1	1	1	1	1	1	1	3	2	23	1	2	1	1	1	1	1	1	1	1	1	1	1	29	05/2015	23:50.0		05/2015
538206101	S	3364	V10	MOCA	05/2015	1	0	1	1	1	1	1	1	1	1	1	2	2	23	1	2	1	1	1	1	1	1	1	1	1	1	1	28	10/2015	23:50.0		10/2015
584320301	S	3364	V12	MOCA	08/2016	1	0	1	1	1	1	1	1	1	1	1	3	2	21	1	2	1	1	1	1	1	1	1	1	1	1	1	29	08/2016	23:51.0		08/2016
683786701	S	3364	V13	MOCA	10/2017	1	0	1	0	0	1	1	1	1	0	1	3	2	14	1	2	1	1	1	1	1	1	1	1	1	1	1	26	04/2018	23:52.0		04/2018
310595901	S	3365	SC	MOCA	07/2011	1	1	1	1	1	1	1	1	1	1	1	3	2	18	1	2	1	1	0	0	1	1	1	1	1	1	1	28	08/2011	31:01.0		08/2011
381523201	S	3365	V04	MOCA	08/2012	1	1	1	1	1	1	1	1	1	1	1	3	2	19	1	2	1	1	1	0	1	1	1	1	1	1	1	29	01/2013	31:02.0		01/2013
414717201	S	3365	V06	MOCA	10/2013	1	1	1	1	1	1	1	1	1	1	1	3	2	18	1	2	1	1	1	0	1	0	1	1	1	1	1	28	10/2013	31:03.0		10/2013
453942901	S	3365	V08	MOCA	08/2014	1	1	1	1	1	1	1	1	1	1	1	3	2	21	1	2	1	1	1	0	1	1	1	1	1	1	1	29	08/2014	31:03.0		08/2014
551192601	S	3365	V10	MOCA	01/2016	1	1	1	1	0	1	1	1	1	1	1	3	2	18	1	2	1	1	1	1	0	1	1	1	1	1	1	28	01/2016	31:04.0		01/2016
677569801	S	3365	V12	MOCA	09/2016	1	1	1	1	1	1	1	1	1	1	1	3	2	21	1	2	1	1	1	1	1	1	1	1	1	1	1	30	03/2018	31:05.0		03/2018
684550401	S	3365	V13	MOCA	10/2017	1	1	1	1	1	1	1	1	1	1	1	3	1	22	1	2	1	1	1	0	1	1	1	1	1	1	1	28	04/2018	31:05.0		04/2018
743856401	S	3365	V14	MOCA	10/2018	1	1	1	1	1	1	1	1	1	0	1	3	2	17	1	2	1	1	1	0	1	1	1	1	1	1	1	28	06/2019	31:05.0		06/2019
765582001	S	3365	V15	MOCA	01/2020	1	1	1	1	1	1	1	1	1	1	1	3	2	22	1	2	1	1	1	1	1	1	1	1	1	1	1	30	01/2020	31:06.0		01/2020
310627801	S	3366	SC	MOCA	07/2011	1	1	1	1	1	1	1	1	1	1	1	3	2	12	1	2	1	0	0	1	1	1	1	1	1	1	1	29	08/2011	31:24.0		08/2011
412009201	S	3366	V04	MOCA	09/2012	1	1	1	1	1	1	1	1	1	1	1	3	2	15	1	2	1	1	0	0	0	1	1	1	1	1	1	28	09/2013	31:25.0		09/2013
412105001	S	3366	V06	MOCA	09/2013	1	1	1	1	0	1	1	1	1	1	1	3	2	18	1	2	1	1	0	0	0	1	1	1	1	1	1	27	09/2013	31:25.0		09/2013
540948301	S	3366	V10	MOCA	10/2015	1	1	1	1	0	1	1	1	1	1	1	3	2	20	1	2	1	0	0	1	1	1	1	1	1	1	1	28	10/2015	31:26.0		10/2015
541265601	S	3366	V08	MOCA	10/2014	1	1	1	0	1	1	1	1	1	1	1	3	2	19	1	2	1	1	1	0	1	1	1	1	1	1	1	29	10/2015	31:26.0		10/2015
623420201	S	3366	V12	MOCA	09/2016	1	1	1	0	1	1	1	1	1	1	1	3	2	13	1	2	1	1	1	1	1	1	1	1	1	1	1	30	03/2017	31:27.0		03/2017
714377701	S	3366	V14	MOCA	07/2018	1	1	1	1	1	1	1	1	1	1	1	3	2	13	1	2	1	1	1	1	1	1	1	1	1	1	1	30	11/2018	31:27.0		11/2018
761118201	S	3366	V15	MOCA	11/2019	1	1	1	0	1	1	1	1	1	1	1	3	2	17	1	2	1	1	1	1	1	1	1	1	1	1	1	30	11/2019	31:28.0		11/2019
310707701	S	3367	SC	MOCA	08/2011	1	1	1	1	1	1	1	1	1	1	1	3	2	12	1	2	1	1	1	1	1	1	1	1	1	1	1	30	08/2011	31:45.0		08/2011
380565501	S	3367	V04	MOCA	08/2012	1	1	1	1	1	1	1	1	1	0	1	3	2	12	1	2	1	1	1	1	1	1	1	1	1	1	1	29	01/2013	31:46.0		01/2013
414025801	S	3367	V06	MOCA	08/2013	0	1	1	1	1	1	1	1	1	1	1	3	2	18	1	2	1	1	1	1	1	1	1	1	1	1	1	29	10/2013	31:46.0		10/2013
454524101	S	3367	V08	MOCA	08/2014	1	1	1	1	1	1	1	1	1	1	1	3	2	12	1	2	1	1	1	1	1	1	1	1	1	1	1	30	08/2014	31:47.0		08/2014
541219901	S	3367	V10	MOCA	08/2015	1	1	1	0	1	1	1	1	1	1	1	3	2	15	1	2	1	1	1	1	1	1	1	1	1	1	1	29	10/2015	31:48.0		10/2015
584353801	S	3367	V12	MOCA	08/2016	1	1	1	1	1	1	1	1	1	1	1	3	2	19	1	2	1	1	1	1	1	1	1	1	1	1	1	30	08/2016	31:48.0		08/2016
676981001	S	3367	V13	MOCA	09/2017	1	1	1	1	0	1	1	1	1	1	1	3	2	15	1	2	1	1	1	1	1	1	1	1	1	1	1	29	02/2018	31:49.0		02/2018
710412101	S	3367	V14	MOCA	09/2018	1	1	1	1	1	1	1	1	1	1	1	3	2	21	1	2	1	1	1	1	1	1	1	1	1	1	1	30	10/2018	31:49.0		10/2018
754185201	S	3367	V15	MOCA	08/2019	1	1	1	1	1	1	1	1	1	1	1	3	2	18	1	2	1	1	1	1	1	1	1	1	1	1	1	30	09/2019	31:50.0		09/2019
310734801	S	3368	SC	MOCA	08/2011	1	1	1	1	1	1	1	1	1	1	1	3	2	15	1	2	1	1	1	1	1	1	1	1	1	1	1	30	08/2011	32:09.0		08/2011
421414601	S	3368	V04	MOCA	01/2013	1	1	1	1	1	1	1	1	1	1	1	3	2	20	1	2	0	1	1	1	1	1	1	1	1	1	1	29	12/2013	32:10.0		12/2013
473535901	S	3368	V06	MOCA	01/2014	1	1	1	1	1	1	1	1	1	1	1	3	2	17	1	2	1	1	1	1	1	1	1	1	1	1	1	30	11/2014	32:10.0		11/2014
475614101	S	3368	V08	MOCA	10/2014	1	1	1	1	1	1	1	1	1	1	1	3	2	19	1	2	1	1	1	1	1	1	1	1	1	1	1	30	11/2014	32:10.0		11/2014
684511901	S	3368	V12	MOCA	06/2017	1	1	1	1	1	1	1	1	1	1	1	3	2	15	1	2	1	1	1	1	1	1	1	1	1	1	1	30	04/2018	32:11.0		04/2018
313198501	S	3369	SC	MOCA	09/2011	1	1	1	1	1	1	1	1	1	1	1	2	2	13	1	2	1	1	1	1	1	1	1	1	1	1	1	29	09/2011	32:25.0		09/2011
381716501	S	3369	V04	MOCA	08/2012	1	1	1	1	1	1	1	1	1	1	1	1	0	9	0	2	0	1	1	0	1	1	1	1	1	1	1	23	01/2013	32:25.0		01/2013
423475901	S	3369	V06	MOCA	10/2013	1	1	1	1	0	1	1	1	1	0	1	3	2	11	1	2	1	1	0	0	1	1	1	1	1	1	1	26	01/2014	32:26.0		01/2014
510074101	S	3369	V08	MOCA	08/2014	1	1	1	0	0	1	0	1	1	1	1	3	2	11	1	2	0	1	1	1	1	1	1	1	1	1	1	26	03/2015	32:26.0		03/2015
539427401	S	3369	V10	MOCA	10/2015	1	1	1	1	0	1	1	1	1	1	1	2	2	11	1	2	1	1	0	0	1	1	1	1	1	1	1	26	10/2015	32:26.0		10/2015
684368101	S	3369	V12	MOCA	04/2018	0	1	1	0	0	1	1	1	1	1	1	1	2	12	1	2	1	1	0	0	1	1	1	1	1	1	1	23	04/2018	32:27.0		04/2018
710383601	S	3369	V14	MOCA	10/2018	1	1	1	1	0	1	1	1	1	1	1	2	2	8	0	2	1	1	1	1	1	1	1	1	1	1	1	27	10/2018	32:27.0		10/2018
326662801	S	3370	SC	MOCA	11/2011	1	1	1	1	1	1	1	1	1	1	1	3	2	13	1	2	1	1	1	1	1	1	1	1	1	1	1	30	12/2011	54:34.0		12/2011
350619401	S	3371	SC	MOCA	12/2011	1	0	1	1	1	1	0	0	1	1	1	3	2	15	1	2	0	1	0	0	0	1	1	1	1	1	1	23	06/2012	33:25.0		06/2012
401311101	S	3371	V04	MOCA	02/2013	0	0	1	1	1	1	1	1	1	1	1	3	2	8	0	2	0	1	0	0	1	1	1	1	1	1	1	24	06/2013	33:26.0		06/2013
453761901	S	3371	V06	MOCA	03/2014	0	0	1	1	1	1	0	1	1	1	1	3	2	8	0	2	1	0	0	0	0	1	1	1	1	1	1	22	08/2014	33:26.0		08/2014
539652301	S	3371	V08	MOCA	04/2015	0	0	1	1	1	1	0	1	1	1	1	3	2	15	1	2	1	0	1	0	0	1	1	1	1	1	1	24	10/2015	33:27.0		10/2015
562476001	S	3371	V10	MOCA	03/2016	0	0	1	1	0	1	0	1	1	1	1	2	2	11	1	2	0	0	0	0	0	1	1	1	1	1	1	20	04/2016	33:27.0		04/2016
675331101	S	3371	V12	MOCA	07/2017	1	0	1	1	0	1	1	1	1	1	1	3	2	8	0	2	0	1	1	0	0	1	1	1	1	1	1	24	02/2018	33:28.0		02/2018
693834201	S	3371	V13	MOCA	05/2018	0	1	1	1	1	1	0	1	1	1	1	3	2	11	1	2	1	1	1	0	0	1	1	1	1	1	1	26	06/2018	33:28.0		06/2018
741329501	S	3371	V14	MOCA	05/2019	1	0	1	1	0	1	1	1	1	1	1	2	2	15	1	2	1	1	1	0	0	1	1	1	1	1	1	25	05/2019	33:29.0		05/2019
765983901	S	3371	V15	MOCA	01/2020	1	0	1	0	0	1	1	1	1	1	1	3	2	13	1	2	1	1	1	0	1	0	1	1	1	1	1	25	01/2020	33:29.0		01/2020
336901601	S	3372	SC	MOCA	02/2012	1	1	1	1	1	1	1	1	1	1	1	3	2	7	0	2	0	0	1	1	1	1	1	1	1	1	1	27	03/2012	33:44.0		03/2012
404658101	S	3372	V04	MOCA	02/2013	1	0	1	1	1	1	1	1	1	1	1	3	2	27	1	2	0	1	0	0	1	1	1	1	1	1	1	26	07/2013	33:45.0		07/2013
543786501	S	3372	V08	MOCA	02/2015	1	1	1	1	1	1	1	1	1	1	1	3	2	27	1	1	0	1	1	1	1	1	1	1	1	1	1	28	11/2015	33:47.0		11/2015
535333001	S	3372	V06	MOCA	03/2014	0	1	1	1	1	1	1	1	1	1	1	3	2	27	1	2	1	1	0	1	1	1	1	1	1	1	1	28	09/2015	33:46.0		02/2016
567819101	S	3372	V10	MOCA	04/2016	1	1	1	1	0	1	1	1	1	1	1	3	2	26	1	2	1	1	0	1	1	1	1	1	1	1	1	28	05/2016	33:47.0		05/2016
623933501	S	3372	V12	MOCA	03/2017	1	1	1	1	1	1	1	1	1	1	1	3	2	25	1	2	1	1	0	1	0	1	1	1	1	1	1	28	03/2017	33:48.0		03/2017
680216001	S	3372	V13	MOCA	03/2018	1	1	1	1	1	1	1	1	1	1	1	3	2	31	1	2	1	1	1	1	1	1	1	1	1	1	1	30	03/2018	33:48.0		03/2018
734567601	S	3372	V14	MOCA	03/2019	1	1	1	1	1	1	1	1	1	1	1	3	2	21	1	1	0	1	1	1	0	1	1	1	1	1	1	27	03/2019	33:49.0		03/2019
769740501	S	3372	V15	MOCA	03/2020	1	1	1	1	0	1	1	1	1	1	1	3	2	27	1	2	1	1	1	1	1	1	1	1	1	1	1	29	03/2020	33:49.0		03/2020
339243001	S	3373	SC	MOCA	03/2012	1	1	1	1	1	1	1	1	1	1	1	3	2	18	1	2	1	1	1	1	1	1	1	1	1	1	1	30	03/2012	34:08.0		03/2012
434632601	S	3373	V04	MOCA	08/2013	1	1	1	1	1	1	1	1	1	1	1	3	2	15	1	2	1	1	1	1	1	1	1	1	1	1	1	30	04/2014	34:09.0		04/2014
538177201	S	3373	V08	MOCA	06/2015	1	1	1	1	1	1	1	1	1	1	1	3	2	20	1	2	0	1	1	0	0	1	1	1	1	1	1	27	10/2015	34:10.0		10/2015
567801801	S	3373	V10	MOCA	04/2016	1	1	1	1	1	1	1	1	1	1	1	3	2	22	1	2	0	1	1	0	1	1	1	1	1	1	1	28	05/2016	34:10.0		05/2016
600501901	S	3373	V06	MOCA	07/2014	1	1	1	1	1	1	1	1	1	1	1	3	2	21	1	2	1	1	0	0	1	1	1	1	1	1	1	28	11/2016	34:10.0		11/2016
647819401	S	3373	V12	MOCA	06/2017	1	1	1	1	1	1	1	1	1	1	1	3	2	24	1	2	1	1	1	0	1	1	1	1	1	1	1	29	08/2017	34:11.0		08/2017
710792401	S	3373	V13	MOCA	07/2018	1	1	1	1	1	1	1	1	1	1	1	3	2	21	1	2	1	1	1	1	1	1	1	1	1	1	1	30	10/2018	34:11.0		10/2018
752219901	S	3373	V14	MOCA	07/2019	1	1	1	1	1	1	1	1	1	1	1	3	2	24	1	2	1	1	1	1	1	1	1	1	1	1	1	30	08/2019	34:12.0		08/2019
339042001	S	3374	SC	MOCA	03/2012	0	1	1	1	1	1	1	1	1	1	1	3	2	13	1	2	1	1	0	1	1	1	1	1	1	1	1	28	03/2012	34:25.0		03/2012
419474801	S	3374	V04	MOCA	07/2013	1	1	1	0	0	1	1	1	1	0	1	3	1	11	1	2	1	1	0	0	0	1	1	1	1	1	1	23	12/2013	34:26.0		12/2013
469896101	S	3374	ST	MOCA	04/2014	1	0	1	1	0	1	1	1	1	1	1	2	0	7	0	2	0	1	1	1	1	1	1	1	1	1	1	23	10/2014	34:25.0		10/2014
535590301	S	3374	V08	MOCA	08/2015	1	0	1	1	0	1	1	1	1	0	1	3	2	10	0	2	1	1	1	0	0	1	1	1	1	1	1	24	09/2015	34:27.0		09/2015
565649801	S	3374	V10	MOCA	04/2016	1	1	1	1	0	1	1	1	1	0	1	1	2	13	1	2	1	1	0	0	0	1	1	1	1	1	1	23	04/2016	34:27.0		04/2016
645297701	S	3374	V12	MOCA	05/2017	1	1	1	1	1	1	1	1	1	1	1	2	1	11	1	1	1	1	0	0	0	1	1	1	1	1	1	24	07/2017	34:28.0		07/2017
684347701	S	3374	V13	MOCA	04/2018	1	1	1	1	1	1	1	1	1	0	1	3	2	15	1	2	1	1	1	0	0	1	1	1	1	1	1	27	04/2018	34:28.0		04/2018
753715901	S	3374	V14	MOCA	08/2019	1	1	1	1	0	1	1	1	1	1	1	3	2	11	1	2	0	1	1	0	1	1	1	1	1	1	1	27	08/2019	34:29.0		08/2019
339070501	S	3375	SC	MOCA	03/2012	1	1	1	1	1	1	1	1	1	1	1	3	2	13	1	2	1	1	1	1	0	1	1	1	1	1	1	29	03/2012	21:55.0		03/2012
401289401	S	3375	V04	MOCA	06/2013	1	1	1	1	1	1	1	1	1	1	1	3	2	10	0	2	0	1	1	1	1	1	1	1	1	1	1	28	06/2013	21:56.0		06/2013
477886201	S	3375	V06	MOCA	08/2014	1	1	1	1	1	1	1	1	1	1	1	3	2	12	1	2	0	1	1	1	1	1	1	1	1	1	1	29	11/2014	21:57.0		11/2014
528174501	S	3375	V08	MOCA	04/2015	1	1	1	1	1	1	1	1	1	1	1	3	2	16	1	2	1	1	1	1	1	1	1	1	1	1	1	30	07/2015	21:57.0		07/2015
342405601	S	3376	SC	MOCA	03/2012	1	1	1	1	1	1	1	1	1	1	1	3	2	13	1	2	1	1	1	1	1	1	1	1	1	1	1	30	04/2012	58:01.0		04/2012
349613501	S	3377	SC	MOCA	06/2012	1	1	1	1	1	1	1	1	1	1	1	3	2	12	1	2	0	1	1	1	1	1	1	1	1	1	1	29	06/2012	35:07.0		06/2012
413568801	S	3377	V04	MOCA	08/2013	1	1	1	1	1	1	1	1	1	1	1	3	2	16	1	2	1	1	1	1	1	1	1	1	1	1	1	30	10/2013	35:08.0		10/2013
482510901	S	3377	V06	MOCA	08/2014	1	1	1	1	1	1	1	1	1	1	1	2	2	16	1	2	1	1	1	1	1	1	1	1	1	1	1	29	12/2014	35:09.0		12/2014
540527801	S	3377	V08	MOCA	06/2015	1	1	1	1	1	1	1	1	1	1	1	3	2	19	1	2	0	0	1	1	1	1	1	1	1	1	1	28	10/2015	35:09.0		10/2015
576343501	S	3377	V10	MOCA	06/2016	1	1	1	1	1	1	1	1	1	1	1	3	2	21	1	2	1	1	1	1	1	1	1	1	1	1	1	30	06/2016	35:10.0		06/2016
650648401	S	3377	V12	MOCA	07/2017	1	1	1	1	1	1	1	1	1	1	1	3	2	20	1	2	0	0	1	1	1	1	1	1	1	1	1	28	08/2017	35:11.0		08/2017
708794301	S	3377	V13	MOCA	08/2018	1	1	1	1	1	1	1	1	1	1	1	3	2	16	1	2	1	1	1	1	0	1	1	1	1	1	1	29	09/2018	35:11.0		09/2018
754010701	S	3377	V14	MOCA	08/2019	1	1	1	1	1	1	1	1	1	1	1	3	2	15	1	2	1	1	1	1	1	1	1	1	1	1	1	30	09/2019	35:12.0		09/2019
350675301	S	3378	SC	MOCA	06/2012	1	1	1	1	1	1	1	1	1	1	1	3	2	4	0	2	0	1	1	1	0	1	1	1	1	1	1	27	06/2012	35:25.0		06/2012
404630001	S	3378	V04	MOCA	07/2013	1	1	1	1	1	1	1	1	1	1	1	3	2	11	1	2	0	1	1	0	0	1	1	1	1	1	1	27	07/2013	35:26.0		07/2013
443631601	S	3378	V06	MOCA	06/2014	1	1	1	1	1	1	1	1	1	1	1	3	2	16	1	2	1	1	1	1	1	1	1	1	1	1	1	30	06/2014	35:26.0		06/2014
525465701	S	3378	V08	MOCA	06/2015	1	1	1	1	1	1	1	1	1	1	1	3	2	14	1	2	1	1	1	0	1	1	1	1	1	1	1	29	06/2015	35:27.0		06/2015
570638901	S	3378	V10	MOCA	05/2016	1	1	1	1	1	1	1	1	1	1	1	3	2	19	1	2	0	1	1	1	1	1	1	1	1	1	1	29	05/2016	35:27.0		05/2016
670013101	S	3378	V12	MOCA	06/2017	1	1	1	1	1	1	1	1	1	1	1	3	2	21	1	2	1	1	1	1	1	1	1	1	1	1	1	30	01/2018	35:28.0		01/2018
713706001	S	3378	V13	MOCA	05/2018	1	1	1	1	1	1	1	1	1	1	1	3	2	12	1	2	1	1	1	1	1	1	1	1	1	1	1	30	11/2018	35:28.0		11/2018
751020501	S	3378	V14	MOCA	06/2019	1	1	1	1	1	1	1	1	1	1	1	3	2	15	1	2	0	1	1	1	1	1	1	1	1	1	1	29	07/2019	35:29.0		07/2019
363937301	S	3379	SC	MOCA	07/2012	1	1	1	1	1	1	1	1	1	1	1	3	2	11	1	2	1	1	1	0	1	1	1	1	1	1	1	29	09/2012	51:35.0		09/2012
357610301	S	3380	SC	MOCA	07/2012	1	1	1	1	1	1	1	1	1	1	1	3	2	13	1	2	0	1	1	1	1	1	1	1	1	1	1	29	08/2012	35:52.0		08/2012
410791101	S	3380	V04	MOCA	08/2013	1	1	1	1	1	1	1	1	1	1	1	3	2	11	1	2	1	1	0	1	0	1	1	1	1	1	1	28	09/2013	35:53.0		09/2013
535505701	S	3380	V06	MOCA	10/2014	1	1	1	1	1	1	1	1	1	1	1	3	1	13	1	2	1	1	0	1	1	1	1	1	1	1	1	28	09/2015	35:53.0		09/2015
538705801	S	3380	V08	MOCA	08/2015	1	1	1	1	1	1	1	1	1	1	1	3	1	14	1	2	1	1	1	1	1	1	1	1	1	1	1	29	10/2015	35:54.0		10/2015
637889501	S	3380	V10	MOCA	05/2017	1	1	1	1	1	1	1	1	1	1	1	3	2	8	0	2	1	1	1	1	1	1	1	1	1	1	1	29	06/2017	35:54.0		06/2017
687438701	S	3380	V12	MOCA	04/2018	0	1	1	1	1	1	1	1	1	1	1	2	1	8	0	2	1	1	1	1	1	1	1	1	1	1	1	26	05/2018	35:55.0		05/2018
755348501	S	3380	V14	MOCA	09/2019	0	1	1	1	0	1	1	1	1	1	1	3	1	9	0	2	0	1	1	1	1	1	1	1	1	1	1	25	09/2019	35:55.0		09/2019
363517001	S	3381	SC	MOCA	07/2012	1	1	1	1	1	1	1	1	1	1	1	3	0	9	0	2	1	1	1	1	1	1	1	1	1	1	1	27	09/2012	33:11.0		09/2012
415779401	S	3381	V04	MOCA	08/2013	1	1	1	1	1	1	1	1	0	1	0	2	0	6	0	2	0	0	0	1	1	0	1	1	1	1	1	20	10/2013	33:12.0		10/2013
360780601	S	3382	SC	MOCA	08/2012	0	1	1	1	1	1	1	1	1	1	1	3	2	0	0	2	1	1	0	1	1	1	1	1	1	1	1	27	08/2012	09:54.0		08/2012
397263201	S	3383	SC	MOCA	09/2012	1	1	1	1	1	1	1	1	1	1	1	3	2	16	1	2	1	1	1	1	1	1	1	1	1	1	1	30	05/2013	36:25.0		05/2013
434785601	S	3383	ST	MOCA	11/2013	1	1	1	1	1	1	1	1	1	1	1	3	2	10	0	2	0	1	1	1	1	1	1	1	1	1	1	28	04/2014	36:25.0		04/2014
535482501	S	3383	V06	MOCA	10/2014	1	1	1	1	1	1	1	1	1	1	1	3	2	9	0	2	1	1	1	1	0	1	1	1	1	1	1	28	09/2015	36:27.0		10/2015
539638801	S	3383	V08	MOCA	10/2015	1	1	1	1	1	1	1	1	1	1	1	3	2	14	1	2	1	1	1	1	1	1	1	1	1	1	1	30	10/2015	36:27.0		10/2015
596783601	S	3383	V10	MOCA	10/2016	1	1	1	1	1	1	1	1	1	1	1	3	2	17	1	2	1	1	1	1	1	1	1	1	1	1	1	30	10/2016	36:28.0		10/2016
677587001	S	3383	V12	MOCA	10/2017	1	1	1	1	1	1	1	1	1	1	1	3	2	14	1	2	1	1	1	1	1	1	1	1	1	1	1	30	03/2018	36:28.0		03/2018
725573201	S	3383	V13	MOCA	10/2018	1	1	1	1	1	1	1	1	1	1	1	3	2	12	1	2	1	1	1	1	1	1	1	1	1	1	1	30	01/2019	36:29.0		01/2019
760728201	S	3383	V14	MOCA	10/2019	1	1	1	1	1	1	1	1	1	1	1	3	2	13	1	2	1	1	1	1	1	1	1	1	1	1	1	30	11/2019	36:29.0		11/2019
378903801	S	3384	SC	MOCA	10/2012	1	0	1	1	1	1	1	1	1	0	1	3	2	11	1	2	0	1	1	1	1	1	1	1	1	1	1	28	12/2012	36:43.0		12/2012
552036001	S	3384	V06	MOCA	01/2015	1	0	1	1	0	1	1	1	1	1	1	3	2	11	1	2	0	1	0	1	1	1	1	1	1	1	1	27	01/2016	36:44.0		01/2016
374464401	S	3385	SC	MOCA	11/2012	1	1	1	1	1	1	0	1	1	1	1	3	2	12	1	2	0	1	0	1	1	1	1	1	1	1	1	27	11/2012	24:06.0		11/2012
435021601	S	3385	V04	MOCA	01/2014	1	1	1	1	1	1	1	1	1	1	1	3	2	12	1	2	0	1	1	1	1	1	1	1	1	1	1	29	04/2014	24:07.0		04/2014
537790701	S	3385	V06	MOCA	05/2015	1	1	1	1	1	1	1	1	1	1	1	3	2	16	1	2	1	0	0	0	0	1	1	1	1	1	1	26	09/2015	24:07.0		09/2015
561065401	S	3385	V08	MOCA	12/2015	1	1	1	1	1	1	1	1	1	1	1	3	2	14	1	2	0	0	0	0	0	1	1	1	1	1	1	25	03/2016	24:08.0		03/2016
673123501	S	3385	V10	MOCA	12/2016	1	1	1	1	1	1	1	1	1	1	1	3	1	14	1	2	1	1	1	0	1	1	1	1	1	1	1	28	01/2018	24:08.0		01/2018
670037701	S	3385	V12	MOCA	12/2017	1	1	1	1	1	1	1	1	1	1	1	3	1	13	1	2	1	1	0	0	0	1	1	1	1	1	1	26	01/2018	24:09.0		01/2018
393545401	S	3386	SC	MOCA	12/2012	1	1	1	1	1	1	1	1	1	1	1	3	2	11	1	2	0	1	0	1	1	1	1	1	1	1	1	28	04/2013	37:02.0		04/2013
434730601	S	3386	V04	MOCA	02/2014	0	0	1	1	1	1	1	1	1	1	1	3	1	7	0	2	1	1	0	1	1	1	1	1	1	1	1	25	04/2014	37:03.0		04/2014
535527401	S	3386	V06	MOCA	01/2015	1	0	1	1	1	1	1	1	1	1	1	2	0	12	1	2	1	1	0	1	1	1	1	1	1	1	1	25	09/2015	37:04.0		09/2015
563448801	S	3386	V08	MOCA	04/2016	1	0	1	1	1	1	1	1	1	1	1	3	0	10	0	2	0	1	0	0	1	1	1	1	1	1	1	23	04/2016	37:05.0		04/2016
653806001	S	3386	V10	MOCA	12/2016	1	0	1	1	0	1	1	1	1	1	0	2	0	8	0	2	0	1	0	0	1	1	1	1	1	1	1	20	09/2017	37:05.0		09/2017
680136301	S	3386	V12	MOCA	03/2018	1	0	1	1	1	1	0	1	1	1	1	3	0	11	1	2	0	1	0	0	1	1	1	1	1	1	1	23	03/2018	37:06.0		03/2018
752852101	S	3386	V13	MOCA	07/2019	0	0	1	0	0	1	1	1	1	1	1	3	0	3	0	2	1	1	0	1	1	1	1	1	1	1	1	22	08/2019	37:06.0		08/2019
767293001	S	3386	V14	MOCA	01/2020	0	0	1	1	0	1	1	1	1	1	1	3	0	13	1	2	1	1	1	1	0	1	1	1	1	1	1	24	02/2020	37:07.0		02/2020
393483901	S	3387	SC	MOCA	12/2012	1	1	1	1	1	1	1	1	1	1	1	2	2	15	1	2	1	1	0	1	1	1	1	1	1	1	1	28	04/2013	37:20.0		04/2013
434752401	S	3387	V04	MOCA	03/2014	1	1	1	1	1	1	1	1	1	1	1	3	2	18	1	1	1	1	1	1	1	1	1	1	1	1	1	29	04/2014	37:21.0		04/2014
535617501	S	3387	V06	MOCA	04/2015	1	1	1	1	1	1	1	1	1	1	1	2	1	20	1	2	1	1	1	1	1	1	1	1	1	1	1	28	09/2015	37:22.0		09/2015
562459601	S	3387	V08	MOCA	02/2016	1	1	1	1	1	1	1	1	1	1	1	2	1	21	1	2	1	1	1	0	1	1	1	1	1	1	1	27	04/2016	37:22.0		04/2016
637327301	S	3387	V10	MOCA	02/2017	1	1	1	1	1	1	1	1	1	1	1	2	2	18	1	2	0	1	1	1	1	1	1	1	1	1	1	28	06/2017	37:23.0		06/2017
675361201	S	3387	V12	MOCA	01/2018	1	1	1	1	1	1	1	1	1	1	1	3	2	18	1	2	0	1	1	1	1	1	1	1	1	1	1	29	02/2018	37:24.0		02/2018
725882401	S	3387	V13	MOCA	12/2018	1	1	1	0	1	1	1	1	1	1	1	2	2	18	1	2	1	1	1	1	1	1	1	1	1	1	1	28	01/2019	37:24.0		01/2019
766850001	S	3387	V14	MOCA	02/2020	0	1	1	1	1	1	1	1	0	1	1	3	1	19	1	2	1	1	1	1	1	1	1	1	1	1	1	27	02/2020	37:25.0		02/2020
397441901	S	3388	SC	MOCA	01/2013	1	1	1	1	1	1	1	1	1	1	1	3	2	11	1	2	1	1	1	0	0	1	1	1	1	1	1	28	05/2013	51:15.0		05/2013
385348201	S	3389	SC	MOCA	02/2013	1	1	1	1	1	1	1	1	1	1	1	3	2	17	1	2	1	1	0	1	0	1	1	1	1	1	1	28	02/2013	26:33.0		02/2013
434728601	S	3389	V04	MOCA	02/2014	1	1	1	1	1	1	1	1	1	1	1	3	2	8	0	2	1	1	0	0	0	1	1	1	1	1	1	26	04/2014	26:33.0		04/2014
528163001	S	3389	V06	MOCA	07/2015	1	1	1	1	1	1	1	1	1	1	1	3	2	16	1	2	1	0	1	1	1	1	1	1	1	1	1	29	07/2015	26:34.0		07/2015
564544601	S	3389	V08	MOCA	03/2016	1	1	1	1	1	1	1	1	1	0	1	3	2	14	1	2	1	1	0	0	0	1	1	1	1	1	1	26	04/2016	26:34.0		04/2016
386790601	S	3390	SC	MOCA	02/2013	1	1	1	1	0	1	1	1	1	1	1	3	2	13	1	2	1	1	1	1	1	1	1	1	1	1	1	29	02/2013	51:53.0		02/2013
446777401	S	3390	V04	MOCA	06/2014	1	1	1	1	1	1	1	1	1	1	1	3	1	12	1	2	1	1	1	0	0	1	1	1	1	1	1	27	07/2014	51:54.0		07/2014
390766901	S	3391	SC	MOCA	03/2013	1	1	1	1	1	1	1	1	1	1	1	3	2	15	1	2	1	0	0	1	0	1	1	1	1	1	1	27	03/2013	25:45.0		03/2013
393501401	S	3392	SC	MOCA	03/2013	1	1	1	1	1	1	1	1	1	1	1	3	2	13	1	2	1	1	1	1	1	1	1	1	1	1	1	30	04/2013	38:29.0		04/2013
443219901	S	3392	V04	MOCA	05/2014	1	1	1	1	1	1	1	1	1	1	1	3	2	17	1	2	1	1	1	1	1	1	1	1	1	1	1	30	06/2014	38:30.0		06/2014
537496801	S	3392	V06	MOCA	05/2015	1	1	1	1	1	1	1	1	1	1	1	3	2	12	1	2	1	1	1	1	1	1	1	1	1	1	1	30	09/2015	38:30.0		09/2015
584336301	S	3392	V08	MOCA	08/2016	1	1	1	1	1	1	1	1	1	1	1	3	2	15	1	2	1	1	1	1	1	1	1	1	1	1	1	30	08/2016	38:31.0		08/2016
673080701	S	3392	V10	MOCA	12/2017	1	1	1	1	1	1	1	1	1	1	1	3	2	11	1	2	1	1	1	0	1	1	1	1	1	1	1	29	01/2018	38:32.0		01/2018
689323001	S	3392	V12	MOCA	05/2018	1	1	1	1	1	0	1	1	1	1	1	3	2	11	1	2	1	1	1	1	1	1	1	1	1	1	1	29	05/2018	38:32.0		05/2018
754773301	S	3392	V13	MOCA	04/2019	1	1	1	1	0	1	1	1	1	1	1	3	2	6	0	2	1	1	1	1	1	1	1	1	1	1	1	28	09/2019	38:33.0		09/2019
226705001	S	3400	SC	MOCA	06/2010	0	0	1	1	0	1	1	1	1	1	1	3	2	10	0	2	0	1	1	0	1	1	1	1	1	1	1	24	06/2010	40:02.0		06/2010
303559701	S	3400	V04	MOCA	07/2011	1	1	1	1	1	1	1	1	1	1	1	3	2	16	1	2	1	1	1	1	0	1	1	1	1	1	1	29	07/2011	40:03.0		07/2011
354442701	S	3400	V06	MOCA	07/2012	1	1	1	1	1	1	1	1	1	1	1	3	2	15	1	2	1	1	1	1	1	1	1	1	1	1	1	30	07/2012	40:04.0		07/2012
402746101	S	3400	V08	MOCA	06/2013	1	1	1	1	1	1	1	1	1	1	1	3	2	14	1	2	1	1	1	1	1	1	1	1	1	1	1	30	06/2013	40:04.0		06/2013
447680901	S	3400	V10	MOCA	07/2014	0	1	1	1	1	1	1	1	1	1	1	3	1	21	1	2	1	1	0	0	1	1	1	1	1	1	1	26	07/2014	40:05.0		07/2014
529105101	S	3400	V12	MOCA	07/2015	1	1	1	1	1	1	1	1	1	1	1	3	2	15	1	2	1	1	1	1	0	1	1	1	1	1	1	29	07/2015	40:05.0		07/2015
584543601	S	3400	V13	MOCA	08/2016	1	0	1	1	1	1	1	1	1	1	1	2	2	11	1	2	1	1	1	1	1	1	1	1	1	1	1	28	08/2016	40:06.0		08/2016
651982101	S	3400	V14	MOCA	09/2017	1	0	1	1	1	1	1	0	1	1	1	3	2	16	1	2	1	1	1	1	1	1	1	1	1	1	1	28	09/2017	40:06.0		09/2017
709087301	S	3400	V15	MOCA	09/2018	1	0	1	0	1	1	1	1	1	1	1	3	2	11	1	2	1	1	1	1	0	1	1	1	1	1	1	27	09/2018	40:07.0		09/2018
753138301	S	3400	V16	MOCA	08/2019	1	1	1	1	1	1	1	1	1	0	1	2	1	14	1	2	1	1	1	1	0	1	1	1	1	1	1	26	08/2019	40:07.0		08/2019
232509801	S	3401	SC	MOCA	07/2010	1	1	1	1	1	1	1	1	1	1	1	3	2	8	0	2	1	1	1	0	1	1	1	1	1	1	1	28	07/2010	40:26.0		07/2010
307468601	S	3401	V04	MOCA	08/2011	1	1	1	1	1	1	1	1	1	1	1	3	2	13	1	2	0	1	1	0	1	1	1	1	1	1	1	28	08/2011	40:26.0		08/2011
352020401	S	3401	V06	MOCA	06/2012	1	1	1	1	1	1	1	1	1	1	1	3	2	13	1	2	0	1	1	0	1	1	1	1	1	1	1	28	06/2012	40:27.0		06/2012
406416601	S	3401	V08	MOCA	07/2013	1	1	1	1	1	1	1	1	1	1	1	3	2	14	1	2	1	1	1	1	1	1	1	1	1	1	1	30	07/2013	40:27.0		07/2013
448183201	S	3401	V10	MOCA	07/2014	1	1	1	1	1	1	1	1	1	1	1	3	1	17	1	2	0	1	1	0	1	1	1	1	1	1	1	27	07/2014	40:27.0		07/2014
530532301	S	3401	V12	MOCA	07/2015	1	1	1	1	1	1	1	1	1	1	1	3	2	19	1	2	0	1	1	1	1	1	1	1	1	1	1	29	08/2015	40:28.0		08/2015
646892901	S	3401	V14	MOCA	07/2017	1	1	1	1	1	1	1	1	1	1	1	3	2	15	1	2	1	1	1	1	1	1	1	1	1	1	1	30	08/2017	40:28.0		08/2017
702127301	S	3401	V15	MOCA	07/2018	1	1	1	0	1	1	1	1	1	1	1	3	2	19	1	2	1	1	1	0	1	1	1	1	1	1	1	28	08/2018	40:29.0		08/2018
748855401	S	3401	V16	MOCA	07/2019	1	1	1	1	1	1	1	1	1	1	1	3	2	16	1	2	0	1	1	1	1	1	1	1	1	1	1	29	07/2019	40:29.0		07/2019
226892001	S	3402	SC	MOCA	06/2010	1	1	1	1	1	1	1	1	1	1	1	3	2	13	1	2	1	1	1	1	1	1	1	1	1	1	1	30	06/2010	49:46.0		06/2010
314500801	S	3402	RS1	MOCA	09/2011	1	1	1	1	1	1	1	1	1	1	1	3	2	13	1	2	1	1	1	1	1	1	1	1	1	1	1	30	09/2011	49:45.0		09/2011
372568901	S	3402	V04	MOCA	11/2012	1	1	1	1	1	1	1	1	1	1	1	3	2	17	1	2	0	1	1	0	0	1	1	1	1	1	1	27	11/2012	49:47.0		11/2012
418311301	S	3402	V06	MOCA	11/2013	1	1	1	1	1	1	1	1	1	1	1	3	2	15	1	2	0	1	1	0	0	1	1	1	1	1	1	27	11/2013	49:47.0		11/2013
226919901	S	3403	SC	MOCA	06/2010	1	1	1	1	1	1	1	1	1	0	1	3	2	10	0	2	0	1	0	1	0	1	1	1	1	1	1	25	06/2010	40:45.0		07/2010
305474501	S	3403	V04	MOCA	07/2011	1	1	1	1	0	1	1	1	1	1	1	3	2	11	1	2	0	1	1	0	1	1	1	1	1	1	1	27	07/2011	40:46.0		07/2011
354610301	S	3403	V06	MOCA	07/2012	1	0	0	1	1	1	0	1	1	1	1	3	1	9	0	2	0	0	0	0	1	1	1	1	1	1	1	21	07/2012	40:47.0		07/2012
404908201	S	3403	V08	MOCA	07/2013	1	1	1	1	0	1	0	1	1	1	1	3	2	12	1	2	0	0	0	0	0	1	1	1	1	1	1	23	07/2013	40:47.0		07/2013
451199101	S	3403	V10	MOCA	08/2014	0	1	1	1	1	1	1	1	1	1	1	3	2	14	1	2	0	1	1	0	1	1	1	1	1	1	1	27	08/2014	40:48.0		08/2014
529040001	S	3403	V12	MOCA	07/2015	1	0	1	0	0	1	1	1	1	1	1	3	2	11	1	2	1	0	0	0	1	1	1	1	1	1	1	24	07/2015	40:48.0		07/2015
580894401	S	3403	V13	MOCA	07/2016	1	0	1	0	1	1	0	1	1	1	1	3	2	11	1	2	1	1	0	0	0	0	1	0	1	1	1	22	07/2016	40:49.0		07/2016
644906301	S	3403	V14	MOCA	07/2017	0	0	1	0	1	1	0	1	1	1	0	2	2	6	0	2	0	0	1	0	0	0	1	0	1	1	1	17	07/2017	40:49.0		07/2017
704461501	S	3403	V15	MOCA	07/2018	0	0	0	0	0	1	0	1	1	0	0	2	1	5	0	2	0	0	0	0	0	1	1	1	1	0	1	13	08/2018	40:50.0		08/2018
748967201	S	3403	V16	MOCA	07/2019	0	0	1	0	0	1	0	1	1	1	1	3	1	8	0	2	0	0	0	0	0	1	1	1	1	1	1	18	07/2019	40:50.0		07/2019
226957401	S	3404	SC	MOCA	06/2010	1	1	1	1	1	1	1	1	1	1	1	3	2	8	0	2	0	1	1	0	1	1	1	1	1	1	1	27	06/2010	41:42.0		07/2010
306939501	S	3404	V04	MOCA	07/2011	1	1	1	1	1	1	1	1	1	1	1	3	2	12	1	2	0	1	1	1	1	1	1	1	1	1	1	29	07/2011	41:43.0		07/2011
355956101	S	3404	V06	MOCA	07/2012	1	1	1	1	1	1	1	1	1	1	1	3	2	9	0	2	1	1	1	1	1	1	1	1	1	1	1	29	07/2012	41:43.0		07/2012
405447501	S	3404	V08	MOCA	07/2013	1	1	1	1	1	1	1	1	1	1	1	3	2	8	0	2	1	1	0	0	1	1	1	1	1	1	1	27	07/2013	41:44.0		07/2013
449797601	S	3404	V10	MOCA	07/2014	1	1	1	1	1	1	1	1	1	1	1	3	2	9	0	2	0	1	1	1	1	1	1	1	1	1	1	28	07/2014	41:44.0		07/2014
528716201	S	3404	V12	MOCA	07/2015	1	1	1	1	1	1	1	1	1	1	1	3	2	11	1	2	1	1	1	1	1	1	1	1	1	1	1	30	07/2015	41:45.0		07/2015
646911601	S	3404	V14	MOCA	07/2017	1	0	1	1	1	1	1	1	1	1	1	3	2	15	1	2	1	1	0	1	1	1	1	1	1	1	1	28	08/2017	41:45.0		08/2017
705861101	S	3404	V15	MOCA	08/2018	1	0	1	1	1	1	1	1	1	1	1	3	2	11	1	2	1	1	1	0	0	1	1	1	1	1	1	27	09/2018	41:45.0		09/2018
750246101	S	3404	V16	MOCA	07/2019	1	1	1	1	1	1	1	1	1	1	1	3	2	14	1	2	1	1	1	1	1	1	1	1	1	1	1	30	07/2019	41:46.0		07/2019
232586001	S	3405	SC	MOCA	07/2010	1	0	1	1	1	1	1	1	1	1	1	3	2	23	1	2	1	1	1	1	1	1	1	1	1	1	1	29	07/2010	16:52.0		07/2010
234494501	S	3406	SC	MOCA	07/2010	1	1	1	1	1	1	1	1	1	1	1	3	2	8	0	2	1	1	1	1	1	1	1	1	1	1	1	29	07/2010	42:11.0		07/2010
306820601	S	3406	V04	MOCA	07/2011	1	0	1	1	1	1	1	1	1	1	1	3	2	11	1	2	0	0	1	1	1	1	1	1	1	1	1	27	07/2011	42:12.0		07/2011
361521701	S	3406	V06	MOCA	09/2012	1	1	1	1	1	1	1	1	1	1	1	3	2	10	0	2	1	1	1	1	1	0	1	1	1	1	1	28	09/2012	42:12.0		09/2012
405969201	S	3406	V08	MOCA	07/2013	1	1	1	0	1	1	1	1	1	1	1	3	2	12	1	2	1	1	1	0	0	1	1	1	1	1	1	27	07/2013	42:13.0		07/2013
456486101	S	3406	V10	MOCA	09/2014	0	0	1	1	1	1	1	1	1	1	1	3	2	9	0	2	1	1	1	1	1	1	1	1	1	1	1	27	09/2014	42:13.0		09/2014
532095101	S	3406	V12	MOCA	08/2015	1	1	1	1	1	1	1	1	1	1	1	3	2	19	1	2	1	1	1	1	1	1	1	1	1	1	1	30	08/2015	42:14.0		08/2015
583161001	S	3406	V13	MOCA	07/2016	1	0	1	1	1	1	1	1	1	1	1	3	2	20	1	2	1	1	1	1	1	0	1	1	1	1	1	28	08/2016	42:14.0		08/2016
647086601	S	3406	V14	MOCA	07/2017	1	0	1	1	1	1	1	1	1	1	1	3	2	20	1	2	1	1	1	1	1	1	1	1	1	1	1	29	08/2017	42:15.0		08/2017
705982001	S	3406	V15	MOCA	08/2018	1	1	1	1	1	1	1	1	1	1	1	3	2	15	1	2	1	1	1	1	1	1	1	1	1	1	1	30	09/2018	42:15.0		09/2018
754439801	S	3406	V16	MOCA	09/2019	1	1	1	1	1	1	1	1	1	1	1	3	2	13	1	2	1	1	1	1	1	1	1	1	1	1	1	30	09/2019	42:16.0		09/2019
241668701	S	3407	SC	MOCA	08/2010	0	1	1	1	0	1	1	1	1	1	1	3	2	15	1	2	0	1	0	0	1	1	1	1	1	1	1	25	09/2010	43:07.0		09/2010
312589001	S	3407	V04	MOCA	09/2011	1	1	1	1	0	1	1	1	1	1	1	3	2	12	1	2	0	1	1	1	1	1	1	1	1	1	1	28	09/2011	43:08.0		09/2011
364296701	S	3407	V06	MOCA	09/2012	1	1	1	1	1	1	1	1	1	1	1	3	1	14	1	2	1	1	1	1	1	1	1	1	1	1	1	29	09/2012	43:09.0		09/2012
413457601	S	3407	V08	MOCA	10/2013	1	1	1	0	1	1	1	1	1	0	1	3	2	14	1	2	1	0	1	1	1	1	1	1	1	1	1	27	10/2013	43:09.0		10/2013
465577901	S	3407	V10	MOCA	10/2014	1	1	1	1	1	1	1	1	1	1	1	3	2	18	1	2	0	1	1	1	1	1	1	1	1	1	1	29	10/2014	43:10.0		10/2014
537388401	S	3407	V12	MOCA	09/2015	1	0	1	1	1	1	1	1	1	1	1	3	2	23	1	2	0	1	0	1	1	1	1	1	1	1	1	27	09/2015	43:11.0		09/2015
593521001	S	3407	V13	MOCA	09/2016	1	0	1	1	1	1	1	1	1	1	1	3	2	17	1	2	0	0	0	0	1	1	1	1	1	0	1	24	10/2016	43:11.0		10/2016
658449701	S	3407	V14	MOCA	10/2017	1	1	1	1	0	1	1	1	1	1	1	3	2	22	1	2	0	0	1	1	1	1	1	1	1	1	1	27	10/2017	43:11.0		10/2017
712421901	S	3407	V15	MOCA	10/2018	1	0	1	1	0	1	1	1	1	0	1	3	2	20	1	2	0	1	0	1	0	1	1	1	1	0	1	23	10/2018	43:12.0		10/2018
756921201	S	3407	V16	MOCA	10/2019	1	0	1	1	0	1	1	1	1	0	1	3	1	19	1	2	1	1	1	1	0	1	1	1	1	0	0	23	10/2019	43:12.0		10/2019
248929301	S	3408	SC	MOCA	10/2010	1	1	1	1	1	1	1	1	1	1	1	3	2	13	1	2	0	1	1	1	1	1	1	1	1	1	1	29	10/2010	35:22.0		10/2010
373352201	S	3408	V04	MOCA	11/2012	1	1	1	1	1	1	1	1	1	1	1	3	2	17	1	2	1	1	1	1	1	1	1	1	1	1	1	30	11/2012	35:23.0		11/2012
415699101	S	3408	V06	MOCA	10/2013	1	1	1	1	1	1	1	1	1	1	1	3	2	20	1	2	0	1	1	1	1	0	1	1	1	1	1	28	10/2013	35:23.0		10/2013
247498601	S	3409	SC	MOCA	09/2010	1	1	1	1	1	1	1	1	1	1	1	3	2	9	0	2	0	1	0	1	0	1	1	1	1	1	1	26	09/2010	43:39.0		09/2010
317844701	S	3409	V04	MOCA	10/2011	1	1	1	1	1	1	1	1	1	1	1	3	2	10	0	2	0	1	1	1	0	1	1	1	1	1	1	27	10/2011	43:40.0		10/2011
366572001	S	3409	V06	MOCA	10/2012	1	1	1	1	1	1	1	1	1	1	1	3	2	10	0	2	0	1	1	0	0	1	1	1	1	1	1	26	10/2012	43:40.0		10/2012
414843001	S	3409	V08	MOCA	10/2013	1	1	1	1	1	1	1	1	1	1	1	3	1	9	0	2	1	1	0	0	1	1	1	1	1	1	1	26	10/2013	43:41.0		10/2013
470141901	S	3409	V10	MOCA	10/2014	1	1	1	1	1	1	1	1	1	0	1	3	1	11	1	2	1	1	1	1	0	1	1	1	1	1	1	27	10/2014	43:41.0		10/2014
540323801	S	3409	V12	MOCA	10/2015	1	1	1	1	1	1	1	1	1	1	1	3	2	9	0	2	1	1	1	1	0	1	1	1	1	1	1	28	10/2015	43:42.0		10/2015
594884301	S	3409	V13	MOCA	10/2016	1	1	1	1	1	1	1	1	1	0	1	3	2	7	0	2	1	1	1	0	1	1	1	1	1	1	1	27	10/2016	43:42.0		10/2016
661406701	S	3409	V14	MOCA	10/2017	0	1	1	1	1	1	1	1	1	1	1	3	2	9	0	1	1	1	1	1	0	1	1	1	1	1	1	26	11/2017	43:43.0		11/2017
720013801	S	3409	V15	MOCA	12/2018	1	1	1	1	1	1	1	1	1	1	1	3	1	6	0	2	1	0	0	0	0	1	1	1	1	1	1	24	12/2018	43:43.0		12/2018
759753801	S	3409	V16	MOCA	11/2019	1	0	1	1	1	1	1	1	1	1	1	3	1	9	0	2	1	1	1	0	0	1	1	1	1	0	1	24	11/2019	43:44.0		11/2019
249675501	S	3410	SC	MOCA	10/2010	1	1	1	1	1	1	1	1	1	1	1	3	2	18	1	2	0	1	1	1	1	1	1	1	1	1	1	29	10/2010	44:00.0		10/2010
319220101	S	3410	V04	MOCA	10/2011	1	1	1	1	1	1	1	1	1	1	1	3	2	15	1	2	0	1	1	1	1	1	1	1	1	1	1	29	11/2011	44:00.0		11/2011
368839901	S	3410	V06	MOCA	10/2012	1	1	1	1	1	1	1	1	1	1	1	3	2	22	1	2	0	1	1	1	1	1	1	1	1	1	1	29	10/2012	44:01.0		10/2012
413013201	S	3410	V08	MOCA	09/2013	1	1	1	1	1	1	1	1	1	1	1	3	2	16	1	2	0	1	1	0	0	1	1	1	1	1	1	27	09/2013	44:01.0		09/2013
459709901	S	3410	V10	MOCA	09/2014	1	1	1	1	1	1	1	1	1	1	1	3	2	19	1	2	0	1	1	0	0	1	1	1	1	1	1	27	09/2014	44:02.0		09/2014
543545601	S	3410	V12	MOCA	11/2015	1	0	1	1	1	1	1	1	0	1	1	3	2	20	1	2	0	1	1	0	0	1	1	1	1	1	1	25	11/2015	44:02.0		11/2015
660015601	S	3410	V14	MOCA	10/2017	1	1	1	1	1	1	1	1	1	1	1	3	1	19	1	2	0	1	1	0	1	1	1	1	1	1	1	27	10/2017	44:02.0		10/2017
711153701	S	3410	V15	MOCA	10/2018	1	0	1	1	1	1	1	1	1	1	1	3	2	22	1	2	0	1	1	0	1	1	1	1	1	0	1	26	10/2018	44:03.0		10/2018
755665401	S	3410	V16	MOCA	09/2019	1	0	1	1	1	1	1	1	1	1	1	3	2	18	1	2	0	1	1	1	0	1	1	1	1	1	1	27	09/2019	44:03.0		09/2019
252244501	S	3411	SC	MOCA	10/2010	1	1	1	1	1	1	1	1	1	1	1	3	2	19	1	2	0	1	1	1	1	1	1	1	1	1	1	29	10/2010	44:56.0		10/2010
320529601	S	3411	V04	MOCA	11/2011	1	1	1	1	1	1	1	1	1	1	1	3	2	19	1	2	0	1	1	0	1	1	1	1	1	1	1	28	11/2011	44:57.0		11/2011
371423301	S	3411	V06	MOCA	11/2012	1	1	1	1	1	1	1	1	1	1	1	3	2	20	1	2	0	1	1	1	1	1	1	1	1	1	1	29	11/2012	44:57.0		11/2012
417300101	S	3411	V08	MOCA	11/2013	1	1	1	1	1	1	1	1	1	1	1	3	2	18	1	2	0	1	1	1	1	1	1	1	1	1	1	29	11/2013	44:58.0		11/2013
475376901	S	3411	V10	MOCA	11/2014	1	1	1	1	1	1	1	1	1	0	1	3	2	16	1	2	0	1	0	1	1	1	1	1	1	1	1	27	11/2014	44:58.0		11/2014
544012201	S	3411	V12	MOCA	11/2015	1	1	1	1	1	1	1	1	1	1	1	3	2	16	1	2	0	1	1	1	1	1	1	1	1	1	1	29	11/2015	44:58.0		11/2015
663194101	S	3411	V14	MOCA	11/2017	1	1	1	1	1	1	1	1	1	0	1	3	2	16	1	2	1	1	1	1	1	1	1	1	1	1	1	29	11/2017	44:59.0		11/2017
715603701	S	3411	V15	MOCA	11/2018	1	0	1	1	1	1	1	1	1	1	1	3	2	15	1	2	1	1	1	0	1	1	1	1	1	1	1	28	11/2018	44:59.0		11/2018
759078901	S	3411	V16	MOCA	10/2019	1	1	1	1	1	1	1	1	1	1	1	3	2	13	1	2	0	1	1	0	1	1	1	1	1	1	1	28	11/2019	45:00.0		11/2019
262926001	S	3413	SC	MOCA	12/2010	1	1	1	1	1	1	1	1	1	1	1	3	2	15	1	2	0	0	0	0	0	1	1	1	1	1	1	25	12/2010	52:01.0		12/2010
265268701	S	3414	SC	MOCA	12/2010	1	1	1	1	1	1	1	1	1	1	1	3	2	18	1	2	0	1	1	1	1	1	1	1	1	1	1	29	12/2010	45:33.0		12/2010
327422401	S	3414	V04	MOCA	12/2011	1	1	1	1	1	1	1	1	1	1	1	3	1	21	1	2	1	1	1	1	1	1	1	1	1	1	1	29	12/2011	45:34.0		12/2011
378833101	S	3414	V06	MOCA	12/2012	1	1	1	1	1	1	1	1	1	1	1	3	2	25	1	2	1	1	1	0	0	1	1	1	1	1	1	28	12/2012	45:35.0		12/2012
421402501	S	3414	V08	MOCA	12/2013	1	1	1	1	1	1	1	1	1	1	1	3	2	21	1	2	1	1	1	1	0	1	1	1	1	1	1	29	12/2013	45:35.0		12/2013
489590101	S	3414	V10	MOCA	12/2014	1	1	1	1	1	1	1	1	1	1	1	3	2	29	1	2	1	1	1	1	1	1	1	1	1	1	1	30	12/2014	45:35.0		12/2014
549132501	S	3414	V12	MOCA	12/2015	1	1	1	1	1	1	1	1	1	1	1	3	2	23	1	2	1	1	1	1	0	1	1	1	1	1	1	29	01/2016	45:36.0		01/2016
669837301	S	3414	V14	MOCA	12/2017	1	1	1	1	1	1	1	1	1	1	1	3	2	28	1	2	1	1	1	1	1	1	1	1	1	1	1	30	01/2018	45:36.0		01/2018
733899001	S	3414	V15	MOCA	03/2019	1	1	1	1	1	1	1	1	1	1	1	3	2	24	1	2	1	1	1	1	1	1	1	1	1	1	1	30	03/2019	45:37.0		03/2019
769456601	S	3414	V16	MOCA	03/2020	1	1	1	1	1	1	1	1	1	1	1	3	2	27	1	2	1	1	1	1	0	1	1	1	1	1	1	29	03/2020	45:37.0		03/2020
272042701	S	3415	SC	MOCA	01/2011	1	0	1	1	1	1	1	1	1	1	0	3	2	20	1	2	0	1	1	0	1	1	1	1	1	1	1	26	01/2011	39:09.0		01/2011
342519401	S	3415	V04	MOCA	04/2012	1	1	1	1	1	1	1	1	1	1	1	3	2	22	1	2	0	1	1	0	1	1	1	1	1	1	1	28	04/2012	39:11.0		04/2012
393490201	S	3415	V06	MOCA	04/2013	1	0	1	1	1	1	1	1	1	1	1	3	1	16	1	2	1	1	0	0	0	1	1	1	1	1	1	25	04/2013	39:11.0		04/2013
434981301	S	3415	V08	MOCA	04/2014	1	1	1	1	1	1	1	1	1	1	1	3	1	17	1	2	1	1	1	0	0	1	1	1	1	1	1	27	04/2014	39:12.0		04/2014
514592801	S	3415	V10	MOCA	03/2015	1	1	1	1	1	1	1	1	1	1	1	3	2	16	1	2	1	1	1	0	0	1	1	1	1	1	1	28	04/2015	39:12.0		04/2015
560880401	S	3415	V12	MOCA	03/2016	1	1	1	1	1	1	1	1	1	1	1	3	2	17	1	2	1	1	1	1	1	1	1	1	1	1	1	30	03/2016	39:13.0		03/2016
627493601	S	3415	V13	MOCA	04/2017	1	1	0	1	1	1	1	1	1	1	1	3	1	22	1	2	1	1	1	1	1	1	1	1	1	1	1	28	04/2017	39:13.0		04/2017
678148801	S	3415	V14	MOCA	02/2018	1	1	1	1	1	1	1	1	1	1	1	3	2	16	1	2	1	1	1	1	1	1	1	1	1	1	1	30	03/2018	39:14.0		03/2018
734066801	S	3415	V15	MOCA	03/2019	1	1	1	1	1	1	1	1	1	1	1	2	2	18	1	2	1	1	1	0	0	1	1	1	1	1	1	27	03/2019	39:14.0		03/2019
279488101	S	3416	SC	MOCA	03/2011	1	1	1	1	1	1	1	1	1	1	1	3	2	16	1	2	1	1	1	1	1	1	1	1	1	1	1	30	03/2011	52:12.0		03/2011
282465201	S	3417	SC	MOCA	03/2011	1	1	1	1	0	1	0	1	1	1	1	3	1	21	1	2	0	0	0	1	0	1	1	1	1	1	1	23	03/2011	39:48.0		03/2011
340530101	S	3417	V04	MOCA	03/2012	1	1	1	1	1	1	0	1	1	1	1	3	1	24	1	2	0	1	0	1	1	1	1	1	1	1	1	26	03/2012	39:49.0		03/2012
391052301	S	3417	V06	MOCA	03/2013	1	1	1	1	0	1	1	1	1	1	1	3	2	27	1	2	0	0	0	0	1	1	1	1	1	1	1	25	03/2013	39:49.0		03/2013
432541801	S	3417	V08	MOCA	03/2014	1	1	1	1	1	1	1	1	1	1	1	3	2	20	1	2	1	1	0	0	0	1	1	1	1	1	1	27	03/2014	39:50.0		03/2014
512544501	S	3417	V10	MOCA	03/2015	1	1	1	1	1	1	0	1	1	1	1	3	0	22	1	2	0	0	0	0	0	1	1	1	1	1	1	22	03/2015	39:50.0		03/2015
561235201	S	3417	V12	MOCA	03/2016	1	1	1	1	1	1	1	1	1	1	1	3	1	24	1	2	1	0	1	1	1	1	1	1	1	1	1	28	03/2016	39:51.0		03/2016
624392001	S	3417	V13	MOCA	03/2017	1	1	1	1	1	1	1	1	1	0	1	3	1	25	1	2	1	1	0	1	1	1	1	1	1	1	1	27	03/2017	39:52.0		03/2017
679813501	S	3417	V14	MOCA	03/2018	0	1	1	0	1	1	1	1	0	0	1	3	2	26	1	2	1	1	0	0	1	1	1	1	1	1	1	24	03/2018	39:52.0		03/2018
745682501	S	3417	V15	MOCA	06/2019	1	1	1	1	1	1	1	1	1	1	1	3	1	22	1	2	1	0	0	1	1	1	1	1	1	0	1	26	07/2019	39:53.0		07/2019
286811601	S	3418	SC	MOCA	04/2011	1	1	1	1	1	1	1	1	1	1	1	3	2	17	1	2	0	1	1	0	1	1	1	1	1	1	1	28	04/2011	41:38.0		04/2011
345796201	S	3418	V04	MOCA	05/2012	1	1	1	1	1	1	1	1	1	1	1	3	2	15	1	2	0	0	0	0	0	1	1	1	1	1	1	25	05/2012	41:39.0		05/2012
397276801	S	3418	V06	MOCA	05/2013	1	1	1	1	1	1	1	1	1	0	1	3	2	16	1	2	0	1	0	0	1	1	1	1	1	1	1	26	05/2013	41:40.0		05/2013
437265101	S	3418	V08	MOCA	05/2014	1	1	1	1	1	1	1	1	1	1	1	3	2	19	1	2	1	0	0	0	0	1	1	1	1	1	1	26	05/2014	41:40.0		05/2014
522287801	S	3418	V10	MOCA	05/2015	0	1	1	1	1	1	1	1	1	1	1	3	1	13	1	2	1	1	0	0	0	1	1	1	1	1	1	25	05/2015	41:41.0		05/2015
566804401	S	3418	V12	MOCA	04/2016	1	0	1	1	1	1	1	1	1	0	1	3	2	17	1	2	1	1	1	0	1	1	1	1	1	1	1	27	04/2016	41:41.0		04/2016
630021201	S	3418	V13	MOCA	04/2017	1	0	1	1	1	1	1	1	1	1	1	3	2	15	1	2	1	0	0	0	1	1	1	1	1	1	1	26	05/2017	41:42.0		05/2017
693319001	S	3418	V14	MOCA	04/2018	1	0	1	1	1	1	1	1	1	1	1	3	2	19	1	2	1	1	1	0	0	1	1	1	1	1	1	27	06/2018	41:42.0		06/2018
749986601	S	3418	V15	MOCA	07/2019	1	1	1	1	1	1	1	1	1	1	1	3	2	22	1	2	1	0	0	0	0	1	1	1	1	1	1	26	07/2019	41:43.0		07/2019
287272501	S	3419	SC	MOCA	04/2011	1	0	1	1	1	1	1	1	1	1	1	3	2	12	1	2	1	1	0	0	1	1	1	1	1	1	1	27	04/2011	45:35.0		04/2011
341560901	S	3419	V04	MOCA	04/2012	1	0	1	1	1	1	1	1	1	1	1	3	1	12	1	0	0	1	0	0	1	1	1	1	1	1	1	23	04/2012	45:36.0		04/2012
392988701	S	3419	V06	MOCA	04/2013	1	0	1	1	1	1	1	1	1	1	1	2	2	14	1	1	1	1	1	0	0	1	1	1	1	1	1	25	04/2013	45:37.0		04/2013
436814101	S	3419	V08	MOCA	04/2014	0	0	1	1	1	1	1	1	1	1	1	2	1	9	0	1	1	0	1	1	0	1	1	1	1	1	1	22	04/2014	45:37.0		04/2014
524930001	S	3419	V10	MOCA	06/2015	1	1	1	1	1	1	1	1	1	1	1	2	2	18	1	2	1	1	0	1	0	1	1	1	1	1	1	27	06/2015	45:38.0		06/2015
566700201	S	3419	V12	MOCA	04/2016	1	1	1	1	1	1	1	1	1	1	1	3	2	15	1	2	1	1	1	0	1	1	1	1	1	1	1	29	04/2016	45:38.0		04/2016
632828701	S	3419	V13	MOCA	05/2017	1	0	1	1	1	1	1	1	1	1	1	3	2	12	1	2	1	1	1	0	0	1	1	1	1	1	1	27	05/2017	45:39.0		05/2017
693682001	S	3419	V14	MOCA	06/2018	1	0	1	1	1	1	1	1	1	1	1	2	2	13	1	2	1	1	1	0	1	1	1	1	1	1	1	27	06/2018	45:39.0		06/2018
740108601	S	3419	V15	MOCA	05/2019	1	1	1	1	1	1	1	1	1	1	1	3	1	13	1	2	1	1	1	0	0	1	1	1	1	1	1	27	05/2019	45:40.0		05/2019
288261501	S	3420	SC	MOCA	04/2011	1	1	1	1	0	1	1	1	1	1	1	3	2	17	1	2	0	1	1	1	1	1	1	1	1	1	1	28	04/2011	20:40.0		04/2011
400412901	S	3420	V06	MOCA	06/2013	1	0	1	1	1	1	1	1	1	1	1	3	2	25	1	2	1	1	1	1	1	1	1	1	1	1	1	29	06/2013	20:42.0		06/2013
441749901	S	3420	V08	MOCA	06/2014	1	1	1	1	1	1	1	1	1	1	1	3	2	16	1	2	0	1	0	0	1	1	1	1	1	1	1	27	06/2014	20:42.0		06/2014
339416101	S	3420	V04	MOCA	03/2012	1	0	1	1	1	1	1	1	1	1	1	3	2	14	1	2	0	1	1	1	1	1	1	1	1	1	1	28	03/2012	20:41.0		02/2015
524151301	S	3420	V10	MOCA	06/2015	0	1	1	1	1	1	1	1	1	1	1	3	2	19	1	2	0	1	0	1	1	1	1	1	1	1	1	27	06/2015	20:43.0		06/2015
567976701	S	3420	V12	MOCA	04/2016	1	0	1	1	1	1	1	1	1	1	1	3	2	15	1	2	1	1	0	1	1	1	1	1	1	1	1	28	05/2016	20:44.0		05/2016
637000801	S	3420	V13	MOCA	05/2017	1	0	1	0	0	1	1	1	1	1	1	3	2	19	1	2	1	1	1	0	1	1	1	1	1	1	1	26	06/2017	20:44.0		06/2017
693643501	S	3420	V14	MOCA	05/2018	1	0	1	1	0	1	1	1	1	0	1	3	2	18	1	2	1	1	0	1	1	1	1	1	1	1	1	26	06/2018	20:45.0		06/2018
739873401	S	3420	V15	MOCA	05/2019	0	0	1	0	0	1	1	1	1	1	1	2	2	10	0	2	0	0	0	1	1	1	1	1	1	0	1	20	05/2019	20:45.0		05/2019
292511901	S	3421	SC	MOCA	05/2011	1	1	1	0	1	1	0	1	1	1	1	3	2	14	1	2	1	1	0	1	1	1	1	1	1	1	1	27	05/2011	54:50.0		05/2011
351187601	S	3421	V04	MOCA	06/2012	1	1	1	1	1	1	0	1	1	1	1	3	1	11	1	2	0	0	1	1	0	1	1	1	1	1	1	25	06/2012	54:51.0		06/2012
403325201	S	3421	V06	MOCA	06/2013	1	1	1	1	1	1	1	1	1	1	1	3	2	10	0	2	0	0	0	0	1	1	1	1	1	1	1	25	06/2013	54:51.0		06/2013
446621601	S	3421	V08	MOCA	07/2014	1	1	1	1	1	1	0	1	1	1	1	3	2	12	1	1	0	0	0	0	1	1	1	1	1	1	1	24	07/2014	54:52.0		07/2014
526929601	S	3421	V10	MOCA	06/2015	1	1	1	1	1	1	1	1	1	1	1	3	2	18	1	2	0	0	0	0	0	1	1	1	1	1	1	25	07/2015	54:53.0		07/2015
580514701	S	3421	V12	MOCA	07/2016	1	1	1	1	1	1	1	1	1	1	1	3	2	13	1	2	0	1	1	1	1	1	1	1	1	1	1	29	07/2016	54:53.0		07/2016
294247201	S	3422	SC	MOCA	05/2011	1	0	1	1	1	1	1	1	1	1	1	3	2	17	1	1	1	1	0	0	0	1	1	1	1	1	1	25	05/2011	46:12.0		05/2011
354227701	S	3422	V04	MOCA	07/2012	1	1	1	1	1	1	1	1	1	1	1	3	2	24	1	1	0	1	1	1	0	1	1	1	1	1	1	27	07/2012	46:13.0		07/2012
402854801	S	3422	V06	MOCA	06/2013	1	1	1	1	1	1	1	1	1	1	1	3	1	20	1	1	0	0	1	1	1	1	1	1	1	1	1	26	06/2013	46:13.0		06/2013
445388301	S	3422	V08	MOCA	06/2014	1	1	1	1	1	1	1	1	1	1	1	3	1	19	1	1	0	1	1	1	0	1	1	1	1	1	1	26	06/2014	46:14.0		06/2014
528915301	S	3422	V10	MOCA	07/2015	1	1	1	1	1	1	1	1	1	1	1	3	2	20	1	2	1	1	1	1	1	1	1	1	1	1	1	30	07/2015	46:14.0		07/2015
577314201	S	3422	V12	MOCA	06/2016	1	1	1	1	1	1	1	1	1	1	1	3	2	24	1	2	1	1	0	1	1	1	1	1	1	1	1	29	07/2016	46:15.0		07/2016
644890601	S	3422	V13	MOCA	07/2017	1	1	1	1	1	1	1	1	1	1	1	3	2	24	1	2	0	1	1	1	1	1	1	1	1	1	1	29	07/2017	46:16.0		07/2017
693540901	S	3422	V14	MOCA	05/2018	1	1	1	1	1	1	1	1	1	1	1	3	2	21	1	2	1	1	1	1	1	1	1	1	1	1	1	30	06/2018	46:16.0		06/2018
746310001	S	3422	V15	MOCA	06/2019	1	1	1	1	1	1	1	1	1	1	1	3	2	27	1	2	0	1	1	1	0	1	1	1	1	1	1	28	07/2019	46:17.0		07/2019
294853301	S	3423	SC	MOCA	06/2011	1	1	1	0	1	1	1	1	1	1	1	3	1	0	0	2	1	1	0	1	1	1	1	1	1	1	1	26	06/2011	46:47.0		06/2011
348026301	S	3423	V04	MOCA	05/2012	1	1	1	1	0	1	1	1	1	1	1	3	2	6	0	2	0	1	0	0	0	1	1	1	1	1	1	24	05/2012	46:48.0		05/2012
405171301	S	3423	V06	MOCA	07/2013	1	1	1	1	1	1	1	1	1	1	1	3	2	8	0	1	1	0	0	0	1	1	1	1	1	1	1	25	07/2013	46:49.0		07/2013
445967201	S	3423	V08	MOCA	06/2014	1	0	1	1	1	1	1	1	1	1	1	3	1	13	1	2	1	1	1	0	1	1	1	1	1	1	1	27	06/2014	46:49.0		06/2014
534451101	S	3423	V10	MOCA	08/2015	1	1	1	1	1	1	1	1	1	1	1	2	2	11	1	2	1	1	1	0	0	1	1	1	1	1	1	27	09/2015	46:50.0		09/2015
577733801	S	3423	V12	MOCA	06/2016	1	0	1	1	1	1	1	1	1	1	1	3	2	12	1	2	1	1	1	0	0	1	1	1	1	1	1	27	07/2016	46:50.0		07/2016
644922101	S	3423	V13	MOCA	07/2017	1	1	1	1	0	1	1	1	1	1	1	3	1	12	1	2	0	1	1	0	0	1	1	1	1	1	1	25	07/2017	46:51.0		07/2017
700778801	S	3423	V14	MOCA	07/2018	1	0	1	1	1	1	1	1	1	1	1	3	2	11	1	2	1	1	1	1	1	1	1	1	1	1	1	29	08/2018	46:51.0		08/2018
746156701	S	3423	V15	MOCA	07/2019	1	0	0	0	1	1	1	1	1	1	1	2	2	10	0	2	0	1	1	1	0	1	1	1	1	1	1	23	07/2019	46:52.0		07/2019
294794101	S	3424	SC	MOCA	06/2011	1	1	1	1	1	1	1	1	1	1	1	3	2	17	1	2	1	1	1	0	1	1	1	1	1	1	1	29	06/2011	47:18.0		06/2011
347812601	S	3424	V04	MOCA	05/2012	1	1	1	1	1	1	1	1	1	1	1	3	2	20	1	2	1	1	0	1	1	1	1	1	1	1	1	29	05/2012	47:19.0		05/2012
405020301	S	3424	V06	MOCA	07/2013	1	0	1	0	1	1	1	1	1	1	1	3	2	16	1	2	1	1	1	1	1	1	1	1	1	1	1	28	07/2013	47:19.0		07/2013
445912101	S	3424	V08	MOCA	06/2014	1	1	1	1	1	1	1	1	1	1	1	3	2	19	1	2	1	1	1	1	1	1	1	1	1	1	1	30	06/2014	47:20.0		06/2014
534343701	S	3424	V10	MOCA	08/2015	1	1	1	1	1	1	1	1	1	1	1	3	2	18	1	2	1	1	1	1	1	1	1	1	1	1	1	30	09/2015	47:20.0		09/2015
577324001	S	3424	V12	MOCA	06/2016	1	1	1	1	1	1	1	1	1	1	1	3	2	16	1	2	1	1	1	1	1	1	1	1	1	1	1	30	07/2016	47:20.0		07/2016
701533801	S	3424	V14	MOCA	07/2018	1	1	1	1	1	1	1	1	1	1	1	3	2	14	1	2	1	1	1	1	1	1	1	1	1	1	1	30	08/2018	47:21.0		08/2018
746232101	S	3424	V15	MOCA	07/2019	1	1	1	1	1	1	1	1	1	1	1	3	2	16	1	2	1	1	1	1	1	1	1	1	1	1	1	30	07/2019	47:21.0		07/2019
295931901	S	3425	SC	MOCA	06/2011	1	1	1	1	1	1	1	1	1	1	1	3	2	13	1	2	1	0	0	1	1	1	1	1	1	1	1	28	06/2011	52:52.0		06/2011
372503701	S	3425	V04	MOCA	11/2012	1	1	1	1	1	1	1	1	1	1	1	3	2	19	1	2	1	1	0	0	1	1	1	1	1	1	1	28	11/2012	52:53.0		11/2012
302840801	S	3426	SC	MOCA	06/2011	1	1	1	1	1	1	1	1	1	1	1	3	2	19	1	2	0	1	1	1	1	0	1	1	1	1	1	28	06/2011	53:23.0		06/2011
369482401	S	3426	V04	MOCA	10/2012	1	1	1	1	1	1	0	1	1	1	1	3	2	15	1	1	1	1	1	1	1	1	1	1	1	1	1	28	10/2012	53:24.0		10/2012
416865401	S	3426	V06	MOCA	11/2013	1	1	1	1	1	1	1	1	1	1	1	3	2	15	1	2	1	1	1	0	0	1	1	1	1	1	1	28	11/2013	53:24.0		11/2013
301545901	S	3428	SC	MOCA	06/2011	1	1	1	1	1	1	1	1	1	1	1	3	2	9	0	2	0	1	1	0	1	1	1	1	1	1	1	27	06/2011	53:51.0		06/2011
358797101	S	3428	V04	MOCA	08/2012	1	1	1	1	1	1	1	1	1	1	1	3	2	10	0	2	0	1	0	1	1	1	1	1	1	1	1	27	08/2012	53:52.0		08/2012
404154101	S	3428	V06	MOCA	07/2013	1	1	1	1	1	1	1	1	1	1	1	3	2	11	1	2	0	1	1	0	1	1	1	1	1	1	1	28	07/2013	53:52.0		07/2013
450220701	S	3428	V08	MOCA	07/2014	1	0	1	0	0	1	1	1	1	1	1	3	2	7	0	2	1	1	0	0	1	1	1	1	1	1	1	24	07/2014	53:53.0		07/2014
532365701	S	3428	V10	MOCA	08/2015	0	1	1	1	1	1	1	1	1	1	1	3	2	12	1	2	1	1	1	1	1	1	1	1	1	1	1	29	08/2015	53:53.0		08/2015
578663901	S	3428	V12	MOCA	07/2016	1	0	1	0	1	1	1	1	1	1	1	3	2	13	1	2	1	1	0	0	1	1	1	1	1	1	1	26	07/2016	53:54.0		07/2016
701515901	S	3428	V14	MOCA	07/2018	1	0	1	0	1	1	1	1	1	0	1	3	2	10	0	2	1	1	1	0	1	1	1	1	1	1	1	25	08/2018	53:54.0		08/2018
746128201	S	3428	V15	MOCA	07/2019	1	1	1	1	1	1	1	1	1	1	1	3	1	11	1	2	0	1	1	1	1	1	1	1	1	0	1	27	07/2019	53:55.0		07/2019
303690001	S	3429	SC	MOCA	07/2011	0	1	1	1	0	0	1	1	1	1	1	1	0	11	1	2	1	1	0	1	0	1	1	1	1	1	1	21	07/2011	54:41.0		07/2011
357752201	S	3429	V04	MOCA	08/2012	1	0	1	1	0	1	1	1	1	1	1	1	0	9	0	1	1	1	0	1	1	1	1	1	1	1	1	21	08/2012	54:42.0		08/2012
407361601	S	3429	V06	MOCA	08/2013	1	1	1	1	0	1	1	1	1	1	1	1	0	2	0	2	1	0	0	1	1	1	1	1	1	1	1	22	08/2013	54:43.0		08/2013
450781501	S	3429	V08	MOCA	07/2014	1	1	1	1	0	1	1	1	1	0	1	2	0	9	0	2	0	1	1	0	1	1	1	1	1	1	1	22	08/2014	54:43.0		08/2014
532000201	S	3429	V10	MOCA	07/2015	1	1	1	1	1	1	1	1	1	1	1	1	1	12	1	2	1	1	1	1	1	1	1	1	1	1	1	27	08/2015	54:44.0		08/2015
583378801	S	3429	V12	MOCA	08/2016	1	1	1	1	0	1	1	1	1	1	1	2	1	10	0	2	1	1	1	1	1	1	1	1	1	1	1	26	08/2016	54:44.0		08/2016
647740001	S	3429	V13	MOCA	08/2017	1	0	1	1	1	1	1	1	1	0	1	2	0	14	1	2	0	0	1	1	0	0	1	1	1	1	1	21	08/2017	54:45.0		08/2017
705460501	S	3429	V14	MOCA	07/2018	1	1	1	1	0	1	1	1	0	0	1	2	0	8	0	2	1	1	1	1	1	1	1	1	1	1	1	23	09/2018	54:45.0		09/2018
746217501	S	3429	V15	MOCA	07/2019	1	0	0	0	0	1	1	1	0	1	1	3	0	14	1	2	1	0	1	0	1	1	1	1	1	1	1	21	07/2019	54:46.0		07/2019
305136501	S	3430	SC	MOCA	07/2011	1	1	1	1	1	1	1	1	1	0	1	3	2	17	1	1	0	0	0	0	1	1	1	1	1	1	1	24	07/2011	06:54.0		07/2011
362804201	S	3430	V04	MOCA	09/2012	1	1	1	1	1	1	1	1	1	0	1	3	1	21	1	1	1	1	0	0	1	1	1	1	1	1	1	25	09/2012	06:55.0		09/2012
404262601	S	3430	V06	MOCA	07/2013	0	1	1	1	1	1	1	1	1	0	1	3	1	18	1	1	0	0	0	1	0	1	1	1	1	1	1	22	07/2013	06:56.0		07/2013
451327601	S	3430	V08	MOCA	08/2014	1	1	1	0	0	1	1	1	1	1	1	3	1	19	1	1	0	0	0	0	0	1	1	1	1	1	1	21	08/2014	06:56.0		08/2014
532382401	S	3430	V10	MOCA	08/2015	1	1	1	1	1	1	1	1	1	1	1	3	2	20	1	2	1	1	1	1	1	1	1	1	1	1	1	30	08/2015	06:57.0		08/2015
583214201	S	3430	V12	MOCA	07/2016	1	1	1	1	1	1	1	1	1	0	1	3	2	14	1	2	0	1	1	1	0	1	1	1	1	1	1	27	08/2016	06:58.0		08/2016
642344801	S	3430	V13	MOCA	07/2017	1	0	1	1	1	1	1	1	1	1	1	3	2	17	1	2	0	0	1	1	1	1	1	1	1	1	1	27	07/2017	06:58.0		07/2017
308708701	S	3431	SC	MOCA	08/2011	1	1	1	1	1	1	1	1	1	1	1	3	2	20	1	2	0	1	1	1	1	1	1	1	1	1	1	29	08/2011	55:11.0		08/2011
364963301	S	3431	V04	MOCA	10/2012	1	1	1	1	1	1	1	1	1	1	1	3	1	26	1	2	1	1	1	1	1	1	1	1	1	1	1	29	10/2012	55:12.0		10/2012
414400501	S	3431	V06	MOCA	10/2013	1	0	1	1	1	1	1	1	1	1	1	3	2	17	1	2	0	1	0	1	0	1	1	1	1	1	1	26	10/2013	55:12.0		10/2013
456328701	S	3431	V08	MOCA	09/2014	1	1	1	0	1	1	1	1	1	1	1	3	1	18	1	2	0	1	1	1	1	1	1	1	1	1	1	27	09/2014	55:13.0		09/2014
539338801	S	3431	V10	MOCA	10/2015	1	0	1	1	1	1	1	1	1	1	1	2	2	11	1	2	1	1	1	1	1	1	1	1	1	1	1	28	10/2015	55:13.0		10/2015
594103401	S	3431	V12	MOCA	10/2016	1	0	1	0	0	1	1	1	1	1	1	2	1	17	1	2	1	1	1	1	1	1	1	1	1	1	1	25	10/2016	55:14.0		10/2016
657844301	S	3431	V13	MOCA	09/2017	1	1	1	1	1	1	1	1	1	1	1	3	2	20	1	2	0	1	1	1	1	1	1	1	1	1	1	29	10/2017	55:14.0		10/2017
711393201	S	3431	V14	MOCA	09/2018	1	0	1	1	1	1	1	1	1	1	1	3	2	21	1	2	1	1	1	1	1	1	1	1	1	1	1	29	10/2018	55:15.0		10/2018
756148901	S	3431	V15	MOCA	09/2019	1	0	1	1	1	1	1	1	1	1	1	2	1	14	1	2	1	1	1	0	1	1	1	1	1	1	1	26	09/2019	55:15.0		09/2019
309052501	S	3432	SC	MOCA	08/2011	1	1	1	1	1	1	1	1	1	1	1	3	2	11	1	2	0	0	1	0	1	1	1	1	1	1	1	27	08/2011	06:18.0		08/2011
362795501	S	3432	ST	MOCA	08/2012	1	1	1	0	1	1	1	1	1	1	1	3	2	12	1	2	1	0	0	0	0	1	1	1	1	1	1	25	09/2012	06:18.0		09/2012
413715901	S	3432	V06	MOCA	10/2013	1	0	1	1	1	1	1	1	1	1	1	3	2	17	1	2	0	1	1	0	0	1	1	1	1	1	1	26	10/2013	06:19.0		10/2013
463712301	S	3432	V08	MOCA	10/2014	1	1	1	1	1	1	1	1	1	1	1	2	2	19	1	2	1	0	0	0	0	1	1	1	1	0	1	24	10/2014	06:20.0		10/2014
538459501	S	3432	V10	MOCA	09/2015	1	1	1	0	1	1	1	1	1	1	1	3	2	12	1	2	0	1	0	0	1	1	1	1	1	1	1	26	10/2015	06:20.0		10/2015
599770601	S	3432	V12	MOCA	10/2016	1	1	1	1	1	1	1	1	1	1	1	2	1	13	1	2	0	1	0	0	0	1	1	1	1	1	1	24	11/2016	06:21.0		11/2016
660879601	S	3432	V13	MOCA	10/2017	1	0	1	0	1	1	1	1	1	1	1	2	2	13	1	2	0	0	1	1	1	1	1	1	1	1	1	25	11/2017	06:21.0		11/2017
708937301	S	3432	V14	MOCA	08/2018	1	0	1	0	0	1	1	1	1	1	1	3	1	10	0	2	1	0	0	0	0	1	1	1	1	1	1	21	09/2018	06:22.0		09/2018
[truncated: 5,861 more rows]
