# Supplementary material for: Cerebrospinal fluid neurofilament dynamic profiles predict cognitive progression in individuals with de novo Parkinson’s disease
Source: Front Aging Neurosci. 2022 Dec 16;14:1061096. doi: 10.3389/fnagi.2022.1061096 (PMC9802677; doi:10.3389/fnagi.2022.1061096)
Supplement: Supplementary file 1 [file Data_Sheet_1.ZIP › original data/original data/PPMI_Original_Cohort_BL_to_Year_5_Dataset_Apr2020.csv]

SITE	PATNO	APPRDX	EVENT_ID	YEAR	visit_date	ST_startdate	ST_year1	ST_year2	ST_year3	ST_year4	ST_year5	changedx	primdiag	othneuro	age	age_cat	gen	EDUCYRS	educ	HISPLAT	race	fampd_new	fampd_old	duration	ageonset	agediag	DOMSIDE	symptom1	symptom2	symptom3	symptom4	symptom5	symptom5_comment	symptom6	hy	hy_on	NHY	NHY_ON	rigidity	rigidity_on	td_pigd	td_pigd_on	td_pigd_old	td_pigd_old_on	tremor	tremor_on	updrs3_score	updrs3_score_on	PD_MED_USE
10	3000	2	BL	0	FEB2011		0	0	0	0	0		17		69.139726027	3	2	18	2	2	1	3	2											1	0	0	0	0	0	0	2	2	3	3	0	0	4	4	0
10	3000	2	V04	1	MAR2012		0	0	0	0	0	0	17		69.139726027	3	2	18	2	2	1	3	2											1	0	0	0	0	0	0	2	2	3	3	0	0	1	1	0
10	3000	2	V06	2	FEB2013		0	0	0	0	0	0	17		69.139726027	3	2	18	2	2	1	3	2											1	0	0	0	0	0	0	2	2	3	3	0	0	4	4	0
10	3000	2	V08	3	MAR2014		0	0	0	0	0	0	17		69.139726027	3	2	18	2	2	1	3	2											1	0	0	0	0	0	0	2	2	3	3	0	0	2	2	0
10	3000	2	V10	4	MAR2015		0	0	0	0	0	0	17		69.139726027	3	2	18	2	2	1	3	2											1	0	0	0	0	0	0	1	1	1	1	4	4	19	19	0
10	3000	2	V12	5	APR2016		0	0	0	0	0	0	17		69.139726027	3	2	18	2	2	1	3	2											1	0	0	0	0	1	1	2	2	3	3	0	0	3	3	0
10	3001	1	BL	0	MAR2011	JUL2012	0	1	1	1	1		01		65.142465753	2	1	16	2	2	1	3	2	10.533333333	63.591780822	64.260273973	2	1	1	1	0	0		0	1	1	1	1	2	2	1	1	1	1	2	2	12	12	0
10	3001	1	V04	1	APR2012	JUL2012	0	1	1	1	1	0	01		65.142465753	2	1	16	2	2	1	3	2	10.533333333	63.591780822	64.260273973	2	1	1	1	0	0		0	2	2	2	2	3	3	1	1	1	1	6	6	20	20	0
10	3001	1	V06	2	MAY2013	JUL2012	0	1	1	1	1	0	01		65.142465753	2	1	16	2	2	1	3	2	10.533333333	63.591780822	64.260273973	2	1	1	1	0	0		0	2	2	2	2	10	10	1	1	1	1	12	12	39	39	3
10	3001	1	V08	3	MAY2014	JUL2012	0	1	1	1	1	0	01		65.142465753	2	1	16	2	2	1	3	2	10.533333333	63.591780822	64.260273973	2	1	1	1	0	0		0		2		2		6		1		1		11		34	6
10	3001	1	V10	4	APR2015	JUL2012	0	1	1	1	1	0	01		65.142465753	2	1	16	2	2	1	3	2	10.533333333	63.591780822	64.260273973	2	1	1	1	0	0		0	2	2	2	2	4	4	1	1	1	1	15	12	39	35	4
10	3001	1	V12	5	JUN2016	JUL2012	0	1	1	1	1	0	01		65.142465753	2	1	16	2	2	1	3	2	10.533333333	63.591780822	64.260273973	2	1	1	1	0	0		0	2	2	2	2	7	6	1	1	1	1	8	3	34	26	4
10	3002	1	BL	0	MAR2011	AUG2011	1	1	1	1	1		01		67.578082192	3	2	16	2	2	1	3	2	12.9	65.520547945	66.504109589	1	1	0	1	0	1	Sialorrhea	0	2	2	2	2	0	0	2	2	2	2	1	1	17	17	0
10	3002	1	V04	1	APR2012	AUG2011	1	1	1	1	1	0	01		67.578082192	3	2	16	2	2	1	3	2	12.9	65.520547945	66.504109589	1	1	0	1	0	1	Sialorrhea	0	2	2	2	2	2	2	1	2	1	3	6	3	27	23	1
10	3002	1	V06	2	APR2013	AUG2011	1	1	1	1	1	0	01		67.578082192	3	2	16	2	2	1	3	2	12.9	65.520547945	66.504109589	1	1	0	1	0	1	Sialorrhea	0		2		2		1		1		1		2		22	1
10	3002	1	V08	3	MAR2014	AUG2011	1	1	1	1	1	0	01		67.578082192	3	2	16	2	2	1	3	2	12.9	65.520547945	66.504109589	1	1	0	1	0	1	Sialorrhea	0	2	2	2	2	3	2	1	2	1	2	4	0	31	24	1
10	3002	1	V10	4	MAR2015	AUG2011	1	1	1	1	1	0	01		67.578082192	3	2	16	2	2	1	3	2	12.9	65.520547945	66.504109589	1	1	0	1	0	1	Sialorrhea	0		2		2		2		2		2		2		29	1
10	3002	1	V12	5	APR2016	AUG2011	1	1	1	1	1	0	01		67.578082192	3	2	16	2	2	1	3	2	12.9	65.520547945	66.504109589	1	1	0	1	0	1	Sialorrhea	0		2		2		1		2		2		2		30	1
10	3003	1	BL	0	APR2011	OCT2012	0	1	1	1	1		01		56.717808219	2	2	16	2	2	1	3	2	24.6	51.82739726	54.668493151	2	0	1	1	1	1	Microphagia	0	2	2	2	2	7	7	2	2	3	3	3	3	29	29	0
10	3003	1	V04	1	APR2012	OCT2012	0	1	1	1	1	0	01		56.717808219	2	2	16	2	2	1	3	2	24.6	51.82739726	54.668493151	2	0	1	1	1	1	Microphagia	0	2	2	2	2	10	10	1	1	1	1	6	6	44	44	0
10	3003	1	V06	2	JUN2013	OCT2012	0	1	1	1	1	0	01		56.717808219	2	2	16	2	2	1	3	2	24.6	51.82739726	54.668493151	2	0	1	1	1	1	Microphagia	0	2	2	2	2	8	8	1	1	1	1	9	9	43	43	3
10	3003	1	V08	3	APR2014	OCT2012	0	1	1	1	1	0	01		56.717808219	2	2	16	2	2	1	3	2	24.6	51.82739726	54.668493151	2	0	1	1	1	1	Microphagia	0	2	2	2	2	11	11	1	1	1	1	8	8	46	46	3
10	3003	1	V10	4	APR2015	OCT2012	0	1	1	1	1	0	01		56.717808219	2	2	16	2	2	1	3	2	24.6	51.82739726	54.668493151	2	0	1	1	1	1	Microphagia	0	3	3	3	3	10	10	2	2	3	2	12	8	59	53	4
10	3003	1	V12	5	APR2016	OCT2012	0	1	1	1	1	0	01		56.717808219	2	2	16	2	2	1	3	2	24.6	51.82739726	54.668493151	2	0	1	1	1	1	Microphagia	0		2		2		5		2		3		6		39	4
10	3004	2	BL	0	APR2011		0	0	0	0	0		17		59.41369863	2	1	16	2	2	1	3	2											1	0	0	0	0	0	0	2	2	3	3	0	0	2	2	0
10	3004	2	V04	1	APR2012		0	0	0	0	0	0	17		59.41369863	2	1	16	2	2	1	3	2											1	0	0	0	0	0	0	2	2	3	3	0	0	3	3	0
10	3004	2	V06	2	APR2013		0	0	0	0	0	0	17		59.41369863	2	1	16	2	2	1	3	2											1	0	0	0	0	2	2	2	2	3	3	0	0	7	7	0
10	3004	2	V08	3	APR2014		0	0	0	0	0	0	17		59.41369863	2	1	16	2	2	1	3	2											1	0	0	0	0	0	0	2	2	3	3	0	0	6	6	0
10	3004	2	V10	4	APR2015		0	0	0	0	0	0	17		59.41369863	2	1	16	2	2	1	3	2											1	0	0	0	0	1	1	2	2	3	3	0	0	1	1	0
10	3004	2	V12	5	APR2016		0	0	0	0	0	0	17		59.41369863	2	1	16	2	2	1	3	2											1	0	0	0	0	0	0	2	2	3	3	0	0	5	5	0
10	3006	1	BL	0	MAY2011	JUN2011	1	1	1	1	1		01		57.539726027	2	2	14	2	2	1	3	2	5.3333333333	56.139726027	57.098630137	2	1	1	1	0	0		0	2	2	2	2	3	3	2	2	2	2	0	0	22	22	0
10	3006	1	V04	1	JUN2012	JUN2011	1	1	1	1	1	0	01		57.539726027	2	2	14	2	2	1	3	2	5.3333333333	56.139726027	57.098630137	2	1	1	1	0	0		0	2	2	2	2	4	4	1	1	1	1	3	3	33	34	6
10	3007	1	BL	0	MAY2011		0	0	0	0	0		01		64.547945205	2	1	16	2	2	1	3	2	4.6333333333	63.857534247	64.167123288	2	1	1	1	0	1	Drooling	0	2	2	2	2	2	2	1	1	1	1	5	5	21	21	0
10	3008	2	BL	0	JUN2011		0	0	0	0	0		17		81.890410959	3	2	14	2	2	1	3	2											1	0	0	0	0	0	0	2	2	2	2	0	0	10	10	0
10	3008	2	V04	1	JUN2012		0	0	0	0	0	1	97	mild neuropathy	81.890410959	3	2	14	2	2	1	3	2											1	0	0	0	0	0	0	2	2	2	2	2	2	12	12	0
10	3008	2	V06	2	JUN2013		0	0	0	0	0	0	17		81.890410959	3	2	14	2	2	1	3	2											1	0	0	0	0	0	0	2	2	2	2	2	2	13	13	0
10	3008	2	V08	3	SEP2014		0	0	0	0	0	0	17		81.890410959	3	2	14	2	2	1	3	2											1	0	0	0	0	0	0	2	2	2	2	0	0	10	10	0
10	3008	2	V10	4	JUN2015		0	0	0	0	0	0	17		81.890410959	3	2	14	2	2	1	3	2											1	0	0	0	0	5	5	2	2	3	3	0	0	17	17	0
10	3008	2	V12	5	NOV2016		0	0	0	0	0	0	17		81.890410959	3	2	14	2	2	1	3	2											1	0	0	0	0	0	0	2	2	3	3	0	0	10	10	0
10	3009	2	BL	0	JUN2011		0	0	0	0	0		17		83.682191781	3	2	13	2	2	2	3	2											1	0	0	0	0	1	1	2	2	2	2	0	0	6	6	0
10	3009	2	V04	1	JUL2012		0	0	0	0	0	0	17		83.682191781	3	2	13	2	2	2	3	2											1	0	0	0	0	1	1	2	2	3	3	0	0	11	11	0
10	3009	2	V06	2	JUL2013		0	0	0	0	0	0	17		83.682191781	3	2	13	2	2	2	3	2											1	0	0	0	0	0	0	2	2	2	2	0	0	19	19	0
10	3009	2	V08	3	SEP2014		0	0	0	0	0	0	17		83.682191781	3	2	13	2	2	2	3	2											1	0	0	0	0	1	1	1	1	1	1	2	2	19	19	0
10	3009	2	V10	4	JUN2015		0	0	0	0	0	0	17		83.682191781	3	2	13	2	2	2	3	2											1	0	0	0	0	0	0	2	2	2	2	0	0	17	17	0
10	3010	1	BL	0	JUN2011	JAN2013	0	1	1	1	1		01		46.965715997	1	1	16	2	2	1	2	1	4.3666666667	45.965715997	46.606811887	1	0	1	1	0	0		0	2	2	2	2	3	3	1	1	1	1	4	4	19	19	0
10	3010	1	V04	1	JUN2012	JAN2013	0	1	1	1	1	0	01		46.965715997	1	1	16	2	2	1	2	1	4.3666666667	45.965715997	46.606811887	1	0	1	1	0	0		0	2	2	2	2	3	3	1	1	1	1	8	8	31	31	0
10	3010	1	V06	2	JUL2013	JAN2013	0	1	1	1	1	0	01		46.965715997	1	1	16	2	2	1	2	1	4.3666666667	45.965715997	46.606811887	1	0	1	1	0	0		0	2	2	2	2	4	4	1	1	1	1	7	7	33	33	3
10	3010	1	V08	3	SEP2014	JAN2013	0	1	1	1	1	0	01		46.965715997	1	1	16	2	2	1	2	1	4.3666666667	45.965715997	46.606811887	1	0	1	1	0	0		0		2		2		5		1		1		11		39	1
10	3010	1	V10	4	JUN2015	JAN2013	0	1	1	1	1	0	01		46.965715997	1	1	16	2	2	1	2	1	4.3666666667	45.965715997	46.606811887	1	0	1	1	0	0		0	2	2	2	2	2	1	1	1	1	1	15	1	48	18	7
10	3010	1	V12	5	NOV2016	JAN2013	0	1	1	1	1	0	01		46.965715997	1	1	16	2	2	1	2	1	4.3666666667	45.965715997	46.606811887	1	0	1	1	0	0		0		2		2		2		1		1		5		34	5
10	3011	2	BL	0	JUL2011		0	0	0	0	0		17		31.901369863	1	1	16	2	2	1	2	1											1	0	0	0	0	0	0	2	2	3	3	0	0	0	0	0
10	3011	2	V04	1	SEP2012		0	0	0	0	0	0	17		31.901369863	1	1	16	2	2	1	2	1											1	0	0	0	0	0	0	2	2	3	3	0	0	0	0	0
10	3011	2	V06	2	SEP2013		0	0	0	0	0	0	17		31.901369863	1	1	16	2	2	1	2	1											1	0	0	0	0	0	0	2	2	3	3	0	0	0	0	0
10	3012	1	BL	0	NOV2011	JUN2012	1	1	1	1	1		01		58.819178082	2	1	16	2	2	1	3	2	3.4	55.546245976	58.534246575	2	1	1	1	0	1	Microphagia	0	2	2	2	2	1	1	1	1	1	1	9	9	20	20	0
10	3012	1	V04	1	JAN2013	JUN2012	1	1	1	1	1	0	01		58.819178082	2	1	16	2	2	1	3	2	3.4	55.546245976	58.534246575	2	1	1	1	0	1	Microphagia	0	2	2	2	2	2	2	1	1	1	1	15	15	33	33	3
10	3012	1	V06	2	JAN2014	JUN2012	1	1	1	1	1	0	01		58.819178082	2	1	16	2	2	1	3	2	3.4	55.546245976	58.534246575	2	1	1	1	0	1	Microphagia	0		2		2		1		1		1		14		30	6
10	3012	1	V08	3	JAN2015	JUN2012	1	1	1	1	1	0	01		58.819178082	2	1	16	2	2	1	3	2	3.4	55.546245976	58.534246575	2	1	1	1	0	1	Microphagia	0		2		2		2		1		1		16		45	2
10	3012	1	V10	4	NOV2015	JUN2012	1	1	1	1	1	0	01		58.819178082	2	1	16	2	2	1	3	2	3.4	55.546245976	58.534246575	2	1	1	1	0	1	Microphagia	0	2		2		2		1		1		14		32		7
10	3013	2	BL	0	NOV2011		0	0	0	0	0		17		79.292020361	3	2	15	2	2	1	3	2											1	0	0	0	0	0	0	1	1	1	1	1	1	9	9	0
10	3013	2	V04	1	NOV2012		0	0	0	0	0	0	17		79.292020361	3	2	15	2	2	1	3	2											1	0	0	0	0	0	0	2	2	3	3	0	0	7	7	0
10	3013	2	V06	2	DEC2013		0	0	0	0	0	0	17		79.292020361	3	2	15	2	2	1	3	2											1	0	0	0	0	0	0	2	2	2	2	0	0	11	11	0
10	3013	2	V08	3	JAN2015		0	0	0	0	0	0	17		79.292020361	3	2	15	2	2	1	3	2											1	0	0	0	0	0	0	2	2	2	2	0	0	14	14	0
10	3013	2	V10	4	DEC2015		0	0	0	0	0	0	17		79.292020361	3	2	15	2	2	1	3	2											1	0	0	0	0	0	0	2	2	3	3	0	0	4	4	0
10	3014	1	BL	0	DEC2011	JUN2012	1	1	1	1	1		01		67.461561494	3	1	14	2	2	1	3	2	2.7333333333	65.316356015	67.234164234	2	1	1	1	0	1	Microphagia	0	2	2	2	2	7	7	1	1	1	1	12	12	36	36	0
10	3014	1	V04	1	DEC2012	JUN2012	1	1	1	1	1	0	01		67.461561494	3	1	14	2	2	1	3	2	2.7333333333	65.316356015	67.234164234	2	1	1	1	0	1	Microphagia	0	2	2	2	2	6	6	1	1	1	1	9	9	37	37	3
10	3014	1	V06	2	MAY2014	JUN2012	1	1	1	1	1	0	01		67.461561494	3	1	14	2	2	1	3	2	2.7333333333	65.316356015	67.234164234	2	1	1	1	0	1	Microphagia	0	3	3	4	4	10	10	1	1	1	1	8	8	45	45	3
10	3016	2	BL	0	FEB2012		0	0	0	0	0		17		57.462609477	2	1	16	2	2	1	3	2											1	0	0	0	0	1	1	2	2	3	3	0	0	1	1	0
10	3016	2	V04	1	APR2013		0	0	0	0	0	0	17		57.462609477	2	1	16	2	2	1	3	2											1	0	0	0	0	1	1	2	2	3	3	0	0	2	2	0
10	3016	2	V06	2	MAR2014		0	0	0	0	0	0	17		57.462609477	2	1	16	2	2	1	3	2											1	0	0	0	0	0	0	2	2	3	3	0	0	3	3	0
10	3016	2	V08	3	MAR2015		0	0	0	0	0	0	17		57.462609477	2	1	16	2	2	1	3	2											1	0	0	0	0	0	0	2	2	3	3	0	0	0	0	0
10	3018	1	BL	0	APR2012	NOV2012	1	1	1	1	1		01		60.588187739	2	2	16	2	2	1	2	1	2.9	59.728767123	60.350482821	2	1	1	0	0	0		0	2	2	2	2	3	3	1	1	1	1	4	4	19	19	0
10	3018	1	V04	1	MAY2013	NOV2012	1	1	1	1	1	0	01		60.588187739	2	2	16	2	2	1	2	1	2.9	59.728767123	60.350482821	2	1	1	0	0	0		0	2	2	2	2	5	5	1	1	1	1	14	14	38	38	0
10	3018	1	V06	2	JUL2014	NOV2012	1	1	1	1	1	0	01		60.588187739	2	2	16	2	2	1	2	1	2.9	59.728767123	60.350482821	2	1	1	0	0	0		0	2	2	2	2	6	6	1	1	1	1	12	12	35	35	3
10	3018	1	V08	3	MAY2015	NOV2012	1	1	1	1	1	0	01		60.588187739	2	2	16	2	2	1	2	1	2.9	59.728767123	60.350482821	2	1	1	0	0	0		0	2	2	2	2	7	7	1	1	1	1	10	10	38	38	0
10	3018	1	V10	4	JUN2016	NOV2012	1	1	1	1	1	0	01		60.588187739	2	2	16	2	2	1	2	1	2.9	59.728767123	60.350482821	2	1	1	0	0	0		0	2	2	2	2	3	3	1	1	1	1	16	16	47	47	0
10	3020	1	BL	0	APR2012	OCT2013	0	1	1	1	1		01		73.963552661	3	2	15	2	2	1	3	2	3.0333333333	70.365192005	73.712186541	2	1	0	1	0	1	Some Speech	0	2	2	2	2	1	1	1	1	1	1	6	6	20	20	0
10	3020	1	V04	1	JUN2013	OCT2013	0	1	1	1	1	0	01		73.963552661	3	2	15	2	2	1	3	2	3.0333333333	70.365192005	73.712186541	2	1	0	1	0	1	Some Speech	0	2	2	2	2	2	2	1	1	1	1	9	9	25	25	0
10	3020	1	V06	2	JUL2014	OCT2013	0	1	1	1	1	0	01		73.963552661	3	2	15	2	2	1	3	2	3.0333333333	70.365192005	73.712186541	2	1	0	1	0	1	Some Speech	0	3	3	3	3	2	2	1	1	1	1	11	11	36	36	0
10	3020	1	V08	3	MAY2015	OCT2013	0	1	1	1	1	0	01		73.963552661	3	2	15	2	2	1	3	2	3.0333333333	70.365192005	73.712186541	2	1	0	1	0	1	Some Speech	0	3	3	3	3	2	2	1	1	1	1	12	12	45	45	0
10	3020	1	V10	4	MAY2016	OCT2013	0	1	1	1	1				73.963552661	3	2	15	2	2	1	3	2	3.0333333333	70.365192005	73.712186541	2	1	0	1	0	1	Some Speech	0
10	3021	1	BL	0	MAY2012	FEB2014	0	1	1	1	1		01		64.073770492	2	2	12	1	2	1	3	2	3.0333333333	63.526738528	63.825136612	2	1	1	1	0	0		0	2	2	2	2	1	1	1	1	1	1	2	2	12	12	0
10	3021	1	V04	1	JUN2013	FEB2014	0	1	1	1	1	0	01		64.073770492	2	2	12	1	2	1	3	2	3.0333333333	63.526738528	63.825136612	2	1	1	1	0	0		0	2	2	2	2	3	3	1	1	1	1	5	5	20	20	0
10	3021	1	V06	2	JUL2014	FEB2014	0	1	1	1	1	0	01		64.073770492	2	2	12	1	2	1	3	2	3.0333333333	63.526738528	63.825136612	2	1	1	1	0	0		0		2		2		5		1		1		7		29	2
10	3021	1	V08	3	APR2015	FEB2014	0	1	1	1	1	0	01		64.073770492	2	2	12	1	2	1	3	2	3.0333333333	63.526738528	63.825136612	2	1	1	1	0	0		0	3	2	3	2	2	2	1	1	1	1	7	6	33	33	2
10	3022	3	BL	0	MAY2012		0	0	0	0	0		01		58.333131222	2	1	11	1	2	1	2	1	3.7333333333	57.049315068	58.027120293	2	1	0	1	0	0		0	2	2	2	2	0	0	1	1	1	1	3	3	12	12	0
10	3022	3	V04	1	JUL2013		0	0	0	0	0	1	97	valproic induced parkinsonism	58.333131222	2	1	11	1	2	1	2	1	3.7333333333	57.049315068	58.027120293	2	1	0	1	0	0		0	2	2	2	2	1	1	1	1	1	1	6	6	20	20	0
10	3023	1	BL	0	JUN2012	NOV2014	0	0	1	1	1		01		71.113840856	3	2	16	2	2	1	2	1	9.2333333333	68.2	70.345205479	2	1	1	1	0	1	Slight Microphagia	0	2	2	2	2	5	5	1	1	1	1	8	8	30	30	0
10	3023	1	V04	1	JUL2013	NOV2014	0	0	1	1	1	0	01		71.113840856	3	2	16	2	2	1	2	1	9.2333333333	68.2	70.345205479	2	1	1	1	0	1	Slight Microphagia	0	2	2	2	2	4	4	1	1	1	1	14	14	39	39	0
10	3023	1	V06	2	AUG2014	NOV2014	0	0	1	1	1	0	01		71.113840856	3	2	16	2	2	1	2	1	9.2333333333	68.2	70.345205479	2	1	1	1	0	1	Slight Microphagia	0	2	2	2	2	4	4	1	1	1	1	8	8	34	34	0
10	3023	1	V08	3	JUN2015	NOV2014	0	0	1	1	1	0	01		71.113840856	3	2	16	2	2	1	2	1	9.2333333333	68.2	70.345205479	2	1	1	1	0	1	Slight Microphagia	0		2		2		4		1		1		5		34	1
10	3023	1	V10	4	JUN2016	NOV2014	0	0	1	1	1	0	01		71.113840856	3	2	16	2	2	1	2	1	9.2333333333	68.2	70.345205479	2	1	1	1	0	1	Slight Microphagia	0		2		2		4		1		1		8		37	1
10	3024	1	BL	0	JUN2012	JAN2014	0	1	1	1	1		01		52.743888016	1	1	16	2	2	1	3	2	4.6333333333	51.715068493	52.361374354	2	0	1	1	0	0		0	1	1	1	1	3	3	2	2	2	2	1	1	12	12	0
10	3024	1	V04	1	AUG2013	JAN2014	0	1	1	1	1	0	01		52.743888016	1	1	16	2	2	1	3	2	4.6333333333	51.715068493	52.361374354	2	0	1	1	0	0		0	2	2	2	2	4	4	2	2	2	2	0	0	19	19	0
10	3024	1	V08	3	JUN2015	JAN2014	0	1	1	1	1	0	01		52.743888016	1	1	16	2	2	1	3	2	4.6333333333	51.715068493	52.361374354	2	0	1	1	0	0		0	2	2	2	2	4	4	2	2	2	2	0	0	28	28	3
10	3025	1	BL	0	SEP2012	OCT2012	1	1	1	1	1		01		67.647466128	3	1	20	2	2	1	3	2	6.1	66.506849315	67.136537166	2	1	0	0	0	0		0	2	2	2	2	1	1	1	1	1	1	6	6	25	25	0
10	3026	1	BL	0	NOV2012		0	0	0	0	0		01		56.054644809	2	1	15	2	2	1	3	2	1.8666666667	55.740437158	55.901639344	1	1	1	1	0	0		0	2	2	2	2	3	3	1	1	1	1	4	4	19	19	0
10	3027	1	BL	0	FEB2013	MAR2015	0	0	1	1	1		01		69.509589041	3	1	18	2	2	1	3	2	11	67.58630137	68.59416124	2	1	1	1	0	0		0	2	2	2	2	2	2	1	1	1	1	5	5	23	23	0
10	3027	1	V04	1	MAR2014	MAR2015	0	0	1	1	1	0	01		69.509589041	3	1	18	2	2	1	3	2	11	67.58630137	68.59416124	2	1	1	1	0	0		0	2	2	2	2	2	2	1	1	1	1	3	3	22	22	0
10	3027	1	V06	2	MAR2015	MAR2015	0	0	1	1	1	0	01		69.509589041	3	1	18	2	2	1	3	2	11	67.58630137	68.59416124	2	1	1	1	0	0		0	2	2	2	2	1	1	2	2	2	2	1	1	20	20	0
10	3027	1	V08	3	FEB2016	MAR2015	0	0	1	1	1	0	01		69.509589041	3	1	18	2	2	1	3	2	11	67.58630137	68.59416124	2	1	1	1	0	0		0	2	2	2	2	1	1	1	1	1	1	4	4	26	26	3
10	3027	1	V12	5	FEB2018	MAR2015	0	0	1	1	1	0	01		69.509589041	3	1	18	2	2	1	3	2	11	67.58630137	68.59416124	2	1	1	1	0	0		0	2	2	2	2	1	1	2	2	2	2	2	2	23	23	3
10	3028	1	BL	0	MAR2013	OCT2015	0	0	1	1	1		01		75.720547945	3	1	22	2	2	1	3	2	1.7	75.443962871	75.58630137	1	1	1	0	0	0		0	2	2	2	2	2	2	1	1	1	1	2	2	32	32	0
10	3028	1	V04	1	JUN2014	OCT2015	0	0	1	1	1	0	01		75.720547945	3	1	22	2	2	1	3	2	1.7	75.443962871	75.58630137	1	1	1	0	0	0		0	2	2	2	2	4	4	2	2	3	3	1	1	36	36	0
10	3028	1	V06	2	APR2015	OCT2015	0	0	1	1	1	0	01		75.720547945	3	1	22	2	2	1	3	2	1.7	75.443962871	75.58630137	1	1	1	0	0	0		0	2	2	2	2	4	4	1	1	1	1	7	7	49	49	0
10	3028	1	V08	3	APR2016	OCT2015	0	0	1	1	1	0	01		75.720547945	3	1	22	2	2	1	3	2	1.7	75.443962871	75.58630137	1	1	1	0	0	0		0	2	2	2	2	1	1	2	1	3	1	4	5	36	36	1
10	3028	1	V12	5	APR2018	OCT2015	0	0	1	1	1	0	01		75.720547945	3	1	22	2	2	1	3	2	1.7	75.443962871	75.58630137	1	1	1	0	0	0		0	2	2	2	2	7	4	1	1	1	1	7	10	54	54	1
10	3029	2	BL	0	APR2013		0	0	0	0	0		17		66.263013699	3	1	15	2	2	1	3	2											1	0	0	0	0	1	1	1	1	1	1	1	1	3	3	0
10	3029	2	V04	1	JUL2014		0	0	0	0	0	0	17		66.263013699	3	1	15	2	2	1	3	2											1	0	0	0	0	1	1	1	1	1	1	2	2	8	8	0
10	3029	2	V06	2	APR2015		0	0	0	0	0	0	17		66.263013699	3	1	15	2	2	1	3	2											1	0	0	0	0	0	0	2	2	3	3	0	0	7	7	0
10	3029	2	V12	5	MAY2018		0	0	0	0	0	0	17		66.263013699	3	1	15	2	2	1	3	2											1	0	0	0	0	1	1	1	1	1	1	3	3	13	13	0
12	3050	3	BL	0	FEB2012	MAR2014	0	0	1	1	1		01		51.5	1	2	14	2	2	1	3	2	23.9	48.97983382	49.511340669	2	1	1	1	0	1	Micrographia	0	1	1	1	1	3	3	1	1	1	1	5	5	18	18	0
12	3050	3	V04	1	MAR2013	MAR2014	0	0	1	1	1				51.5	1	2	14	2	2	1	3	2	23.9	48.97983382	49.511340669	2	1	1	1	0	1	Micrographia	0	2	2	2	2	5	5	1	1	1	1	7	7	30	30	0
12	3050	3	V06	2	FEB2014	MAR2014	0	0	1	1	1				51.5	1	2	14	2	2	1	3	2	23.9	48.97983382	49.511340669	2	1	1	1	0	1	Micrographia	0	2	2	2	2	7	7	1	1	1	1	10	10	36	36	0
12	3050	3	V08	3	FEB2015	MAR2014	0	0	1	1	1	0	01		51.5	1	2	14	2	2	1	3	2	23.9	48.97983382	49.511340669	2	1	1	1	0	1	Micrographia	0	2	2	2	2	9	6	1	2	1	2	14	6	43	28	2
12	3050	3	V10	4	MAR2016	MAR2014	0	0	1	1	1	0	01		51.5	1	2	14	2	2	1	3	2	23.9	48.97983382	49.511340669	2	1	1	1	0	1	Micrographia	0	2	2	2	2	9	8	1	2	1	2	13	5	51	38	5
12	3050	3	V12	5	MAR2017	MAR2014	0	0	1	1	1	0	01		51.5	1	2	14	2	2	1	3	2	23.9	48.97983382	49.511340669	2	1	1	1	0	1	Micrographia	0	2	2	2	2	11	7	2	2	3	2	13	5	47	23	5
12	3051	1	BL	0	OCT2010	APR2011	1	1	1	1	1		01		71.635616438	3	1	18	2	2	1	1	1	7.5666666667	69.021363875	71.002739726	2	1	0	1	0	1	Stooped Posture	0	2	2	2	2	4	4	1	1	1	1	7	7	22	22	0
12	3051	1	V04	1	NOV2011	APR2011	1	1	1	1	1	0	01		71.635616438	3	1	18	2	2	1	1	1	7.5666666667	69.021363875	71.002739726	2	1	0	1	0	1	Stooped Posture	0	2	2	2	2	1	1	1	1	1	1	6	4	16	12	1
12	3051	1	V06	2	NOV2012	APR2011	1	1	1	1	1	0	01		71.635616438	3	1	18	2	2	1	1	1	7.5666666667	69.021363875	71.002739726	2	1	0	1	0	1	Stooped Posture	0	2	2	2	2	3	1	1	1	1	1	4	2	19	12	1
12	3051	1	V08	3	NOV2013	APR2011	1	1	1	1	1	0	01		71.635616438	3	1	18	2	2	1	1	1	7.5666666667	69.021363875	71.002739726	2	1	0	1	0	1	Stooped Posture	0	2	2	2	2	3	1	1	1	1	1	5	2	22	16	1
12	3051	1	V10	4	NOV2014	APR2011	1	1	1	1	1	0	01		71.635616438	3	1	18	2	2	1	1	1	7.5666666667	69.021363875	71.002739726	2	1	0	1	0	1	Stooped Posture	0	2	2	2	2	6	3	1	1	1	1	7	2	33	21	1
12	3051	1	V12	5	NOV2015	APR2011	1	1	1	1	1	0	01		71.635616438	3	1	18	2	2	1	1	1	7.5666666667	69.021363875	71.002739726	2	1	0	1	0	1	Stooped Posture	0	2	2	2	2	8	4	1	1	1	1	5	4	36	22	1
12	3052	1	BL	0	DEC2010	JUN2012	0	1	1	1	1		01		65.950647504	2	2	16	2	2	1	3	2	10.633333333	64.717770791	65.065715997	2	1	0	1	0	1	Micrographia	0	2	2	2	2	3	3	1	1	1	1	3	3	18	18	0
12	3052	1	V04	1	DEC2011	JUN2012	0	1	1	1	1	0	01		65.950647504	2	2	16	2	2	1	3	2	10.633333333	64.717770791	65.065715997	2	1	0	1	0	1	Micrographia	0	1	1	1	1	4	4	1	1	1	1	9	9	29	29	0
12	3052	1	V06	2	DEC2012	JUN2012	0	1	1	1	1	0	01		65.950647504	2	2	16	2	2	1	3	2	10.633333333	64.717770791	65.065715997	2	1	0	1	0	1	Micrographia	0	1	1	1	1	1	1	1	2	1	3	5	0	13	6	1
12	3052	1	V08	3	JAN2014	JUN2012	0	1	1	1	1	0	01		65.950647504	2	2	16	2	2	1	3	2	10.633333333	64.717770791	65.065715997	2	1	0	1	0	1	Micrographia	0		1		1		1		2		2		0		4	1
12	3052	1	V10	4	DEC2014	JUN2012	0	1	1	1	1	0	01		65.950647504	2	2	16	2	2	1	3	2	10.633333333	64.717770791	65.065715997	2	1	0	1	0	1	Micrographia	0	2	1	2	1	3	1	1	2	1	2	9	0	24	5	1
12	3052	1	V12	5	NOV2015	JUN2012	0	1	1	1	1	0	01		65.950647504	2	2	16	2	2	1	3	2	10.633333333	64.717770791	65.065715997	2	1	0	1	0	1	Micrographia	0	2	1	2	1	4	2	1	1	1	1	10	4	27	14	1
12	3053	2	BL	0	DEC2010		0	0	0	0	0		17		68.564383562	3	1	18	2	2	1	3	2											1	0	0	0	0	1	1	1	1	1	1	1	1	3	3	0
12	3053	2	V04	1	DEC2011		0	0	0	0	0	0	17		68.564383562	3	1	18	2	2	1	3	2											1	0	0	0	0	1	1	2	2	3	3	0	0	3	3	0
12	3053	2	V06	2	DEC2012		0	0	0	0	0	0	17		68.564383562	3	1	18	2	2	1	3	2											1	0	0	0	0	1	1	2	2	3	3	0	0	1	1	0
12	3053	2	V08	3	JAN2014		0	0	0	0	0	0	17		68.564383562	3	1	18	2	2	1	3	2											1	0	0	0	0	0	0	1	1	1	1	2	2	3	3	0
12	3053	2	V10	4	DEC2014		0	0	0	0	0	0	17		68.564383562	3	1	18	2	2	1	3	2											1	0	0	0	0	1	1	1	1	1	1	2	2	3	3	0
12	3053	2	V12	5	NOV2015		0	0	0	0	0	0	17		68.564383562	3	1	18	2	2	1	3	2											1	0	0	0	0	1	1	1	1	1	1	2	2	3	3	0
12	3054	1	BL	0	DEC2010	APR2011	1	1	1	1	1		01		74.223826634	3	1	16	2	2	1	3	2	7	70.670401976	73.637525264	2	1	1	1	1	1	Hyposmia	0	1	1	1	1	1	1	1	1	1	1	8	8	14	14	0
12	3054	1	V04	1	DEC2011	APR2011	1	1	1	1	1	0	01		74.223826634	3	1	16	2	2	1	3	2	7	70.670401976	73.637525264	2	1	1	1	1	1	Hyposmia	0	2	2	2	2	3	3	1	1	1	1	11	11	27	27	3
12	3054	1	V06	2	DEC2012	APR2011	1	1	1	1	1	0	01		74.223826634	3	1	16	2	2	1	3	2	7	70.670401976	73.637525264	2	1	1	1	1	1	Hyposmia	0	2	2	2	2	6	3	1	2	1	2	5	2	23	14	1
12	3054	1	V08	3	JAN2014	APR2011	1	1	1	1	1	0	01		74.223826634	3	1	16	2	2	1	3	2	7	70.670401976	73.637525264	2	1	1	1	1	1	Hyposmia	0	2	1	2	1	5	4	2	2	2	3	4	3	24	12	1
12	3054	1	V10	4	DEC2014	APR2011	1	1	1	1	1	0	01		74.223826634	3	1	16	2	2	1	3	2	7	70.670401976	73.637525264	2	1	1	1	1	1	Hyposmia	0	2	2	2	2	7	4	2	1	3	1	4	2	32	14	1
12	3054	1	V12	5	DEC2015	APR2011	1	1	1	1	1	0	01		74.223826634	3	1	16	2	2	1	3	2	7	70.670401976	73.637525264	2	1	1	1	1	1	Hyposmia	0	2	2	2	2	11	8	2	2	2	2	4	2	37	26	1
12	3055	2	BL	0	DEC2010		0	0	0	0	0		17		68.780821918	3	2	18	2	2	1	3	2											1	0	0	0	0	1	1	1	1	1	1	2	2	3	3	0
12	3055	2	V04	1	DEC2011		0	0	0	0	0	0	17		68.780821918	3	2	18	2	2	1	3	2											1	0	0	0	0	1	1	1	1	1	1	4	4	5	5	0
12	3055	2	V06	2	DEC2012		0	0	0	0	0	0	17		68.780821918	3	2	18	2	2	1	3	2											1	0	0	0	0	1	1	1	1	1	1	4	4	5	5	0
12	3055	2	V08	3	JAN2014		0	0	0	0	0	1	07		68.780821918	3	2	18	2	2	1	3	2											1	0	0	0	0	0	0	1	1	1	1	3	3	4	4	0
12	3055	2	V10	4	DEC2014		0	0	0	0	0	0	17		68.780821918	3	2	18	2	2	1	3	2											1	0	0	0	0	1	1	1	1	1	1	4	4	5	5	0
12	3055	2	V12	5	DEC2015		0	0	0	0	0	0	17		68.780821918	3	2	18	2	2	1	3	2											1	0	0	0	0	1	1	1	1	1	1	3	3	5	5	0
12	3056	1	BL	0	FEB2011	MAY2011	1	1	1	1	1		01		55.663013699	1	1	16	2	2	1	2	1	12.666666667	54.616438356	54.608219178	1	1	1	1	0	0		0	1	1	1	1	1	1	1	1	1	1	6	6	12	12	0
12	3056	1	V04	1	FEB2012	MAY2011	1	1	1	1	1	0	01		55.663013699	1	1	16	2	2	1	2	1	12.666666667	54.616438356	54.608219178	1	1	1	1	0	0		0	2	2	2	2	4	4	1	1	1	1	5	5	20	20	3
12	3056	1	V06	2	JAN2013	MAY2011	1	1	1	1	1	0	01		55.663013699	1	1	16	2	2	1	2	1	12.666666667	54.616438356	54.608219178	1	1	1	1	0	0		0	2	2	2	2	5	5	1	1	1	1	8	8	33	33	3
12	3056	1	V08	3	FEB2014	MAY2011	1	1	1	1	1	0	01		55.663013699	1	1	16	2	2	1	2	1	12.666666667	54.616438356	54.608219178	1	1	1	1	0	0		0	2	2	2	2	5	4	1	2	1	3	7	2	31	17	5
12	3056	1	V10	4	JAN2015	MAY2011	1	1	1	1	1	0	01		55.663013699	1	1	16	2	2	1	2	1	12.666666667	54.616438356	54.608219178	1	1	1	1	0	0		0	2	2	2	2	6	4	1	2	1	2	11	3	36	21	1
12	3056	1	V12	5	FEB2016	MAY2011	1	1	1	1	1	0	01		55.663013699	1	1	16	2	2	1	2	1	12.666666667	54.616438356	54.608219178	1	1	1	1	0	0		0	2	2	2	2	8	6	2	2	3	2	10	3	38	21	1
12	3057	2	BL	0	FEB2011		0	0	0	0	0		17		59.956164384	2	2	19	2	2	1	3	2											1	0	0	0	0	1	1	2	2	3	3	0	0	2	2	0
12	3057	2	V04	1	FEB2012		0	0	0	0	0	0	17		59.956164384	2	2	19	2	2	1	3	2											1	0	0	0	0	1	1	2	2	3	3	0	0	1	1	0
12	3057	2	V06	2	JAN2013		0	0	0	0	0	0	17		59.956164384	2	2	19	2	2	1	3	2											1	0	0	0	0	1	1	2	2	3	3	0	0	1	1	0
12	3057	2	V08	3	FEB2014		0	0	0	0	0	0	17		59.956164384	2	2	19	2	2	1	3	2											1	0	0	0	0	1	1	2	2	3	3	0	0	2	2	0
12	3057	2	V10	4	JAN2015		0	0	0	0	0	0	17		59.956164384	2	2	19	2	2	1	3	2											1	0	0	0	0	1	1	2	2	3	3	0	0	1	1	0
12	3057	2	V12	5	FEB2016		0	0	0	0	0	0	17		59.956164384	2	2	19	2	2	1	3	2											1	0	0	0	0	1	1	2	2	3	3	0	0	1	1	0
12	3058	1	BL	0	FEB2011	MAR2012	0	1	1	1	1		01		79.890410959	3	1	19	2	2	1	3	2	4.8	75.78630137	79.490410959	3	0	1	1	0	1	Change In Posture, Constipation	0	2	2	2	2	3	3	2	2	3	3	3	3	29	29	0
12	3058	1	V04	1	MAR2012	MAR2012	0	1	1	1	1	0	01		79.890410959	3	1	19	2	2	1	3	2	4.8	75.78630137	79.490410959	3	0	1	1	0	1	Change In Posture, Constipation	0	2	2	2	2	7	7	2	2	2	2	4	4	40	40	0
12	3058	1	V06	2	MAR2013	MAR2012	0	1	1	1	1	0	01		79.890410959	3	1	19	2	2	1	3	2	4.8	75.78630137	79.490410959	3	0	1	1	0	1	Change In Posture, Constipation	0	2	2	2	2	8	3	2	2	2	2	3	0	44	24	1
12	3058	1	V08	3	JAN2014	MAR2012	0	1	1	1	1	0	01		79.890410959	3	1	19	2	2	1	3	2	4.8	75.78630137	79.490410959	3	0	1	1	0	1	Change In Posture, Constipation	0	3	3	3	3	9	10	2	2	2	2	3	1	53	49	1
12	3058	1	V10	4	FEB2015	MAR2012	0	1	1	1	1	0	01		79.890410959	3	1	19	2	2	1	3	2	4.8	75.78630137	79.490410959	3	0	1	1	0	1	Change In Posture, Constipation	0	3	3	3	3	10	8	2	2	2	2	0	0	54	43	1
12	3058	1	V12	5	FEB2016	MAR2012	0	1	1	1	1	0	01		79.890410959	3	1	19	2	2	1	3	2	4.8	75.78630137	79.490410959	3	0	1	1	0	1	Change In Posture, Constipation	0	3	3	4	4	10	7					0	1			1
12	3059	1	BL	0	FEB2011	JUN2012	0	1	1	1	1		01		82.975799087	3	1	19	2	2	1	3	2	15.4	81.285388128	81.69086758	2	1	0	1	0	0		0	2	2	2	2	5	5	1	1	1	1	8	8	22	22	0
12	3059	1	V04	1	FEB2012	JUN2012	0	1	1	1	1	0	01		82.975799087	3	1	19	2	2	1	3	2	15.4	81.285388128	81.69086758	2	1	0	1	0	0		0					8	8					14	14			0
12	3059	1	V06	2	MAR2013	JUN2012	0	1	1	1	1	0	01		82.975799087	3	1	19	2	2	1	3	2	15.4	81.285388128	81.69086758	2	1	0	1	0	0		0	3	3	3	3	8	10	2	2	2	2	9	4	38	31	1
12	3059	1	V08	3	FEB2014	JUN2012	0	1	1	1	1	0	01		82.975799087	3	1	19	2	2	1	3	2	15.4	81.285388128	81.69086758	2	1	0	1	0	0		0	3	3	3	3	8	6	2	2	2	2	5	6	40	32	1
12	3059	1	V10	4	FEB2015	JUN2012	0	1	1	1	1	0	01		82.975799087	3	1	19	2	2	1	3	2	15.4	81.285388128	81.69086758	2	1	0	1	0	0		0	3	3	3	3	10	6	2	2	2	2	11	6	53	40	1
12	3060	1	BL	0	APR2011	OCT2012	0	1	1	1	1		01		75.022531627	3	1	16	2	2	1	3	2	12.2	73.480065873	74.00609327	1	1	1	1	0	1	Hypophonia	0	2	2	2	2	3	3	1	1	1	1	9	9	20	20	0
12	3060	1	V04	1	APR2012	OCT2012	0	1	1	1	1	0	01		75.022531627	3	1	16	2	2	1	3	2	12.2	73.480065873	74.00609327	1	1	1	1	0	1	Hypophonia	0	2	2	2	2	5	5	1	1	1	1	12	12	26	26	0
12	3060	1	V06	2	MAR2013	OCT2012	0	1	1	1	1	0	01		75.022531627	3	1	16	2	2	1	3	2	12.2	73.480065873	74.00609327	1	1	1	1	0	1	Hypophonia	0	2	1	2	1	2	2	1	1	1	1	7	3	14	9	1
12	3060	1	V08	3	APR2014	OCT2012	0	1	1	1	1	0	01		75.022531627	3	1	16	2	2	1	3	2	12.2	73.480065873	74.00609327	1	1	1	1	0	1	Hypophonia	0	1	1	1	1	2	1	1	1	1	1	6	1	12	5	1
12	3060	1	V10	4	MAR2015	OCT2012	0	1	1	1	1	0	01		75.022531627	3	1	16	2	2	1	3	2	12.2	73.480065873	74.00609327	1	1	1	1	0	1	Hypophonia	0	2	2	2	2	6	3	1	2	1	3	4	0	15	7	1
12	3060	1	V12	5	APR2016	OCT2012	0	1	1	1	1	0	01		75.022531627	3	1	16	2	2	1	3	2	12.2	73.480065873	74.00609327	1	1	1	1	0	1	Hypophonia	0	2	1	2	1	3	2	1	1	1	1	6	2	18	9	1
12	3061	1	BL	0	MAR2011	NOV2011	1	1	1	1	1		01		53.230136986	1	2	20	2	2	1	2	1	4.4	52.208219178	52.868493151	2	1	0	1	0	0		0	1	1	1	1	2	2	1	1	1	1	6	6	13	13	0
12	3061	1	V04	1	MAR2012	NOV2011	1	1	1	1	1	0	01		53.230136986	1	2	20	2	2	1	2	1	4.4	52.208219178	52.868493151	2	1	0	1	0	0		0	1	1	1	1	2	2	1	1	1	1	9	9	20	20	3
12	3061	1	V06	2	APR2013	NOV2011	1	1	1	1	1	0	01		53.230136986	1	2	20	2	2	1	2	1	4.4	52.208219178	52.868493151	2	1	0	1	0	0		0	1	1	1	1	2	2	1	1	1	1	11	9	20	18	6
12	3061	1	V08	3	APR2014	NOV2011	1	1	1	1	1	0	01		53.230136986	1	2	20	2	2	1	2	1	4.4	52.208219178	52.868493151	2	1	0	1	0	0		0	1	1	1	1	3	3	1	1	1	1	9	9	24	24	3
12	3061	1	V10	4	MAR2015	NOV2011	1	1	1	1	1	0	01		53.230136986	1	2	20	2	2	1	2	1	4.4	52.208219178	52.868493151	2	1	0	1	0	0		0	2	1	2	1	3	2	1	1	1	1	10	7	30	19	2
12	3061	1	V12	5	APR2016	NOV2011	1	1	1	1	1	0	01		53.230136986	1	2	20	2	2	1	2	1	4.4	52.208219178	52.868493151	2	1	0	1	0	0		0	1	1	1	1	0	0	2	2	2	3	3	2	6	3	4
12	3062	1	BL	0	MAR2011	JAN2013	0	0	1	1	1		01		61.043835616	2	2	18	2	2	3	3	2	2.6666666667	58.526835841	60.82739726	1	1	1	1	1	0		0	2	2	2	2	3	3	1	1	1	1	5	5	18	18	0
12	3062	1	V04	1	APR2012	JAN2013	0	0	1	1	1	0	01		61.043835616	2	2	18	2	2	3	3	2	2.6666666667	58.526835841	60.82739726	1	1	1	1	1	0		0	2	2	2	2	2	2	1	1	1	1	3	3	18	18	0
12	3062	1	V06	2	JAN2013	JAN2013	0	0	1	1	1	0	01		61.043835616	2	2	18	2	2	3	3	2	2.6666666667	58.526835841	60.82739726	1	1	1	1	1	0		0	2	2	2	2	2	2	2	2	2	2	3	3	22	22	0
12	3062	1	V08	3	MAR2014	JAN2013	0	0	1	1	1	0	01		61.043835616	2	2	18	2	2	3	3	2	2.6666666667	58.526835841	60.82739726	1	1	1	1	1	0		0	2	2	2	2	3	3	1	1	1	1	8	6	28	22	2
12	3062	1	V10	4	MAR2015	JAN2013	0	0	1	1	1	0	01		61.043835616	2	2	18	2	2	3	3	2	2.6666666667	58.526835841	60.82739726	1	1	1	1	1	0		0	2		2		3		2		3		4		31		2
12	3062	1	V12	5	APR2016	JAN2013	0	0	1	1	1	0	01		61.043835616	2	2	18	2	2	3	3	2	2.6666666667	58.526835841	60.82739726	1	1	1	1	1	0		0	2	2	2	2	5	3	1	2	1	3	9	3	31	17	2
12	3064	2	BL	0	MAY2011		0	0	0	0	0		17		60.446575342	2	2	19	2	2	1	3	2											1	0	0	0	0	1	1	2	2	3	3	0	0	1	1	0
12	3064	2	V04	1	JUN2012		0	0	0	0	0	0	17		60.446575342	2	2	19	2	2	1	3	2											1	0	0	0	0	1	1	2	2	3	3	0	0	1	1	0
12	3064	2	V06	2	JUN2013		0	0	0	0	0	0	17		60.446575342	2	2	19	2	2	1	3	2											1	0	0	0	0	1	1	2	2	3	3	0	0	1	1	0
12	3064	2	V08	3	MAY2014		0	0	0	0	0	0	17		60.446575342	2	2	19	2	2	1	3	2											1	0	0	0	0	1	1	2	2	3	3	0	0	2	2	0
12	3064	2	V10	4	MAY2015		0	0	0	0	0	0	17		60.446575342	2	2	19	2	2	1	3	2											1	0	0	0	0	1	1	2	2	3	3	0	0	1	1	0
12	3064	2	V12	5	MAY2016		0	0	0	0	0	0	17		60.446575342	2	2	19	2	2	1	3	2											1	0	0	0	0	1	1	2	2	3	3	0	0	1	1	0
12	3066	1	BL	0	JUN2011	JAN2013	0	1	1	1	1		01		63.835616438	2	2	14	2	2	1	3	2	3.7666666667	62.191780822	63.528767123	1	1	1	1	1	0		0	1	1	1	1	1	1	1	1	1	1	4	4	13	13	0
12	3066	1	V04	1	JUN2012	JAN2013	0	1	1	1	1	0	01		63.835616438	2	2	14	2	2	1	3	2	3.7666666667	62.191780822	63.528767123	1	1	1	1	1	0		0	2	2	2	2	1	1	2	2	2	2	8	8	23	23	0
12	3066	1	V06	2	MAY2013	JAN2013	0	1	1	1	1	0	01		63.835616438	2	2	14	2	2	1	3	2	3.7666666667	62.191780822	63.528767123	1	1	1	1	1	0		0	2	2	2	2	4	2	2	2	2	2	9	4	32	18	2
12	3066	1	V08	3	JUN2014	JAN2013	0	1	1	1	1	0	01		63.835616438	2	2	14	2	2	1	3	2	3.7666666667	62.191780822	63.528767123	1	1	1	1	1	0		0	2	2	2	2	3	2	1	2	1	3	14	10	46	28	5
12	3066	1	V10	4	JUL2015	JAN2013	0	1	1	1	1	0	01		63.835616438	2	2	14	2	2	1	3	2	3.7666666667	62.191780822	63.528767123	1	1	1	1	1	0		0	3	3	3	3	5	4	2	2	2	2	10	2	35	22	5
12	3066	1	V12	5	MAY2016	JAN2013	0	1	1	1	1	0	01		63.835616438	2	2	14	2	2	1	3	2	3.7666666667	62.191780822	63.528767123	1	1	1	1	1	0		0	3	2	3	2	5	3	2	2	2	2	2	0	37	22	5
12	3067	1	BL	0	MAY2011	DEC2012	0	1	1	1	1		01		73.934246575	3	1	16	2	2	1	1	1	20.733333333	69.704109589	72.208219178	2	1	1	0	0	1	Hypophonia	0	1	1	1	1	3	3	1	1	1	1	8	8	17	17	0
12	3067	1	V04	1	MAY2012	DEC2012	0	1	1	1	1	0	01		73.934246575	3	1	16	2	2	1	1	1	20.733333333	69.704109589	72.208219178	2	1	1	0	0	1	Hypophonia	0	2	2	2	2	5	5	1	1	1	1	11	11	31	31	0
12	3067	1	V06	2	JUN2013	DEC2012	0	1	1	1	1	0	01		73.934246575	3	1	16	2	2	1	1	1	20.733333333	69.704109589	72.208219178	2	1	1	0	0	1	Hypophonia	0	2	2	2	2	8	6	1	1	1	1	11	8	35	29	1
12	3067	1	V08	3	MAY2014	DEC2012	0	1	1	1	1	0	01		73.934246575	3	1	16	2	2	1	1	1	20.733333333	69.704109589	72.208219178	2	1	1	0	0	1	Hypophonia	0	2	2	2	2	7	5	1	1	1	1	7	3	34	20	1
12	3067	1	V10	4	APR2015	DEC2012	0	1	1	1	1	0	01		73.934246575	3	1	16	2	2	1	1	1	20.733333333	69.704109589	72.208219178	2	1	1	0	0	1	Hypophonia	0	2	2	2	2	8	7	1	1	1	1	10	8	38	23	1
12	3067	1	V12	5	APR2016	DEC2012	0	1	1	1	1	0	01		73.934246575	3	1	16	2	2	1	1	1	20.733333333	69.704109589	72.208219178	2	1	1	0	0	1	Hypophonia	0	2	2	2	2	8	6	1	1	1	1	13	6	40	26	1
12	3068	1	BL	0	JUN2011	MAY2012	1	1	1	1	1		01		70.678875664	3	1	17	2	2	1	3	2	0.9666666667	69.996683884	70.59942361	2	1	1	1	0	0		0	2	2	2	2	4	4	1	1	1	1	7	7	20	20	0
12	3068	1	V04	1	SEP2012	MAY2012	1	1	1	1	1	0	01		70.678875664	3	1	17	2	2	1	3	2	0.9666666667	69.996683884	70.59942361	2	1	1	1	0	0		0	3	2	3	2	9	8	2	2	2	3	7	6	39	30	1
12	3068	1	V06	2	JUL2013	MAY2012	1	1	1	1	1	0	01		70.678875664	3	1	17	2	2	1	3	2	0.9666666667	69.996683884	70.59942361	2	1	1	1	0	0		0	2	2	2	2	9	8	2	2	2	2	6	5	38	27	1
12	3068	1	V08	3	JUL2014	MAY2012	1	1	1	1	1	0	01		70.678875664	3	1	17	2	2	1	3	2	0.9666666667	69.996683884	70.59942361	2	1	1	1	0	0		0	2	2	2	2	11	7	1	2	1	3	11	6	43	27	1
12	3068	1	V10	4	JUL2015	MAY2012	1	1	1	1	1	0	01		70.678875664	3	1	17	2	2	1	3	2	0.9666666667	69.996683884	70.59942361	2	1	1	1	0	0		0	2	2	2	2	13	10	2	2	2	2	9	6	40	30	1
12	3068	1	V12	5	JUL2016	MAY2012	1	1	1	1	1	0	01		70.678875664	3	1	17	2	2	1	3	2	0.9666666667	69.996683884	70.59942361	2	1	1	1	0	0		0	2	2	2	2	12	8	2	1	3	1	11	5	40	23	1
12	3069	2	BL	0	AUG2011		0	0	0	0	0		17		54.024657534	1	2	18	2	2	1	3	2											1	0	0	0	0	1	1	2	2	3	3	0	0	1	1	0
12	3069	2	V04	1	AUG2012		0	0	0	0	0	0	17		54.024657534	1	2	18	2	2	1	3	2											1	0	0	0	0	1	1	2	2	3	3	0	0	1	1	0
12	3069	2	V06	2	AUG2013		0	0	0	0	0	0	17		54.024657534	1	2	18	2	2	1	3	2											1	0	0	0	0	1	1	2	2	3	3	0	0	1	1	0
12	3069	2	V08	3	AUG2014		0	0	0	0	0	0	17		54.024657534	1	2	18	2	2	1	3	2											1	0	0	0	0	1	1	2	2	3	3	0	0	2	2	0
12	3069	2	V10	4	AUG2015		0	0	0	0	0	0	17		54.024657534	1	2	18	2	2	1	3	2											1	0	0	0	0	1	1	2	2	3	3	0	0	1	1	0
12	3069	2	V12	5	SEP2016		0	0	0	0	0	0	17		54.024657534	1	2	18	2	2	1	3	2											1	0	0	0	0	1	1	2	2	3	3	0	0	2	2	0
12	3071	2	BL	0	NOV2011		0	0	0	0	0		17		71.52707538	3	1	12	1	2	1	3	2											1	0	0	0	0	0	0	1	1	1	1	2	2	3	3	0
12	3071	2	V04	1	NOV2012		0	0	0	0	0	0	17		71.52707538	3	1	12	1	2	1	3	2											1	0	0	0	0	0	0	1	1	1	1	3	3	4	4	0
12	3071	2	V06	2	NOV2013		0	0	0	0	0	0	17		71.52707538	3	1	12	1	2	1	3	2											1	0	0	0	0	0	0	2	2	3	3	0	0	1	1	0
12	3071	2	V08	3	NOV2014		0	0	0	0	0	0	17		71.52707538	3	1	12	1	2	1	3	2											1	0	0	0	0	1	1	2	2	2	2	0	0	2	2	0
12	3071	2	V10	4	DEC2015		0	0	0	0	0	0	17		71.52707538	3	1	12	1	2	1	3	2											1	0	0	0	0	1	1	2	2	3	3	0	0	2	2	0
12	3071	2	V12	5	NOV2016		0	0	0	0	0	0	17		71.52707538	3	1	12	1	2	1	3	2											1	0	0	0	0	1	1	2	2	2	2	0	0	2	2	0
12	3072	2	BL	0	SEP2011		0	0	0	0	0		17		47.187813459	1	2	12	1	2	1	2	1											1	0	0	0	0	1	1	2	2	3	3	0	0	1	1	0
12	3072	2	V04	1	OCT2012		0	0	0	0	0	0	17		47.187813459	1	2	12	1	2	1	2	1											1	0	0	0	0	0	0	2	2	3	3	0	0	0	0	0
12	3072	2	V06	2	OCT2013		0	0	0	0	0	0	17		47.187813459	1	2	12	1	2	1	2	1											1	0	0	0	0	1	1	2	2	3	3	0	0	1	1	0
12	3072	2	V08	3	OCT2014		0	0	0	0	0	1	15		47.187813459	1	2	12	1	2	1	2	1											1	0	0	0	0	2	2	2	2	3	3	0	0	2	2	0
12	3072	2	V10	4	OCT2015		0	0	0	0	0	0	17		47.187813459	1	2	12	1	2	1	2	1											1	0	0	0	0	1	1	2	2	3	3	0	0	1	1	0
12	3072	2	V12	5	SEP2016		0	0	0	0	0	0	17		47.187813459	1	2	12	1	2	1	2	1											1	0	0	0	0	0	0	2	2	3	3	0	0	0	0	0
12	3073	2	BL	0	NOV2011		0	0	0	0	0		17		48.153424658	1	1	16	2	2	1	3	2											1	0	0	0	0	2	2	2	2	3	3	0	0	2	2	0
12	3073	2	V04	1	NOV2012		0	0	0	0	0	0	17		48.153424658	1	1	16	2	2	1	3	2											1	0	0	0	0	0	0	1	1	1	1	4	4	4	4	0
12	3073	2	V06	2	NOV2013		0	0	0	0	0	0	17		48.153424658	1	1	16	2	2	1	3	2											1	0	0	0	0	1	1	2	2	3	3	0	0	1	1	0
12	3073	2	V08	3	OCT2014		0	0	0	0	0	0	17		48.153424658	1	1	16	2	2	1	3	2											1	0	0	0	0	1	1	2	2	3	3	0	0	1	1	0
12	3073	2	V10	4	OCT2015		0	0	0	0	0	0	17		48.153424658	1	1	16	2	2	1	3	2											1	0	0	0	0	1	1	2	2	3	3	0	0	1	1	0
12	3073	2	V12	5	NOV2016		0	0	0	0	0	0	17		48.153424658	1	1	16	2	2	1	3	2											1	0	0	0	0	1	1	2	2	3	3	0	0	2	2	0
12	3074	2	BL	0	NOV2011		0	0	0	0	0		17		31.160902762	1	1	23	2	2	1	2	1											1	0	0	0	0	1	1	2	2	3	3	0	0	1	1	0
12	3074	2	V04	1	NOV2012		0	0	0	0	0	0	17		31.160902762	1	1	23	2	2	1	2	1											1	0	0	0	0	1	1	2	2	3	3	0	0	1	1	0
12	3074	2	V06	2	NOV2013		0	0	0	0	0	0	17		31.160902762	1	1	23	2	2	1	2	1											1	0	0	0	0	0	0	2	2	3	3	0	0	0	0	0
12	3074	2	V08	3	NOV2014		0	0	0	0	0	0	17		31.160902762	1	1	23	2	2	1	2	1											1	0	0	0	0	0	0	2	2	3	3	0	0	0	0	0
12	3074	2	V10	4	NOV2015		0	0	0	0	0	0	17		31.160902762	1	1	23	2	2	1	2	1											1	0	0	0	0	0	0	2	2	3	3	0	0	0	0	0
12	3074	2	V12	5	NOV2016		0	0	0	0	0	0	17		31.160902762	1	1	23	2	2	1	2	1											1	0	0	0	0	1	1	2	2	3	3	0	0	1	1	0
12	3075	2	BL	0	DEC2011		0	0	0	0	0		17		75.792125159	3	1	20	2	2	1	3	2											1	0	0	0	0	0	0	1	1	1	1	2	2	5	5	0
12	3075	2	V04	1	NOV2012		0	0	0	0	0	0	17		75.792125159	3	1	20	2	2	1	3	2											1	0	0	0	0	0	0	2	2	3	3	0	0	4	4	0
12	3075	2	V06	2	DEC2013		0	0	0	0	0	0	17		75.792125159	3	1	20	2	2	1	3	2											1	0	0	0	0	0	0	2	2	2	2	0	0	6	6	0
12	3075	2	V08	3	DEC2014		0	0	0	0	0	0	17		75.792125159	3	1	20	2	2	1	3	2											1	0	0	0	0	0	0	2	2	3	3	0	0	4	4	0
12	3075	2	V10	4	DEC2015		0	0	0	0	0	0	17		75.792125159	3	1	20	2	2	1	3	2											1	0	0	0	0	2	2	2	2	2	2	0	0	3	3	0
12	3075	2	V12	5	NOV2016		0	0	0	0	0	0	17		75.792125159	3	1	20	2	2	1	3	2											1	0	0	0	0	2	2	2	2	3	3	0	0	3	3	0
12	3076	1	BL	0	FEB2012	MAR2013	0	1	1	1	1		01		75.576502732	3	2	18	2	2	1	3	2	16.533333333	73.804281758	74.19606258	2	1	0	1	0	0		0	2	2	2	2	4	4	1	1	1	1	10	10	28	28	0
12	3076	1	V04	1	FEB2013	MAR2013	0	1	1	1	1	0	01		75.576502732	3	2	18	2	2	1	3	2	16.533333333	73.804281758	74.19606258	2	1	0	1	0	0		0	2	2	2	2	5	5	1	1	1	1	11	11	37	37	0
12	3076	1	V06	2	MAR2014	MAR2013	0	1	1	1	1	0	01		75.576502732	3	2	18	2	2	1	3	2	16.533333333	73.804281758	74.19606258	2	1	0	1	0	0		0	2	2	2	2	5	5	1	1	1	1	15	15	49	49	0
12	3076	1	V08	3	MAR2015	MAR2013	0	1	1	1	1	0	01		75.576502732	3	2	18	2	2	1	3	2	16.533333333	73.804281758	74.19606258	2	1	0	1	0	0		0	3	3	3	3	6	6	2	2	2	2	10	5	42	31	1
12	3076	1	V10	4	MAR2016	MAR2013	0	1	1	1	1	0	01		75.576502732	3	2	18	2	2	1	3	2	16.533333333	73.804281758	74.19606258	2	1	0	1	0	0		0	3	3	5	5	12	9	2	2	2	2	10	5	67	53	1
12	3077	1	BL	0	MAR2012	OCT2012	1	1	1	1	1		01		62.558402575	2	1	15	2	2	1	3	2	11.5	61.079452055	61.594520548	2	1	1	1	1	1	Rbd, Hyposmia	0	2	2	2	2	12	12	2	2	2	2	5	5	36	36	0
12	3077	1	V04	1	MAR2013	OCT2012	1	1	1	1	1	0	01		62.558402575	2	1	15	2	2	1	3	2	11.5	61.079452055	61.594520548	2	1	1	1	1	1	Rbd, Hyposmia	0	3	2	3	2	13	11	2	2	2	2	0	0	39	31	1
12	3077	1	V06	2	MAR2014	OCT2012	1	1	1	1	1	1	11		62.558402575	2	1	15	2	2	1	3	2	11.5	61.079452055	61.594520548	2	1	1	1	1	1	Rbd, Hyposmia	0	3	3	4	3	13	12	2	2	2	2	0	0	59	43	1
12	3077	1	V08	3	MAR2015	OCT2012	1	1	1	1	1	1	11		62.558402575	2	1	15	2	2	1	3	2	11.5	61.079452055	61.594520548	2	1	1	1	1	1	Rbd, Hyposmia	0	3	3	3	3	15	14	2	2	2	2	0	0	40	33	1
12	3077	1	V10	4	MAR2016	OCT2012	1	1	1	1	1	1	11		62.558402575	2	1	15	2	2	1	3	2	11.5	61.079452055	61.594520548	2	1	1	1	1	1	Rbd, Hyposmia	0	3	3	3	3	16	13	2	2	2	2	0	0	44	32	1
12	3077	1	V12	5	MAR2017	OCT2012	1	1	1	1	1	1	11		62.558402575	2	1	15	2	2	1	3	2	11.5	61.079452055	61.594520548	2	1	1	1	1	1	Rbd, Hyposmia	0	3	3	3	3	17	17	2	2	2	2	2	0	52	41	1
12	3078	1	BL	0	APR2012	NOV2013	0	1	1	1	1		01		60.653941163	2	1	15	2	2	1	2	1	3.7	59.876712329	60.347930234	2	1	1	0	0	0		0	1	1	1	1	2	2	1	1	1	1	8	8	16	16	0
12	3078	1	V04	1	APR2013	NOV2013	0	1	1	1	1	0	01		60.653941163	2	1	15	2	2	1	2	1	3.7	59.876712329	60.347930234	2	1	1	0	0	0		0	1	1	1	1	2	2	1	1	1	1	12	12	21	21	0
12	3078	1	V06	2	MAY2014	NOV2013	0	1	1	1	1	0	01		60.653941163	2	1	15	2	2	1	2	1	3.7	59.876712329	60.347930234	2	1	1	0	0	0		0	2	2	2	2	4	4	1	1	1	1	10	9	21	18	2
12	3078	1	V08	3	APR2015	NOV2013	0	1	1	1	1	0	01		60.653941163	2	1	15	2	2	1	2	1	3.7	59.876712329	60.347930234	2	1	1	0	0	0		0	2	1	2	1	7	3	1	1	1	1	18	12	35	22	2
12	3078	1	V10	4	APR2016	NOV2013	0	1	1	1	1	0	01		60.653941163	2	1	15	2	2	1	2	1	3.7	59.876712329	60.347930234	2	1	1	0	0	0		0	2	1	2	1	6	3	1	1	1	1	17	13	32	18	5
12	3078	1	V12	5	APR2017	NOV2013	0	1	1	1	1	0	01		60.653941163	2	1	15	2	2	1	2	1	3.7	59.876712329	60.347930234	2	1	1	0	0	0		0	2	2	2	2	10	5	1	1	1	1	16	7	39	16	5
12	3079	3	BL	0	JUN2012		0	0	0	0	0		01		68.371584699	3	1	12	1	2	1	3	2	10.333333333	64.530054645	67.509836066	2	1	1	1	0	1	Cognitive Decline	0	1	1	1	1	2	2	1	1	1	1	6	6	16	16	0
12	3079	3	V04	1	JUN2013		0	0	0	0	0				68.371584699	3	1	12	1	2	1	3	2	10.333333333	64.530054645	67.509836066	2	1	1	1	0	1	Cognitive Decline	0	0	0	0	0	1	1	2	2	2	2	0	0	3	3	0
12	3079	3	V06	2	JUN2014		0	0	0	0	0				68.371584699	3	1	12	1	2	1	3	2	10.333333333	64.530054645	67.509836066	2	1	1	1	0	1	Cognitive Decline	0	0	0	0	0	0	0	2	2	3	3	0	0	4	4	0
12	3080	1	BL	0	JUL2012	NOV2012	1	1	1	1	1		01		80.163934426	3	1	19	2	2	1	1	1	2.4333333333	75.020128752	79.961748634	1	1	1	1	1	1	Action And Postural Tremor	0	2	2	2	2	2	2	2	2	3	3	9	9	23	23	0
12	3080	1	V04	1	JUL2013	NOV2012	1	1	1	1	1	0	01		80.163934426	3	1	19	2	2	1	1	1	2.4333333333	75.020128752	79.961748634	1	1	1	1	1	1	Action And Postural Tremor	0						3						7			1
12	3080	1	V06	2	AUG2014	NOV2012	1	1	1	1	1	0	01		80.163934426	3	1	19	2	2	1	1	1	2.4333333333	75.020128752	79.961748634	1	1	1	1	1	1	Action And Postural Tremor	0	3	3	3	3	6	4	2	2	2	2	7	4	40	29	1
12	3080	1	V08	3	JUN2015	NOV2012	1	1	1	1	1	0	01		80.163934426	3	1	19	2	2	1	1	1	2.4333333333	75.020128752	79.961748634	1	1	1	1	1	1	Action And Postural Tremor	0	3	3	3	3	9	7	2	2	2	2	7	3	40	33	1
12	3080	1	V10	4	JUL2016	NOV2012	1	1	1	1	1	0	01		80.163934426	3	1	19	2	2	1	1	1	2.4333333333	75.020128752	79.961748634	1	1	1	1	1	1	Action And Postural Tremor	0	3	3	3	3	6	5	2	2	2	2	10	4	52	35	1
12	3080	1	V12	5	JUL2017	NOV2012	1	1	1	1	1	0	01		80.163934426	3	1	19	2	2	1	1	1	2.4333333333	75.020128752	79.961748634	1	1	1	1	1	1	Action And Postural Tremor	0	3	3	5	3	9	5	2	2	2	2	10	4	62	41	1
12	3082	3	BL	0	OCT2012		0	0	0	0	0		01		65.778710981	2	2	16	2	2	1	1	1	7.3666666667	61.046470544	65.166689123	1	1	0	0	1	0		0	1	1	1	1	0	0	1	1	1	1	4	4	4	4	0
12	3082	3	V04	1	OCT2013		0	0	0	0	0				65.778710981	2	2	16	2	2	1	1	1	7.3666666667	61.046470544	65.166689123	1	1	0	0	1	0		0	2	2	2	2	0	0	1	1	1	1	8	8	8	8	0
12	3082	3	V06	2	NOV2014		0	0	0	0	0				65.778710981	2	2	16	2	2	1	1	1	7.3666666667	61.046470544	65.166689123	1	1	0	0	1	0		0	1	1	1	1	0	0	1	1	1	1	8	8	8	8	0
12	3083	1	BL	0	DEC2012	MAY2013	1	1	1	1	1		01		65.682341493	2	2	18	2	2	1	3	2	5.5333333333	64.021917808	65.220592859	1	1	0	1	1	0		0	2	2	2	2	3	3	2	2	3	3	4	4	17	17	0
12	3083	1	V04	1	DEC2013	MAY2013	1	1	1	1	1	0	01		65.682341493	2	2	18	2	2	1	3	2	5.5333333333	64.021917808	65.220592859	1	1	0	1	1	0		0	1	1	1	1	2	2	2	2	2	2	2	2	10	10	3
12	3083	1	V06	2	DEC2014	MAY2013	1	1	1	1	1	0	01		65.682341493	2	2	18	2	2	1	3	2	5.5333333333	64.021917808	65.220592859	1	1	0	1	1	0		0	2	2	2	2	12	8	2	2	2	2	4	0	34	20	2
12	3083	1	V08	3	NOV2015	MAY2013	1	1	1	1	1	0	01		65.682341493	2	2	18	2	2	1	3	2	5.5333333333	64.021917808	65.220592859	1	1	0	1	1	0		0		1		1		4		2		2		0		10	5
12	3083	1	V10	4	DEC2016	MAY2013	1	1	1	1	1	0	01		65.682341493	2	2	18	2	2	1	3	2	5.5333333333	64.021917808	65.220592859	1	1	0	1	1	0		0	2	2	2	2	7	4	2	2	2	2	0	0	15	10	5
12	3083	1	V12	5	DEC2017	MAY2013	1	1	1	1	1	0	01		65.682341493	2	2	18	2	2	1	3	2	5.5333333333	64.021917808	65.220592859	1	1	0	1	1	0		0	2	2	2	2	7	5	2	2	2	2	2	0	23	12	5
12	3085	2	BL	0	FEB2013		0	0	0	0	0		17		56.800718617	2	1	16	2	2	1	3	2											1	0	0	0	0	2	2	2	2	3	3	0	0	3	3	0
12	3085	2	V04	1	JAN2014		0	0	0	0	0	0	17		56.800718617	2	1	16	2	2	1	3	2											1	0	0	0	0	2	2	2	2	3	3	0	0	3	3	0
12	3085	2	V06	2	JAN2015		0	0	0	0	0	0	17		56.800718617	2	1	16	2	2	1	3	2											1	0	0	0	0	1	1	2	2	3	3	0	0	2	2	0
12	3085	2	V08	3	JAN2016		0	0	0	0	0	0	17		56.800718617	2	1	16	2	2	1	3	2											1	0	0	0	0	1	1	2	2	3	3	0	0	3	3	0
12	3085	2	V10	4	JAN2017		0	0	0	0	0	0	17		56.800718617	2	1	16	2	2	1	3	2											1	0	0	0	0	1	1	2	2	3	3	0	0	1	1	0
12	3085	2	V12	5	JAN2018		0	0	0	0	0	0	17		56.800718617	2	1	16	2	2	1	3	2											1	0	0	0	0	1	1	2	2	2	2	0	0	1	1	0
12	3086	1	BL	0	MAR2013	JUN2014	0	1	1	1	1		01		56.36949622	2	2	18	2	2	1	1	1	3.3666666667	54.257167453	56.092896175	1	1	0	1	0	1	Dystonia L Foot	0	1	1	1	1	1	1	1	1	1	1	3	3	7	7	0
12	3086	1	V04	1	APR2014	JUN2014	0	1	1	1	1	0	01		56.36949622	2	2	18	2	2	1	1	1	3.3666666667	54.257167453	56.092896175	1	1	0	1	0	1	Dystonia L Foot	0	2	2	2	2	2	2	2	2	3	3	3	3	11	11	0
12	3086	1	V06	2	MAR2015	JUN2014	0	1	1	1	1	0	01		56.36949622	2	2	18	2	2	1	1	1	3.3666666667	54.257167453	56.092896175	1	1	0	1	0	1	Dystonia L Foot	0	2	1	2	1	4	1	1	1	1	1	2	2	11	8	2
12	3086	1	V08	3	APR2016	JUN2014	0	1	1	1	1	0	01		56.36949622	2	2	18	2	2	1	1	1	3.3666666667	54.257167453	56.092896175	1	1	0	1	0	1	Dystonia L Foot	0	2		2		4		2		2		3		13		2
12	3086	1	V10	4	MAR2017	JUN2014	0	1	1	1	1	0	01		56.36949622	2	2	18	2	2	1	1	1	3.3666666667	54.257167453	56.092896175	1	1	0	1	0	1	Dystonia L Foot	0	2	2	2	2	6	5	1	2	1	2	7	2	21	10	2
12	3087	2	BL	0	MAR2013		0	0	0	0	0		17		56.364031739	2	1	18	2	2	1	2	1											1	0	0	0	0	2	2	2	2	3	3	0	0	2	2	0
12	3087	2	V04	1	APR2014		0	0	0	0	0	0	17		56.364031739	2	1	18	2	2	1	2	1											1	0	0	0	0	0	0	2	2	3	3	0	0	0	0	0
12	3087	2	V06	2	MAR2015		0	0	0	0	0	0	17		56.364031739	2	1	18	2	2	1	2	1											1	0	0	0	0	0	0	2	2	3	3	0	0	0	0	0
12	3087	2	V08	3	APR2016		0	0	0	0	0	0	17		56.364031739	2	1	18	2	2	1	2	1											1	0	0	0	0	1	1	2	2	3	3	0	0	1	1	0
12	3087	2	V10	4	MAR2017		0	0	0	0	0	0	17		56.364031739	2	1	18	2	2	1	2	1											1	0	0	0	0	0	0	2	2	3	3	0	0	1	1	0
12	3088	1	BL	0	APR2013	MAY2014	0	1	1	1	1		01		55.254794521	1	2	16	2	2	1	3	2	10.2	52.430136986	54.40704394	1	1	1	1	0	1	Hypophonia	0	2	2	2	2	6	6	1	1	1	1	5	5	23	23	0
12	3088	1	V04	1	APR2014	MAY2014	0	1	1	1	1	0	01		55.254794521	1	2	16	2	2	1	3	2	10.2	52.430136986	54.40704394	1	1	1	1	0	1	Hypophonia	0	2	2	2	2	10	10	1	1	1	1	7	7	34	34	0
12	3088	1	V06	2	MAR2015	MAY2014	0	1	1	1	1	0	01		55.254794521	1	2	16	2	2	1	3	2	10.2	52.430136986	54.40704394	1	1	1	1	0	1	Hypophonia	0	2	2	2	2	4	5	2	1	3	1	3	3	18	15	1
12	3088	1	V08	3	MAR2016	MAY2014	0	1	1	1	1	0	01		55.254794521	1	2	16	2	2	1	3	2	10.2	52.430136986	54.40704394	1	1	1	1	0	1	Hypophonia	0	2	1	2	1	5	1	1	1	1	1	5	2	19	12	1
12	3088	1	V10	4	MAR2017	MAY2014	0	1	1	1	1	0	01		55.254794521	1	2	16	2	2	1	3	2	10.2	52.430136986	54.40704394	1	1	1	1	0	1	Hypophonia	0	2	2	2	2	9	6	1	1	1	1	7	3	25	15	1
12	3088	1	V12	5	APR2018	MAY2014	0	1	1	1	1	0	01		55.254794521	1	2	16	2	2	1	3	2	10.2	52.430136986	54.40704394	1	1	1	1	0	1	Hypophonia	0	2	2	2	2	10	6	1	2	1	2	6	0	27	12	1
12	3089	1	BL	0	APR2013	SEP2013	1	1	1	1	1		01		56.260273973	2	2	22	2	2	1	3	2	5.3333333333	55.251268808	55.819574818	1	1	1	1	0	1	Micrographia	0	2	2	2	2	3	3	1	1	1	1	4	4	22	22	0
12	3089	1	V04	1	APR2014	SEP2013	1	1	1	1	1	0	01		56.260273973	2	2	22	2	2	1	3	2	5.3333333333	55.251268808	55.819574818	1	1	1	1	0	1	Micrographia	0	2	2	2	2	4	3	1	2	1	3	4	1	18	11	2
12	3089	1	V06	2	MAY2015	SEP2013	1	1	1	1	1	0	01		56.260273973	2	2	22	2	2	1	3	2	5.3333333333	55.251268808	55.819574818	1	1	1	1	0	1	Micrographia	0	2	2	2	2	7	3	2	2	3	3	4	1	25	13	6
12	3089	1	V08	3	MAR2016	SEP2013	1	1	1	1	1	0	01		56.260273973	2	2	22	2	2	1	3	2	5.3333333333	55.251268808	55.819574818	1	1	1	1	0	1	Micrographia	0	2	2	2	2	7	2	1	1	1	1	2	0	20	9	7
12	3089	1	V10	4	MAY2017	SEP2013	1	1	1	1	1	0	01		56.260273973	2	2	22	2	2	1	3	2	5.3333333333	55.251268808	55.819574818	1	1	1	1	0	1	Micrographia	0	2	1	2	1	6	1	2	2	2	2	0	0	22	8	1
12	3089	1	V12	5	APR2018	SEP2013	1	1	1	1	1	0	01		56.260273973	2	2	22	2	2	1	3	2	5.3333333333	55.251268808	55.819574818	1	1	1	1	0	1	Micrographia	0	2	1	2	1	5	2	2	2	2	2	0	0	19	4	4
13	3100	2	BL	0	OCT2010		0	0	0	0	0		17		67.879452055	3	2	16	2	2	1	3	2											1	0	0	0	0	0	0	2	2	3	3	0	0	0	0	0
13	3100	2	V04	1	NOV2011		0	0	0	0	0	0	17		67.879452055	3	2	16	2	2	1	3	2											1	0	0	0	0	0	0	2	2	3	3	0	0	0	0	0
13	3100	2	V06	2	NOV2012		0	0	0	0	0	0	17		67.879452055	3	2	16	2	2	1	3	2											1	0	0	0	0	0	0	2	2	3	3	0	0	0	0	0
13	3100	2	V08	3	NOV2013		0	0	0	0	0	0	17		67.879452055	3	2	16	2	2	1	3	2											1	0	0	0	0	0	0	2	2	3	3	0	0	0	0	0
13	3100	2	V10	4	NOV2014		0	0	0	0	0	0	17		67.879452055	3	2	16	2	2	1	3	2											1	0	0	0	0	0	0	2	2	3	3	0	0	0	0	0
13	3100	2	V12	5	NOV2015		0	0	0	0	0	0	17		67.879452055	3	2	16	2	2	1	3	2											1	0	0	0	0	0	0	2	2	3	3	0	0	0	0	0
13	3101	3	BL	0	AUG2012	DEC2010	1	1	1	1	1		01		50.066778951	1	1	23	2	2	1	2	1	24.033333333	46.31268059	48.063013699	2	1	1	1	0	0		0	1	1	1	1	0	0	2	2	3	3	1	1	5	5	0
13	3101	3	V04	1	SEP2013	DEC2010	1	1	1	1	1				50.066778951	1	1	23	2	2	1	2	1	24.033333333	46.31268059	48.063013699	2	1	1	1	0	0		0	1	1	1	1	0	0	2	2	2	3	0	0	3	0	5
13	3101	3	V06	2	AUG2014	DEC2010	1	1	1	1	1				50.066778951	1	1	23	2	2	1	2	1	24.033333333	46.31268059	48.063013699	2	1	1	1	0	0		0	1	1	1	1	0	0	2	2	2	2	0	0	2	4	7
13	3102	1	BL	0	NOV2010	NOV2011	0	1	1	1	1		01		63.619178082	2	1	16	2	2	4	3	2	2	61.433685156	63.452054795	2	1	1	1	0	0		0	1	1	1	1	3	3	1	1	1	1	6	6	21	21	0
13	3102	1	V04	1	NOV2011	NOV2011	0	1	1	1	1	0	01		63.619178082	2	1	16	2	2	4	3	2	2	61.433685156	63.452054795	2	1	1	1	0	0		0	2	2	2	2	3	3	1	1	1	1	6	6	27	27	0
13	3102	1	V06	2	FEB2013	NOV2011	0	1	1	1	1	0	01		63.619178082	2	1	16	2	2	4	3	2	2	61.433685156	63.452054795	2	1	1	1	0	0		0	2	2	2	2	10	10	1	1	1	1	11	11	40	40	0
13	3102	1	V08	3	NOV2013	NOV2011	0	1	1	1	1	0	01		63.619178082	2	1	16	2	2	4	3	2	2	61.433685156	63.452054795	2	1	1	1	0	0		0	2	2	2	2	7	3	1	2	1	2	8	0	38	19	1
13	3102	1	V10	4	NOV2014	NOV2011	0	1	1	1	1	0	01		63.619178082	2	1	16	2	2	4	3	2	2	61.433685156	63.452054795	2	1	1	1	0	0		0	2	2	2	2	6	6	2	2	3	3	4	4	30	27	1
13	3104	2	BL	0	FEB2011		0	0	0	0	0		17		72.016438356	3	1	18	2	2	1	3	2											1	0	0	0	0	0	0	2	2	3	3	0	0	0	0	0
13	3104	2	V04	1	APR2012		0	0	0	0	0	0	17		72.016438356	3	1	18	2	2	1	3	2											1	0	0	0	0	0	0	1	1	1	1	2	2	2	2	0
13	3104	2	V06	2	JAN2013		0	0	0	0	0	0	17		72.016438356	3	1	18	2	2	1	3	2											1	0	0	0	0	0	0	1	1	1	1	2	2	2	2	0
13	3105	1	BL	0	MAR2011	SEP2011	1	1	1	1	1		01		68.520547945	3	1	18	2	2	1	3	2	24.733333333	65.585515383	66.460273973	2	1	1	1	0	0		0	2	2	2	2	6	6	2	2	2	2	1	1	30	30	0
13	3105	1	V04	1	APR2012	SEP2011	1	1	1	1	1	0	01		68.520547945	3	1	18	2	2	1	3	2	24.733333333	65.585515383	66.460273973	2	1	1	1	0	0		0	2		2		10		2		2		0		36		2
13	3105	1	V06	2	APR2013	SEP2011	1	1	1	1	1	0	01		68.520547945	3	1	18	2	2	1	3	2	24.733333333	65.585515383	66.460273973	2	1	1	1	0	0		0		2		2		11		2		2		0		46	5
13	3105	1	V08	3	APR2014	SEP2011	1	1	1	1	1	1	11		68.520547945	3	1	18	2	2	1	3	2	24.733333333	65.585515383	66.460273973	2	1	1	1	0	0		0		2		2		16		2		2		0		59	5
13	3105	1	V10	4	APR2015	SEP2011	1	1	1	1	1	1	11		68.520547945	3	1	18	2	2	1	3	2	24.733333333	65.585515383	66.460273973	2	1	1	1	0	0		0	3		4		16		2		2		0		69		2
13	3106	2	BL	0	MAR2011		0	0	0	0	0		17		70.175342466	3	2	13	2	2	1	3	2											1	0	0	0	0	0	0	2	2	3	3	0	0	0	0	0
13	3106	2	V04	1	APR2012		0	0	0	0	0	0	17		70.175342466	3	2	13	2	2	1	3	2											1	0	0	0	0	0	0	2	2	3	3	0	0	0	0	0
13	3106	2	V06	2	APR2013		0	0	0	0	0	0	17		70.175342466	3	2	13	2	2	1	3	2											1	0	0	0	0	0	0	2	2	2	2	0	0	2	2	0
13	3106	2	V08	3	APR2014		0	0	0	0	0	0	17		70.175342466	3	2	13	2	2	1	3	2											1	0	0	0	0	0	0	2	2	3	3	0	0	0	0	0
13	3106	2	V10	4	APR2015		0	0	0	0	0	0	17		70.175342466	3	2	13	2	2	1	3	2											1	0	0	0	0	0	0	2	2	3	3	0	0	0	0	0
13	3107	1	BL	0	APR2011	OCT2011	1	1	1	1	1		01		69.610958904	3	1	16	2	2	1	3	2	3.0333333333	66.035616438	69.361643836	2	1	1	1	0	0		0	2	2	2	2	2	2	1	1	1	1	4	4	16	16	0
13	3107	1	V04	1	MAR2012	OCT2011	1	1	1	1	1	0	01		69.610958904	3	1	16	2	2	1	3	2	3.0333333333	66.035616438	69.361643836	2	1	1	1	0	0		0	2	2	2	2	0	0	1	1	1	1	0	0	2	2	5
13	3107	1	V06	2	MAY2013	OCT2011	1	1	1	1	1	0	01		69.610958904	3	1	16	2	2	1	3	2	3.0333333333	66.035616438	69.361643836	2	1	1	1	0	0		0	2	2	2	2	4	2	1	1	1	1	5	0	18	6	7
13	3107	1	V08	3	APR2014	OCT2011	1	1	1	1	1	0	01		69.610958904	3	1	16	2	2	1	3	2	3.0333333333	66.035616438	69.361643836	2	1	1	1	0	0		0	2	1	2	1	2	0	1	1	1	1	6	0	12	1	5
13	3107	1	V10	4	MAY2015	OCT2011	1	1	1	1	1	0	01		69.610958904	3	1	16	2	2	1	3	2	3.0333333333	66.035616438	69.361643836	2	1	1	1	0	0		0	2	2	2	2	0	0	1	1	1	1	11	2	19	6	5
13	3107	1	V12	5	APR2016	OCT2011	1	1	1	1	1	0	01		69.610958904	3	1	16	2	2	1	3	2	3.0333333333	66.035616438	69.361643836	2	1	1	1	0	0		0	2	2	2	2	4	3	2	2	3	3	0	0	7	6	5
13	3108	1	BL	0	APR2011	OCT2011	1	1	1	1	1		01		49.767123288	1	2	15	2	2	1	3	2	1.4333333333	47.173411183	49.646575342	1	1	1	1	0	0		0	1	1	1	1	4	4	1	1	1	1	9	9	24	24	0
13	3108	1	V04	1	MAY2012	OCT2011	1	1	1	1	1	0	01		49.767123288	1	2	15	2	2	1	3	2	1.4333333333	47.173411183	49.646575342	1	1	1	1	0	0		0		1		1		2		1		1		4		17	5
13	3108	1	V06	2	APR2013	OCT2011	1	1	1	1	1	0	01		49.767123288	1	2	15	2	2	1	3	2	1.4333333333	47.173411183	49.646575342	1	1	1	1	0	0		0	2	2	2	2	2	2	1	1	1	1	6	8	13	15	5
13	3108	1	V08	3	MAY2014	OCT2011	1	1	1	1	1	0	01		49.767123288	1	2	15	2	2	1	3	2	1.4333333333	47.173411183	49.646575342	1	1	1	1	0	0		0	2	2	2	2	1	1	1	2	1	3	7	0	22	9	5
13	3108	1	V10	4	MAY2015	OCT2011	1	1	1	1	1	0	01		49.767123288	1	2	15	2	2	1	3	2	1.4333333333	47.173411183	49.646575342	1	1	1	1	0	0		0	2	2	2	2	3	1	1	1	1	1	6	4	22	12	5
13	3108	1	V12	5	JUN2016	OCT2011	1	1	1	1	1	0	01		49.767123288	1	2	15	2	2	1	3	2	1.4333333333	47.173411183	49.646575342	1	1	1	1	0	0		0	2	2	2	2	1	1	1	2	1	2	9	0	18	5	5
13	3109	2	BL	0	APR2011		0	0	0	0	0		17		52.583561644	1	1	17	2	2	1	3	2											1	0	0	0	0	0	0	1	1	1	1	4	4	4	4	0
13	3109	2	V04	1	MAY2012		0	0	0	0	0	0	17		52.583561644	1	1	17	2	2	1	3	2											1	0	0	0	0	0	0	2	2	3	3	0	0	0	0	0
13	3109	2	V06	2	APR2013		0	0	0	0	0	0	17		52.583561644	1	1	17	2	2	1	3	2											1	0	0	0	0	0	0	2	2	3	3	0	0	0	0	0
13	3109	2	V08	3	MAY2014		0	0	0	0	0	0	17		52.583561644	1	1	17	2	2	1	3	2											1	0	0	0	0	0	0	2	2	3	3	0	0	0	0	0
13	3109	2	V10	4	MAY2015		0	0	0	0	0	1	07		52.583561644	1	1	17	2	2	1	3	2											1	0	0	0	0	0	0	1	1	1	1	2	2	3	3	0
13	3109	2	V12	5	JUN2016		0	0	0	0	0	1	07		52.583561644	1	1	17	2	2	1	3	2											1	0	0	0	0	0	0	1	1	1	1	6	6	6	6	0
13	3110	1	BL	0	MAY2011	AUG2011	1	1	1	1	1		01		62.845287821	2	1	18	2	2	1	3	2	1.4666666667	62.174054944	62.724739876	2	1	1	1	0	0		0	1	1	1	1	5	5	1	1	1	1	0	0	10	10	0
13	3110	1	V04	1	MAY2012	AUG2011	1	1	1	1	1	0	01		62.845287821	2	1	18	2	2	1	3	2	1.4666666667	62.174054944	62.724739876	2	1	1	1	0	0		0	2	2	2	2	9	9	2	2	2	2	0	0	24	24	3
13	3110	1	V06	2	MAY2013	AUG2011	1	1	1	1	1	0	01		62.845287821	2	1	18	2	2	1	3	2	1.4666666667	62.174054944	62.724739876	2	1	1	1	0	0		0	2	2	2	2	11	3	2	2	3	3	4	4	29	17	6
13	3110	1	V08	3	JUN2014	AUG2011	1	1	1	1	1	0	01		62.845287821	2	1	18	2	2	1	3	2	1.4666666667	62.174054944	62.724739876	2	1	1	1	0	0		0	2	2	2	2	10	11	2	1	2	1	0	4	26	30	1
13	3110	1	V10	4	JUL2015	AUG2011	1	1	1	1	1	0	01		62.845287821	2	1	18	2	2	1	3	2	1.4666666667	62.174054944	62.724739876	2	1	1	1	0	0		0	2	2	2	2	11	10	2	2	2	2	4	0	36	28	4
13	3110	1	V12	5	MAY2016	AUG2011	1	1	1	1	1	0	01		62.845287821	2	1	18	2	2	1	3	2	1.4666666667	62.174054944	62.724739876	2	1	1	1	0	0		0	2	2	2	2	11	9	2	2	2	2	0	0	39	34	4
13	3111	1	BL	0	MAY2011	NOV2013	0	0	1	1	1		01		64.635616438	2	1	14	2	1	1	3	2	0.9666666667	61.607208623	64.556164384	2	1	1	1	0	0		0	1	1	1	1	8	8	1	1	1	1	2	2	25	25	0
13	3111	1	V04	1	MAY2012	NOV2013	0	0	1	1	1	0	01		64.635616438	2	1	14	2	1	1	3	2	0.9666666667	61.607208623	64.556164384	2	1	1	1	0	0		0	2	2	2	2	10	10	1	1	1	1	4	4	30	30	0
13	3111	1	V06	2	MAY2013	NOV2013	0	0	1	1	1	0	01		64.635616438	2	1	14	2	1	1	3	2	0.9666666667	61.607208623	64.556164384	2	1	1	1	0	0		0	2	2	2	2	10	10	1	1	1	1	8	8	40	40	0
13	3111	1	V08	3	MAY2014	NOV2013	0	0	1	1	1	0	01		64.635616438	2	1	14	2	1	1	3	2	0.9666666667	61.607208623	64.556164384	2	1	1	1	0	0		0	2	2	2	2	10	10	1	1	1	1	5	5	35	35	3
13	3111	1	V12	5	MAY2016	NOV2013	0	0	1	1	1	0	01		64.635616438	2	1	14	2	1	1	3	2	0.9666666667	61.607208623	64.556164384	2	1	1	1	0	0		0	2	2	2	2	13	10	2	2	2	2	3	3	46	43	1
13	3112	2	BL	0	MAY2011		0	0	0	0	0		17		62.588517105	2	2	16	2	1	1	3	2											1	0	0	0	0	0	0	2	2	3	3	0	0	0	0	0
13	3112	2	V04	1	MAY2012		0	0	0	0	0	0	17		62.588517105	2	2	16	2	1	1	3	2											1	0	0	0	0	0	0	2	2	3	3	0	0	0	0	0
13	3112	2	V06	2	MAY2013		0	0	0	0	0	0	17		62.588517105	2	2	16	2	1	1	3	2											1	0	0	0	0	0	0	2	2	3	3	0	0	0	0	0
13	3112	2	V08	3	MAY2014		0	0	0	0	0	0	17		62.588517105	2	2	16	2	1	1	3	2											1	0	0	0	0	0	0	2	2	3	3	0	0	0	0	0
13	3112	2	V12	5	MAY2016		0	0	0	0	0	0	17		62.588517105	2	2	16	2	1	1	3	2											1	0	0	0	0	0	0	2	2	3	3	0	0	0	0	0
13	3113	1	BL	0	AUG2011	FEB2012	1	1	1	1	1		01		59.291204431	2	2	16	2	2	3	3	2	1.6	57.162437308	59.159697582	2	1	1	1	0	0		0	1	1	1	1	3	3	1	1	1	1	2	2	17	17	0
13	3113	1	V04	1	JUL2012	FEB2012	1	1	1	1	1	0	01		59.291204431	2	2	16	2	2	3	3	2	1.6	57.162437308	59.159697582	2	1	1	1	0	0		0	2	2	2	2	2	2	2	2	2	2	0	0	22	22	3
13	3113	1	V06	2	JUL2013	FEB2012	1	1	1	1	1	0	01		59.291204431	2	2	16	2	2	3	3	2	1.6	57.162437308	59.159697582	2	1	1	1	0	0		0	2	2	2	2	8	3	2	2	2	2	0	0	36	23	1
13	3113	1	V08	3	JUL2014	FEB2012	1	1	1	1	1	0	01		59.291204431	2	2	16	2	2	3	3	2	1.6	57.162437308	59.159697582	2	1	1	1	0	0		0	2	2	2	2	8	8	2	2	2	2	0	0	48	48	1
13	3114	2	BL	0	JUL2011		0	0	0	0	0		17		63.863013699	2	2	21	2	2	1	3	2											1	0	0	0	0	0	0	2	2	3	3	0	0	1	1	0
13	3114	2	V04	1	AUG2012		0	0	0	0	0	0	17		63.863013699	2	2	21	2	2	1	3	2											1	0	0	0	0	0	0	2	2	3	3	0	0	1	1	0
13	3114	2	V06	2	AUG2013		0	0	0	0	0	0	17		63.863013699	2	2	21	2	2	1	3	2											1	0	0	0	0	0	0	2	2	3	3	0	0	0	0	0
13	3114	2	V08	3	JUN2014		0	0	0	0	0	0	17		63.863013699	2	2	21	2	2	1	3	2											1	0	0	0	0	0	0	2	2	3	3	0	0	0	0	0
13	3114	2	V10	4	SEP2015		0	0	0	0	0	0	17		63.863013699	2	2	21	2	2	1	3	2											1	0	0	0	0	0	0	2	2	3	3	0	0	0	0	0
13	3114	2	V12	5	AUG2016		0	0	0	0	0	0	17		63.863013699	2	2	21	2	2	1	3	2											1	0	0	0	0	0	0	2	2	3	3	0	0	0	0	0
13	3115	2	BL	0	AUG2011		0	0	0	0	0		17		61.268493151	2	1	16	2	2	1	3	2											1	0	0	0	0	0	0	2	2	3	3	0	0	0	0	0
13	3115	2	V04	1	JUL2012		0	0	0	0	0	0	17		61.268493151	2	1	16	2	2	1	3	2											1	0	0	0	0	0	0	2	2	3	3	0	0	0	0	0
13	3115	2	V06	2	JUL2013		0	0	0	0	0	0	17		61.268493151	2	1	16	2	2	1	3	2											1	0	0	0	0	0	0	2	2	3	3	0	0	0	0	0
13	3115	2	V08	3	JUL2014		0	0	0	0	0	0	17		61.268493151	2	1	16	2	2	1	3	2											1	0	0	0	0	0	0	2	2	3	3	0	0	0	0	0
13	3116	1	BL	0	NOV2011	MAY2012	1	1	1	1	1		01		65.008219178	2	1	18	2	2	1	2	1	23.266666667	61.940309903	63.068493151	2	1	1	1	1	0		0	2	2	2	2	10	10	1	1	1	1	5	5	39	39	0
13	3116	1	V04	1	NOV2012	MAY2012	1	1	1	1	1	0	01		65.008219178	2	1	18	2	2	1	2	1	23.266666667	61.940309903	63.068493151	2	1	1	1	1	0		0	2	2	2	2	8	5	2	1	2	1	8	6	47	33	1
13	3116	1	V06	2	NOV2013	MAY2012	1	1	1	1	1	0	01		65.008219178	2	1	18	2	2	1	2	1	23.266666667	61.940309903	63.068493151	2	1	1	1	1	0		0	2	2	2	2	8	8	2	2	3	2	8	3	47	42	1
13	3116	1	V08	3	NOV2014	MAY2012	1	1	1	1	1	0	01		65.008219178	2	1	18	2	2	1	2	1	23.266666667	61.940309903	63.068493151	2	1	1	1	1	0		0	2	2	2	2	10	8	2	1	2	1	6	7	52	43	1
13	3116	1	V10	4	DEC2015	MAY2012	1	1	1	1	1	0	01		65.008219178	2	1	18	2	2	1	2	1	23.266666667	61.940309903	63.068493151	2	1	1	1	1	0		0		3		3		11		1		1		13		63	1
13	3116	1	V12	5	JAN2017	MAY2012	1	1	1	1	1	0	01		65.008219178	2	1	18	2	2	1	2	1	23.266666667	61.940309903	63.068493151	2	1	1	1	1	0		0		3		3		15		2		2		12		85	1
13	3118	1	BL	0	JAN2012	OCT2012	1	1	1	1	1		01		60.279272401	2	1	14	2	2	1	3	2	1.3666666667	59.665753425	60.164383562	1	1	1	1	0	0		0	2	2	2	2	4	4	1	1	1	1	5	5	22	22	0
13	3118	1	V04	1	JAN2013	OCT2012	1	1	1	1	1	0	01		60.279272401	2	1	14	2	2	1	3	2	1.3666666667	59.665753425	60.164383562	1	1	1	1	0	0		0	2	2	2	2	5	5	1	1	1	1	4	4	17	17	3
13	3118	1	V06	2	FEB2014	OCT2012	1	1	1	1	1	0	01		60.279272401	2	1	14	2	2	1	3	2	1.3666666667	59.665753425	60.164383562	1	1	1	1	0	0		0	2		2		6		1		1		3		22		1
13	3118	1	V08	3	FEB2015	OCT2012	1	1	1	1	1	0	01		60.279272401	2	1	14	2	2	1	3	2	1.3666666667	59.665753425	60.164383562	1	1	1	1	0	0		0	2	2	2	2	9	2	1	1	1	1	6	3	36	22	4
13	3118	1	V10	4	FEB2016	OCT2012	1	1	1	1	1	0	01		60.279272401	2	1	14	2	2	1	3	2	1.3666666667	59.665753425	60.164383562	1	1	1	1	0	0		0	2	2	2	2	0	0	2	2	3	3	0	0	11	7	1
13	3118	1	V12	5	FEB2017	OCT2012	1	1	1	1	1	0	01		60.279272401	2	1	14	2	2	1	3	2	1.3666666667	59.665753425	60.164383562	1	1	1	1	0	0		0	2	2	2	2	12	10	1	2	1	2	5	0	45	37	1
13	3119	1	BL	0	FEB2012	MAR2014	0	0	1	1	1		01		64.35846246	2	1	16	2	2	1	3	2	2.5	62.235616438	64.147945205	2	1	1	1	0	0		0	2	2	2	2	8	8	2	2	2	2	0	0	25	25	0
13	3119	1	V04	1	FEB2013	MAR2014	0	0	1	1	1	0	01		64.35846246	2	1	16	2	2	1	3	2	2.5	62.235616438	64.147945205	2	1	1	1	0	0		0	3	3	3	3	6	6	2	2	2	2	0	0	34	34	0
13	3119	1	V06	2	MAR2014	MAR2014	0	0	1	1	1	0	01		64.35846246	2	1	16	2	2	1	3	2	2.5	62.235616438	64.147945205	2	1	1	1	0	0		0	2	2	2	2	10	10	2	2	2	2	0	0	31	31	0
13	3119	1	V08	3	FEB2015	MAR2014	0	0	1	1	1	0	01		64.35846246	2	1	16	2	2	1	3	2	2.5	62.235616438	64.147945205	2	1	1	1	0	0		0	2	2	2	2	10	10	2	2	2	2	0	0	33	33	3
13	3119	1	V10	4	MAR2016	MAR2014	0	0	1	1	1	0	01		64.35846246	2	1	16	2	2	1	3	2	2.5	62.235616438	64.147945205	2	1	1	1	0	0		0	2	2	2	2	10	9	2	2	2	2	0	0	44	31	1
13	3119	1	V12	5	MAR2017	MAR2014	0	0	1	1	1	0	01		64.35846246	2	1	16	2	2	1	3	2	2.5	62.235616438	64.147945205	2	1	1	1	0	0		0	2	2	2	2	4	5	2	2	2	2	0	0	28	26	1
13	3120	1	BL	0	MAY2012	AUG2012	1	1	1	1	1		01		49.5086234	1	2	18	2	2	1	3	2	2.5666666667	47.860273973	49.298240886	1	1	1	1	0	0		0	2	2	2	2	12	12	2	2	3	3	1	1	26	26	0
13	3120	1	V04	1	APR2013	AUG2012	1	1	1	1	1	0	01		49.5086234	1	2	18	2	2	1	3	2	2.5666666667	47.860273973	49.298240886	1	1	1	1	0	0		0	2	2	2	2	8	8	2	2	2	2	0	0	26	26	3
13	3120	1	V06	2	MAY2014	AUG2012	1	1	1	1	1	0	01		49.5086234	1	2	18	2	2	1	3	2	2.5666666667	47.860273973	49.298240886	1	1	1	1	0	0		0	2		2		8		2		2		1		28		2
13	3120	1	V08	3	MAY2015	AUG2012	1	1	1	1	1	0	01		49.5086234	1	2	18	2	2	1	3	2	2.5666666667	47.860273973	49.298240886	1	1	1	1	0	0		0	2	2	2	2	5	5	2	2	2	2	0	0	22	16	5
13	3120	1	V10	4	MAY2016	AUG2012	1	1	1	1	1	0	01		49.5086234	1	2	18	2	2	1	3	2	2.5666666667	47.860273973	49.298240886	1	1	1	1	0	0		0	2	2	2	2	5	3	2	2	2	2	0	0	15	7	5
13	3120	1	V12	5	MAY2017	AUG2012	1	1	1	1	1	0	01		49.5086234	1	2	18	2	2	1	3	2	2.5666666667	47.860273973	49.298240886	1	1	1	1	0	0		0	2	2	2	2	10	5	2	2	2	2	0	0	28	16	5
13	3122	1	BL	0	MAY2012	AUG2012	1	1	1	1	1		01		62.119582304	2	1	16	2	2	1	3	2	3.5333333333	61.301369863	61.827232577	2	1	1	1	0	0		0	1	1	1	1	3	3	1	1	1	1	10	10	19	19	0
13	3122	1	V04	1	MAY2013	AUG2012	1	1	1	1	1	0	01		62.119582304	2	1	16	2	2	1	3	2	3.5333333333	61.301369863	61.827232577	2	1	1	1	0	0		0	2	2	2	2	3	3	1	1	1	1	10	10	20	20	3
13	3122	1	V06	2	JUL2014	AUG2012	1	1	1	1	1	0	01		62.119582304	2	1	16	2	2	1	3	2	3.5333333333	61.301369863	61.827232577	2	1	1	1	0	0		0	2	2	2	2	2	2	1	1	1	1	14	14	30	30	3
13	3122	1	V08	3	MAY2015	AUG2012	1	1	1	1	1	0	01		62.119582304	2	1	16	2	2	1	3	2	3.5333333333	61.301369863	61.827232577	2	1	1	1	0	0		0	2	2	2	2	3	3	1	1	1	1	11	8	27	20	5
13	3122	1	V10	4	MAY2016	AUG2012	1	1	1	1	1	0	01		62.119582304	2	1	16	2	2	1	3	2	3.5333333333	61.301369863	61.827232577	2	1	1	1	0	0		0	2	2	2	2	2	2	1	1	1	1	4	3	16	14	5
13	3122	1	V12	5	MAY2017	AUG2012	1	1	1	1	1	0	01		62.119582304	2	1	16	2	2	1	3	2	3.5333333333	61.301369863	61.827232577	2	1	1	1	0	0		0	2	2	2	2	1	1	1	1	1	1	5	5	14	14	5
13	3123	1	BL	0	JUN2012	JUN2013	0	1	1	1	1		01		69.343977843	3	1	18	2	2	1	3	2	2.9666666667	69.098076203	69.098076203	2	1	1	1	0	0		0	1	1	1	1	5	5	1	1	1	1	2	2	13	13	0
13	3123	1	V04	1	JUN2013	JUN2013	0	1	1	1	1	0	01		69.343977843	3	1	18	2	2	1	3	2	2.9666666667	69.098076203	69.098076203	2	1	1	1	0	0		0	2	2	2	2	5	5	1	1	1	1	7	7	19	19	0
13	3123	1	V06	2	MAY2014	JUN2013	0	1	1	1	1	0	01		69.343977843	3	1	18	2	2	1	3	2	2.9666666667	69.098076203	69.098076203	2	1	1	1	0	0		0	2	2	2	2	5	5	1	1	1	1	12	12	24	24	3
13	3123	1	V08	3	JUN2015	JUN2013	0	1	1	1	1	0	01		69.343977843	3	1	18	2	2	1	3	2	2.9666666667	69.098076203	69.098076203	2	1	1	1	0	0		0	2	2	2	2	2	2	1	1	1	1	4	1	11	5	4
13	3123	1	V10	4	JUN2016	JUN2013	0	1	1	1	1	0	01		69.343977843	3	1	18	2	2	1	3	2	2.9666666667	69.098076203	69.098076203	2	1	1	1	0	0		0	2	2	2	2	3	0	2	2	2	3	1	0	14	1	4
13	3123	1	V12	5	MAY2017	JUN2013	0	1	1	1	1	0	01		69.343977843	3	1	18	2	2	1	3	2	2.9666666667	69.098076203	69.098076203	2	1	1	1	0	0		0	2	2	2	2	3	3	1	2	1	2	4	0	18	13	4
13	3124	1	BL	0	JUN2012	NOV2012	1	1	1	1	1		01		57.190553185	2	1	16	2	2	1	3	2	4	56.361643836	56.862684333	2	1	1	1	0	0		0	1	1	1	1	5	5	1	1	1	1	5	5	16	16	0
13	3124	1	V04	1	JUL2013	NOV2012	1	1	1	1	1	0	01		57.190553185	2	1	16	2	2	1	3	2	4	56.361643836	56.862684333	2	1	1	1	0	0		0	2	2	2	2	8	8	1	1	1	1	9	9	28	28	1
13	3124	1	V06	2	MAY2014	NOV2012	1	1	1	1	1	0	01		57.190553185	2	1	16	2	2	1	3	2	4	56.361643836	56.862684333	2	1	1	1	0	0		0	2	2	2	2	6	6	1	1	1	1	8	8	26	26	3
13	3124	1	V08	3	JUL2015	NOV2012	1	1	1	1	1	0	01		57.190553185	2	1	16	2	2	1	3	2	4	56.361643836	56.862684333	2	1	1	1	0	0		0	2	2	2	2	6	3	1	1	1	1	8	4	33	17	4
13	3124	1	V10	4	JUN2016	NOV2012	1	1	1	1	1	0	01		57.190553185	2	1	16	2	2	1	3	2	4	56.361643836	56.862684333	2	1	1	1	0	0		0	2	2	2	2	5	5	1	1	1	1	10	4	32	18	4
13	3124	1	V12	5	AUG2017	NOV2012	1	1	1	1	1	0	01		57.190553185	2	1	16	2	2	1	3	2	4	56.361643836	56.862684333	2	1	1	1	0	0		0	2	2	2	2	4	2	1	2	1	2	7	1	33	15	1
13	3125	1	BL	0	JUL2012	MAR2013	1	1	1	1	1		01		46.006781945	1	1	16	2	2	1	3	2	1.8333333333	45.6051426	45.85377648	1	1	1	1	0	0		0	2	2	2	2	8	8	1	1	1	1	2	2	20	20	0
13	3125	1	V04	1	JUL2013	MAR2013	1	1	1	1	1	0	01		46.006781945	1	1	16	2	2	1	3	2	1.8333333333	45.6051426	45.85377648	1	1	1	1	0	0		0		2		2		9		2		2		0		17	2
13	3125	1	V06	2	JUL2014	MAR2013	1	1	1	1	1	0	01		46.006781945	1	1	16	2	2	1	3	2	1.8333333333	45.6051426	45.85377648	1	1	1	1	0	0		0	2	2	2	2	11	5	2	1	2	1	1	1	22	11	1
13	3125	1	V08	3	SEP2015	MAR2013	1	1	1	1	1	0	01		46.006781945	1	1	16	2	2	1	3	2	1.8333333333	45.6051426	45.85377648	1	1	1	1	0	0		0	2	2	2	2	3	0	1	1	1	1	0	0	12	1	1
13	3125	1	V10	4	JUL2016	MAR2013	1	1	1	1	1	0	01		46.006781945	1	1	16	2	2	1	3	2	1.8333333333	45.6051426	45.85377648	1	1	1	1	0	0		0	2	2	2	2	2	1	2	1	2	1	0	0	6	1	4
13	3125	1	V12	5	JUL2017	MAR2013	1	1	1	1	1	0	01		46.006781945	1	1	16	2	2	1	3	2	1.8333333333	45.6051426	45.85377648	1	1	1	1	0	0		0	2	2	2	2	3	2	1	2	1	2	2	0	7	6	1
13	3126	1	BL	0	AUG2012	SEP2013	0	1	1	1	1		01		64.243169399	2	1	18	2	2	1	3	2	6.8	62.69682611	63.680327869	1	1	1	1	0	0		0	2	2	2	2	7	7	1	1	1	1	5	5	30	30	0
13	3126	1	V04	1	SEP2013	SEP2013	0	1	1	1	1	0	01		64.243169399	2	1	18	2	2	1	3	2	6.8	62.69682611	63.680327869	1	1	1	1	0	0		0	2	2	2	2	8	8	1	1	1	1	12	12	43	43	0
13	3126	1	V06	2	JUL2014	SEP2013	0	1	1	1	1	0	01		64.243169399	2	1	18	2	2	1	3	2	6.8	62.69682611	63.680327869	1	1	1	1	0	0		0		2		2		8		1		1		12		43	1
13	3126	1	V08	3	SEP2015	SEP2013	0	1	1	1	1	0	01		64.243169399	2	1	18	2	2	1	3	2	6.8	62.69682611	63.680327869	1	1	1	1	0	0		0	2	2	2	2	7	5	1	1	1	1	6	5	31	20	1
13	3126	1	V10	4	AUG2016	SEP2013	0	1	1	1	1	0	01		64.243169399	2	1	18	2	2	1	3	2	6.8	62.69682611	63.680327869	1	1	1	1	0	0		0	2	2	2	2	7	5	1	2	1	2	6	0	37	24	1
13	3126	1	V12	5	SEP2017	SEP2013	0	1	1	1	1	0	01		64.243169399	2	1	18	2	2	1	3	2	6.8	62.69682611	63.680327869	1	1	1	1	0	0		0	2	2	2	2	5	5	2	2	2	2	2	1	27	24	1
13	3127	1	BL	0	SEP2012	DEC2012	1	1	1	1	1		01		49.129590538	1	2	16	2	2	1	3	2	4	48.301369863	48.796257205	1	1	1	1	0	0		0	1	1	1	1	1	1	1	1	1	1	5	5	12	12	0
13	3127	1	V08	3	SEP2015	DEC2012	1	1	1	1	1	0	01		49.129590538	1	2	16	2	2	1	3	2	4	48.301369863	48.796257205	1	1	1	1	0	0		0	2	2	2	2	4	0	1	1	1	1	10	4	22	4	1
13	3127	1	V10	4	JAN2017	DEC2012	1	1	1	1	1	0	01		49.129590538	1	2	16	2	2	1	3	2	4	48.301369863	48.796257205	1	1	1	1	0	0		0	2	0	2	0	1	0	1	1	1	1	12	0	23	1	1
13	3127	1	V12	5	OCT2017	DEC2012	1	1	1	1	1	0	01		49.129590538	1	2	16	2	2	1	3	2	4	48.301369863	48.796257205	1	1	1	1	0	0		0	2	2	2	2	1	0	1	2	1	2	11	0	19	0	1
13	3128	1	BL	0	SEP2012	SEP2013	0	1	1	1	1		01		60.013661202	2	2	18	2	2	2	3	2	1.9333333333	58.829328543	59.852459016	2	1	1	1	0	0		0	2	2	2	2	3	3	1	1	1	1	2	2	16	16	0
13	3128	1	V04	1	SEP2013	SEP2013	0	1	1	1	1	0	01		60.013661202	2	2	18	2	2	2	3	2	1.9333333333	58.829328543	59.852459016	2	1	1	1	0	0		0	2	2	2	2	5	5	2	2	3	3	0	0	20	20	0
13	3128	1	V06	2	OCT2014	SEP2013	0	1	1	1	1	0	01		60.013661202	2	2	18	2	2	2	3	2	1.9333333333	58.829328543	59.852459016	2	1	1	1	0	0		0	2	2	2	2	5	5	2	2	2	2	0	0	20	20	3
13	3128	1	V08	3	NOV2015	SEP2013	0	1	1	1	1	0	01		60.013661202	2	2	18	2	2	2	3	2	1.9333333333	58.829328543	59.852459016	2	1	1	1	0	0		0	2	2	2	2	1	1	1	1	1	1	1	1	20	20	2
13	3128	1	V10	4	OCT2016	SEP2013	0	1	1	1	1	0	01		60.013661202	2	2	18	2	2	2	3	2	1.9333333333	58.829328543	59.852459016	2	1	1	1	0	0		0	2	2	2	2	5	5	2	2	3	3	6	6	37	37	3
13	3128	1	V12	5	DEC2017	SEP2013	0	1	1	1	1	0	01		60.013661202	2	2	18	2	2	2	3	2	1.9333333333	58.829328543	59.852459016	2	1	1	1	0	0		0	2	2	2	2	3	6	2	2	3	2	5	3	32	31	4
13	3129	1	BL	0	OCT2012	JAN2013	1	1	1	1	1		01		56.010928962	2	1	16	2	2	1	3	2	6.4333333333	54.873276443	55.472677596	1	1	1	1	1	0		0	2	2	2	2	10	10	1	1	1	1	2	2	30	30	0
13	3129	1	V04	1	OCT2013	JAN2013	1	1	1	1	1	0	01		56.010928962	2	1	16	2	2	1	3	2	6.4333333333	54.873276443	55.472677596	1	1	1	1	1	0		0	2	2	2	2	10	8	1	2	1	3	6	4	38	33	1
13	3130	1	BL	0	NOV2012	FEB2013	1	1	1	1	1		01		43.868837488	1	1	18	2	2	1	3	2	2.4	43.032771914	43.669383936	2	1	1	1	0	0		0	1	1	1	1	2	2	2	2	3	3	1	1	10	10	0
13	3130	1	V04	1	NOV2013	FEB2013	1	1	1	1	1	0	01		43.868837488	1	1	18	2	2	1	3	2	2.4	43.032771914	43.669383936	2	1	1	1	0	0		0	2	2	2	2	0	0	1	1	1	1	2	2	9	5	1
13	3130	1	V06	2	NOV2014	FEB2013	1	1	1	1	1	0	01		43.868837488	1	1	18	2	2	1	3	2	2.4	43.032771914	43.669383936	2	1	1	1	0	0		0	1	1	1	1	2	2	1	1	1	1	5	6	17	17	1
13	3130	1	V08	3	DEC2015	FEB2013	1	1	1	1	1	0	01		43.868837488	1	1	18	2	2	1	3	2	2.4	43.032771914	43.669383936	2	1	1	1	0	0		0	1	1	1	1	4	2	1	1	1	1	4	2	19	10	4
13	3130	1	V10	4	DEC2016	FEB2013	1	1	1	1	1	0	01		43.868837488	1	1	18	2	2	1	3	2	2.4	43.032771914	43.669383936	2	1	1	1	0	0		0	2	1	2	1	3	0	1	1	1	1	7	0	19	2	4
13	3130	1	V12	5	NOV2017	FEB2013	1	1	1	1	1	0	01		43.868837488	1	1	18	2	2	1	3	2	2.4	43.032771914	43.669383936	2	1	1	1	0	0		0	2	2	2	2	7	0	1	1	1	1	8	0	33	3	1
13	3131	1	BL	0	MAR2013	AUG2013	1	1	1	1	1		01		71.205479452	3	1	18	2	2	1	3	2	1.2666666667	70.29784415	71.106849315	1	1	1	1	0	0		0	2	2	2	2	3	3	1	1	1	1	16	16	38	38	0
13	3131	1	V04	1	MAR2014	AUG2013	1	1	1	1	1	0	01		71.205479452	3	1	18	2	2	1	3	2	1.2666666667	70.29784415	71.106849315	1	1	1	1	0	0		0	3	2	3	2	10	5	2	2	3	2	9	3	46	25	1
13	3131	1	V06	2	MAR2015	AUG2013	1	1	1	1	1	0	01		71.205479452	3	1	18	2	2	1	3	2	1.2666666667	70.29784415	71.106849315	1	1	1	1	0	0		0	2		2		10		2		3		12		51		1
13	3131	1	V08	3	MAR2016	AUG2013	1	1	1	1	1	0	01		71.205479452	3	1	18	2	2	1	3	2	1.2666666667	70.29784415	71.106849315	1	1	1	1	0	0		0		2		2		10		2		2		12		51	1
13	3132	1	BL	0	MAR2013	MAR2016	0	0	0	1	1		01		49.876712329	1	1	16	2	1	1	3	2	1.3	48.783224792	49.775342466	1	1	1	1	0	0		0	2	2	2	2	4	4	1	1	1	1	4	4	17	17	0
13	3132	1	V04	1	MAR2014	MAR2016	0	0	0	1	1	0	01		49.876712329	1	1	16	2	1	1	3	2	1.3	48.783224792	49.775342466	1	1	1	1	0	0		0	2	2	2	2	7	7	1	1	1	1	4	4	27	27	0
13	3132	1	V06	2	MAY2015	MAR2016	0	0	0	1	1	0	01		49.876712329	1	1	16	2	1	1	3	2	1.3	48.783224792	49.775342466	1	1	1	1	0	0		0	2	2	2	2	8	8	2	2	3	3	1	1	28	28	0
13	3132	1	V08	3	MAR2016	MAR2016	0	0	0	1	1	0	01		49.876712329	1	1	16	2	1	1	3	2	1.3	48.783224792	49.775342466	1	1	1	1	0	0		0	2	2	2	2	9	9	1	1	1	1	1	1	43	43	0
13	3132	1	V10	4	APR2017	MAR2016	0	0	0	1	1	0	01		49.876712329	1	1	16	2	1	1	3	2	1.3	48.783224792	49.775342466	1	1	1	1	0	0		0	2	2	2	2	7	0	2	2	3	2	1	0	30	20	1
13	3132	1	V12	5	MAR2018	MAR2016	0	0	0	1	1	0	01		49.876712329	1	1	16	2	1	1	3	2	1.3	48.783224792	49.775342466	1	1	1	1	0	0		0	2	2	2	2	4	0	2	2	3	2	4	0	23	11	1
13	3134	1	BL	0	APR2013	JUL2013	1	1	1	1	1		01		38.547945205	1	1	17	2	2	1	2	1	1.8666666667	38.030720862	38.4	2	1	1	1	0	0		0	1	1	1	1	2	2	2	2	2	2	0	0	8	8	0
13	3134	1	V04	1	MAY2014	JUL2013	1	1	1	1	1	0	01		38.547945205	1	1	17	2	2	1	2	1	1.8666666667	38.030720862	38.4	2	1	1	1	0	0		0	2	2	2	2	5	5	2	2	2	2	0	0	19	19	0
13	3134	1	V06	2	JUL2015	JUL2013	1	1	1	1	1	0	01		38.547945205	1	1	17	2	2	1	2	1	1.8666666667	38.030720862	38.4	2	1	1	1	0	0		0	2	1	2	1	7	0	2	2	2	3	0	0	22	0	1
13	3134	1	V08	3	MAY2016	JUL2013	1	1	1	1	1	0	01		38.547945205	1	1	17	2	2	1	2	1	1.8666666667	38.030720862	38.4	2	1	1	1	0	0		0	2	2	2	2	8	1	2	2	2	3	0	0	29	7	1
13	3134	1	V10	4	APR2017	JUL2013	1	1	1	1	1	0	01		38.547945205	1	1	17	2	2	1	2	1	1.8666666667	38.030720862	38.4	2	1	1	1	0	0		0	2	2	2	2	8	7	2	2	2	2	0	0	27	18	1
13	3134	1	V12	5	APR2018	JUL2013	1	1	1	1	1	0	01		38.547945205	1	1	17	2	2	1	2	1	1.8666666667	38.030720862	38.4	2	1	1	1	0	0		0	2	2	2	2	6	3	1	2	1	3	4	1	36	22	1
23	3150	1	BL	0	NOV2010	MAR2014	0	0	0	1	1		01		57.378082192	2	2	13	2	2	1	3	2	22.566666667	53.975342466	55.498697507	2	1	0	0	0	0		0	2	2	2	2	5	5	1	1	1	1	5	5	20	20	0
23	3150	1	V04	1	DEC2011	MAR2014	0	0	0	1	1	0	01		57.378082192	2	2	13	2	2	1	3	2	22.566666667	53.975342466	55.498697507	2	1	0	0	0	0		0	2	2	2	2	6	6	1	1	1	1	11	11	27	27	0
23	3150	1	V06	2	DEC2012	MAR2014	0	0	0	1	1	0	01		57.378082192	2	2	13	2	2	1	3	2	22.566666667	53.975342466	55.498697507	2	1	0	0	0	0		0	2	2	2	2	7	7	1	1	1	1	12	12	33	33	0
23	3150	1	V08	3	DEC2013	MAR2014	0	0	0	1	1	0	01		57.378082192	2	2	13	2	2	1	3	2	22.566666667	53.975342466	55.498697507	2	1	0	0	0	0		0	2	2	2	2	8	8	1	1	1	1	21	21	51	51	0
23	3150	1	V10	4	DEC2014	MAR2014	0	0	0	1	1				57.378082192	2	2	13	2	2	1	3	2	22.566666667	53.975342466	55.498697507	2	1	0	0	0	0		0
23	3150	1	V12	5	APR2016	MAR2014	0	0	0	1	1	0	01		57.378082192	2	2	13	2	2	1	3	2	22.566666667	53.975342466	55.498697507	2	1	0	0	0	0		0	2	2	2	2	7	7	1	1	1	1	4	4	26	26	0
23	3151	2	BL	0	NOV2010		0	0	0	0	0		17		57.542465753	2	1	13	2	2	1	3	2											1	0	0	0	0	0	0	2	2	3	3	0	0	0	0	0
23	3151	2	V04	1	DEC2011		0	0	0	0	0	0	17		57.542465753	2	1	13	2	2	1	3	2											1	0	0	0	0	0	0	2	2	3	3	0	0	0	0	0
23	3151	2	V06	2	DEC2012		0	0	0	0	0	0	17		57.542465753	2	1	13	2	2	1	3	2											1	0	0	0	0	0	0	2	2	3	3	0	0	0	0	0
23	3151	2	V08	3	DEC2013		0	0	0	0	0	0	17		57.542465753	2	1	13	2	2	1	3	2											1	0	0	0	0	0	0	2	2	3	3	0	0	0	0	0
23	3151	2	V10	4	DEC2014		0	0	0	0	0	0	17		57.542465753	2	1	13	2	2	1	3	2											1	0	0	0	0	0	0	2	2	3	3	0	0	0	0	0
23	3151	2	V12	5	APR2016		0	0	0	0	0	0	17		57.542465753	2	1	13	2	2	1	3	2											1	0	0	0	0	0	0	2	2	2	2	0	0	1	1	0
23	3154	1	BL	0	FEB2011	NOV2011	1	1	1	1	1		01		73.295890411	3	2	14	2	2	1	3	2	6.5	71.208219178	72.750684932	1	1	0	0	0	1	Weakness	0	2	2	2	2	7	7	2	2	2	2	2	2	24	24	0
23	3154	1	V04	1	DEC2011	NOV2011	1	1	1	1	1	0	01		73.295890411	3	2	14	2	2	1	3	2	6.5	71.208219178	72.750684932	1	1	0	0	0	1	Weakness	0	2	2	2	2	8	8	1	1	1	1	8	8	41	41	0
23	3154	1	V06	2	FEB2013	NOV2011	1	1	1	1	1	0	01		73.295890411	3	2	14	2	2	1	3	2	6.5	71.208219178	72.750684932	1	1	0	0	0	1	Weakness	0	2	2	2	2	10	8	1	1	1	1	4	0	28	16	1
23	3154	1	V08	3	JAN2014	NOV2011	1	1	1	1	1	0	01		73.295890411	3	2	14	2	2	1	3	2	6.5	71.208219178	72.750684932	1	1	0	0	0	1	Weakness	0	2	2	2	2	7	5	1	1	1	1	4	0	25	16	1
23	3154	1	V10	4	APR2015	NOV2011	1	1	1	1	1	0	01		73.295890411	3	2	14	2	2	1	3	2	6.5	71.208219178	72.750684932	1	1	0	0	0	1	Weakness	0	1	0	1	0	5	0	1	1	1	1	7	0	23	1	1
23	3154	1	V12	5	FEB2016	NOV2011	1	1	1	1	1	0	01		73.295890411	3	2	14	2	2	1	3	2	6.5	71.208219178	72.750684932	1	1	0	0	0	1	Weakness	0	2	1	2	1	5	3	1	1	1	1	6	0	24	12	1
23	3156	2	BL	0	MAR2011		0	0	0	0	0		17		69.865753425	3	1	18	2	2	1	3	2											1	0	0	0	0	0	0	2	2	3	3	0	0	0	0	0
23	3156	2	V04	1	MAR2012		0	0	0	0	0	0	17		69.865753425	3	1	18	2	2	1	3	2											1	0	0	0	0	0	0	2	2	3	3	0	0	0	0	0
23	3156	2	V06	2	MAR2013		0	0	0	0	0	0	17		69.865753425	3	1	18	2	2	1	3	2											1	0	0	0	0	0	0	2	2	3	3	0	0	0	0	0
23	3156	2	V08	3	MAR2014		0	0	0	0	0	0	17		69.865753425	3	1	18	2	2	1	3	2											1	0	0	0	0	0	0	2	2	3	3	0	0	0	0	0
23	3156	2	V10	4	APR2015		0	0	0	0	0	0	17		69.865753425	3	1	18	2	2	1	3	2											1	0	0	0	0	0	0	2	2	3	3	0	0	0	0	0
23	3156	2	V12	5	APR2016		0	0	0	0	0	0	17		69.865753425	3	1	18	2	2	1	3	2											1	0	0	0	0	0	0	1	1	1	1	2	2	8	8	0
23	3157	2	BL	0	FEB2011		0	0	0	0	0		17		64.115068493	2	2	20	2	1	1	3	2											1	0	0	0	0	0	0	2	2	3	3	0	0	2	2	0
23	3157	2	V04	1	MAR2012		0	0	0	0	0	0	17		64.115068493	2	2	20	2	1	1	3	2											1	0	0	0	0	0	0	2	2	3	3	0	0	3	3	0
23	3157	2	V06	2	FEB2013		0	0	0	0	0	1	97	L sided dysmentria unclear cause	64.115068493	2	2	20	2	1	1	3	2											1	0	0	0	0	0	0	2	2	3	3	0	0	1	1	0
23	3157	2	V08	3	FEB2014		0	0	0	0	0	0	17		64.115068493	2	2	20	2	1	1	3	2											1	0	0	0	0	0	0	2	2	3	3	0	0	1	1	0
23	3157	2	V10	4	MAR2015		0	0	0	0	0	0	17		64.115068493	2	2	20	2	1	1	3	2											1	0	0	0	0	0	0	2	2	3	3	0	0	0	0	0
23	3157	2	V12	5	FEB2016		0	0	0	0	0	0	17		64.115068493	2	2	20	2	1	1	3	2											1	0	0	0	0	1	1	2	2	3	3	0	0	3	3	0
23	3160	2	BL	0	MAR2011		0	0	0	0	0		17		79.82739726	3	1	20	2	2	1	3	2											1	0	0	0	0	0	0	2	2	3	3	0	0	0	0	0
23	3160	2	V04	1	MAR2012		0	0	0	0	0	0	17		79.82739726	3	1	20	2	2	1	3	2											1	0	0	0	0	0	0	2	2	3	3	0	0	0	0	0
23	3160	2	V06	2	MAR2013		0	0	0	0	0	0	17		79.82739726	3	1	20	2	2	1	3	2											1	0	0	0	0	0	0	2	2	3	3	0	0	1	1	0
23	3160	2	V08	3	MAR2014		0	0	0	0	0	0	17		79.82739726	3	1	20	2	2	1	3	2											1	0	0	0	0	0	0	2	2	3	3	0	0	0	0	0
23	3160	2	V10	4	JUL2015		0	0	0	0	0	0	17		79.82739726	3	1	20	2	2	1	3	2											1	0	0	0	0	0	0	2	2	2	2	0	0	2	2	0
23	3160	2	V12	5	MAR2016		0	0	0	0	0	0	17		79.82739726	3	1	20	2	2	1	3	2											1	0	0	0	0	3	3	2	2	3	3	0	0	10	10	0
23	3161	2	BL	0	AUG2011		0	0	0	0	0		17		44.849315068	1	1	16	2	2	1	3	2											1	0	0	0	0	0	0	2	2	3	3	0	0	0	0	0
23	3161	2	V04	1	SEP2012		0	0	0	0	0	0	17		44.849315068	1	1	16	2	2	1	3	2											1	0	0	0	0	0	0	2	2	3	3	0	0	0	0	0
23	3161	2	V06	2	AUG2013		0	0	0	0	0	0	17		44.849315068	1	1	16	2	2	1	3	2											1	0	0	0	0	0	0	2	2	3	3	0	0	0	0	0
23	3161	2	V08	3	AUG2014		0	0	0	0	0	0	17		44.849315068	1	1	16	2	2	1	3	2											1	0	0	0	0	0	0	2	2	3	3	0	0	0	0	0
23	3161	2	V10	4	SEP2015		0	0	0	0	0	0	17		44.849315068	1	1	16	2	2	1	3	2											1	0	0	0	0	2	2	2	2	2	2	0	0	5	5	0
23	3161	2	V12	5	SEP2016		0	0	0	0	0	0	17		44.849315068	1	1	16	2	2	1	3	2											1	0	0	0	0	4	4	2	2	3	3	0	0	6	6	0
30	3162	1	BL	0	NOV2011	JAN2014	0	0	1	1	1		01		61.142465753	2	1	14	2	2	1	3	2	13.466666667	59.589041096	60.021917808	1	1	1	0	0	0		0	2	2	2	2	11	11	1	1	1	1	7	7	34	34	0
30	3162	1	V04	1	OCT2012	JAN2014	0	0	1	1	1	0	01		61.142465753	2	1	14	2	2	1	3	2	13.466666667	59.589041096	60.021917808	1	1	1	0	0	0		0	2	2	2	2	10	10	1	1	1	1	4	4	40	40	0
30	3162	1	V06	2	SEP2013	JAN2014	0	0	1	1	1	0	01		61.142465753	2	1	14	2	2	1	3	2	13.466666667	59.589041096	60.021917808	1	1	1	0	0	0		0	2	2	2	2	11	11	2	2	3	3	3	3	49	49	0
30	3162	1	V08	3	SEP2014	JAN2014	0	0	1	1	1	0	01		61.142465753	2	1	14	2	2	1	3	2	13.466666667	59.589041096	60.021917808	1	1	1	0	0	0		0	2	2	2	2	12	10	2	1	3	1	4	5	48	43	1
30	3162	1	V10	4	SEP2015	JAN2014	0	0	1	1	1	0	01		61.142465753	2	1	14	2	2	1	3	2	13.466666667	59.589041096	60.021917808	1	1	1	0	0	0		0	2	2	2	2	6	5	1	1	1	1	8	6	37	34	5
30	3162	1	V12	5	OCT2016	JAN2014	0	0	1	1	1	0	01		61.142465753	2	1	14	2	2	1	3	2	13.466666667	59.589041096	60.021917808	1	1	1	0	0	0		0	2	2	2	2	10	5	1	2	1	3	9	3	37	24	5
23	3165	2	BL	0	JUN2011		0	0	0	0	0		17		58.911078674	2	2	16	2	2	1	3	2											1	0	0	0	0	0	0	2	2	3	3	0	0	0	0	0
23	3165	2	V04	1	MAY2012		0	0	0	0	0	0	17		58.911078674	2	2	16	2	2	1	3	2											1	0	0	0	0	0	0	1	1	1	1	2	2	2	2	0
23	3165	2	V06	2	JUN2013		0	0	0	0	0	0	17		58.911078674	2	2	16	2	2	1	3	2											1	0	0	0	0	0	0	2	2	3	3	0	0	0	0	0
23	3165	2	V08	3	JUN2014		0	0	0	0	0	0	17		58.911078674	2	2	16	2	2	1	3	2											1	0	0	0	0	0	0	2	2	3	3	0	0	0	0	0
23	3165	2	V10	4	AUG2015		0	0	0	0	0	0	17		58.911078674	2	2	16	2	2	1	3	2											1	0	0	0	0	0	0	1	1	1	1	2	2	5	5	0
23	3165	2	V12	5	JUL2016		0	0	0	0	0	0	17		58.911078674	2	2	16	2	2	1	3	2											1	0	0	0	0	0	0	1	1	1	1	2	2	2	2	0
14	3166	1	BL	0	SEP2011	NOV2014	0	0	0	1	1		01		59.389894453	2	1	16	2	2	1	1	1	5.7666666667	58.47482596	58.907702672	1	0	0	1	0	1	Loss Of Dexterity	0	2	2	2	2	13	13	2	2	2	2	0	0	35	35	0
14	3166	1	V04	1	OCT2012	NOV2014	0	0	0	1	1	0	01		59.389894453	2	1	16	2	2	1	1	1	5.7666666667	58.47482596	58.907702672	1	0	0	1	0	1	Loss Of Dexterity	0	2	2	2	2	13	13	2	2	2	2	1	1	27	27	0
14	3166	1	V06	2	SEP2013	NOV2014	0	0	0	1	1	0	01		59.389894453	2	1	16	2	2	1	1	1	5.7666666667	58.47482596	58.907702672	1	0	0	1	0	1	Loss Of Dexterity	0	2	2	2	2	14	14	2	2	2	2	1	1	40	40	0
14	3166	1	V08	3	NOV2014	NOV2014	0	0	0	1	1	0	01		59.389894453	2	1	16	2	2	1	1	1	5.7666666667	58.47482596	58.907702672	1	0	0	1	0	1	Loss Of Dexterity	0	2	2	2	2	11	11	2	2	2	2	0	0	39	39	0
14	3166	1	V10	4	SEP2015	NOV2014	0	0	0	1	1	0	01		59.389894453	2	1	16	2	2	1	1	1	5.7666666667	58.47482596	58.907702672	1	0	0	1	0	1	Loss Of Dexterity	0	2	2	2	2	10	10	2	2	2	2	2	1	34	34	1
23	3168	1	BL	0	SEP2011	JAN2013	0	1	1	1	1		01		63.094797515	2	2	16	2	2	1	3	2	35.833333333	59.68579235	60.112021858	1	1	1	1	0	0		0	2	2	2	2	8	8	2	2	3	3	5	5	26	26	0
23	3168	1	V04	1	OCT2012	JAN2013	0	1	1	1	1	0	01		63.094797515	2	2	16	2	2	1	3	2	35.833333333	59.68579235	60.112021858	1	1	1	1	0	0		0	3	3	4	4	10	10					4	4			0
23	3168	1	V06	2	AUG2013	JAN2013	0	1	1	1	1	0	01		63.094797515	2	2	16	2	2	1	3	2	35.833333333	59.68579235	60.112021858	1	1	1	1	0	0		0	3	3	3	3	9	10					8	5			1
23	3168	1	V08	3	DEC2014	JAN2013	0	1	1	1	1	0	01		63.094797515	2	2	16	2	2	1	3	2	35.833333333	59.68579235	60.112021858	1	1	1	1	0	0		0	3	3	5	4	16	16	2	2	2	2	6	6	80	65	1
23	3168	1	V10	4	OCT2015	JAN2013	0	1	1	1	1	0	01		63.094797515	2	2	16	2	2	1	3	2	35.833333333	59.68579235	60.112021858	1	1	1	1	0	0		0	3	3	5	5	17	14	2	2	2	2	8	5	80	64	1
23	3168	1	V12	5	JUL2016	JAN2013	0	1	1	1	1	0	01		63.094797515	2	2	16	2	2	1	3	2	35.833333333	59.68579235	60.112021858	1	1	1	1	0	0		0	3	3	5	4	16	8	2	2	2	2	15	6	90	57	1
23	3169	2	BL	0	DEC2011		0	0	0	0	0		17		57.008219178	2	1	14	2	2	1	3	2											1	0	0	0	0	0	0	2	2	3	3	0	0	2	2	0
23	3169	2	V04	1	NOV2012		0	0	0	0	0	0	17		57.008219178	2	1	14	2	2	1	3	2											1	0	0	0	0	0	0	2	2	3	3	0	0	1	1	0
23	3169	2	V06	2	JAN2014		0	0	0	0	0	0	17		57.008219178	2	1	14	2	2	1	3	2											1	0	0	0	0	0	0	2	2	3	3	0	0	2	2	0
23	3169	2	V08	3	DEC2014		0	0	0	0	0	0	17		57.008219178	2	1	14	2	2	1	3	2											1	0	0	0	0	0	0	2	2	3	3	0	0	0	0	0
23	3169	2	V10	4	FEB2016		0	0	0	0	0	0	17		57.008219178	2	1	14	2	2	1	3	2											1	0	0	0	0	0	0	1	1	1	1	2	2	2	2	0
23	3169	2	V12	5	DEC2016		0	0	0	0	0	0	17		57.008219178	2	1	14	2	2	1	3	2											1	0	0	0	0	0	0	2	2	3	3	0	0	0	0	0
14	3170	3	BL	0	JAN2012		0	0	0	0	0		01		59.754098361	2	2	19	2	2	1	3	2	3.4666666667	59.277415974	59.46645707	2	1	1	0	0	0		0	1	1	1	1	0	0	1	1	1	1	2	2	5	5	0
14	3170	3	V04	1	JAN2013		0	0	0	0	0				59.754098361	2	2	19	2	2	1	3	2	3.4666666667	59.277415974	59.46645707	2	1	1	0	0	0		0	1	1	1	1	0	0	2	2	3	3	0	0	5	5	0
14	3170	3	V06	2	APR2014		0	0	0	0	0				59.754098361	2	2	19	2	2	1	3	2	3.4666666667	59.277415974	59.46645707	2	1	1	0	0	0		0	0	0	0	0	0	0	1	1	1	1	2	2	6	6	0
23	3171	2	BL	0	JAN2012		0	0	0	0	0		17		61.419110712	2	1	16	2	2	1	3	2											1	0	0	0	0	0	0	2	2	3	3	0	0	0	0	0
23	3171	2	V04	1	FEB2013		0	0	0	0	0	0	17		61.419110712	2	1	16	2	2	1	3	2											1	0	0	0	0	0	0	2	2	3	3	0	0	0	0	0
23	3171	2	V06	2	JAN2014		0	0	0	0	0	0	17		61.419110712	2	1	16	2	2	1	3	2											1	0	0	0	0	0	0	2	2	3	3	0	0	0	0	0
23	3171	2	V08	3	MAR2015		0	0	0	0	0	0	17		61.419110712	2	1	16	2	2	1	3	2											1	0	0	0	0	0	0	2	2	3	3	0	0	0	0	0
23	3171	2	V10	4	JAN2016		0	0	0	0	0	0	17		61.419110712	2	1	16	2	2	1	3	2											1	0	0	0	0	1	1	1	1	1	1	3	3	8	8	0
23	3171	2	V12	5	JAN2017		0	0	0	0	0	0	17		61.419110712	2	1	16	2	2	1	3	2											1	0	0	0	0	0	0	1	1	1	1	2	2	4	4	0
23	3172	2	BL	0	JAN2012		0	0	0	0	0		17		69.99175088	3	1	17	2	2	1	3	2											1	0	0	0	0	0	0	2	2	3	3	0	0	0	0	0
23	3172	2	V04	1	JAN2013		0	0	0	0	0	0	17		69.99175088	3	1	17	2	2	1	3	2											1	0	0	0	0	0	0	1	1	1	1	2	2	2	2	0
23	3172	2	V06	2	DEC2013		0	0	0	0	0	0	17		69.99175088	3	1	17	2	2	1	3	2											1	0	0	0	0	0	0	2	2	3	3	0	0	0	0	0
23	3172	2	V08	3	FEB2015		0	0	0	0	0	0	17		69.99175088	3	1	17	2	2	1	3	2											1	0	0	0	0	0	0	2	2	3	3	0	0	0	0	0
23	3172	2	V10	4	JAN2016		0	0	0	0	0	0	17		69.99175088	3	1	17	2	2	1	3	2											1	0	0	0	0	2	2	1	1	1	1	1	1	4	4	0
23	3172	2	V12	5	FEB2017		0	0	0	0	0	0	17		69.99175088	3	1	17	2	2	1	3	2											1	0	0	0	0	1	1	2	2	3	3	0	0	3	3	0
23	3173	1	BL	0	JAN2012	OCT2015	0	0	0	1	1		01		62.287446665	2	2	18	2	2	1	1	1	11	61.076712329	61.367123288	2	1	0	0	0	0		0	1	1	1	1	3	3	1	1	1	1	9	9	18	18	0
23	3173	1	V04	1	FEB2013	OCT2015	0	0	0	1	1	0	01		62.287446665	2	2	18	2	2	1	1	1	11	61.076712329	61.367123288	2	1	0	0	0	0		0	1	1	1	1	4	4	1	1	1	1	7	7	20	20	0
23	3173	1	V06	2	MAR2014	OCT2015	0	0	0	1	1	0	01		62.287446665	2	2	18	2	2	1	1	1	11	61.076712329	61.367123288	2	1	0	0	0	0		0	1	1	1	1	4	4	1	1	1	1	9	9	27	27	0
23	3173	1	V08	3	JAN2015	OCT2015	0	0	0	1	1	0	01		62.287446665	2	2	18	2	2	1	1	1	11	61.076712329	61.367123288	2	1	0	0	0	0		0	1	1	1	1	5	5	1	1	1	1	5	5	27	27	0
23	3173	1	V10	4	FEB2016	OCT2015	0	0	0	1	1	0	01		62.287446665	2	2	18	2	2	1	1	1	11	61.076712329	61.367123288	2	1	0	0	0	0		0	1	1	1	1	5	5	1	1	1	1	8	8	29	29	3
23	3173	1	V12	5	JAN2017	OCT2015	0	0	0	1	1	0	01		62.287446665	2	2	18	2	2	1	1	1	11	61.076712329	61.367123288	2	1	0	0	0	0		0	2	2	2	2	8	4	1	1	1	1	10	10	49	29	1
23	3174	1	BL	0	APR2012	OCT2012	1	1	1	1	1		01		50.497866607	1	1	18	2	2	1	3	2	4.3333333333	48.923287671	50.136986301	1	0	0	1	0	0		0	1	1	1	1	3	3	1	1	1	1	7	7	21	21	0
23	3174	1	V04	1	APR2013	OCT2012	1	1	1	1	1	0	01		50.497866607	1	1	18	2	2	1	3	2	4.3333333333	48.923287671	50.136986301	1	0	0	1	0	0		0	2	2	2	2	4	2	1	1	1	1	7	6	24	18	6
23	3174	1	V06	2	APR2014	OCT2012	1	1	1	1	1	0	01		50.497866607	1	1	18	2	2	1	3	2	4.3333333333	48.923287671	50.136986301	1	0	0	1	0	0		0	2	2	2	2	6	3	1	1	1	1	10	6	35	25	6
23	3174	1	V08	3	MAY2015	OCT2012	1	1	1	1	1	0	01		50.497866607	1	1	18	2	2	1	3	2	4.3333333333	48.923287671	50.136986301	1	0	0	1	0	0		0	2	2	2	2	6	5	1	1	1	1	11	8	44	36	7
23	3174	1	V10	4	APR2016	OCT2012	1	1	1	1	1	0	01		50.497866607	1	1	18	2	2	1	3	2	4.3333333333	48.923287671	50.136986301	1	0	0	1	0	0		0	2	2	2	2	5	2	2	2	3	3	6	4	29	18	7
23	3174	1	V12	5	APR2017	OCT2012	1	1	1	1	1	0	01		50.497866607	1	1	18	2	2	1	3	2	4.3333333333	48.923287671	50.136986301	1	0	0	1	0	0		0	2	2	2	2	5	2	1	1	1	1	2	1	23	12	7
23	3175	1	BL	0	APR2012	JAN2020	0	0	0	0	0		01		57.232060783	2	2	20	2	2	1	3	2	10	52.972497941	56.4	1	1	0	0	0	0		0	1	1	1	1	2	2	1	1	1	1	6	6	15	15	0
23	3175	1	V04	1	MAY2013	JAN2020	0	0	0	0	0	0	01		57.232060783	2	2	20	2	2	1	3	2	10	52.972497941	56.4	1	1	0	0	0	0		0	1	1	1	1	4	4	1	1	1	1	7	7	22	22	0
23	3175	1	V06	2	APR2014	JAN2020	0	0	0	0	0	0	01		57.232060783	2	2	20	2	2	1	3	2	10	52.972497941	56.4	1	1	0	0	0	0		0	1	1	1	1	3	3	1	1	1	1	10	10	21	21	0
23	3175	1	V08	3	JUN2015	JAN2020	0	0	0	0	0	0	01		57.232060783	2	2	20	2	2	1	3	2	10	52.972497941	56.4	1	1	0	0	0	0		0	2	2	2	2	5	5	1	1	1	1	16	16	34	34	0
23	3175	1	V10	4	AUG2016	JAN2020	0	0	0	0	0	0	01		57.232060783	2	2	20	2	2	1	3	2	10	52.972497941	56.4	1	1	0	0	0	0		0	1	1	1	1	4	4	1	1	1	1	12	12	30	30	0
23	3175	1	V12	5	APR2017	JAN2020	0	0	0	0	0	0	01		57.232060783	2	2	20	2	2	1	3	2	10	52.972497941	56.4	1	1	0	0	0	0		0	2	2	2	2	4	4	1	1	1	1	12	12	33	33	0
23	3176	1	BL	0	MAY2012	NOV2012	1	1	1	1	1		01		61.508638371	2	1	19	2	2	1	3	2	0.7	59.2	61.451261322	1	1	0	1	0	0		0	1	1	1	1	1	1	1	1	1	1	5	5	12	12	0
23	3176	1	V04	1	JUL2013	NOV2012	1	1	1	1	1	0	01		61.508638371	2	1	19	2	2	1	3	2	0.7	59.2	61.451261322	1	1	0	1	0	0		0	2	2	2	2	10	10	1	1	1	1	13	13	46	46	3
23	3176	1	V06	2	MAY2014	NOV2012	1	1	1	1	1	0	01		61.508638371	2	1	19	2	2	1	3	2	0.7	59.2	61.451261322	1	1	0	1	0	0		0	2	2	2	2	10	5	1	1	1	1	16	15	47	32	6
23	3176	1	V08	3	JUN2015	NOV2012	1	1	1	1	1	0	01		61.508638371	2	1	19	2	2	1	3	2	0.7	59.2	61.451261322	1	1	0	1	0	0		0	2	2	2	2	7	2	1	1	1	1	16	10	46	21	7
23	3176	1	V10	4	APR2016	NOV2012	1	1	1	1	1	0	01		61.508638371	2	1	19	2	2	1	3	2	0.7	59.2	61.451261322	1	1	0	1	0	0		0	2	2	2	2	15	2	1	1	1	1	15	7	64	16	5
23	3176	1	V12	5	JUN2017	NOV2012	1	1	1	1	1	0	01		61.508638371	2	1	19	2	2	1	3	2	0.7	59.2	61.451261322	1	1	0	1	0	0		0	2	2	2	2	6	5	1	1	1	1	12	3	34	13	7
14	3178	1	BL	0	JUN2012	DEC2012	1	1	1	1	1		01		71.81147541	3	1	18	2	2	3	1	1	11.533333333	66.777191407	70.848424283	3	0	0	1	0	1	Stooped Posture	0	2	2	2	2	11	11	1	1	1	1	3	3	41	41	0
14	3178	1	V04	1	JUN2013	DEC2012	1	1	1	1	1	0	01		71.81147541	3	1	18	2	2	3	1	1	11.533333333	66.777191407	70.848424283	3	0	0	1	0	1	Stooped Posture	0	2	2	2	2	11	12	2	2	2	2	2	2	44	45	1
14	3178	1	V06	2	JUN2014	DEC2012	1	1	1	1	1	1	11		71.81147541	3	1	18	2	2	3	1	1	11.533333333	66.777191407	70.848424283	3	0	0	1	0	1	Stooped Posture	0	3	3	4	4	12	12	2	2	2	2	2	2	54	54	0
14	3178	1	V08	3	JUL2015	DEC2012	1	1	1	1	1	0	01		71.81147541	3	1	18	2	2	3	1	1	11.533333333	66.777191407	70.848424283	3	0	0	1	0	1	Stooped Posture	0	3	3	3	3	9	10	2	2	2	2	4	4	41	40	4
14	3178	1	V10	4	JUL2016	DEC2012	1	1	1	1	1	0	01		71.81147541	3	1	18	2	2	3	1	1	11.533333333	66.777191407	70.848424283	3	0	0	1	0	1	Stooped Posture	0	3	3	3	3	11	9	2	2	2	2	3	3	48	40	1
14	3178	1	V12	5	JUL2017	DEC2012	1	1	1	1	1	0	01		71.81147541	3	1	18	2	2	3	1	1	11.533333333	66.777191407	70.848424283	3	0	0	1	0	1	Stooped Posture	0	3	2	3	2	9	7	2	2	2	2	4	4	46	30	1
23	3179	1	BL	0	JUL2012	JUL2015	0	0	0	1	1		01		51.409461786	1	1	12	1	2	1	2	1	3.8666666667	50.734246575	51.087057414	1	0	1	1	0	0		0	2	2	2	2	6	6	2	2	2	2	1	1	26	26	0
23	3179	1	V04	1	AUG2013	JUL2015	0	0	0	1	1	0	01		51.409461786	1	1	12	1	2	1	2	1	3.8666666667	50.734246575	51.087057414	1	0	1	1	0	0		0	2	2	2	2	10	10	2	2	2	2	2	2	36	36	0
23	3179	1	V06	2	JUL2014	JUL2015	0	0	0	1	1	0	01		51.409461786	1	1	12	1	2	1	2	1	3.8666666667	50.734246575	51.087057414	1	0	1	1	0	0		0	2	2	2	2	11	11	2	2	2	2	4	4	47	47	0
23	3179	1	V08	3	JUL2015	JUL2015	0	0	0	1	1	0	01		51.409461786	1	1	12	1	2	1	2	1	3.8666666667	50.734246575	51.087057414	1	0	1	1	0	0		0	3	3	3	3	12	12	2	2	2	2	3	3	50	50	0
23	3179	1	V10	4	AUG2016	JUL2015	0	0	0	1	1	0	01		51.409461786	1	1	12	1	2	1	2	1	3.8666666667	50.734246575	51.087057414	1	0	1	1	0	0		0	2	2	2	2	13	9	2	2	2	2	1	1	48	36	1
23	3179	1	V12	5	JUL2017	JUL2015	0	0	0	1	1	0	01		51.409461786	1	1	12	1	2	1	2	1	3.8666666667	50.734246575	51.087057414	1	0	1	1	0	0		0	2	2	2	2	12	8	2	2	2	2	0	0	49	29	5
23	3180	1	BL	0	JUL2012	AUG2013	0	1	1	1	1		01		60.601152781	2	2	18	2	2	1	2	1	3.5	59.975342466	60.311535295	1	1	0	0	0	1	Drooling Left Side Of Mouth	0	2	2	2	2	7	7	1	1	1	1	7	7	26	26	0
23	3180	1	V04	1	JUL2013	AUG2013	0	1	1	1	1	0	01		60.601152781	2	2	18	2	2	1	2	1	3.5	59.975342466	60.311535295	1	1	0	0	0	1	Drooling Left Side Of Mouth	0	3	3	3	3	7	7	2	2	2	2	6	6	41	41	0
23	3180	1	V06	2	AUG2014	AUG2013	0	1	1	1	1	0	01		60.601152781	2	2	18	2	2	1	2	1	3.5	59.975342466	60.311535295	1	1	0	0	0	1	Drooling Left Side Of Mouth	0	2	2	2	2	2	3	1	2	1	2	15	3	32	17	1
23	3180	1	V08	3	AUG2015	AUG2013	0	1	1	1	1	0	01		60.601152781	2	2	18	2	2	1	2	1	3.5	59.975342466	60.311535295	1	1	0	0	0	1	Drooling Left Side Of Mouth	0	3	2	3	2	10	5	2	2	3	2	14	4	49	17	1
23	3180	1	V10	4	JUN2016	AUG2013	0	1	1	1	1	0	01		60.601152781	2	2	18	2	2	1	2	1	3.5	59.975342466	60.311535295	1	1	0	0	0	1	Drooling Left Side Of Mouth	0	3	2	3	2	11	5	2	2	2	2	8	2	53	12	5
23	3180	1	V12	5	JUL2017	AUG2013	0	1	1	1	1	0	01		60.601152781	2	2	18	2	2	1	2	1	3.5	59.975342466	60.311535295	1	1	0	0	0	1	Drooling Left Side Of Mouth	0	3	2	3	2	15	6	1	1	1	1	16	9	64	34	5
23	3181	1	BL	0	AUG2012	OCT2013	0	1	1	1	1		01		67.912568306	3	2	14	2	2	1	2	1	9.8	63.879781421	67.097919006	1	1	0	0	0	0		0	2	2	2	2	8	8	1	1	1	1	8	8	31	31	0
23	3181	1	V04	1	AUG2013	OCT2013	0	1	1	1	1	0	01		67.912568306	3	2	14	2	2	1	2	1	9.8	63.879781421	67.097919006	1	1	0	0	0	0		0	2	2	2	2	5	5	1	1	1	1	9	9			0
23	3181	1	V06	2	AUG2014	OCT2013	0	1	1	1	1	0	01		67.912568306	3	2	14	2	2	1	2	1	9.8	63.879781421	67.097919006	1	1	0	0	0	0		0	2	2	2	2	6	6	1	1	1	1	8	4	32	26	6
23	3181	1	V08	3	AUG2015	OCT2013	0	1	1	1	1	0	01		67.912568306	3	2	14	2	2	1	2	1	9.8	63.879781421	67.097919006	1	1	0	0	0	0		0	1	2	1	2	3	3	1	1	1	1	9	9	19	17	6
23	3181	1	V10	4	AUG2016	OCT2013	0	1	1	1	1	0	01		67.912568306	3	2	14	2	2	1	2	1	9.8	63.879781421	67.097919006	1	1	0	0	0	0		0	2	2	2	2	4	4	1	1	1	1	7	9	22	18	2
23	3181	1	V12	5	SEP2017	OCT2013	0	1	1	1	1	0	01		67.912568306	3	2	14	2	2	1	2	1	9.8	63.879781421	67.097919006	1	1	0	0	0	0		0	1	2	1	2	3	3					9	6			6
23	3182	1	BL	0	SEP2012	JUL2013	0	1	1	1	1		01		54.836507224	1	2	18	2	2	1	3	2	3.4	53.2	54.552354218	1	1	0	1	0	1	Difficulty Swallowing	0	2	2	2	2	9	9	1	1	1	1	9	9	36	36	0
23	3182	1	V04	1	JUL2013	JUL2013	0	1	1	1	1	0	01		54.836507224	1	2	18	2	2	1	3	2	3.4	53.2	54.552354218	1	1	0	1	0	1	Difficulty Swallowing	0	2	2	2	2	10	10	1	1	1	1	6	6	38	38	0
23	3182	1	V06	2	SEP2014	JUL2013	0	1	1	1	1	0	01		54.836507224	1	2	18	2	2	1	3	2	3.4	53.2	54.552354218	1	1	0	1	0	1	Difficulty Swallowing	0	2	2	2	2	8	6	2	2	2	2	2	0	30	21	5
23	3182	1	V08	3	AUG2015	JUL2013	0	1	1	1	1	0	01		54.836507224	1	2	18	2	2	1	3	2	3.4	53.2	54.552354218	1	1	0	1	0	1	Difficulty Swallowing	0	1	1	1	1	1	2	2	2	2	2	0	0	9	7	7
23	3182	1	V10	4	AUG2016	JUL2013	0	1	1	1	1	0	01		54.836507224	1	2	18	2	2	1	3	2	3.4	53.2	54.552354218	1	1	0	1	0	1	Difficulty Swallowing	0	2	2	2	2	8	3	2	2	2	2	0	0	16	9	7
23	3182	1	V12	5	SEP2017	JUL2013	0	1	1	1	1	0	01		54.836507224	1	2	18	2	2	1	3	2	3.4	53.2	54.552354218	1	1	0	1	0	1	Difficulty Swallowing	0	2	2	2	2	10	3	1	2	1	2	2	0	26	9	1
14	3183	3	BL	0	SEP2012		0	0	0	0	0		01		63.978142077	2	1	18	2	2	1	1	1	8.0333333333	63.155385882	63.308743169	2	1	0	0	0	0		0	1	1	1	1	0	0	1	1	1	1	2	2	3	3	0
14	3183	3	V04	1	OCT2013		0	0	0	0	0				63.978142077	2	1	18	2	2	1	1	1	8.0333333333	63.155385882	63.308743169	2	1	0	0	0	0		0	1	1	1	1	1	1	1	1	1	1	3	3	4	4	0
14	3183	3	V06	2	OCT2014		0	0	0	0	0				63.978142077	2	1	18	2	2	1	1	1	8.0333333333	63.155385882	63.308743169	2	1	0	0	0	0		0	1	1	1	1	1	1	2	2	3	3	3	3	8	8	0
23	3184	1	BL	0	NOV2012	MAY2015	0	0	1	1	1		01		59.134508571	2	2	16	2	2	1	3	2	3.5666666667	58.517022232	58.836694363	1	0	1	0	0	1	Heaviness And Loss Of Dexterity In Hand	0	1	1	1	1	2	2	2	2	2	2	2	2	13	13	0
23	3184	1	V04	1	NOV2013	MAY2015	0	0	1	1	1	0	01		59.134508571	2	2	16	2	2	1	3	2	3.5666666667	58.517022232	58.836694363	1	0	1	0	0	1	Heaviness And Loss Of Dexterity In Hand	0	2	2	2	2	7	7	2	2	2	2	0	0	18	18	0
23	3184	1	V06	2	NOV2014	MAY2015	0	0	1	1	1	0	01		59.134508571	2	2	16	2	2	1	3	2	3.5666666667	58.517022232	58.836694363	1	0	1	0	0	1	Heaviness And Loss Of Dexterity In Hand	0	2	2	2	2	8	8	1	1	1	1	2	2	26	26	0
23	3184	1	V08	3	NOV2015	MAY2015	0	0	1	1	1	0	01		59.134508571	2	2	16	2	2	1	3	2	3.5666666667	58.517022232	58.836694363	1	0	1	0	0	1	Heaviness And Loss Of Dexterity In Hand	0	2		2		6		2		2		1		22		2
23	3184	1	V10	4	DEC2016	MAY2015	0	0	1	1	1	0	01		59.134508571	2	2	16	2	2	1	3	2	3.5666666667	58.517022232	58.836694363	1	0	1	0	0	1	Heaviness And Loss Of Dexterity In Hand	0	2	2	2	2	5	2	2	2	3	2	2	1	22	10	5
23	3184	1	V12	5	OCT2017	MAY2015	0	0	1	1	1	0	01		59.134508571	2	2	16	2	2	1	3	2	3.5666666667	58.517022232	58.836694363	1	0	1	0	0	1	Heaviness And Loss Of Dexterity In Hand	0	2	1	2	1	6	3	2	2	2	2	0	0	14	4	5
23	3185	1	BL	0	MAR2013	DEC2013	1	1	1	1	1		01		54.564383562	1	2	16	2	2	1	3	2	3.1666666667	51.37260274	54.304191931	2	0	0	1	0	1	Gait Difficulty	0	1	1	1	1	3	3	1	1	1	1	6	6	16	16	0
23	3185	1	V04	1	MAR2014	DEC2013	1	1	1	1	1	0	01		54.564383562	1	2	16	2	2	1	3	2	3.1666666667	51.37260274	54.304191931	2	0	0	1	0	1	Gait Difficulty	0	3	1	3	1	2	0	2	2	2	2	0	0	5	1	2
23	3185	1	V06	2	APR2015	DEC2013	1	1	1	1	1	0	01		54.564383562	1	2	16	2	2	1	3	2	3.1666666667	51.37260274	54.304191931	2	0	0	1	0	1	Gait Difficulty	0	2	1	2	1	5	1	1	2	1	2	7	0	35	6	2
23	3185	1	V08	3	MAR2016	DEC2013	1	1	1	1	1	0	01		54.564383562	1	2	16	2	2	1	3	2	3.1666666667	51.37260274	54.304191931	2	0	0	1	0	1	Gait Difficulty	0	3	2	3	2	3	0	2	1	2	1	0	0	9	0	2
23	3185	1	V10	4	APR2017	DEC2013	1	1	1	1	1	0	01		54.564383562	1	2	16	2	2	1	3	2	3.1666666667	51.37260274	54.304191931	2	0	0	1	0	1	Gait Difficulty	0	0	3	0	3	3	1	1	2	1	2	3	0	22	14	2
23	3185	1	V12	5	MAR2018	DEC2013	1	1	1	1	1	0	01		54.564383562	1	2	16	2	2	1	3	2	3.1666666667	51.37260274	54.304191931	2	0	0	1	0	1	Gait Difficulty	0	2	1	2	1	3	1	1	2	1	3	3	0	20	3	2
29	3186	1	BL	0	MAR2013		0	0	0	0	0		01		61.547945205	2	2	12	1	2	1	3	2	1.4	61.222269631	61.430136986	1	1	0	0	0	0		0	1	1	1	1	5	5	1	1	1	1	7	7	26	26	0
29	3186	1	V04	1	MAR2014		0	0	0	0	0	0	01		61.547945205	2	2	12	1	2	1	3	2	1.4	61.222269631	61.430136986	1	1	0	0	0	0		0	1	1	1	1	4	4	2	2	3	3	8	8	24	24	0
29	3186	1	V06	2	MAR2015		0	0	0	0	0	0	01		61.547945205	2	2	12	1	2	1	3	2	1.4	61.222269631	61.430136986	1	1	0	0	0	0		0	3	3	3	3	7	7	2	2	2	2	4	4	35	35	0
29	3186	1	V08	3	APR2016		0	0	0	0	0	0	01		61.547945205	2	2	12	1	2	1	3	2	1.4	61.222269631	61.430136986	1	1	0	0	0	0		0	2	2	2	2	3	3	1	1	1	1	5	5	26	26	0
29	3186	1	V10	4	JUL2017		0	0	0	0	0	0	01		61.547945205	2	2	12	1	2	1	3	2	1.4	61.222269631	61.430136986	1	1	0	0	0	0		0	2	2	2	2	4	4	2	2	2	2	3	3	33	33	0
29	3186	1	V12	5	APR2018		0	0	0	0	0	0	01		61.547945205	2	2	12	1	2	1	3	2	1.4	61.222269631	61.430136986	1	1	0	0	0	0		0	2	2	2	2	7	7	2	2	3	3	8	8	39	39	0
23	3188	2	BL	0	APR2013		0	0	0	0	0		17		70.682191781	3	1	18	2	2	1	3	2											1	0	0	0	0	0	0	2	2	3	3	0	0	0	0	0
23	3188	2	V04	1	MAY2014		0	0	0	0	0	0	17		70.682191781	3	1	18	2	2	1	3	2											1	0	0	0	0	0	0	2	2	3	3	0	0	0	0	0
23	3188	2	V06	2	JUL2015		0	0	0	0	0	0	17		70.682191781	3	1	18	2	2	1	3	2											1	0	0	0	0	0	0	2	2	3	3	0	0	0	0	0
23	3188	2	V08	3	MAR2016		0	0	0	0	0	0	17		70.682191781	3	1	18	2	2	1	3	2											1	0	0	0	0	0	0	2	2	3	3	0	0	0	0	0
23	3188	2	V10	4	MAY2017		0	0	0	0	0	0	17		70.682191781	3	1	18	2	2	1	3	2											1	0	0	0	0	0	0	2	2	3	3	0	0	0	0	0
23	3189	3	BL	0	APR2013		0	0	0	0	0		01		70.649315068	3	2	18	2	2	1	1	1	1.7	67.594520548	70.515068493	2	1	0	0	0	0		0	1	1	1	1	1	1	1	1	1	1	4	4	6	6	0
23	3189	3	V04	1	MAY2014		0	0	0	0	0				70.649315068	3	2	18	2	2	1	1	1	1.7	67.594520548	70.515068493	2	1	0	0	0	0		0	2	2	2	2	0	0	1	1	1	1	12	12	12	12	0
23	3189	3	V06	2	JUL2015		0	0	0	0	0				70.649315068	3	2	18	2	2	1	1	1	1.7	67.594520548	70.515068493	2	1	0	0	0	0		0	0	0	0	0	0	0	1	1	1	1	3	3	4	4	0
23	3190	1	BL	0	APR2013	FEB2016	0	0	0	1	1		01		82.252054795	3	1	17	2	2	1	3	2	5.5666666667	81.475245153	81.792185044	2	1	0	0	0	0		0	1	1	1	1	6	6	2	2	2	2	4	4	23	23	0
23	3190	1	V04	1	JUN2014	FEB2016	0	0	0	1	1	0	01		82.252054795	3	1	17	2	2	1	3	2	5.5666666667	81.475245153	81.792185044	2	1	0	0	0	0		0	1	1	1	1	5	5	2	2	2	2	8	8	33	33	0
23	3190	1	V06	2	APR2015	FEB2016	0	0	0	1	1	0	01		82.252054795	3	1	17	2	2	1	3	2	5.5666666667	81.475245153	81.792185044	2	1	0	0	0	0		0	3	3	4	4	12	12	2	2	2	2	15	15	68	68	0
23	3190	1	V08	3	JAN2016	FEB2016	0	0	0	1	1	0	01		82.252054795	3	1	17	2	2	1	3	2	5.5666666667	81.475245153	81.792185044	2	1	0	0	0	0		0	3	3	4	4	5	5	2	2	2	2	6	6	36	36	0
23	3190	1	V10	4	APR2017	FEB2016	0	0	0	1	1	0	01		82.252054795	3	1	17	2	2	1	3	2	5.5666666667	81.475245153	81.792185044	2	1	0	0	0	0		0	3	2	3	2	6	4	2	2	2	2	7	5	31	17	1
23	3191	2	BL	0	MAY2013		0	0	0	0	0		17		66.287671233	3	2	18	2	2	4	3	2											1	0	0	0	0	0	0	2	2	3	3	0	0	0	0	0
23	3191	2	V04	1	MAY2014		0	0	0	0	0	0	17		66.287671233	3	2	18	2	2	4	3	2											1	0	0	0	0	0	0	2	2	3	3	0	0	0	0	0
23	3191	2	V06	2	JUL2015		0	0	0	0	0	0	17		66.287671233	3	2	18	2	2	4	3	2											1	0	0	0	0	0	0	2	2	3	3	0	0	1	1	0
23	3191	2	V08	3	MAY2016		0	0	0	0	0	0	17		66.287671233	3	2	18	2	2	4	3	2											1	0	0	0	0	0	0	2	2	3	3	0	0	0	0	0
23	3191	2	V10	4	APR2017		0	0	0	0	0	0	17		66.287671233	3	2	18	2	2	4	3	2											1	0	0	0	0	0	0	2	2	3	3	0	0	0	0	0
23	3191	2	V12	5	APR2018		0	0	0	0	0	1	01		66.287671233	3	2	18	2	2	4	3	2											1	1	1	1	1	2	2	2	2	2	2	0	0	8	8	0
15	3200	2	BL	0	DEC2010		0	0	0	0	0		17		55.594520548	1	1	12	1	2	1	2	1											1	0	0	0	0	0	0	1	1	1	1	2	2	3	3	0
15	3200	2	V04	1	JAN2012		0	0	0	0	0	0	17		55.594520548	1	1	12	1	2	1	2	1											1	0	0	0	0	0	0	2	2	3	3	0	0	0	0	0
15	3200	2	V06	2	DEC2012		0	0	0	0	0	0	17		55.594520548	1	1	12	1	2	1	2	1											1	0	0	0	0	0	0	1	1	1	1	2	2	3	3	0
15	3200	2	V08	3	NOV2013		0	0	0	0	0	0	17		55.594520548	1	1	12	1	2	1	2	1											1	0	0	0	0	0	0	2	2	3	3	0	0	0	0	0
15	3200	2	V10	4	NOV2014		0	0	0	0	0	0	17		55.594520548	1	1	12	1	2	1	2	1											1	0	0	0	0	0	0	1	1	1	1	2	2	2	2	0
15	3200	2	V12	5	DEC2015		0	0	0	0	0	0	17		55.594520548	1	1	12	1	2	1	2	1											1	0	0	0	0	0	0	2	2	3	3	0	0	4	4	0
15	3201	2	BL	0	DEC2010		0	0	0	0	0		17		64.569863014	2	2	20	2	2	1	3	2											1	0	0	0	0	0	0	2	2	3	3	0	0	0	0	0
15	3201	2	V04	1	JAN2012		0	0	0	0	0	0	17		64.569863014	2	2	20	2	2	1	3	2											1	0	0	0	0	0	0	2	2	3	3	0	0	0	0	0
15	3201	2	V06	2	DEC2012		0	0	0	0	0	0	17		64.569863014	2	2	20	2	2	1	3	2											1	0	0	0	0	0	0	2	2	3	3	0	0	0	0	0
15	3201	2	V08	3	NOV2013		0	0	0	0	0	0	17		64.569863014	2	2	20	2	2	1	3	2											1	0	0	0	0	0	0	2	2	3	3	0	0	1	1	0
15	3201	2	V10	4	DEC2014		0	0	0	0	0	0	17		64.569863014	2	2	20	2	2	1	3	2											1	0	0	0	0	0	0	2	2	3	3	0	0	0	0	0
15	3201	2	V12	5	DEC2015		0	0	0	0	0	0	17		64.569863014	2	2	20	2	2	1	3	2											1	0	0	0	0	0	0	1	1	1	1	2	2	3	3	0
15	3203	1	BL	0	JAN2011	DEC2012	0	0	1	1	1		01		56.753424658	2	1	12	1	2	1	3	2	9.1666666667	55.35890411	55.98630137	1	1	0	1	0	0		0	1	1	1	1	3	3	1	1	1	1	4	4	18	18	0
15	3203	1	V04	1	FEB2012	DEC2012	0	0	1	1	1	0	01		56.753424658	2	1	12	1	2	1	3	2	9.1666666667	55.35890411	55.98630137	1	1	0	1	0	0		0	1	1	1	1	2	2	1	1	1	1	5	5	20	20	0
15	3203	1	V06	2	DEC2012	DEC2012	0	0	1	1	1	0	01		56.753424658	2	1	12	1	2	1	3	2	9.1666666667	55.35890411	55.98630137	1	1	0	1	0	0		0	1	1	1	1	6	6	1	1	1	1	7	7	32	32	0
15	3203	1	V08	3	JAN2014	DEC2012	0	0	1	1	1	0	01		56.753424658	2	1	12	1	2	1	3	2	9.1666666667	55.35890411	55.98630137	1	1	0	1	0	0		0	1	1	1	1	3	3	2	2	3	3	8	8	33	33	0
15	3203	1	V10	4	JAN2015	DEC2012	0	0	1	1	1	0	01		56.753424658	2	1	12	1	2	1	3	2	9.1666666667	55.35890411	55.98630137	1	1	0	1	0	0		0	2	2	2	2	8	4	1	2	1	3	11	3	40	23	5
15	3203	1	V12	5	JAN2016	DEC2012	0	0	1	1	1	0	01		56.753424658	2	1	12	1	2	1	3	2	9.1666666667	55.35890411	55.98630137	1	1	0	1	0	0		0	2	2	2	2	6	4	1	1	1	1	12	5	40	24	1
15	3205	1	BL	0	JUL2011	OCT2015	0	0	0	0	1		01		72.619178082	3	1	23	2	2	1	3	2	7.4666666667	71.542465753	72	1	1	0	1	0	0		0	1	1	1	1	1	1	1	1	1	1	2	2	12	12	0
15	3205	1	V08	3	JUN2014	OCT2015	0	0	0	0	1	0	01		72.619178082	3	1	23	2	2	1	3	2	7.4666666667	71.542465753	72	1	1	0	1	0	0		0	1	1	1	1	2	2	1	1	1	1	8	8	21	21	0
15	3205	1	V10	4	JUL2015	OCT2015	0	0	0	0	1	0	01		72.619178082	3	1	23	2	2	1	3	2	7.4666666667	71.542465753	72	1	1	0	1	0	0		0	2	2	2	2	3	3	1	1	1	1	10	10	31	31	0
15	3205	1	V12	5	JUL2016	OCT2015	0	0	0	0	1	0	01		72.619178082	3	1	23	2	2	1	3	2	7.4666666667	71.542465753	72	1	1	0	1	0	0		0	2	2	2	2	4	4	1	1	1	1	6	6	24	24	1
15	3206	2	BL	0	MAR2011		0	0	0	0	0		17		30.965042294	1	2	17	2	2	2	3	2											1	0	0	0	0	0	0	2	2	3	3	0	0	0	0	0
15	3206	2	V04	1	APR2012		0	0	0	0	0	0	17		30.965042294	1	2	17	2	2	2	3	2											1	0	0	0	0	0	0	2	2	3	3	0	0	0	0	0
15	3206	2	V06	2	JUN2013		0	0	0	0	0	0	17		30.965042294	1	2	17	2	2	2	3	2											1	0	0	0	0	0	0	2	2	3	3	0	0	0	0	0
15	3206	2	V08	3	MAR2014		0	0	0	0	0	0	17		30.965042294	1	2	17	2	2	2	3	2											1	0	0	0	0	0	0	2	2	3	3	0	0	0	0	0
15	3206	2	V10	4	APR2015		0	0	0	0	0	0	17		30.965042294	1	2	17	2	2	2	3	2											1	0	0	0	0	0	0	2	2	3	3	0	0	0	0	0
15	3206	2	V12	5	MAR2016		0	0	0	0	0	0	17		30.965042294	1	2	17	2	2	2	3	2											1	0	0	0	0	0	0	2	2	3	3	0	0	0	0	0
15	3207	1	BL	0	MAR2011	APR2012	0	1	1	1	1		01		58.257317164	2	2	13	2	2	1	3	2	31.433333333	54.865536343	55.633879781	2	1	0	0	0	0		0	1	1	1	1	4	4	1	1	1	1	8	8	18	18	0
15	3207	1	V04	1	APR2012	APR2012	0	1	1	1	1	0	01		58.257317164	2	2	13	2	2	1	3	2	31.433333333	54.865536343	55.633879781	2	1	0	0	0	0		0	1	1	1	1	3	3	1	1	1	1	8	8	18	18	0
15	3207	1	V06	2	FEB2013	APR2012	0	1	1	1	1	0	01		58.257317164	2	2	13	2	2	1	3	2	31.433333333	54.865536343	55.633879781	2	1	0	0	0	0		0	1	1	1	1	1	1	1	1	1	1	8	8	14	14	0
15	3207	1	V08	3	MAR2014	APR2012	0	1	1	1	1	0	01		58.257317164	2	2	13	2	2	1	3	2	31.433333333	54.865536343	55.633879781	2	1	0	0	0	0		0	2	2	2	2	1	1	1	1	1	1	10	10	17	17	3
15	3207	1	V10	4	MAR2015	APR2012	0	1	1	1	1	0	01		58.257317164	2	2	13	2	2	1	3	2	31.433333333	54.865536343	55.633879781	2	1	0	0	0	0		0	2	2	2	2	3	3	1	1	1	1	7	7	21	21	0
15	3207	1	V12	5	MAR2016	APR2012	0	1	1	1	1	0	01		58.257317164	2	2	13	2	2	1	3	2	31.433333333	54.865536343	55.633879781	2	1	0	0	0	0		0	2	2	2	2	0	0	2	2	2	2	0	0	18	18	0
15	3209	1	BL	0	JUL2011	MAR2012	1	1	1	1	1		01		68.18630137	3	1	18	2	2	1	1	1	19.866666667	66.238356164	66.534246575	1	1	1	1	0	0		0	2	2	2	2	9	9	1	1	1	1	9	9	40	40	0
15	3209	1	V04	1	SEP2012	MAR2012	1	1	1	1	1	0	01		68.18630137	3	1	18	2	2	1	1	1	19.866666667	66.238356164	66.534246575	1	1	1	1	0	0		0	2	2	2	2	10	7	1	1	1	1	14	10	60	50	1
15	3209	1	V06	2	JUL2013	MAR2012	1	1	1	1	1	0	01		68.18630137	3	1	18	2	2	1	1	1	19.866666667	66.238356164	66.534246575	1	1	1	1	0	0		0	2	2	2	2	9	8	1	1	1	1	11	8	44	31	1
15	3209	1	V08	3	AUG2014	MAR2012	1	1	1	1	1	0	01		68.18630137	3	1	18	2	2	1	1	1	19.866666667	66.238356164	66.534246575	1	1	1	1	0	0		0	2	2	2	2	8	4	1	1	1	1	9	4	38	26	1
15	3209	1	V10	4	AUG2015	MAR2012	1	1	1	1	1	0	01		68.18630137	3	1	18	2	2	1	1	1	19.866666667	66.238356164	66.534246575	1	1	1	1	0	0		0	2	2	2	2	10	8	1	1	1	1	9	6	44	34	1
15	3209	1	V12	5	JUL2016	MAR2012	1	1	1	1	1	0	01		68.18630137	3	1	18	2	2	1	1	1	19.866666667	66.238356164	66.534246575	1	1	1	1	0	0		0	2	2	2	2	10	9	1	1	1	1	14	11	50	44	1
15	3211	1	BL	0	JUL2011	NOV2012	0	1	1	1	1		01		61.726027397	2	1	12	1	2	1	3	2	4.9333333333	59.939726027	61.315068493	2	1	1	1	0	0		0	1	1	1	1	1	1	1	1	1	1	8	8	14	14	0
15	3211	1	V04	1	AUG2012	NOV2012	0	1	1	1	1	0	01		61.726027397	2	1	12	1	2	1	3	2	4.9333333333	59.939726027	61.315068493	2	1	1	1	0	0		0	2	2	2	2	2	2	1	1	1	1	11	11	27	27	0
15	3211	1	V06	2	AUG2013	NOV2012	0	1	1	1	1	0	01		61.726027397	2	1	12	1	2	1	3	2	4.9333333333	59.939726027	61.315068493	2	1	1	1	0	0		0	2	2	2	2	0	0	2	2	2	2	1	1	4	4	0
15	3211	1	V08	3	AUG2014	NOV2012	0	1	1	1	1	0	01		61.726027397	2	1	12	1	2	1	3	2	4.9333333333	59.939726027	61.315068493	2	1	1	1	0	0		0	2	2	2	2	0	0	2	2	2	2	2	2	7	7	0
15	3211	1	V10	4	JUN2015	NOV2012	0	1	1	1	1	0	01		61.726027397	2	1	12	1	2	1	3	2	4.9333333333	59.939726027	61.315068493	2	1	1	1	0	0		0	2	2	2	2	0	0	1	1	1	1	3	3	10	10	0
15	3211	1	V12	5	JUL2016	NOV2012	0	1	1	1	1	0	01		61.726027397	2	1	12	1	2	1	3	2	4.9333333333	59.939726027	61.315068493	2	1	1	1	0	0		0	2	2	2	2	0	0	1	1	1	1	6	6	15	15	0
15	3212	1	BL	0	AUG2011	FEB2012	1	1	1	1	1		01		56.049315068	2	1	14	2	2	1	3	2	6.5	54.868493151	55.512328767	1	1	1	1	0	0		0	2	2	2	2	5	5	2	2	3	3	3	3	18	18	0
15	3212	1	V04	1	JUN2012	FEB2012	1	1	1	1	1	0	01		56.049315068	2	1	14	2	2	1	3	2	6.5	54.868493151	55.512328767	1	1	1	1	0	0		0	2	2	2	2	7	7	1	2	1	3	5	2	27	22	1
15	3212	1	V06	2	JUL2013	FEB2012	1	1	1	1	1	0	01		56.049315068	2	1	14	2	2	1	3	2	6.5	54.868493151	55.512328767	1	1	1	1	0	0		0	2	2	2	2	8	6	2	2	2	2	3	1	31	21	1
15	3212	1	V08	3	JUL2014	FEB2012	1	1	1	1	1	0	01		56.049315068	2	1	14	2	2	1	3	2	6.5	54.868493151	55.512328767	1	1	1	1	0	0		0	2	2	2	2	12	11	2	2	2	2	4	1	52	42	1
15	3212	1	V10	4	JUL2015	FEB2012	1	1	1	1	1	1	11		56.049315068	2	1	14	2	2	1	3	2	6.5	54.868493151	55.512328767	1	1	1	1	0	0		0	3	3	3	3	10	8	2	2	2	2	1	1	49	47	1
15	3212	1	V12	5	NOV2016	FEB2012	1	1	1	1	1	1	11		56.049315068	2	1	14	2	2	1	3	2	6.5	54.868493151	55.512328767	1	1	1	1	0	0		0		3		5		10		2		2		2		66	1
15	3213	2	BL	0	AUG2011		0	0	0	0	0		17		63.307755071	2	1	16	2	2	1	3	2											1	0	0	0	0	0	0	1	1	1	1	1	1	3	3	0
15	3213	2	V04	1	AUG2012		0	0	0	0	0	0	17		63.307755071	2	1	16	2	2	1	3	2											1	0	0	0	0	0	0	2	2	3	3	0	0	1	1	0
15	3214	1	BL	0	AUG2011	MAR2012	1	1	1	1	1		01		78.654749607	3	1	12	1	2	1	3	2	12.7	77.550640018	77.59721536	2	1	0	0	0	0		0	2	2	2	2	4	4	1	1	1	1	7	7	32	32	0
15	3214	1	V04	1	MAY2012	MAR2012	1	1	1	1	1				78.654749607	3	1	12	1	2	1	3	2	12.7	77.550640018	77.59721536	2	1	0	0	0	0		0	2	2	2	2	3	3	1	1	1	1	8	8	31	31	0
15	3214	1	V06	2	SEP2013	MAR2012	1	1	1	1	1	0	01		78.654749607	3	1	12	1	2	1	3	2	12.7	77.550640018	77.59721536	2	1	0	0	0	0		0		3		3		6		1		1		10		38	4
15	3214	1	V08	3	SEP2014	MAR2012	1	1	1	1	1	0	01		78.654749607	3	1	12	1	2	1	3	2	12.7	77.550640018	77.59721536	2	1	0	0	0	0		0	2	2	2	2	4	4	1	1	1	1	10	9	39	34	1
15	3214	1	V10	4	AUG2015	MAR2012	1	1	1	1	1	0	01		78.654749607	3	1	12	1	2	1	3	2	12.7	77.550640018	77.59721536	2	1	0	0	0	0		0	2	2	2	2	3	2	1	1	1	1	12	10	41	34	1
15	3214	1	V12	5	SEP2016	MAR2012	1	1	1	1	1	0	01		78.654749607	3	1	12	1	2	1	3	2	12.7	77.550640018	77.59721536	2	1	0	0	0	0		0	2	2	2	2	3	3	1	1	1	1	14	12	51	43	1
15	3215	2	BL	0	AUG2011		0	0	0	0	0		17		69.646575342	3	2	14	2	2	1	3	2											1	0	0	0	0	0	0	2	2	3	3	0	0	1	1	0
15	3215	2	V04	1	SEP2012		0	0	0	0	0	0	17		69.646575342	3	2	14	2	2	1	3	2											1	0	0	0	0	0	0	2	2	3	3	0	0	1	1	0
15	3215	2	V06	2	JUL2013		0	0	0	0	0	0	17		69.646575342	3	2	14	2	2	1	3	2											1	1	1	1	1	0	0	2	2	3	3	0	0	0	0	0
15	3215	2	V08	3	AUG2014		0	0	0	0	0	0	17		69.646575342	3	2	14	2	2	1	3	2											1	0	0	0	0	0	0	2	2	3	3	0	0	1	1	0
15	3215	2	V10	4	AUG2015		0	0	0	0	0	0	17		69.646575342	3	2	14	2	2	1	3	2											1	0	0	0	0	0	0	2	2	2	2	0	0	3	3	0
15	3215	2	V12	5	JUL2016		0	0	0	0	0	0	17		69.646575342	3	2	14	2	2	1	3	2											1	0	0	0	0	0	0	2	2	2	2	0	0	10	10	0
15	3216	2	BL	0	AUG2011		0	0	0	0	0		17		52.065753425	1	2	20	2	2	1	3	2											1	0	0	0	0	0	0	2	2	3	3	0	0	0	0	0
15	3216	2	V04	1	SEP2012		0	0	0	0	0	0	17		52.065753425	1	2	20	2	2	1	3	2											1	0	0	0	0	0	0	2	2	3	3	0	0	0	0	0
15	3216	2	V06	2	SEP2013		0	0	0	0	0	0	17		52.065753425	1	2	20	2	2	1	3	2											1	0	0	0	0	0	0	2	2	3	3	0	0	0	0	0
15	3216	2	V08	3	SEP2014		0	0	0	0	0	0	17		52.065753425	1	2	20	2	2	1	3	2											1	0	0	0	0	0	0	2	2	3	3	0	0	0	0	0
15	3216	2	V10	4	AUG2015		0	0	0	0	0	0	17		52.065753425	1	2	20	2	2	1	3	2											1	0	0	0	0	0	0	2	2	3	3	0	0	0	0	0
15	3216	2	V12	5	AUG2016		0	0	0	0	0	0	17		52.065753425	1	2	20	2	2	1	3	2											1	0	0	0	0	0	0	2	2	3	3	0	0	1	1	0
15	3217	2	BL	0	AUG2011		0	0	0	0	0		17		69.846575342	3	1	20	2	2	1	3	2											1	0	0	0	0	0	0	2	2	3	3	0	0	1	1	0
15	3217	2	V04	1	SEP2012		0	0	0	0	0	0	17		69.846575342	3	1	20	2	2	1	3	2											1	0	0	0	0	0	0	1	1	1	1	4	4	6	6	0
15	3217	2	V06	2	AUG2013		0	0	0	0	0	0	17		69.846575342	3	1	20	2	2	1	3	2											1	1	1	1	1	0	0	2	2	3	3	0	0	0	0	0
15	3217	2	V08	3	SEP2014		0	0	0	0	0	0	17		69.846575342	3	1	20	2	2	1	3	2											1	0	0	0	0	0	0	1	1	1	1	2	2	3	3	0
15	3217	2	V10	4	AUG2015		0	0	0	0	0	0	17		69.846575342	3	1	20	2	2	1	3	2											1	0	0	0	0	2	2	1	1	1	1	4	4	11	11	0
15	3217	2	V12	5	AUG2016		0	0	0	0	0	0	17		69.846575342	3	1	20	2	2	1	3	2											1	0	0	0	0	0	0	2	2	3	3	4	4	7	7	0
15	3218	1	BL	0	OCT2011	MAR2013	0	1	1	1	1		01		63.953424658	2	1	18	2	2	1	3	2	5.0333333333	63.032876712	63.531506849	1	1	1	1	0	0		0	2	2	2	2	7	7	1	1	1	1	6	6	27	27	0
15	3218	1	V04	1	NOV2012	MAR2013	0	1	1	1	1	0	01		63.953424658	2	1	18	2	2	1	3	2	5.0333333333	63.032876712	63.531506849	1	1	1	1	0	0		0	2	2	2	2	9	9	1	1	1	1	6	6	34	34	0
15	3218	1	V06	2	OCT2013	MAR2013	0	1	1	1	1	0	01		63.953424658	2	1	18	2	2	1	3	2	5.0333333333	63.032876712	63.531506849	1	1	1	1	0	0		0	2	2	2	2	8	7	2	2	3	2	2	1	27	21	5
15	3218	1	V08	3	SEP2014	MAR2013	0	1	1	1	1	0	01		63.953424658	2	1	18	2	2	1	3	2	5.0333333333	63.032876712	63.531506849	1	1	1	1	0	0		0	2	2	2	2	9	8	1	1	1	1	5	2	36	31	5
15	3218	1	V10	4	NOV2015	MAR2013	0	1	1	1	1	0	01		63.953424658	2	1	18	2	2	1	3	2	5.0333333333	63.032876712	63.531506849	1	1	1	1	0	0		0	2	2	2	2	12	8	1	1	1	1	6	7	45	39	1
15	3218	1	V12	5	SEP2016	MAR2013	0	1	1	1	1	0	01		63.953424658	2	1	18	2	2	1	3	2	5.0333333333	63.032876712	63.531506849	1	1	1	1	0	0		0	2	2	2	2	9	5	1	1	1	1	7	6	42	37	1
15	3219	2	BL	0	OCT2011		0	0	0	0	0		17		69.936986301	3	1	20	2	2	1	2	1											1	0	0	0	0	0	0	2	2	3	3	0	0	1	1	0
15	3219	2	V04	1	DEC2012		0	0	0	0	0	0	17		69.936986301	3	1	20	2	2	1	2	1											1	0	0	0	0	2	2	2	2	3	3	0	0	2	2	0
15	3219	2	V06	2	NOV2013		0	0	0	0	0	0	17		69.936986301	3	1	20	2	2	1	2	1											1	0	0	0	0	0	0	2	2	3	3	0	0	1	1	0
15	3219	2	V08	3	NOV2014		0	0	0	0	0	0	17		69.936986301	3	1	20	2	2	1	2	1											1	0	0	0	0	0	0	2	2	3	3	0	0	1	1	0
15	3219	2	V10	4	OCT2015		0	0	0	0	0	0	17		69.936986301	3	1	20	2	2	1	2	1											1	0	0	0	0	0	0	2	2	3	3	0	0	2	2	0
15	3219	2	V12	5	NOV2016		0	0	0	0	0	0	17		69.936986301	3	1	20	2	2	1	2	1											1	0	0	0	0	0	0	2	2	3	3	0	0	4	4	0
15	3220	1	BL	0	DEC2011	NOV2013	0	0	1	1	1		01		73.493150685	3	2	20	2	2	1	3	2	2	72.616438356	73.326027397	2	1	0	0	0	0		0	1	1	1	1	0	0	1	1	1	1	5	5	13	13	0
15	3220	1	V04	1	DEC2012	NOV2013	0	0	1	1	1	0	01		73.493150685	3	2	20	2	2	1	3	2	2	72.616438356	73.326027397	2	1	0	0	0	0		0	2	2	2	2	4	4	1	1	1	1	6	6	27	27	0
15	3220	1	V06	2	NOV2013	NOV2013	0	0	1	1	1	0	01		73.493150685	3	2	20	2	2	1	3	2	2	72.616438356	73.326027397	2	1	0	0	0	0		0	2	2	2	2	3	3	1	1	1	1	5	5	28	28	0
15	3220	1	V08	3	DEC2014	NOV2013	0	0	1	1	1	0	01		73.493150685	3	2	20	2	2	1	3	2	2	72.616438356	73.326027397	2	1	0	0	0	0		0	2	2	2	2	2	1	1	2	1	3	6	3	20	13	1
15	3220	1	V10	4	DEC2015	NOV2013	0	0	1	1	1	0	01		73.493150685	3	2	20	2	2	1	3	2	2	72.616438356	73.326027397	2	1	0	0	0	0		0	2	2	2	2	2	1	1	1	1	1	7	5	26	18	1
15	3220	1	V12	5	NOV2016	NOV2013	0	0	1	1	1	0	01		73.493150685	3	2	20	2	2	1	3	2	2	72.616438356	73.326027397	2	1	0	0	0	0		0	2	2	2	2	1	0	1	1	1	1	5	6	29	25	1
15	3221	2	BL	0	DEC2011		0	0	0	0	0		17		67.830421439	3	1	14	2	2	1	3	2											1	0	0	0	0	0	0	1	1	1	1	2	2	2	2	0
15	3221	2	V04	1	DEC2012		0	0	0	0	0	0	17		67.830421439	3	1	14	2	2	1	3	2											1	0	0	0	0	0	0	2	2	3	3	0	0	3	3	0
15	3221	2	V06	2	NOV2013		0	0	0	0	0	0	17		67.830421439	3	1	14	2	2	1	3	2											1	0	0	0	0	0	0	2	2	3	3	0	0	2	2	0
15	3221	2	V08	3	DEC2014		0	0	0	0	0	0	17		67.830421439	3	1	14	2	2	1	3	2											1	0	0	0	0	0	0	2	2	3	3	0	0	0	0	0
15	3221	2	V10	4	DEC2015		0	0	0	0	0	0	17		67.830421439	3	1	14	2	2	1	3	2											1	0	0	0	0	0	0	2	2	3	3	0	0	4	4	0
15	3221	2	V12	5	NOV2016		0	0	0	0	0	0	17		67.830421439	3	1	14	2	2	1	3	2											1	0	0	0	0	0	0	2	2	3	3	2	2	8	8	0
15	3222	2	BL	0	JAN2012		0	0	0	0	0		17		57.868320982	2	1	12	1	2	1	3	2											1	0	0	0	0	0	0	2	2	3	3	0	0	0	0	0
15	3222	2	V04	1	FEB2013		0	0	0	0	0	0	17		57.868320982	2	1	12	1	2	1	3	2											1	0	0	0	0	0	0	2	2	3	3	0	0	0	0	0
15	3222	2	V06	2	FEB2014		0	0	0	0	0	0	17		57.868320982	2	1	12	1	2	1	3	2											1	0	0	0	0	0	0	2	2	3	3	0	0	0	0	0
15	3222	2	V08	3	JAN2015		0	0	0	0	0	0	17		57.868320982	2	1	12	1	2	1	3	2											1	0	0	0	0	0	0	1	1	1	1	2	2	2	2	0
15	3222	2	V10	4	MAR2016		0	0	0	0	0	0	17		57.868320982	2	1	12	1	2	1	3	2											1	0	0	0	0	0	0	2	2	3	3	0	0	0	0	0
15	3222	2	V12	5	FEB2017		0	0	0	0	0	0	17		57.868320982	2	1	12	1	2	1	3	2											1	0	0	0	0	0	0	2	2	3	3	0	0	0	0	0
15	3223	1	BL	0	JAN2012	JAN2014	0	0	1	1	1		01		66.454614866	3	1	16	2	2	1	3	2	13.766666667	61.512328767	65.306849315	2	1	1	1	0	0		0	1	1	1	1	3	3	1	1	1	1	7	7	21	21	0
15	3223	1	V04	1	JAN2013	JAN2014	0	0	1	1	1	0	01		66.454614866	3	1	16	2	2	1	3	2	13.766666667	61.512328767	65.306849315	2	1	1	1	0	0		0	2	2	2	2	3	3	2	2	3	3	4	4	21	21	0
15	3223	1	V06	2	JAN2014	JAN2014	0	0	1	1	1	0	01		66.454614866	3	1	16	2	2	1	3	2	13.766666667	61.512328767	65.306849315	2	1	1	1	0	0		0	2	2	2	2	5	5	1	1	1	1	8	8	30	30	0
15	3223	1	V08	3	JAN2015	JAN2014	0	0	1	1	1	0	01		66.454614866	3	1	16	2	2	1	3	2	13.766666667	61.512328767	65.306849315	2	1	1	1	0	0		0	2	2	2	2	8	7	1	1	1	1	9	7	35	29	1
15	3223	1	V10	4	FEB2016	JAN2014	0	0	1	1	1	0	01		66.454614866	3	1	16	2	2	1	3	2	13.766666667	61.512328767	65.306849315	2	1	1	1	0	0		0	2	2	2	2	3	3	1	2	1	2	9	3	31	19	1
15	3223	1	V12	5	JAN2017	JAN2014	0	0	1	1	1	0	01		66.454614866	3	1	16	2	2	1	3	2	13.766666667	61.512328767	65.306849315	2	1	1	1	0	0		0	2	2	2	2	3	3	1	1	1	1	8	4	30	17	1
15	3224	1	BL	0	APR2012	NOV2012	1	1	1	1	1		01		84.884033236	3	1	12	1	2	1	3	2	1.1333333333	83.008219178	84.788404821	2	1	1	1	0	0		0	2	2	2	2	5	5	1	1	1	1	5	5	22	22	0
15	3224	1	V04	1	APR2013	NOV2012	1	1	1	1	1	0	01		84.884033236	3	1	12	1	2	1	3	2	1.1333333333	83.008219178	84.788404821	2	1	1	1	0	0		0	2	2	2	2	3	4	1	1	1	1	8	3	26	20	1
15	3224	1	V06	2	APR2014	NOV2012	1	1	1	1	1	0	01		84.884033236	3	1	12	1	2	1	3	2	1.1333333333	83.008219178	84.788404821	2	1	1	1	0	0		0	2	3	2	3	6	4	1	1	1	1	6	5	28	25	1
15	3224	1	V08	3	MAY2015	NOV2012	1	1	1	1	1	0	01		84.884033236	3	1	12	1	2	1	3	2	1.1333333333	83.008219178	84.788404821	2	1	1	1	0	0		0	2	2	2	2	4	4	1	1	1	1	7	7	34	31	1
15	3224	1	V10	4	APR2016	NOV2012	1	1	1	1	1	0	01		84.884033236	3	1	12	1	2	1	3	2	1.1333333333	83.008219178	84.788404821	2	1	1	1	0	0		0	2	2	2	2	8	7	1	1	1	1	7	5	38	29	1
15	3224	1	V12	5	APR2017	NOV2012	1	1	1	1	1	0	01		84.884033236	3	1	12	1	2	1	3	2	1.1333333333	83.008219178	84.788404821	2	1	1	1	0	0		0	2	2	2	2	8	9	1	1	1	1	9	4	39	36	1
15	3225	1	BL	0	APR2012	FEB2013	1	1	1	1	1		01		69.579976046	3	1	17	2	2	1	3	2	5.4	69.142465753	69.131506849	1	1	0	1	0	0		0	2	2	2	2	7	7	2	2	3	3	1	1	26	26	0
15	3225	1	V04	1	MAY2013	FEB2013	1	1	1	1	1	0	01		69.579976046	3	1	17	2	2	1	3	2	5.4	69.142465753	69.131506849	1	1	0	1	0	0		0	2	2	2	2	5	5	1	1	1	1	2	2	18	18	3
15	3225	1	V06	2	APR2014	FEB2013	1	1	1	1	1	0	01		69.579976046	3	1	17	2	2	1	3	2	5.4	69.142465753	69.131506849	1	1	0	1	0	0		0	2	2	2	2	7	7	1	1	1	1	7	7	35	35	3
15	3225	1	V08	3	MAY2015	FEB2013	1	1	1	1	1	0	01		69.579976046	3	1	17	2	2	1	3	2	5.4	69.142465753	69.131506849	1	1	0	1	0	0		0	2	2	2	2	6	6	2	1	2	1	0	2	28	25	1
15	3225	1	V10	4	APR2016	FEB2013	1	1	1	1	1	0	01		69.579976046	3	1	17	2	2	1	3	2	5.4	69.142465753	69.131506849	1	1	0	1	0	0		0	2	2	2	2	7	3	1	1	1	1	5	3	37	25	4
15	3225	1	V12	5	APR2017	FEB2013	1	1	1	1	1	0	01		69.579976046	3	1	17	2	2	1	3	2	5.4	69.142465753	69.131506849	1	1	0	1	0	0		0	2	2	2	2	7	3	1	1	1	1	7	5	42	29	1
15	3226	1	BL	0	APR2012	MAY2013	0	1	1	1	1		01		33.497731866	1	2	14	2	2	1	3	2	5.6666666667	29.20811438	33.02739726	2	0	1	1	0	0		0	1	1	1	1	2	2	2	2	2	2	0	0	9	9	0
15	3226	1	V04	1	MAY2013	MAY2013	0	1	1	1	1	0	01		33.497731866	1	2	14	2	2	1	3	2	5.6666666667	29.20811438	33.02739726	2	0	1	1	0	0		0	2	2	2	2	11	11	2	2	2	2	0	0	30	30	0
15	3226	1	V06	2	APR2014	MAY2013	0	1	1	1	1	0	01		33.497731866	1	2	14	2	2	1	3	2	5.6666666667	29.20811438	33.02739726	2	0	1	1	0	0		0	1	1	1	1	2	2	2	2	2	2	2	2	22	22	0
15	3226	1	V08	3	APR2015	MAY2013	0	1	1	1	1	0	01		33.497731866	1	2	14	2	2	1	3	2	5.6666666667	29.20811438	33.02739726	2	0	1	1	0	0		0	2	2	2	2	4	4	2	2	2	2	2	2	29	29	3
15	3226	1	V10	4	APR2016	MAY2013	0	1	1	1	1	0	01		33.497731866	1	2	14	2	2	1	3	2	5.6666666667	29.20811438	33.02739726	2	0	1	1	0	0		0	2	2	2	2	4	3	2	2	2	2	3	2	37	31	6
15	3226	1	V12	5	APR2017	MAY2013	0	1	1	1	1	0	01		33.497731866	1	2	14	2	2	1	3	2	5.6666666667	29.20811438	33.02739726	2	0	1	1	0	0		0	2	2	2	2	3	3	2	2	2	2	4	6	31	35	5
15	3227	1	BL	0	MAY2012	MAY2014	0	0	1	1	1		01		50.703024178	1	2	16	2	2	1	3	2	2.9	49.430136986	50.46531926	1	1	0	1	0	0		0	1	1	1	1	0	0	1	1	1	1	6	6	12	12	0
15	3227	1	V04	1	JUL2013	MAY2014	0	0	1	1	1	0	01		50.703024178	1	2	16	2	2	1	3	2	2.9	49.430136986	50.46531926	1	1	0	1	0	0		0	1	1	1	1	1	1	1	1	1	1	6	6	9	9	0
15	3227	1	V06	2	MAY2014	MAY2014	0	0	1	1	1	0	01		50.703024178	1	2	16	2	2	1	3	2	2.9	49.430136986	50.46531926	1	1	0	1	0	0		0	1	1	1	1	2	2	1	1	1	1	9	9	23	23	0
15	3227	1	V08	3	JUL2015	MAY2014	0	0	1	1	1	0	01		50.703024178	1	2	16	2	2	1	3	2	2.9	49.430136986	50.46531926	1	1	0	1	0	0		0	1	1	1	1	3	0	1	1	1	1	9	7	23	13	1
15	3227	1	V10	4	JUN2016	MAY2014	0	0	1	1	1	0	01		50.703024178	1	2	16	2	2	1	3	2	2.9	49.430136986	50.46531926	1	1	0	1	0	0		0	1	1	1	1	2	0	1	1	1	1	8	6	22	14	5
15	3227	1	V12	5	MAY2017	MAY2014	0	0	1	1	1	0	01		50.703024178	1	2	16	2	2	1	3	2	2.9	49.430136986	50.46531926	1	1	0	1	0	0		0	2	2	2	2	2	1	1	1	1	1	10	8	28	21	5
15	3228	1	BL	0	JUN2012	JAN2013	1	1	1	1	1		01		67.086346283	3	1	21	2	2	1	3	2	10.833333333	62.971592185	66.183561644	2	1	1	0	0	0		0	2	2	2	2	6	6	2	2	2	2	1	1	20	20	0
15	3228	1	V04	1	JUL2013	JAN2013	1	1	1	1	1	0	01		67.086346283	3	1	21	2	2	1	3	2	10.833333333	62.971592185	66.183561644	2	1	1	0	0	0		0	2	2	2	2	8	8	1	1	1	1	4	4	26	26	3
15	3228	1	V06	2	AUG2014	JAN2013	1	1	1	1	1	0	01		67.086346283	3	1	21	2	2	1	3	2	10.833333333	62.971592185	66.183561644	2	1	1	0	0	0		0	2	2	2	2	9	9	1	1	1	1	4	4	33	33	3
15	3228	1	V08	3	JUN2015	JAN2013	1	1	1	1	1	0	01		67.086346283	3	1	21	2	2	1	3	2	10.833333333	62.971592185	66.183561644	2	1	1	0	0	0		0	2	2	2	2	8	6	1	2	1	3	9	4	37	28	2
15	3228	1	V10	4	JUN2016	JAN2013	1	1	1	1	1	0	01		67.086346283	3	1	21	2	2	1	3	2	10.833333333	62.971592185	66.183561644	2	1	1	0	0	0		0	2	2	2	2	8	6	2	2	2	2	1	1	35	28	5
15	3228	1	V12	5	JUL2017	JAN2013	1	1	1	1	1	0	01		67.086346283	3	1	21	2	2	1	3	2	10.833333333	62.971592185	66.183561644	2	1	1	0	0	0		0	2	2	2	2	8	7	1	1	1	1	9	7	43	35	5
15	3229	1	BL	0	JUL2012	OCT2012	1	1	1	1	1		01		72.979452055	3	1	20	2	1	1	3	2	8.5666666667	69.846575342	72.265753425	1	0	0	0	0	1	Balance, Gait	0	1	1	1	1	1	1	1	1	1	1	7	7	31	31	0
15	3229	1	V04	1	AUG2013	OCT2012	1	1	1	1	1	0	01		72.979452055	3	1	20	2	1	1	3	2	8.5666666667	69.846575342	72.265753425	1	0	0	0	0	1	Balance, Gait	0	2	2	2	2	4	2	1	1	1	1	8	5	31	23	1
15	3229	1	V06	2	MAY2014	OCT2012	1	1	1	1	1	0	01		72.979452055	3	1	20	2	1	1	3	2	8.5666666667	69.846575342	72.265753425	1	0	0	0	0	1	Balance, Gait	0	2	2	2	2	2	2	1	1	1	1	8	4	32	27	4
15	3229	1	V08	3	JUN2015	OCT2012	1	1	1	1	1	0	01		72.979452055	3	1	20	2	1	1	3	2	8.5666666667	69.846575342	72.265753425	1	0	0	0	0	1	Balance, Gait	0	3	3	3	3	6	2	2	2	2	2	9	7	51	39	1
15	3229	1	V10	4	JUN2016	OCT2012	1	1	1	1	1	0	01		72.979452055	3	1	20	2	1	1	3	2	8.5666666667	69.846575342	72.265753425	1	0	0	0	0	1	Balance, Gait	0	3	2	3	2	2	2	2	2	2	2	8	2	40	31	1
15	3229	1	V12	5	MAY2017	OCT2012	1	1	1	1	1	0	01		72.979452055	3	1	20	2	1	1	3	2	8.5666666667	69.846575342	72.265753425	1	0	0	0	0	1	Balance, Gait	0	2	2	2	2	1	1	2	2	2	2	2	1	32	26	1
15	3230	1	BL	0	JUL2012	NOV2012	1	1	1	1	1		01		69.814948724	3	1	16	2	2	1	3	2	8.1	68.057534247	69.142465753	2	1	0	0	0	0		0	1	1	1	1	2	2	1	1	1	1	6	6	17	17	0
15	3230	1	V04	1	JUL2013	NOV2012	1	1	1	1	1	0	01		69.814948724	3	1	16	2	2	1	3	2	8.1	68.057534247	69.142465753	2	1	0	0	0	0		0	1	1	1	1	5	4	1	1	1	1	7	5	21	19	4
15	3230	1	V06	2	AUG2014	NOV2012	1	1	1	1	1	0	01		69.814948724	3	1	16	2	2	1	3	2	8.1	68.057534247	69.142465753	2	1	0	0	0	0		0	2	2	2	2	4	3	1	1	1	1	5	4	22	15	1
15	3230	1	V08	3	JUL2015	NOV2012	1	1	1	1	1	0	01		69.814948724	3	1	16	2	2	1	3	2	8.1	68.057534247	69.142465753	2	1	0	0	0	0		0	2	2	2	2	4	3	1	1	1	1	7	6	33	27	1
15	3230	1	V10	4	JUL2016	NOV2012	1	1	1	1	1	0	01		69.814948724	3	1	16	2	2	1	3	2	8.1	68.057534247	69.142465753	2	1	0	0	0	0		0	2	2	2	2	5	4	1	1	1	1	6	4	31	23	1
15	3230	1	V12	5	JUL2017	NOV2012	1	1	1	1	1	0	01		69.814948724	3	1	16	2	2	1	3	2	8.1	68.057534247	69.142465753	2	1	0	0	0	0		0	2	2	2	2	3	3	1	1	1	1	4	3	29	23	1
15	3231	1	BL	0	JUL2012	NOV2012	1	1	1	1	1		01		55.81420765	1	2	18	2	2	1	3	2	9.4	53.223916461	55.032135639	2	1	0	0	0	0		0	1	1	1	1	2	2	1	1	1	1	5	5	18	18	0
15	3231	1	V04	1	AUG2013	NOV2012	1	1	1	1	1	0	01		55.81420765	1	2	18	2	2	1	3	2	9.4	53.223916461	55.032135639	2	1	0	0	0	0		0	2	2	2	2	1	2	1	1	1	1	3	5	10	14	5
15	3231	1	V06	2	AUG2014	NOV2012	1	1	1	1	1	0	01		55.81420765	1	2	18	2	2	1	3	2	9.4	53.223916461	55.032135639	2	1	0	0	0	0		0	2	2	2	2	2	4	1	2	1	3	1	0	16	14	5
15	3231	1	V08	3	AUG2015	NOV2012	1	1	1	1	1	0	01		55.81420765	1	2	18	2	2	1	3	2	9.4	53.223916461	55.032135639	2	1	0	0	0	0		0	2	2	2	2	3	3	2	2	2	2	0	0	17	15	5
15	3231	1	V10	4	JUL2016	NOV2012	1	1	1	1	1	0	01		55.81420765	1	2	18	2	2	1	3	2	9.4	53.223916461	55.032135639	2	1	0	0	0	0		0	2	2	2	2	3	1	2	2	2	3	0	0	23	13	7
15	3231	1	V12	5	JUL2017	NOV2012	1	1	1	1	1	0	01		55.81420765	1	2	18	2	2	1	3	2	9.4	53.223916461	55.032135639	2	1	0	0	0	0		0	2	2	2	2	2	0	2	2	2	2	0	0	21	10	7
15	3233	1	BL	0	NOV2012	AUG2016	0	0	0	1	1		01		37.345445018	1	1	15	2	2	1	3	2	6	36.471128078	36.845445018	2	1	1	0	0	0		0	1	1	1	1	3	3	1	1	1	1	4	4	11	11	0
15	3233	1	V04	1	DEC2013	AUG2016	0	0	0	1	1	0	01		37.345445018	1	1	15	2	2	1	3	2	6	36.471128078	36.845445018	2	1	1	0	0	0		0	2	2	2	2	4	4	1	1	1	1	3	3	14	14	0
15	3233	1	V06	2	DEC2014	AUG2016	0	0	0	1	1	0	01		37.345445018	1	1	15	2	2	1	3	2	6	36.471128078	36.845445018	2	1	1	0	0	0		0	2	2	2	2	5	5	1	1	1	1	2	2	14	14	0
15	3233	1	V10	4	NOV2016	AUG2016	0	0	0	1	1	0	01		37.345445018	1	1	15	2	2	1	3	2	6	36.471128078	36.845445018	2	1	1	0	0	0		0	2	2	2	2	3	2	1	1	1	1	9	8	29	24	1
15	3233	1	V12	5	NOV2017	AUG2016	0	0	0	1	1	0	01		37.345445018	1	1	15	2	2	1	3	2	6	36.471128078	36.845445018	2	1	1	0	0	0		0	2	2	2	2	4	4	1	1	1	1	6	6	27	27	0
15	3234	1	BL	0	APR2013	APR2014	1	1	1	1	1		01		69.75890411	3	1	12	1	2	1	1	1	4.6666666667	69.383913467	69.375716745	1	0	0	1	0	0		0	1	1	1	1	3	3	2	2	2	2	0	0	12	12	0
15	3234	1	V04	1	JUN2014	APR2014	1	1	1	1	1	0	01		69.75890411	3	1	12	1	2	1	1	1	4.6666666667	69.383913467	69.375716745	1	0	0	1	0	0		0	2	2	2	2	4	4	2	2	3	3	1	1	29	29	0
15	3234	1	V06	2	APR2015	APR2014	1	1	1	1	1	0	01		69.75890411	3	1	12	1	2	1	1	1	4.6666666667	69.383913467	69.375716745	1	0	0	1	0	0		0	2	2	2	2	7	7	1	2	1	2	3	2	27	24	1
15	3234	1	V08	3	MAR2016	APR2014	1	1	1	1	1	0	01		69.75890411	3	1	12	1	2	1	1	1	4.6666666667	69.383913467	69.375716745	1	0	0	1	0	0		0	2	2	2	2	6	6	1	1	1	1	6	7	35	30	1
15	3234	1	V10	4	MAR2017	APR2014	1	1	1	1	1	0	01		69.75890411	3	1	12	1	2	1	1	1	4.6666666667	69.383913467	69.375716745	1	0	0	1	0	0		0	2	2	2	2	5	4	1	1	1	1	6	6	39	33	1
15	3234	1	V12	5	MAR2018	APR2014	1	1	1	1	1	0	01		69.75890411	3	1	12	1	2	1	1	1	4.6666666667	69.383913467	69.375716745	1	0	0	1	0	0		0	2	2	2	2	12	12	1	1	1	1	10	8	59	53	1
15	3237	2	BL	0	APR2013		0	0	0	0	0		17		70.391780822	3	2	19	2	2	1	3	2											1	0	0	0	0	1	1	2	2	3	3	0	0	2	2	0
15	3237	2	V04	1	MAY2014		0	0	0	0	0	0	17		70.391780822	3	2	19	2	2	1	3	2											1	0	0	0	0	0	0	2	2	2	2	0	0	6	6	0
15	3237	2	V06	2	MAY2015		0	0	0	0	0	0	17		70.391780822	3	2	19	2	2	1	3	2											1	0	0	0	0	0	0	2	2	3	3	0	0	3	3	0
15	3237	2	V08	3	APR2016		0	0	0	0	0	0	17		70.391780822	3	2	19	2	2	1	3	2											1	0	0	0	0	0	0	2	2	3	3	0	0	1	1	0
15	3237	2	V10	4	MAY2017		0	0	0	0	0	0	17		70.391780822	3	2	19	2	2	1	3	2											1	0	0	0	0	0	0	2	2	2	2	0	0	3	3	0
15	3237	2	V12	5	APR2018		0	0	0	0	0	0	17		70.391780822	3	2	19	2	2	1	3	2											1	0	0	0	0	0	0	1	1	1	1	2	2	4	4	0
16	3251	1	BL	0	JAN2011	JUL2011	1	1	1	1	1		01		59.298630137	2	2	17	2	2	1	3	2	2.3	57.723287671	59.106849315	2	1	1	1	1	0		0	2	2	2	2	7	7	2	2	2	2	4	4	39	39	0
16	3251	1	V04	1	JAN2012	JUL2011	1	1	1	1	1	0	01		59.298630137	2	2	17	2	2	1	3	2	2.3	57.723287671	59.106849315	2	1	1	1	1	0		0	2	2	2	2	7	4	2	1	2	1	2	2	29	20	1
16	3251	1	V06	2	JAN2013	JUL2011	1	1	1	1	1	0	01		59.298630137	2	2	17	2	2	1	3	2	2.3	57.723287671	59.106849315	2	1	1	1	1	0		0	2		2		1		2		2		1		23		1
16	3251	1	V08	3	JAN2014	JUL2011	1	1	1	1	1	0	01		59.298630137	2	2	17	2	2	1	3	2	2.3	57.723287671	59.106849315	2	1	1	1	1	0		0		2		2		8		2		2		4		41	1
16	3251	1	V10	4	JAN2015	JUL2011	1	1	1	1	1	0	01		59.298630137	2	2	17	2	2	1	3	2	2.3	57.723287671	59.106849315	2	1	1	1	1	0		0		2		2		5		2		2		0		36	5
16	3251	1	V12	5	DEC2015	JUL2011	1	1	1	1	1	0	01		59.298630137	2	2	17	2	2	1	3	2	2.3	57.723287671	59.106849315	2	1	1	1	1	0		0	2	2	2	2	6	7	2	2	2	2	1	0	31	25	5
16	3252	1	BL	0	JAN2011	JUN2011	1	1	1	1	1		01		47.394520548	1	2	16	2	2	1	2	1	5.5333333333	44.730496295	46.931506849	2	0	1	1	0	0		0	2	2	2	2	4	4	2	2	3	3	3	3	21	21	0
16	3252	1	V04	1	DEC2011	JUN2011	1	1	1	1	1	0	01		47.394520548	1	2	16	2	2	1	2	1	5.5333333333	44.730496295	46.931506849	2	0	1	1	0	0		0	2	2	2	2	5	5	2	2	2	2	2	0	24	18	2
16	3252	1	V06	2	FEB2013	JUN2011	1	1	1	1	1	0	01		47.394520548	1	2	16	2	2	1	2	1	5.5333333333	44.730496295	46.931506849	2	0	1	1	0	0		0	1		1		4		2		2		2		29		2
16	3252	1	V08	3	JUN2014	JUN2011	1	1	1	1	1	0	01		47.394520548	1	2	16	2	2	1	2	1	5.5333333333	44.730496295	46.931506849	2	0	1	1	0	0		0		2		2		2		2		2		1		34	2
16	3252	1	V10	4	FEB2015	JUN2011	1	1	1	1	1	0	01		47.394520548	1	2	16	2	2	1	2	1	5.5333333333	44.730496295	46.931506849	2	0	1	1	0	0		0		2		2		4		2		3		1		30	6
16	3252	1	V12	5	JAN2016	JUN2011	1	1	1	1	1	0	01		47.394520548	1	2	16	2	2	1	2	1	5.5333333333	44.730496295	46.931506849	2	0	1	1	0	0		0		2		2		3		2		2		1		23	6
16	3253	1	BL	0	FEB2011	SEP2011	1	1	1	1	1		01		42.839037353	1	2	14	2	2	4	3	2	2.8333333333	42.036297627	42.603420915	2	1	1	1	0	0		0	2	2	2	2	6	6	2	2	3	3	2	2	26	26	0
16	3253	1	V04	1	FEB2012	SEP2011	1	1	1	1	1	0	01		42.839037353	1	2	14	2	2	4	3	2	2.8333333333	42.036297627	42.603420915	2	1	1	1	0	0		0	2	2	2	2	5	5	2	2	3	2	5	0	29	21	2
16	3254	1	BL	0	FEB2011	JAN2012	0	1	1	1	1		01		51.378082192	1	1	14	2	2	1	3	2	1.2666666667	49.009027622	51.271232877	1	1	1	1	0	0		0	2	2	2	2	6	6	1	1	1	1	6	6	22	22	0
16	3254	1	V04	1	JAN2012	JAN2012	0	1	1	1	1	0	01		51.378082192	1	1	14	2	2	1	3	2	1.2666666667	49.009027622	51.271232877	1	1	1	1	0	0		0	2	2	2	2	5	5	1	1	1	1	6	6	26	26	0
16	3254	1	V08	3	MAY2014	JAN2012	0	1	1	1	1	0	01		51.378082192	1	1	14	2	2	1	3	2	1.2666666667	49.009027622	51.271232877	1	1	1	1	0	0		0	2		2		1		1		1		9		32		2
16	3254	1	V10	4	FEB2015	JAN2012	0	1	1	1	1	0	01		51.378082192	1	1	14	2	2	1	3	2	1.2666666667	49.009027622	51.271232877	1	1	1	1	0	0		0	2		2		2		1		1		10		25		2
16	3256	3	BL	0	MAR2011		0	0	0	0	0		01		57.391780822	2	2	12	1	2	1	1	1	0.5333333333	52.660273973	57.347945205	1	1	1	1	0	0		0	2	2	2	2	4	4	1	1	1	1	4	4	24	24	0
16	3256	3	V04	1	MAR2012		0	0	0	0	0				57.391780822	2	2	12	1	2	1	1	1	0.5333333333	52.660273973	57.347945205	1	1	1	1	0	0		0	1	1	1	1	4	4	1	1	1	1	3	3	21	21	0
16	3257	2	BL	0	MAR2011		0	0	0	0	0		17		53.249315068	1	2	16	2	2	1	3	2											1	0	0	0	0	0	0	2	2	3	3	0	0	2	2	0
16	3257	2	V04	1	MAR2012		0	0	0	0	0	0	17		53.249315068	1	2	16	2	2	1	3	2											1	0	0	0	0	0	0	2	2	3	3	0	0	0	0	0
16	3260	2	BL	0	MAY2011		0	0	0	0	0		17		63.263387978	2	2	16	2	2	1	3	2											1	0	0	0	0	4	4	2	2	3	3	0	0	8	8	0
16	3260	2	V04	1	AUG2012		0	0	0	0	0	0	17		63.263387978	2	2	16	2	2	1	3	2											1	0	0	0	0	0	0	2	2	3	3	0	0	1	1	0
16	3260	2	V06	2	JUN2013		0	0	0	0	0	0	17		63.263387978	2	2	16	2	2	1	3	2											1	0	0	0	0	0	0	1	1	1	1	2	2	9	9	0
16	3260	2	V08	3	MAY2014		0	0	0	0	0	0	17		63.263387978	2	2	16	2	2	1	3	2											1	0	0	0	0	0	0	2	2	2	2	0	0	10	10	0
16	3260	2	V10	4	JUN2015		0	0	0	0	0	0	17		63.263387978	2	2	16	2	2	1	3	2											1	0	0	0	0	0	0	1	1	1	1	2	2	14	14	0
16	3260	2	V12	5	MAY2016		0	0	0	0	0	0	17		63.263387978	2	2	16	2	2	1	3	2											1	0	0	0	0	0	0	1	1	1	1	2	2	12	12	0
16	3262	3	BL	0	JUN2011		0	0	0	0	0		01		67.132435063	3	1	16	2	2	1	3	2	1.6666666667	66.028325473	66.992709035	2	1	1	0	0	1	Hypophonia And Hypomimea	0	2	2	2	2	4	4	1	1	1	1	2	2	22	22	0
16	3262	3	V04	1	JUL2012		0	0	0	0	0				67.132435063	3	1	16	2	2	1	3	2	1.6666666667	66.028325473	66.992709035	2	1	1	0	0	1	Hypophonia And Hypomimea	0	2	2	2	2	5	5	1	1	1	1	8	8	29	29	0
16	3264	2	BL	0	JUN2011		0	0	0	0	0		17		60.145205479	2	2	14	2	2	1	3	2											1	0	0	0	0	0	0	2	2	3	3	0	0	0	0	0
16	3264	2	V04	1	OCT2012		0	0	0	0	0	0	17		60.145205479	2	2	14	2	2	1	3	2											1	0	0	0	0	0	0	2	2	3	3	0	0	0	0	0
16	3264	2	V06	2	JUL2013		0	0	0	0	0	0	17		60.145205479	2	2	14	2	2	1	3	2											1	0	0	0	0	0	0	1	1	1	1	1	1	3	3	0
16	3264	2	V08	3	JUN2014		0	0	0	0	0	0	17		60.145205479	2	2	14	2	2	1	3	2											1	0	0	0	0	0	0	2	2	3	3	0	0	3	3	0
16	3264	2	V10	4	JUL2015		0	0	0	0	0	0	17		60.145205479	2	2	14	2	2	1	3	2											1	0	0	0	0	0	0	2	2	3	3	0	0	0	0	0
16	3264	2	V12	5	JUN2016		0	0	0	0	0	0	17		60.145205479	2	2	14	2	2	1	3	2											1	0	0	0	0	0	0	2	2	3	3	0	0	3	3	0
16	3267	1	BL	0	JUL2011	DEC2011	1	1	1	1	1		01		70.545108167	3	1	12	1	2	1	3	2	12.4	67.655737705	69.512231454	1	1	0	0	0	0		0	2	2	2	2	6	6	1	1	1	1	9	9	37	37	0
16	3267	1	V04	1	JUN2012	DEC2011	1	1	1	1	1	0	01		70.545108167	3	1	12	1	2	1	3	2	12.4	67.655737705	69.512231454	1	1	0	0	0	0		0
16	3268	1	BL	0	AUG2011	JUN2014	0	0	1	1	1		01		61.536986301	2	1	14	2	2	1	3	2	3.2	59.304109589	61.268493151	2	1	1	0	0	0		0	2	2	2	2	3	3	1	1	1	1	6	6	20	20	0
16	3268	1	V04	1	JUL2012	JUN2014	0	0	1	1	1	0	01		61.536986301	2	1	14	2	2	1	3	2	3.2	59.304109589	61.268493151	2	1	1	0	0	0		0	2	2	2	2	4	4	1	1	1	1	5	5	25	25	0
16	3268	1	V08	3	JUN2014	JUN2014	0	0	1	1	1	0	01		61.536986301	2	1	14	2	2	1	3	2	3.2	59.304109589	61.268493151	2	1	1	0	0	0		0		2		2		3		1		1		9		31	1
16	3268	1	V10	4	AUG2015	JUN2014	0	0	1	1	1	0	01		61.536986301	2	1	14	2	2	1	3	2	3.2	59.304109589	61.268493151	2	1	1	0	0	0		0	2		2		6		1		1		10		40		1
16	3268	1	V12	5	JUL2016	JUN2014	0	0	1	1	1	0	01		61.536986301	2	1	14	2	2	1	3	2	3.2	59.304109589	61.268493151	2	1	1	0	0	0		0	2		2		8		1		1		13		45		1
16	3269	1	BL	0	SEP2011	OCT2013	0	0	1	1	1		01		60.81369863	2	2	12	1	2	1	1	1	4.1333333333	58.753424658	60.465753425	2	1	0	0	0	0		0	1	1	1	1	1	1	1	1	1	1	4	4	12	12	0
16	3269	1	V04	1	OCT2012	OCT2013	0	0	1	1	1	0	01		60.81369863	2	2	12	1	2	1	1	1	4.1333333333	58.753424658	60.465753425	2	1	0	0	0	0		0	2	2	2	2	1	1	1	1	1	1	8	8	16	16	0
16	3269	1	V06	2	OCT2013	OCT2013	0	0	1	1	1	0	01		60.81369863	2	2	12	1	2	1	1	1	4.1333333333	58.753424658	60.465753425	2	1	0	0	0	0		0	2	2	2	2	2	2	1	1	1	1	11	11	38	38	0
16	3269	1	V08	3	AUG2014	OCT2013	0	0	1	1	1	0	01		60.81369863	2	2	12	1	2	1	1	1	4.1333333333	58.753424658	60.465753425	2	1	0	0	0	0		0	2	2	2	2	3	3	1	1	1	1	11	11	48	48	3
16	3269	1	V10	4	SEP2015	OCT2013	0	0	1	1	1	0	01		60.81369863	2	2	12	1	2	1	1	1	4.1333333333	58.753424658	60.465753425	2	1	0	0	0	0		0	2		2		1		1		1		8		27		6
16	3269	1	V12	5	SEP2016	OCT2013	0	0	1	1	1	0	01		60.81369863	2	2	12	1	2	1	1	1	4.1333333333	58.753424658	60.465753425	2	1	0	0	0	0		0	2	2	2	2	2	2	1	1	1	1	9	9	32	28	6
16	3270	2	BL	0	SEP2011		0	0	0	0	0		17		54.687671233	1	1	13	2	2	1	3	2											1	1	1	1	1	1	1	2	2	2	2	0	0	2	2	0
16	3270	2	V04	1	SEP2012		0	0	0	0	0	0	17		54.687671233	1	1	13	2	2	1	3	2											1	1	1	1	1	0	0	2	2	2	2	0	0	6	6	0
16	3270	2	V06	2	OCT2013		0	0	0	0	0	0	17		54.687671233	1	1	13	2	2	1	3	2											1	0	0	0	0	0	0	2	2	3	3	0	0	5	5	0
16	3270	2	V08	3	AUG2014		0	0	0	0	0	0	17		54.687671233	1	1	13	2	2	1	3	2											1	0	0	0	0	0	0	2	2	2	2	0	0	6	6	0
16	3270	2	V10	4	SEP2015		0	0	0	0	0	0	17		54.687671233	1	1	13	2	2	1	3	2											1	0	0	0	0	1	1	2	2	3	3	0	0	6	6	0
16	3270	2	V12	5	AUG2016		0	0	0	0	0	0	17		54.687671233	1	1	13	2	2	1	3	2											1	0	0	0	0	0	0	2	2	3	3	2	2	6	6	0
16	3271	2	BL	0	SEP2011		0	0	0	0	0		17		57.81369863	2	1	16	2	2	1	3	2											1	0	0	0	0	0	0	2	2	3	3	0	0	2	2	0
16	3271	2	V04	1	OCT2012		0	0	0	0	0	0	17		57.81369863	2	1	16	2	2	1	3	2											1	0	0	0	0	1	1	2	2	3	3	0	0	7	7	0
16	3272	1	BL	0	SEP2011		0	0	0	0	0		01		39.42542855	1	1	15	2	2	1	3	2	6.0333333333	37.918579235	38.918579235	2	1	1	1	0	0		0	1	1	1	1	4	4	1	1	1	1	2	2	14	14	0
16	3272	1	V04	1	SEP2012		0	0	0	0	0	0	01		39.42542855	1	1	15	2	2	1	3	2	6.0333333333	37.918579235	38.918579235	2	1	1	1	0	0		0	1	1	1	1	2	2	1	1	1	1	6	6	16	16	0
16	3272	1	V06	2	OCT2013		0	0	0	0	0	0	01		39.42542855	1	1	15	2	2	1	3	2	6.0333333333	37.918579235	38.918579235	2	1	1	1	0	0		0	1	1	1	1	1	1	1	1	1	1	5	5	23	23	0
16	3274	2	BL	0	NOV2011		0	0	0	0	0		17		81.263013699	3	1	23	2	2	1	3	2											1	0	0	0	0	4	4	2	2	2	2	0	0	13	13	0
16	3274	2	V04	1	NOV2012		0	0	0	0	0	0	17		81.263013699	3	1	23	2	2	1	3	2											1	2	2	2	2	2	2	2	2	2	2	1	1	20	20	0
16	3274	2	V08	3	FEB2015		0	0	0	0	0	1	97	spastic gait	81.263013699	3	1	23	2	2	1	3	2											1	0	0	0	0	0	0	2	2	2	2	0	0	17	17	0
16	3274	2	V12	5	FEB2017		0	0	0	0	0	1	97	spastic hermiparesis	81.263013699	3	1	23	2	2	1	3	2											1	0	0	0	0	2	2	2	2	2	2	0	0	31	31	0
16	3275	1	BL	0	NOV2011	MAY2013	0	1	1	1	1		01		69.035616438	3	1	16	2	2	1	3	2	2.5333333333	68.224657534	68.824657534	2	1	0	1	0	0		0	2	2	2	2	7	7	1	1	1	1	3	3	26	26	0
16	3275	1	V04	1	NOV2012	MAY2013	0	1	1	1	1	0	01		69.035616438	3	1	16	2	2	1	3	2	2.5333333333	68.224657534	68.824657534	2	1	0	1	0	0		0	2	2	2	2	3	3	1	1	1	1	11	11	34	34	0
16	3275	1	V06	2	AUG2014	MAY2013	0	1	1	1	1	0	01		69.035616438	3	1	16	2	2	1	3	2	2.5333333333	68.224657534	68.824657534	2	1	0	1	0	0		0	2	2	2	2	10	6	1	1	1	1	10	5	55	46	1
16	3275	1	V10	4	DEC2015	MAY2013	0	1	1	1	1	0	01		69.035616438	3	1	16	2	2	1	3	2	2.5333333333	68.224657534	68.824657534	2	1	0	1	0	0		0	2	2	2	2	8	7	1	1	1	1	12	9	46	41	1
16	3275	1	V12	5	OCT2016	MAY2013	0	1	1	1	1	0	01		69.035616438	3	1	16	2	2	1	3	2	2.5333333333	68.224657534	68.824657534	2	1	0	1	0	0		0	2	2	2	2	6	4	1	2	1	3	9	4	48	34	1
16	3276	2	BL	0	NOV2011		0	0	0	0	0		17		55.00500786	1	2	16	2	2	1	3	2											1	0	0	0	0	0	0	2	2	3	3	0	0	2	2	0
16	3276	2	V04	1	DEC2012		0	0	0	0	0	0	17		55.00500786	1	2	16	2	2	1	3	2											1	0	0	0	0	0	0	2	2	3	3	0	0	1	1	0
16	3276	2	V06	2	JUL2014		0	0	0	0	0	0	17		55.00500786	1	2	16	2	2	1	3	2											1	0	0	0	0	0	0	2	2	3	3	0	0	3	3	0
16	3276	2	V10	4	OCT2015		0	0	0	0	0	0	17		55.00500786	1	2	16	2	2	1	3	2											1	0	0	0	0	0	0	2	2	3	3	0	0	4	4	0
16	3276	2	V12	5	NOV2016		0	0	0	0	0	0	17		55.00500786	1	2	16	2	2	1	3	2											1	0	0	0	0	0	0	2	2	3	3	0	0	3	3	0
16	3277	2	BL	0	NOV2011		0	0	0	0	0		17		65.652054795	2	1	19	2	2	1	3	2											1	0	0	0	0	0	0	2	2	3	3	0	0	1	1	0
16	3277	2	V04	1	NOV2012		0	0	0	0	0	0	17		65.652054795	2	1	19	2	2	1	3	2											1	0	0	0	0	0	0	2	2	3	3	0	0	0	0	0
16	3277	2	V06	2	APR2014		0	0	0	0	0	0	17		65.652054795	2	1	19	2	2	1	3	2											1	0	0	0	0	0	0	2	2	3	3	0	0	2	2	0
16	3277	2	V08	3	OCT2014		0	0	0	0	0	0	17		65.652054795	2	1	19	2	2	1	3	2											1	1	1	1	1	0	0	2	2	3	3	0	0	3	3	0
16	3277	2	V10	4	OCT2015		0	0	0	0	0	0	17		65.652054795	2	1	19	2	2	1	3	2											1	0	0	0	0	0	0	2	2	3	3	0	0	3	3	0
16	3277	2	V12	5	OCT2016		0	0	0	0	0	0	17		65.652054795	2	1	19	2	2	1	3	2											1	0	0	0	0	0	0	2	2	3	3	0	0	9	9	0
16	3278	1	BL	0	DEC2011	DEC2014	0	0	1	1	1		01		65.693150685	2	1	16	2	2	1	3	2	13.566666667	63.871232877	64.561643836	2	1	0	0	0	0		0	2	2	2	2	3	3	1	1	1	1	6	6	17	17	0
16	3278	1	V04	1	DEC2012	DEC2014	0	0	1	1	1	0	01		65.693150685	2	1	16	2	2	1	3	2	13.566666667	63.871232877	64.561643836	2	1	0	0	0	0		0	1	1	1	1	3	3	1	1	1	1	12	12	23	23	0
16	3278	1	V06	2	APR2014	DEC2014	0	0	1	1	1	0	01		65.693150685	2	1	16	2	2	1	3	2	13.566666667	63.871232877	64.561643836	2	1	0	0	0	0		0	2	2	2	2	3	3	1	1	1	1	14	14	42	42	0
16	3278	1	V08	3	DEC2014	DEC2014	0	0	1	1	1	0	01		65.693150685	2	1	16	2	2	1	3	2	13.566666667	63.871232877	64.561643836	2	1	0	0	0	0		0	2		2		2		1		1		13		35		1
16	3278	1	V10	4	NOV2015	DEC2014	0	0	1	1	1	0	01		65.693150685	2	1	16	2	2	1	3	2	13.566666667	63.871232877	64.561643836	2	1	0	0	0	0		0	2	2	2	2	1	1	1	2	1	3	9	8	23	23	1
16	3278	1	V12	5	DEC2016	DEC2014	0	0	1	1	1	0	01		65.693150685	2	1	16	2	2	1	3	2	13.566666667	63.871232877	64.561643836	2	1	0	0	0	0		0		2		2		1		1		1		5		21	1
16	3279	1	BL	0	JAN2012	NOV2012	0	1	1	1	1		01		63.382513661	2	1	20	2	2	1	3	2	4.5666666667	59.754098361	63.001916311	2	1	1	1	0	0		0	2	2	2	2	10	10	1	1	1	1	9	9	46	46	0
16	3279	1	ST	1	NOV2012	NOV2012	0	1	1	1	1	0	01		63.382513661	2	1	20	2	2	1	3	2	4.5666666667	59.754098361	63.001916311	2	1	1	1	0	0		0	3	3	3	3	14	14	1	1	1	1	8	8	64	64	0
16	3279	1	V06	2	JUL2014	NOV2012	0	1	1	1	1	0	01		63.382513661	2	1	20	2	2	1	3	2	4.5666666667	59.754098361	63.001916311	2	1	1	1	0	0		0		2		2		9		2		2		7		56	1
16	3279	1	V08	3	FEB2015	NOV2012	0	1	1	1	1	0	01		63.382513661	2	1	20	2	2	1	3	2	4.5666666667	59.754098361	63.001916311	2	1	1	1	0	0		0		2		2		8		2		2		1		37	1
16	3279	1	V10	4	FEB2016	NOV2012	0	1	1	1	1	0	01		63.382513661	2	1	20	2	2	1	3	2	4.5666666667	59.754098361	63.001916311	2	1	1	1	0	0		0	2	2	2	2	4	3	2	2	2	2	2	2	33	28	1
16	3279	1	V12	5	MAR2017	NOV2012	0	1	1	1	1	0	01		63.382513661	2	1	20	2	2	1	3	2	4.5666666667	59.754098361	63.001916311	2	1	1	1	0	0		0		2		2		7		2		2		2		40	4
16	3280	1	BL	0	FEB2012	APR2013	0	1	1	1	1		01		47.803278689	1	1	14	2	2	1	3	2	2.7666666667	46.565221948	47.573441126	1	0	1	1	0	0		0	2	2	2	2	3	3	2	2	3	3	1	1	19	19	0
16	3280	1	V06	2	MAY2014	APR2013	0	1	1	1	1	0	01		47.803278689	1	1	14	2	2	1	3	2	2.7666666667	46.565221948	47.573441126	1	0	1	1	0	0		0	2	2	2	2	4	4	2	2	2	2	1	1	33	33	3
16	3280	1	V08	3	MAR2015	APR2013	0	1	1	1	1	0	01		47.803278689	1	1	14	2	2	1	3	2	2.7666666667	46.565221948	47.573441126	1	0	1	1	0	0		0	2	2	2	2	5	5	2	2	2	2	1	1	37	37	3
16	3280	1	V10	4	MAR2016	APR2013	0	1	1	1	1	0	01		47.803278689	1	1	14	2	2	1	3	2	2.7666666667	46.565221948	47.573441126	1	0	1	1	0	0		0	2	2	2	2	5	2	2	2	2	2	1	1	33	21	4
16	3280	1	V12	5	JAN2017	APR2013	0	1	1	1	1	0	01		47.803278689	1	1	14	2	2	1	3	2	2.7666666667	46.565221948	47.573441126	1	0	1	1	0	0		0	2	2	2	2	6	4	2	2	2	2	1	1	32	30	4
16	3281	1	BL	0	APR2012	APR2013	0	1	1	1	1		01		56.840399731	2	1	14	2	2	1	3	2	5.0666666667	56.038356164	56.419178082	2	0	0	1	0	1	Felt "jittery"	0	2	2	2	2	3	3	1	1	1	1	5	5	21	21	0
16	3281	1	ST	1	JAN2013	APR2013	0	1	1	1	1				56.840399731	2	1	14	2	2	1	3	2	5.0666666667	56.038356164	56.419178082	2	0	0	1	0	1	Felt "jittery"	0	2	2	2	2	3	3	1	1	1	1	7	7	38	38	0
16	3281	1	V06	2	JUN2014	APR2013	0	1	1	1	1	0	01		56.840399731	2	1	14	2	2	1	3	2	5.0666666667	56.038356164	56.419178082	2	0	0	1	0	1	Felt "jittery"	0		2		2		1		1		1		7		30	2
16	3281	1	V08	3	MAR2015	APR2013	0	1	1	1	1	0	01		56.840399731	2	1	14	2	2	1	3	2	5.0666666667	56.038356164	56.419178082	2	0	0	1	0	1	Felt "jittery"	0	2		2		2		1		1		9		35		2
16	3281	1	V10	4	MAR2016	APR2013	0	1	1	1	1	0	01		56.840399731	2	1	14	2	2	1	3	2	5.0666666667	56.038356164	56.419178082	2	0	0	1	0	1	Felt "jittery"	0	2	2	2	2	1	1	1	1	1	1	14	10	41	32	5
16	3281	1	V12	5	APR2017	APR2013	0	1	1	1	1	0	01		56.840399731	2	1	14	2	2	1	3	2	5.0666666667	56.038356164	56.419178082	2	0	0	1	0	1	Felt "jittery"	0	2	2	2	2	0	0	2	2	3	3	6	5	33	27	5
16	3282	1	BL	0	SEP2012	FEB2013	1	1	1	1	1		01		62.181555506	2	2	14	2	2	1	3	2	6.1	59.901369863	61.670626544	1	1	1	1	0	0		0	2	2	2	2	5	5	1	1	1	1	0	0	23	23	0
16	3282	1	V04	1	SEP2013	FEB2013	1	1	1	1	1	0	01		62.181555506	2	2	14	2	2	1	3	2	6.1	59.901369863	61.670626544	1	1	1	1	0	0		0		2		2		3		1		1		4		27	2
16	3282	1	V06	2	OCT2014	FEB2013	1	1	1	1	1	0	01		62.181555506	2	2	14	2	2	1	3	2	6.1	59.901369863	61.670626544	1	1	1	1	0	0		0		2		2		3		2		3		4		38	1
16	3282	1	V08	3	AUG2015	FEB2013	1	1	1	1	1	0	01		62.181555506	2	2	14	2	2	1	3	2	6.1	59.901369863	61.670626544	1	1	1	1	0	0		0	2	2	2	2	1	1	1	1	1	1	7	2	23	12	5
16	3282	1	V10	4	AUG2016	FEB2013	1	1	1	1	1	0	01		62.181555506	2	2	14	2	2	1	3	2	6.1	59.901369863	61.670626544	1	1	1	1	0	0		0	2	2	2	2	2	1	1	2	1	2	7	1	30	15	5
16	3282	1	V12	5	SEP2017	FEB2013	1	1	1	1	1	0	01		62.181555506	2	2	14	2	2	1	3	2	6.1	59.901369863	61.670626544	1	1	1	1	0	0		0	2	2	2	2	3	1	2	2	2	2	2	1	26	21	5
16	3284	1	BL	0	OCT2012	FEB2013	1	1	1	1	1		01		64.18852459	2	2	14	2	2	1	3	2	12.9	59.103016693	63.113975597	2	1	1	1	0	0		0	2	2	2	2	7	7	1	1	1	1	9	9	46	46	0
16	3284	1	V04	1	JUN2014	FEB2013	1	1	1	1	1	0	01		64.18852459	2	2	14	2	2	1	3	2	12.9	59.103016693	63.113975597	2	1	1	1	0	0		0		2		2		5		1		1		7		43	4
16	3284	1	V08	3	OCT2015	FEB2013	1	1	1	1	1	0	01		64.18852459	2	2	14	2	2	1	3	2	12.9	59.103016693	63.113975597	2	1	1	1	0	0		0		2		2		4		2		2		6		37	4
16	3284	1	V10	4	NOV2016	FEB2013	1	1	1	1	1	0	01		64.18852459	2	2	14	2	2	1	3	2	12.9	59.103016693	63.113975597	2	1	1	1	0	0		0	2	2	2	2	5	3	1	2	1	2	8	0	38	24	4
16	3284	1	V12	5	SEP2017	FEB2013	1	1	1	1	1	0	01		64.18852459	2	2	14	2	2	1	3	2	12.9	59.103016693	63.113975597	2	1	1	1	0	0		0	2	2	2	2	5	2	2	2	2	2	3	0	38	25	4
16	3285	1	BL	0	NOV2012	NOV2013	0	1	1	1	1		01		68.259562842	3	1	12	1	2	1	3	2	2.5333333333	56.06010929	68.049180328	2	1	1	1	0	0		0	2	2	2	2	2	2	1	1	1	1	6	6	19	19	0
16	3285	1	V04	1	NOV2013	NOV2013	0	1	1	1	1	0	01		68.259562842	3	1	12	1	2	1	3	2	2.5333333333	56.06010929	68.049180328	2	1	1	1	0	0		0	2	2	2	2	6	6	1	1	1	1	10	10	31	31	0
16	3285	1	V06	2	NOV2014	NOV2013	0	1	1	1	1	0	01		68.259562842	3	1	12	1	2	1	3	2	2.5333333333	56.06010929	68.049180328	2	1	1	1	0	0		0		2		2		2						9		29	2
16	3285	1	V08	3	NOV2015	NOV2013	0	1	1	1	1	0	01		68.259562842	3	1	12	1	2	1	3	2	2.5333333333	56.06010929	68.049180328	2	1	1	1	0	0		0	2	2	2	2	5	3	1	1	1	1	10	8	34	25	5
16	3285	1	V10	4	DEC2016	NOV2013	0	1	1	1	1	0	01		68.259562842	3	1	12	1	2	1	3	2	2.5333333333	56.06010929	68.049180328	2	1	1	1	0	0		0	2	2	2	2	5	5	1	1	1	1	13	9	41	36	5
16	3285	1	V12	5	FEB2018	NOV2013	0	1	1	1	1	0	01		68.259562842	3	1	12	1	2	1	3	2	2.5333333333	56.06010929	68.049180328	2	1	1	1	0	0		0	2	2	2	2	6	5	1	1	1	1	13	6	48	35	5
16	3288	1	BL	0	APR2013		0	0	0	0	0		01		46.945205479	1	2	26	3	2	1	3	2	5.9333333333	37.660169174	46.455251142	2	1	1	0	0	0		0	1	1	1	1	2	2	1	1	1	1	6	6	22	22	0
16	3290	1	BL	0	MAY2013		0	0	0	0	0		01		63.304109589	2	1	15	2	2	1	3	2	2.2	58.010854106	63.126027397	2	1	0	1	0	0		0	1	1	1	1	0	0	1	1	1	1	2	2	11	11	0
28	3300	2	BL	0	JAN2011		0	0	0	0	0		17		52.095890411	1	1	18	2	2	1	2	1											1	0	0	0	0	0	0	2	2	3	3	0	0	0	0	0
28	3300	2	V04	1	FEB2012		0	0	0	0	0	0	17		52.095890411	1	1	18	2	2	1	2	1											1	0	0	0	0	2	2	2	2	3	3	0	0	2	2	0
28	3300	2	V06	2	JAN2013		0	0	0	0	0	0	17		52.095890411	1	1	18	2	2	1	2	1											1	0	0	0	0	3	3	2	2	3	3	0	0	5	5	0
28	3300	2	V08	3	JAN2014		0	0	0	0	0	0	17		52.095890411	1	1	18	2	2	1	2	1											1	0	0	0	0	0	0	1	1	1	1	1	1	3	3	0
28	3300	2	V10	4	JAN2015		0	0	0	0	0	0	17		52.095890411	1	1	18	2	2	1	2	1											1	0	0	0	0	0	0	2	2	3	3	0	0	5	5	0
28	3300	2	V12	5	JAN2016		0	0	0	0	0	0	17		52.095890411	1	1	18	2	2	1	2	1											1	0	0	0	0	0	0	2	2	3	3	0	0	2	2	0
18	3301	2	BL	0	JAN2011		0	0	0	0	0		17		52.383561644	1	1	20	2	2	1	3	2											1	0	0	0	0	0	0	2	2	3	3	0	0	0	0	0
18	3301	2	V04	1	FEB2012		0	0	0	0	0	0	17		52.383561644	1	1	20	2	2	1	3	2											1	0	0	0	0	0	0	2	2	3	3	0	0	0	0	0
18	3301	2	V06	2	APR2013		0	0	0	0	0	0	17		52.383561644	1	1	20	2	2	1	3	2											1	0	0	0	0	0	0	2	2	3	3	0	0	0	0	0
18	3301	2	V08	3	FEB2014		0	0	0	0	0				52.383561644	1	1	20	2	2	1	3	2											1
18	3301	2	V10	4	MAR2015		0	0	0	0	0	0	17		52.383561644	1	1	20	2	2	1	3	2											1	0	0	0	0	0	0	2	2	3	3	0	0	0	0	0
18	3301	2	V12	5	FEB2016		0	0	0	0	0	0	17		52.383561644	1	1	20	2	2	1	3	2											1	0	0	0	0	0	0	2	2	3	3	0	0	0	0	0
18	3304	3	BL	0	JAN2012		0	0	0	0	0		01		38.336799162	1	2	12	1	2	1	3	2	16.866666667	35.306849315	36.931506849	2	1	1	1	1	0		0	1	1	1	1	0	0	2	2	3	3	0	0	3	3	0
18	3304	3	V04	1	MAR2013		0	0	0	0	0				38.336799162	1	2	12	1	2	1	3	2	16.866666667	35.306849315	36.931506849	2	1	1	1	1	0		0	1	1	1	1	0	0	2	2	2	2	2	2	9	9	0
18	3304	3	V06	2	MAY2014		0	0	0	0	0				38.336799162	1	2	12	1	2	1	3	2	16.866666667	35.306849315	36.931506849	2	1	1	1	1	0		0	1	1	1	1	0	0	2	2	2	2	0	0	7	7	0
18	3305	1	BL	0	AUG2011	JUN2012	1	1	1	1	1		01		64.761643836	2	1	16	2	2	1	1	1	1.1333333333	63.967123288	64.668493151	2	1	1	1	0	0		0	1	1	1	1	3	3	1	1	1	1	6	6	15	15	0
18	3305	1	V04	1	SEP2012	JUN2012	1	1	1	1	1	0	01		64.761643836	2	1	16	2	2	1	1	1	1.1333333333	63.967123288	64.668493151	2	1	1	1	0	0		0	1	1	1	1	2	2	1	1	1	1	5	5	10	10	3
18	3305	1	V08	3	JUL2014	JUN2012	1	1	1	1	1	0	01		64.761643836	2	1	16	2	2	1	1	1	1.1333333333	63.967123288	64.668493151	2	1	1	1	0	0		0	2	2	2	2	7	7	1	1	1	1	10	10	25	25	3
18	3305	1	V10	4	JUL2015	JUN2012	1	1	1	1	1	0	01		64.761643836	2	1	16	2	2	1	1	1	1.1333333333	63.967123288	64.668493151	2	1	1	1	0	0		0	2	2	2	2	8	8					12	12	39	39	3
18	3305	1	V12	5	JUL2016	JUN2012	1	1	1	1	1	0	01		64.761643836	2	1	16	2	2	1	1	1	1.1333333333	63.967123288	64.668493151	2	1	1	1	0	0		0	2	1	2	1	6	2	1	1	1	1	7	5	23	11	5
18	3307	1	BL	0	NOV2011	MAY2012	1	1	1	1	1		01		66.156164384	3	1	22	2	2	1	3	2	13.3	62.585515383	65.046575342	2	1	1	1	0	0		0	1	1	1	1	2	2	1	1	1	1	4	4	9	9	0
18	3307	1	V04	1	NOV2012	MAY2012	1	1	1	1	1	0	01		66.156164384	3	1	22	2	2	1	3	2	13.3	62.585515383	65.046575342	2	1	1	1	0	0		0	1	1	1	1	3	4	1	1	1	1	7	5	15	10	2
18	3307	1	V06	2	NOV2013	MAY2012	1	1	1	1	1	0	01		66.156164384	3	1	22	2	2	1	3	2	13.3	62.585515383	65.046575342	2	1	1	1	0	0		0	2	2	2	2	1	0	2	2	2	3	2	3	15	11	5
18	3307	1	V08	3	NOV2014	MAY2012	1	1	1	1	1	0	01		66.156164384	3	1	22	2	2	1	3	2	13.3	62.585515383	65.046575342	2	1	1	1	0	0		0	2	1	2	1	0	0	2	2	2	2	1	1	8	4	7
18	3307	1	V10	4	NOV2015	MAY2012	1	1	1	1	1	0	01		66.156164384	3	1	22	2	2	1	3	2	13.3	62.585515383	65.046575342	2	1	1	1	0	0		0	1	1	1	1	0	0	1	2	1	2	3	0	6	2	7
18	3307	1	V12	5	NOV2016	MAY2012	1	1	1	1	1	0	01		66.156164384	3	1	22	2	2	1	3	2	13.3	62.585515383	65.046575342	2	1	1	1	0	0		0	1	1	1	1	2	1	2	2	2	2	1	0	9	6	7
18	3308	1	BL	0	NOV2011	JUN2014	0	0	1	1	1		01		67.251126581	3	1	18	2	2	1	2	1	5.9666666667	63.62568306	66.752496444	2	0	1	1	0	0		0	1	1	1	1	5	5	1	1	1	1	4	4	16	16	0
18	3308	1	V04	1	JAN2013	JUN2014	0	0	1	1	1	0	01		67.251126581	3	1	18	2	2	1	2	1	5.9666666667	63.62568306	66.752496444	2	0	1	1	0	0		0	1	1	1	1	2	2	1	1	1	1	1	1	7	7	0
18	3308	1	V06	2	FEB2014	JUN2014	0	0	1	1	1	0	01		67.251126581	3	1	18	2	2	1	2	1	5.9666666667	63.62568306	66.752496444	2	0	1	1	0	0		0	1	1	1	1	3	3	1	1	1	1	4	4	18	18	0
18	3308	1	V08	3	DEC2014	JUN2014	0	0	1	1	1	0	01		67.251126581	3	1	18	2	2	1	2	1	5.9666666667	63.62568306	66.752496444	2	0	1	1	0	0		0		2		2		8		2		2		1		21	6
18	3308	1	V10	4	DEC2015	JUN2014	0	0	1	1	1	0	01		67.251126581	3	1	18	2	2	1	2	1	5.9666666667	63.62568306	66.752496444	2	0	1	1	0	0		0	2	1	2	1	13	9	2	2	3	2	2	1	29	19	6
18	3308	1	V12	5	NOV2016	JUN2014	0	0	1	1	1	0	01		67.251126581	3	1	18	2	2	1	2	1	5.9666666667	63.62568306	66.752496444	2	0	1	1	0	0		0	1	1	1	1	7	5	1	2	1	3	1	0	15	11	6
18	3309	1	BL	0	JAN2012	JUN2012	1	1	1	1	1		01		54.038273823	1	2	14	2	2	1	3	2	8.9333333333	52.046575342	53.293150685	1	1	1	1	0	0		0	1	1	1	1	3	3	1	1	1	1	7	7	21	21	0
18	3309	1	V04	1	FEB2013	JUN2012	1	1	1	1	1	0	01		54.038273823	1	2	14	2	2	1	3	2	8.9333333333	52.046575342	53.293150685	1	1	1	1	0	0		0	1	1	1	1	3	2	1	1	1	1	7	4	16	12	4
18	3309	1	V06	2	JAN2014	JUN2012	1	1	1	1	1	0	01		54.038273823	1	2	14	2	2	1	3	2	8.9333333333	52.046575342	53.293150685	1	1	1	1	0	0		0	1	1	1	1	2	0	1	1	1	1	6	3	11	6	4
18	3309	1	V08	3	DEC2014	JUN2012	1	1	1	1	1	0	01		54.038273823	1	2	14	2	2	1	3	2	8.9333333333	52.046575342	53.293150685	1	1	1	1	0	0		0	2	1	2	1	6	0	1	1	1	1	13	3	28	4	1
18	3309	1	V10	4	DEC2015	JUN2012	1	1	1	1	1	0	01		54.038273823	1	2	14	2	2	1	3	2	8.9333333333	52.046575342	53.293150685	1	1	1	1	0	0		0	2	1	2	1	6	1	1	1	1	1	10	2	22	5	1
18	3309	1	V12	5	DEC2016	JUN2012	1	1	1	1	1	0	01		54.038273823	1	2	14	2	2	1	3	2	8.9333333333	52.046575342	53.293150685	1	1	1	1	0	0		0	2	1	2	1	6	3	1	1	1	1	14	5	28	12	4
18	3310	2	BL	0	JAN2012		0	0	0	0	0		17		64.873837862	2	1	16	2	2	1	3	2											1	0	0	0	0	1	1	2	2	3	3	0	0	3	3	0
18	3310	2	V04	1	FEB2013		0	0	0	0	0	0	17		64.873837862	2	1	16	2	2	1	3	2											1	0	0	0	0	1	1	2	2	3	3	0	0	1	1	0
18	3310	2	V08	3	FEB2015		0	0	0	0	0	0	17		64.873837862	2	1	16	2	2	1	3	2											1	0	0	0	0	0	0	1	1	1	1	0	0	0	0	0
18	3310	2	V10	4	MAR2016		0	0	0	0	0	0	17		64.873837862	2	1	16	2	2	1	3	2											1	0	0	0	0	0	0	2	2	3	3	0	0	3	3	0
18	3310	2	V12	5	JAN2017		0	0	0	0	0	0	17		64.873837862	2	1	16	2	2	1	3	2											1	0	0	0	0	2	2	2	2	3	3	0	0	3	3	0
18	3311	1	BL	0	JAN2012	MAY2015	0	0	0	1	1		01		74.577857624	3	1	21	2	2	1	1	1	5.9666666667	73.534246575	74.079452055	2	1	0	0	0	0		0	1	1	1	1	3	3	1	1	1	1	2	2	12	12	0
18	3311	1	V08	3	FEB2015	MAY2015	0	0	0	1	1	0	01		74.577857624	3	1	21	2	2	1	1	1	5.9666666667	73.534246575	74.079452055	2	1	0	0	0	0		0	2	2	2	2	1	1	1	1	1	1	2	2	17	17	0
18	3312	1	BL	0	FEB2012	MAY2012	1	1	1	1	1		01		78.016146418	3	1	20	2	2	1	3	2	9.2666666667	72.947945205	77.238356164	2	1	1	1	0	0		0	2	2	2	2	4	4	1	1	1	1	5	5	20	20	0
18	3312	1	V04	1	MAY2013	MAY2012	1	1	1	1	1	0	01		78.016146418	3	1	20	2	2	1	3	2	9.2666666667	72.947945205	77.238356164	2	1	1	1	0	0		0	2	2	2	2	5	4	1	1	1	1	6	5	27	20	1
18	3312	1	V06	2	MAR2014	MAY2012	1	1	1	1	1	0	01		78.016146418	3	1	20	2	2	1	3	2	9.2666666667	72.947945205	77.238356164	2	1	1	1	0	0		0	2	2	2	2	10	5	1	1	1	1	5	2	29	18	1
18	3312	1	V08	3	APR2015	MAY2012	1	1	1	1	1	0	01		78.016146418	3	1	20	2	2	1	3	2	9.2666666667	72.947945205	77.238356164	2	1	1	1	0	0		0	2	2	2	2	10	7	1	1	1	1	12	4	47	31	1
18	3312	1	V10	4	MAR2016	MAY2012	1	1	1	1	1	0	01		78.016146418	3	1	20	2	2	1	3	2	9.2666666667	72.947945205	77.238356164	2	1	1	1	0	0		0	2	2	2	2	11	6	1	1	1	1	6	4	37	26	1
18	3312	1	V12	5	MAR2017	MAY2012	1	1	1	1	1	0	01		78.016146418	3	1	20	2	2	1	3	2	9.2666666667	72.947945205	77.238356164	2	1	1	1	0	0		0	2	2	2	2	10	7	1	1	1	1	7	2	43	26	1
18	3313	1	BL	0	FEB2012	APR2013	1	1	1	1	1		01		69.287289468	3	1	13	2	2	1	3	2	3.4333333333	68.347945205	69	2	1	0	0	0	0		0	1	1	1	1	3	3	1	1	1	1	5	5	12	12	0
18	3313	1	V04	1	JUL2013	APR2013	1	1	1	1	1	0	01		69.287289468	3	1	13	2	2	1	3	2	3.4333333333	68.347945205	69	2	1	0	0	0	0		0	2	2	2	2	4	4	1	1	1	1	8	8	27	27	0
18	3313	1	V08	3	MAR2015	APR2013	1	1	1	1	1	0	01		69.287289468	3	1	13	2	2	1	3	2	3.4333333333	68.347945205	69	2	1	0	0	0	0		0	3	2	3	2	10	5	2	1	3	1	14	11	47	31	1
18	3313	1	V10	4	MAR2016	APR2013	1	1	1	1	1	0	01		69.287289468	3	1	13	2	2	1	3	2	3.4333333333	68.347945205	69	2	1	0	0	0	0		0		3		3		11		2		2		14		57	1
18	3314	1	BL	0	MAR2012	MAY2012	1	1	1	1	1		01		77.257085111	3	2	11	1	2	1	3	2	9	74.964383562	76.506849315	2	1	1	1	0	0		0	2	2	2	2	5	5	2	2	2	2	3	3	26	26	0
18	3314	1	V04	1	MAY2013	MAY2012	1	1	1	1	1	0	01		77.257085111	3	2	11	1	2	1	3	2	9	74.964383562	76.506849315	2	1	1	1	0	0		0		2		2		7		2		2		2		24	1
18	3316	2	BL	0	APR2012		0	0	0	0	0		17		74.719739501	3	1	22	2	2	1	3	2											1	0	0	0	0	0	0	2	2	3	3	0	0	0	0	0
18	3316	2	V06	2	MAR2014		0	0	0	0	0	0	17		74.719739501	3	1	22	2	2	1	3	2											1	0	0	0	0	1	1	2	2	3	3	0	0	2	2	0
18	3316	2	V08	3	MAR2015		0	0	0	0	0	0	17		74.719739501	3	1	22	2	2	1	3	2											1	0	0	0	0	0	0	1	1	1	1	2	2	2	2	0
18	3316	2	V10	4	MAY2016		0	0	0	0	0	0	17		74.719739501	3	1	22	2	2	1	3	2											1	0	0	0	0	0	0	1	1	1	1	0	0	0	0	0
18	3316	2	V12	5	MAR2017		0	0	0	0	0	0	17		74.719739501	3	1	22	2	2	1	3	2											1	0	0	0	0	1	1	1	1	1	1	1	1	3	3	0
18	3318	2	BL	0	APR2012		0	0	0	0	0		17		64.653993562	2	1	22	2	2	1	3	2											1	0	0	0	0	2	2	2	2	3	3	0	0	2	2	0
18	3318	2	V04	1	APR2013		0	0	0	0	0	0	17		64.653993562	2	1	22	2	2	1	3	2											1	0	0	0	0	0	0	1	1	1	1	1	1	2	2	0
18	3318	2	V06	2	APR2014		0	0	0	0	0	0	17		64.653993562	2	1	22	2	2	1	3	2											1	0	0	0	0	0	0	2	2	3	3	0	0	0	0	0
18	3318	2	V08	3	MAR2015		0	0	0	0	0	0	17		64.653993562	2	1	22	2	2	1	3	2											1	0	0	0	0	0	0	1	1	1	1	1	1	1	1	0
18	3318	2	V10	4	APR2016		0	0	0	0	0	0	17		64.653993562	2	1	22	2	2	1	3	2											1	0	0	0	0	0	0	2	2	3	3	0	0	3	3	0
18	3318	2	V12	5	APR2017		0	0	0	0	0	0	17		64.653993562	2	1	22	2	2	1	3	2											1	0	0	0	0	0	0	1	1	1	1	3	3	5	5	0
18	3319	3	BL	0	JUN2012		0	0	0	0	0		01		53.45903885	1	1	16	2	2	1	2	1	4	52.879452055	53.131169998	2	1	1	1	0	0		0	1	1	1	1	5	5	1	1	1	1	4	4	13	13	0
18	3319	3	V04	1	MAY2013		0	0	0	0	0				53.45903885	1	1	16	2	2	1	2	1	4	52.879452055	53.131169998	2	1	1	1	0	0		0	1	1	1	1	2	2	2	2	2	2	1	1	12	12	0
18	3319	3	V06	2	JUN2014		0	0	0	0	0				53.45903885	1	1	16	2	2	1	2	1	4	52.879452055	53.131169998	2	1	1	1	0	0		0	1	1	1	1	2	2	2	2	2	2	0	0	15	15	0
18	3320	2	BL	0	MAY2012		0	0	0	0	0		17		55.99726776	1	1	20	2	2	1	3	2											1	0	0	0	0	0	0	2	2	3	3	0	0	0	0	0
18	3320	2	V04	1	MAY2013		0	0	0	0	0	0	17		55.99726776	1	1	20	2	2	1	3	2											1	0	0	0	0	0	0	2	2	3	3	0	0	0	0	0
18	3320	2	V06	2	JUL2014		0	0	0	0	0	0	17		55.99726776	1	1	20	2	2	1	3	2											1	0	0	0	0	0	0	2	2	3	3	0	0	0	0	0
18	3320	2	V08	3	JUN2015		0	0	0	0	0	0	17		55.99726776	1	1	20	2	2	1	3	2											1	0	0	0	0	0	0	2	2	3	3	0	0	0	0	0
18	3320	2	V10	4	JUN2016		0	0	0	0	0	0	17		55.99726776	1	1	20	2	2	1	3	2											1	0	0	0	0	0	0	2	2	3	3	0	0	0	0	0
18	3320	2	V12	5	JUN2017		0	0	0	0	0	0	17		55.99726776	1	1	20	2	2	1	3	2											1	0	0	0	0	0	0	2	2	3	3	0	0	0	0	0
18	3321	1	BL	0	JUN2012	NOV2012	1	1	1	1	1		01		70.779586795	3	2	16	2	2	2	3	2	7.1	69.367123288	70.189041096	3	0	1	1	0	0		0	2	2	2	2	2	2	2	2	2	2	1	1	14	14	0
18	3321	1	V06	2	AUG2014	NOV2012	1	1	1	1	1	0	01		70.779586795	3	2	16	2	2	2	3	2	7.1	69.367123288	70.189041096	3	0	1	1	0	0		0	2	2	2	2	6	5	2	2	2	2	0	0	31	23	1
18	3321	1	V08	3	JUL2015	NOV2012	1	1	1	1	1	0	01		70.779586795	3	2	16	2	2	2	3	2	7.1	69.367123288	70.189041096	3	0	1	1	0	0		0	2	2	2	2	9	8	2	2	2	2	0	0	44	40	1
18	3321	1	V10	4	JUN2016	NOV2012	1	1	1	1	1	0	01		70.779586795	3	2	16	2	2	2	3	2	7.1	69.367123288	70.189041096	3	0	1	1	0	0		0	3	2	3	2	9	8	2	2	2	2	0	0	42	33	1
18	3321	1	V12	5	JUN2017	NOV2012	1	1	1	1	1	0	01		70.779586795	3	2	16	2	2	2	3	2	7.1	69.367123288	70.189041096	3	0	1	1	0	0		0	2	2	2	2	7	7	2	2	2	2	0	0	36	29	1
18	3322	1	BL	0	AUG2012	NOV2012	1	1	1	1	1		01		60.412568306	2	2	19	2	2	1	2	1	4.1666666667	59.307470619	60.06557377	2	1	1	0	0	0		0	1	1	1	1	1	1	1	1	1	1	3	3	6	6	0
18	3322	1	V06	2	SEP2014	NOV2012	1	1	1	1	1	0	01		60.412568306	2	2	19	2	2	1	2	1	4.1666666667	59.307470619	60.06557377	2	1	1	0	0	0		0	1	1	1	1	1	0	1	1	1	1	4	0	8	2	1
18	3322	1	V08	3	SEP2015	NOV2012	1	1	1	1	1	0	01		60.412568306	2	2	19	2	2	1	2	1	4.1666666667	59.307470619	60.06557377	2	1	1	0	0	0		0	1	1	1	1	1	1	1	1	1	1	8	3	13	6	1
18	3322	1	V10	4	AUG2016	NOV2012	1	1	1	1	1	0	01		60.412568306	2	2	19	2	2	1	2	1	4.1666666667	59.307470619	60.06557377	2	1	1	0	0	0		0	1	1	1	1	3	0	1	1	1	1	8	1	16	5	4
18	3322	1	V12	5	JAN2018	NOV2012	1	1	1	1	1	0	01		60.412568306	2	2	19	2	2	1	2	1	4.1666666667	59.307470619	60.06557377	2	1	1	0	0	0		0	2	2	2	2	3	1	1	1	1	1	6	6	14	8	4
18	3323	1	BL	0	JUL2012	OCT2012	1	1	1	1	1		01		69.283434389	3	1	20	2	2	1	3	2	3.4666666667	68.939172094	68.996549143	2	0	1	1	1	0		0	2	2	2	2	6	6	2	2	2	2	4	4	28	28	0
18	3323	1	V04	1	AUG2013	OCT2012	1	1	1	1	1	0	01		69.283434389	3	1	20	2	2	1	3	2	3.4666666667	68.939172094	68.996549143	2	0	1	1	1	0		0	2	2	2	2	9	5	2	2	2	2	2	1	29	23	6
18	3323	1	V06	2	JUN2014	OCT2012	1	1	1	1	1	0	01		69.283434389	3	1	20	2	2	1	3	2	3.4666666667	68.939172094	68.996549143	2	0	1	1	1	0		0	3	3	3	3	9	7	2	2	2	2	0	1	28	22	2
18	3323	1	V08	3	AUG2015	OCT2012	1	1	1	1	1	0	01		69.283434389	3	1	20	2	2	1	3	2	3.4666666667	68.939172094	68.996549143	2	0	1	1	1	0		0	2	2	2	2	10	8	2	2	2	2	0	0	34	29	5
18	3323	1	V10	4	AUG2016	OCT2012	1	1	1	1	1	0	01		69.283434389	3	1	20	2	2	1	3	2	3.4666666667	68.939172094	68.996549143	2	0	1	1	1	0		0	3	3	4	4	12	7	2	2	2	2	0	0			4
18	3323	1	V12	5	AUG2017	OCT2012	1	1	1	1	1	1	05		69.283434389	3	1	20	2	2	1	3	2	3.4666666667	68.939172094	68.996549143	2	0	1	1	1	0		0	2	2	2	2	6	6	2	2	2	2	3	1	45	30	1
18	3324	3	BL	0	NOV2012		0	0	0	0	0		01		54.638707987	1	1	20	2	2	1	1	1	5.0333333333	51.805479452	54.21794296	1	1	1	0	0	0		0	1	1	1	1	2	2	1	1	1	1	8	8	14	14	0
18	3324	3	V06	2	NOV2014		0	0	0	0	0				54.638707987	1	1	20	2	2	1	1	1	5.0333333333	51.805479452	54.21794296	1	1	1	0	0	0		0	0	0	0	0	0	0	1	1	1	1	8	8	12	12	3
18	3325	1	BL	0	SEP2012	DEC2012	1	1	1	1	1		01		66.565221948	3	2	18	2	2	1			6.6333333333	65.405479452	66.01604162	2	1	0	1	0	0		0	1	1	1	1	3	3	1	1	1	1	6	6	18	18	0
18	3325	1	V04	1	OCT2013	DEC2012	1	1	1	1	1	0	01		66.565221948	3	2	18	2	2	1			6.6333333333	65.405479452	66.01604162	2	1	0	1	0	0		0	2	2	2	2	6	6	1	1	1	1	8	8	29	29	3
18	3325	1	V06	2	AUG2014	DEC2012	1	1	1	1	1	0	01		66.565221948	3	2	18	2	2	1			6.6333333333	65.405479452	66.01604162	2	1	0	1	0	0		0	2	2	2	2	5	5	1	1	1	1	3	3	16	15	1
18	3325	1	V08	3	AUG2015	DEC2012	1	1	1	1	1	0	01		66.565221948	3	2	18	2	2	1			6.6333333333	65.405479452	66.01604162	2	1	0	1	0	0		0	2	2	2	2	8	6	1	1	1	1	5	2	34	18	1
18	3325	1	V10	4	AUG2016	DEC2012	1	1	1	1	1	0	01		66.565221948	3	2	18	2	2	1			6.6333333333	65.405479452	66.01604162	2	1	0	1	0	0		0	2	2	2	2	10	8	1	2	1	2	7	0	39	23	1
18	3325	1	V12	5	AUG2017	DEC2012	1	1	1	1	1	0	01		66.565221948	3	2	18	2	2	1			6.6333333333	65.405479452	66.01604162	2	1	0	1	0	0		0	2	2	2	2	6	5	2	2	3	3	5	3	21	14	1
18	3326	3	BL	0	NOV2012		0	0	0	0	0		01		68.860655738	3	1	24	3	2	1	1	1	2.7666666667	65.989175837	68.631147541	2	1	0	0	0	0		0	1	1	1	1	0	0	1	1	1	1	4	4	6	6	0
18	3326	3	V06	2	FEB2015		0	0	0	0	0				68.860655738	3	1	24	3	2	1	1	1	2.7666666667	65.989175837	68.631147541	2	1	0	0	0	0		0	0	0	0	0	0	0	1	1	1	1	2	2	2	2	0
18	3327	1	BL	0	NOV2012	SEP2013	1	1	1	1	1		01		54.350931956	1	2	18	2	2	1	1	1	5.3	53.145205479	53.908309005	1	0	1	1	0	0		0	1	1	1	1	3	3	2	2	2	2	0	0	7	7	0
18	3327	1	V04	1	DEC2013	SEP2013	1	1	1	1	1	0	01		54.350931956	1	2	18	2	2	1	1	1	5.3	53.145205479	53.908309005	1	0	1	1	0	0		0	1	1	1	1	3	3	2	2	2	2	1	1	12	12	3
18	3327	1	V06	2	DEC2014	SEP2013	1	1	1	1	1	0	01		54.350931956	1	2	18	2	2	1	1	1	5.3	53.145205479	53.908309005	1	0	1	1	0	0		0		1		1		6		2		2		0		10	2
18	3327	1	V08	3	DEC2015	SEP2013	1	1	1	1	1	0	01		54.350931956	1	2	18	2	2	1	1	1	5.3	53.145205479	53.908309005	1	0	1	1	0	0		0	1		1		6		2		2		0		11		2
18	3327	1	V10	4	JAN2017	SEP2013	1	1	1	1	1	0	01		54.350931956	1	2	18	2	2	1	1	1	5.3	53.145205479	53.908309005	1	0	1	1	0	0		0	1	1	1	1	6	5	2	2	2	2	0	0	16	12	2
18	3327	1	V12	5	NOV2017	SEP2013	1	1	1	1	1	0	01		54.350931956	1	2	18	2	2	1	1	1	5.3	53.145205479	53.908309005	1	0	1	1	0	0		0	2	2	2	2	3	3	2	2	2	3	0	0	9	4	1
18	3328	1	BL	0	DEC2012	FEB2013	1	1	1	1	1		01		63.052167078	2	1	14	2	2	1	3	2	4.5333333333	62.131402051	62.672385658	1	1	0	0	0	0		0	1	1	1	1	1	1	1	1	1	1	7	7	14	14	0
18	3328	1	V04	1	JAN2014	FEB2013	1	1	1	1	1	0	01		63.052167078	2	1	14	2	2	1	3	2	4.5333333333	62.131402051	62.672385658	1	1	0	0	0	0		0	1	1	1	1	1	0	1	1	1	1	5	4	13	7	1
18	3328	1	V06	2	JAN2015	FEB2013	1	1	1	1	1	0	01		63.052167078	2	1	14	2	2	1	3	2	4.5333333333	62.131402051	62.672385658	1	1	0	0	0	0		0	1	1	1	1	1	0	1	1	1	1	3	1	10	5	1
18	3328	1	V08	3	NOV2015	FEB2013	1	1	1	1	1	0	01		63.052167078	2	1	14	2	2	1	3	2	4.5333333333	62.131402051	62.672385658	1	1	0	0	0	0		0	1	1	1	1	3	1	1	1	1	1	4	2	14	8	1
18	3328	1	V10	4	JAN2017	FEB2013	1	1	1	1	1	0	01		63.052167078	2	1	14	2	2	1	3	2	4.5333333333	62.131402051	62.672385658	1	1	0	0	0	0		0	1	1	1	1	3	1	1	1	1	1	7	3	24	11	1
18	3328	1	V12	5	FEB2018	FEB2013	1	1	1	1	1	0	01		63.052167078	2	1	14	2	2	1	3	2	4.5333333333	62.131402051	62.672385658	1	1	0	0	0	0		0	2	2	2	2	4	4	1	1	1	1	9	2	30	15	1
18	3330	1	BL	0	JAN2013	JAN2013	1	1	1	1	1		01		50.610958904	1	1	12	1	2	1	2	1	11.7	49.506849315	49.638124111	1	1	1	0	0	0		0	1	1	1	1	3	3	1	1	1	1	11	11	19	19	0
18	3332	1	BL	0	APR2013	JUN2014	0	1	1	1	1		01		74.065753425	3	1	16	2	2	1	3	2	1.9666666667	72.881854929	73.909589041	2	1	1	1	0	0		0	1	1	1	1	4	4	1	1	1	1	2	2	14	14	0
18	3332	1	V04	1	JUN2014	JUN2014	0	1	1	1	1	0	01		74.065753425	3	1	16	2	2	1	3	2	1.9666666667	72.881854929	73.909589041	2	1	1	1	0	0		0	3	3	3	3	8	8	2	2	2	2	3	3	33	33	0
18	3332	1	V06	2	MAY2015	JUN2014	0	1	1	1	1	0	01		74.065753425	3	1	16	2	2	1	3	2	1.9666666667	72.881854929	73.909589041	2	1	1	1	0	0		0	2	2	2	2	8	8	2	2	2	2	4	2	36	28	1
18	3332	1	V08	3	APR2016	JUN2014	0	1	1	1	1	0	01		74.065753425	3	1	16	2	2	1	3	2	1.9666666667	72.881854929	73.909589041	2	1	1	1	0	0		0	3	3	4	3	10	8	2	2	2	2	3	1	39	27	1
18	3332	1	V10	4	MAY2017	JUN2014	0	1	1	1	1	0	01		74.065753425	3	1	16	2	2	1	3	2	1.9666666667	72.881854929	73.909589041	2	1	1	1	0	0		0	3	3	3	3	7	6	2	2	2	2	3	2	37	30	1
18	3332	1	V12	5	JUN2018	JUN2014	0	1	1	1	1	0	01		74.065753425	3	1	16	2	2	1	3	2	1.9666666667	72.881854929	73.909589041	2	1	1	1	0	0		0	3	2	3	2	7	6	2	2	2	2	2	0	27	22	1
18	3333	1	BL	0	MAY2013	OCT2014	0	1	1	1	1		01		66.778082192	3	1	17	2	2	2	3	2	1.9333333333	66.482191781	66.616438356	1	1	1	1	0	0		0	1	1	1	1	2	2	1	1	1	1	3	3	14	14	0
18	3333	1	V04	1	MAY2014	OCT2014	0	1	1	1	1	0	01		66.778082192	3	1	17	2	2	2	3	2	1.9333333333	66.482191781	66.616438356	1	1	1	1	0	0		0	2	2	2	2	7	7	2	2	2	2	1	1	25	25	0
18	3333	1	V06	2	MAY2015	OCT2014	0	1	1	1	1	0	01		66.778082192	3	1	17	2	2	2	3	2	1.9333333333	66.482191781	66.616438356	1	1	1	1	0	0		0		2		2		7		1		1		3		24	1
18	3333	1	V08	3	APR2016	OCT2014	0	1	1	1	1	0	01		66.778082192	3	1	17	2	2	2	3	2	1.9333333333	66.482191781	66.616438356	1	1	1	1	0	0		0	2	2	2	2	4	4	2	2	2	2	0	0	17	14	1
18	3333	1	V10	4	APR2017	OCT2014	0	1	1	1	1	0	01		66.778082192	3	1	17	2	2	2	3	2	1.9333333333	66.482191781	66.616438356	1	1	1	1	0	0		0	2	2	2	2	9	10	1	2	1	3	1	0	26	23	1
18	3333	1	V12	5	SEP2018	OCT2014	0	1	1	1	1	0	01		66.778082192	3	1	17	2	2	2	3	2	1.9333333333	66.482191781	66.616438356	1	1	1	1	0	0		0	3	3	3	3	5	3	2	2	2	2	6	4	45	37	1
19	3350	2	BL	0	MAR2011		0	0	0	0	0		17		78.836552137	3	1	20	2	2	1	3	2											1	0	0	0	0	0	0	2	2	3	3	0	0	4	4	0
19	3350	2	V04	1	APR2012		0	0	0	0	0	0	17		78.836552137	3	1	20	2	2	1	3	2											1	2	2	2	2	0	0	2	2	3	3	0	0	6	6	0
19	3350	2	V06	2	MAR2013		0	0	0	0	0	0	17		78.836552137	3	1	20	2	2	1	3	2											1	0	0	0	0	0	0	2	2	3	3	0	0	4	4	0
19	3350	2	V08	3	APR2014		0	0	0	0	0	0	17		78.836552137	3	1	20	2	2	1	3	2											1	0	0	0	0	0	0	2	2	3	3	0	0	0	0	0
19	3350	2	V10	4	APR2015		0	0	0	0	0	0	17		78.836552137	3	1	20	2	2	1	3	2											1	0	0	0	0	0	0	2	2	3	3	0	0	4	4	0
19	3350	2	V12	5	APR2016		0	0	0	0	0	0	17		78.836552137	3	1	20	2	2	1	3	2											1	0	0	0	0	0	0	2	2	3	3	0	0	2	2	0
19	3351	2	BL	0	FEB2011		0	0	0	0	0		17		67.454794521	3	1	20	2	2	1	3	2											1	1	1	1	1	0	0	1	1	1	1	7	7	9	9	0
19	3351	2	V04	1	MAR2012		0	0	0	0	0	0	17		67.454794521	3	1	20	2	2	1	3	2											1	2	2	2	2	0	0	1	1	1	1	7	7	9	9	0
19	3351	2	V06	2	MAR2013		0	0	0	0	0	1	07		67.454794521	3	1	20	2	2	1	3	2											1	2	2	2	2	0	0	1	1	1	1	8	8	11	11	0
19	3351	2	V08	3	FEB2014		0	0	0	0	0	0	17		67.454794521	3	1	20	2	2	1	3	2											1	0	0	0	0	0	0	2	2	3	3	0	0	0	0	0
19	3351	2	V10	4	JUN2015		0	0	0	0	0	0	17		67.454794521	3	1	20	2	2	1	3	2											1	0	0	0	0	0	0	2	2	3	3	0	0	3	3	0
19	3352	1	BL	0	MAR2011	JUN2012	0	1	1	1	1		01		51.835616438	1	1	12	1	2	1	1	1	0.4	50.005479452	51.802739726	2	1	1	1	0	0		0	2	2	2	2	6	6	1	1	1	1	5	5	34	34	0
19	3352	1	V04	1	FEB2012	JUN2012	0	1	1	1	1	0	01		51.835616438	1	1	12	1	2	1	1	1	0.4	50.005479452	51.802739726	2	1	1	1	0	0		0	2	2	2	2	10	10	2	2	3	3	3	3	35	35	0
19	3352	1	V06	2	MAR2013	JUN2012	0	1	1	1	1	0	01		51.835616438	1	1	12	1	2	1	1	1	0.4	50.005479452	51.802739726	2	1	1	1	0	0		0		2		2		8		1		1		5		29	1
19	3352	1	V08	3	AUG2014	JUN2012	0	1	1	1	1	0	01		51.835616438	1	1	12	1	2	1	1	1	0.4	50.005479452	51.802739726	2	1	1	1	0	0		0		2		2		10		1		1		3		37	1
19	3352	1	V10	4	MAY2015	JUN2012	0	1	1	1	1	0	01		51.835616438	1	1	12	1	2	1	1	1	0.4	50.005479452	51.802739726	2	1	1	1	0	0		0		2		2		10		1		1		4		32	1
19	3353	2	BL	0	MAR2011		0	0	0	0	0		17		56.02739726	2	2	16	2	2	1	3	2											1	0	0	0	0	0	0	2	2	3	3	0	0	0	0	0
19	3353	2	V04	1	FEB2012		0	0	0	0	0	0	17		56.02739726	2	2	16	2	2	1	3	2											1	0	0	0	0	0	0	1	1	1	1	0	0	0	0	0
19	3353	2	V06	2	MAR2013		0	0	0	0	0	0	17		56.02739726	2	2	16	2	2	1	3	2											1	0	0	0	0	0	0	2	2	3	3	0	0	0	0	0
19	3353	2	V08	3	AUG2014		0	0	0	0	0	0	17		56.02739726	2	2	16	2	2	1	3	2											1	0	0	0	0	0	0	2	2	3	3	0	0	1	1	0
19	3353	2	V10	4	MAY2015		0	0	0	0	0	0	17		56.02739726	2	2	16	2	2	1	3	2											1	0	0	0	0	0	0	2	2	3	3	0	0	0	0	0
19	3354	1	BL	0	MAR2011	OCT2011	1	1	1	1	1		01		69.126027397	3	1	16	2	2	1	3	2	23.666666667	66.863140954	67.156164384	1	1	0	1	1	0		0	2	2	2	2	4	4	1	1	1	1	4	4	17	17	0
19	3354	1	V04	1	APR2012	OCT2011	1	1	1	1	1	0	01		69.126027397	3	1	16	2	2	1	3	2	23.666666667	66.863140954	67.156164384	1	1	0	1	1	0		0		1		1		1		1		1		3		9	1
19	3354	1	V06	2	MAR2013	OCT2011	1	1	1	1	1	0	01		69.126027397	3	1	16	2	2	1	3	2	23.666666667	66.863140954	67.156164384	1	1	0	1	1	0		0	2	2	2	2	5	1	1	1	1	1	6	6	22	13	1
19	3354	1	V08	3	APR2014	OCT2011	1	1	1	1	1	0	01		69.126027397	3	1	16	2	2	1	3	2	23.666666667	66.863140954	67.156164384	1	1	0	1	1	0		0	2		2		4		1		1		8		24		1
19	3354	1	V10	4	MAR2015	OCT2011	1	1	1	1	1	0	01		69.126027397	3	1	16	2	2	1	3	2	23.666666667	66.863140954	67.156164384	1	1	0	1	1	0		0		2		2		3		1		1		10		30	1
19	3354	1	V12	5	APR2016	OCT2011	1	1	1	1	1	0	01		69.126027397	3	1	16	2	2	1	3	2	23.666666667	66.863140954	67.156164384	1	1	0	1	1	0		0	2	2	2	2	3	2	1	1	1	1	7	5	24	20	1
19	3355	2	BL	0	MAR2011		0	0	0	0	0		17		32.331506849	1	1	13	2	2	2	3	2											1	0	0	0	0	0	0	2	2	3	3	0	0	0	0	0
19	3355	2	V04	1	APR2012		0	0	0	0	0	0	17		32.331506849	1	1	13	2	2	2	3	2											1	0	0	0	0	0	0	2	2	3	3	0	0	0	0	0
19	3355	2	V06	2	MAY2013		0	0	0	0	0	0	17		32.331506849	1	1	13	2	2	2	3	2											1	0	0	0	0	0	0	2	2	3	3	0	0	0	0	0
19	3355	2	V08	3	JUL2014		0	0	0	0	0	0	17		32.331506849	1	1	13	2	2	2	3	2											1	0	0	0	0	0	0	2	2	3	3	0	0	1	1	0
19	3355	2	V10	4	APR2015		0	0	0	0	0	0	17		32.331506849	1	1	13	2	2	2	3	2											1	0	0	0	0	0	0	2	2	3	3	0	0	1	1	0
19	3355	2	V12	5	FEB2016		0	0	0	0	0	0	17		32.331506849	1	1	13	2	2	2	3	2											1	0	0	0	0	0	0	2	2	3	3	0	0	0	0	0
19	3356	3	BL	0	MAR2011		0	0	0	0	0		01		75.739726027	3	1	14	2	2	1	3	2	4.0333333333	73.304693465	75.408219178	3	1	1	1	0	0		0	2	2	2	2	4	4	1	1	1	1	8	8	19	19	0
19	3356	3	V04	1	MAR2012		0	0	0	0	0				75.739726027	3	1	14	2	2	1	3	2	4.0333333333	73.304693465	75.408219178	3	1	1	1	0	0		0	2	2	2	2	0	0	1	1	1	1	8	8	13	13	0
19	3356	3	V06	2	JUN2013		0	0	0	0	0	1	07		75.739726027	3	1	14	2	2	1	3	2	4.0333333333	73.304693465	75.408219178	3	1	1	1	0	0		0	2	2	2	2	1	1	1	1	1	1	6	6	11	11	0
19	3357	2	BL	0	MAR2011		0	0	0	0	0		17		43.953424658	1	1	18	2	2	2	3	2											1	0	0	0	0	0	0	2	2	3	3	0	0	0	0	0
19	3357	2	V04	1	MAR2012		0	0	0	0	0	0	17		43.953424658	1	1	18	2	2	2	3	2											1	0	0	0	0	0	0	2	2	3	3	0	0	0	0	0
19	3357	2	V06	2	JUL2013		0	0	0	0	0	0	17		43.953424658	1	1	18	2	2	2	3	2											1	0	0	0	0	0	0	2	2	3	3	0	0	0	0	0
19	3357	2	V08	3	JUN2014		0	0	0	0	0	0	17		43.953424658	1	1	18	2	2	2	3	2											1	0	0	0	0	0	0	2	2	3	3	0	0	0	0	0
19	3357	2	V10	4	AUG2015		0	0	0	0	0	0	17		43.953424658	1	1	18	2	2	2	3	2											1	0	0	0	0	0	0	2	2	3	3	0	0	0	0	0
19	3357	2	V12	5	MAY2016		0	0	0	0	0	0	17		43.953424658	1	1	18	2	2	2	3	2											1	0	0	0	0	0	0	2	2	3	3	0	0	0	0	0
19	3358	2	BL	0	MAR2011		0	0	0	0	0		17		48.906849315	1	1	15	2	2	1	3	2											1	0	0	0	0	0	0	2	2	3	3	0	0	0	0	0
19	3358	2	V04	1	APR2012		0	0	0	0	0	0	17		48.906849315	1	1	15	2	2	1	3	2											1	0	0	0	0	0	0	2	2	3	3	0	0	0	0	0
19	3358	2	V06	2	MAR2013		0	0	0	0	0	0	17		48.906849315	1	1	15	2	2	1	3	2											1	0	0	0	0	0	0	2	2	3	3	0	0	1	1	0
19	3358	2	V08	3	JUL2014		0	0	0	0	0	0	17		48.906849315	1	1	15	2	2	1	3	2											1	0	0	0	0	0	0	2	2	3	3	0	0	0	0	0
19	3359	1	BL	0	APR2011	OCT2011	1	1	1	1	1		01		72.293150685	3	1	16	2	2	1	3	2	2.6	70.446575342	72.082191781	3	1	1	1	0	0		0	2	2	2	2	6	6	1	1	1	1	7	7	38	38	0
19	3359	1	V04	1	MAY2012	OCT2011	1	1	1	1	1	0	01		72.293150685	3	1	16	2	2	1	3	2	2.6	70.446575342	72.082191781	3	1	1	1	0	0		0	2	2	2	2	5	7	2	1	3	1	4	6	22	28	1
19	3359	1	V06	2	SEP2013	OCT2011	1	1	1	1	1	0	01		72.293150685	3	1	16	2	2	1	3	2	2.6	70.446575342	72.082191781	3	1	1	1	0	0		0		2		2		6		1		1		9		29	1
19	3359	1	V08	3	AUG2014	OCT2011	1	1	1	1	1	0	01		72.293150685	3	1	16	2	2	1	3	2	2.6	70.446575342	72.082191781	3	1	1	1	0	0		0		2		2		10		2		3		6		35	1
19	3359	1	V10	4	JUN2015	OCT2011	1	1	1	1	1	0	01		72.293150685	3	1	16	2	2	1	3	2	2.6	70.446575342	72.082191781	3	1	1	1	0	0		0		2		2		6		2		3		3		27	1
19	3359	1	V12	5	APR2016	OCT2011	1	1	1	1	1	0	01		72.293150685	3	1	16	2	2	1	3	2	2.6	70.446575342	72.082191781	3	1	1	1	0	0		0		2		2		6		1		1		3		24	1
19	3360	1	BL	0	APR2011	DEC2011	1	1	1	1	1		01		67.017194401	3	1	16	2	2	1	3	2	2.7333333333	66.677468373	66.795276593	3	1	1	1	0	0		0	2	2	2	2	1	1	1	1	1	1	2	2	19	19	0
19	3360	1	V04	1	JUN2012	DEC2011	1	1	1	1	1	0	01		67.017194401	3	1	16	2	2	1	3	2	2.7333333333	66.677468373	66.795276593	3	1	1	1	0	0		0	2	2	2	2	1	1	1	1	1	1	3	3	11	11	3
19	3360	1	V06	2	JUL2013	DEC2011	1	1	1	1	1	0	01		67.017194401	3	1	16	2	2	1	3	2	2.7333333333	66.677468373	66.795276593	3	1	1	1	0	0		0	2	2	2	2	1	1	1	1	1	1	2	2	11	11	3
19	3360	1	V08	3	AUG2014	DEC2011	1	1	1	1	1	0	01		67.017194401	3	1	16	2	2	1	3	2	2.7333333333	66.677468373	66.795276593	3	1	1	1	0	0		0	2	2	2	2	8	8	2	2	2	2	0	0	22	22	3
19	3360	1	V10	4	APR2015	DEC2011	1	1	1	1	1	0	01		67.017194401	3	1	16	2	2	1	3	2	2.7333333333	66.677468373	66.795276593	3	1	1	1	0	0		0		2		2		4		2		2		0		19	4
19	3360	1	V12	5	OCT2016	DEC2011	1	1	1	1	1	0	01		67.017194401	3	1	16	2	2	1	3	2	2.7333333333	66.677468373	66.795276593	3	1	1	1	0	0		0		2		2		6		2		2		4		35	4
19	3361	2	BL	0	JUN2011		0	0	0	0	0		17		56.328767123	2	2	17	2	2	1	3	2											1	0	0	0	0	0	0	2	2	3	3	0	0	1	1	0
19	3361	2	V04	1	JUL2012		0	0	0	0	0	0	17		56.328767123	2	2	17	2	2	1	3	2											1	0	0	0	0	0	0	2	2	3	3	0	0	0	0	0
19	3361	2	V06	2	JUL2013		0	0	0	0	0	0	17		56.328767123	2	2	17	2	2	1	3	2											1	0	0	0	0	0	0	2	2	3	3	0	0	2	2	0
19	3361	2	V08	3	JUN2014		0	0	0	0	0	0	17		56.328767123	2	2	17	2	2	1	3	2											1	0	0	0	0	0	0	2	2	3	3	0	0	0	0	0
19	3361	2	V10	4	APR2015		0	0	0	0	0	0	17		56.328767123	2	2	17	2	2	1	3	2											1	0	0	0	0	0	0	2	2	3	3	0	0	0	0	0
19	3361	2	V12	5	MAY2016		0	0	0	0	0	0	17		56.328767123	2	2	17	2	2	1	3	2											1	0	0	0	0	0	0	2	2	3	3	0	0	0	0	0
19	3362	2	BL	0	MAY2011		0	0	0	0	0		07		41.567123288	1	2	13	2	2	1	3	2											1	0	0	0	0	0	0	1	1	1	1	0	0	0	0	0
19	3362	2	V04	1	JUN2012		0	0	0	0	0	1	17		41.567123288	1	2	13	2	2	1	3	2											1	0	0	0	0	0	0	2	2	3	3	0	0	2	2	0
19	3362	2	V06	2	MAY2013		0	0	0	0	0	1	17		41.567123288	1	2	13	2	2	1	3	2											1	0	0	0	0	0	0	1	1	1	1	0	0	2	2	0
19	3362	2	V08	3	JUL2014		0	0	0	0	0	1	17		41.567123288	1	2	13	2	2	1	3	2											1	0	0	0	0	0	0	1	1	1	1	0	0	0	0	0
19	3362	2	V10	4	JUL2015		0	0	0	0	0	1	17		41.567123288	1	2	13	2	2	1	3	2											1	0	0	0	0	0	0	1	1	1	1	2	2	2	2	0
19	3362	2	V12	5	JUN2016		0	0	0	0	0	1	17		41.567123288	1	2	13	2	2	1	3	2											1	0	0	0	0	0	0	1	1	1	1	0	0	2	2	0
19	3363	2	BL	0	JUN2011		0	0	0	0	0		17		64.073972603	2	1	16	2	2	1	3	2											1	0	0	0	0	0	0	2	2	3	3	0	0	1	1	0
19	3363	2	V04	1	JUN2012		0	0	0	0	0	0	17		64.073972603	2	1	16	2	2	1	3	2											1	0	0	0	0	0	0	1	1	1	1	3	3	5	5	0
19	3364	1	BL	0	JUL2011	FEB2012	1	1	1	1	1		01		39.179047833	1	2	15	2	2	1	2	1	1.4333333333	38.266719066	39.058499888	1	1	1	1	0	0		0	1	1	1	1	1	1	1	1	1	1	9	9	15	15	0
19	3364	1	V04	1	AUG2012	FEB2012	1	1	1	1	1	0	01		39.179047833	1	2	15	2	2	1	2	1	1.4333333333	38.266719066	39.058499888	1	1	1	1	0	0		0	1	1	1	1	2	2	1	1	1	1	7	7	18	18	3
19	3364	1	V06	2	JUL2013	FEB2012	1	1	1	1	1	0	01		39.179047833	1	2	15	2	2	1	2	1	1.4333333333	38.266719066	39.058499888	1	1	1	1	0	0		0		1		1		2		1		1		9		16	4
19	3364	1	V08	3	JUN2014	FEB2012	1	1	1	1	1	0	01		39.179047833	1	2	15	2	2	1	2	1	1.4333333333	38.266719066	39.058499888	1	1	1	1	0	0		0		2		2		5		1		1		9		24	4
19	3364	1	V10	4	APR2015	FEB2012	1	1	1	1	1	0	01		39.179047833	1	2	15	2	2	1	2	1	1.4333333333	38.266719066	39.058499888	1	1	1	1	0	0		0		2		2		4		1		1		10		22	4
19	3364	1	V12	5	AUG2016	FEB2012	1	1	1	1	1	0	01		39.179047833	1	2	15	2	2	1	2	1	1.4333333333	38.266719066	39.058499888	1	1	1	1	0	0		0		2		2		1		2		2		4		14	7
19	3365	1	BL	0	AUG2011	FEB2012	1	1	1	1	1		01		48.934246575	1	1	16	2	2	1	3	2	1.8666666667	47.654794521	48.780821918	1	1	0	0	0	1	Decreased Left Arm Swing	0	1	1	1	1	0	0	1	1	1	1	4	4	9	9	0
19	3365	1	V04	1	AUG2012	FEB2012	1	1	1	1	1	0	01		48.934246575	1	1	16	2	2	1	3	2	1.8666666667	47.654794521	48.780821918	1	1	0	0	0	1	Decreased Left Arm Swing	0		2		2		0		1		1		5		10	1
19	3365	1	V06	2	OCT2013	FEB2012	1	1	1	1	1	0	01		48.934246575	1	1	16	2	2	1	3	2	1.8666666667	47.654794521	48.780821918	1	1	0	0	0	1	Decreased Left Arm Swing	0		1		1		0		1		1		7		13	4
19	3365	1	V08	3	AUG2014	FEB2012	1	1	1	1	1	0	01		48.934246575	1	1	16	2	2	1	3	2	1.8666666667	47.654794521	48.780821918	1	1	0	0	0	1	Decreased Left Arm Swing	0		1		1		4		1		1		5		15	4
19	3365	1	V10	4	JAN2016	FEB2012	1	1	1	1	1	0	01		48.934246575	1	1	16	2	2	1	3	2	1.8666666667	47.654794521	48.780821918	1	1	0	0	0	1	Decreased Left Arm Swing	0		2		2		4		1		1		7		16	4
19	3365	1	V12	5	SEP2016	FEB2012	1	1	1	1	1	0	01		48.934246575	1	1	16	2	2	1	3	2	1.8666666667	47.654794521	48.780821918	1	1	0	0	0	1	Decreased Left Arm Swing	0		2		2		0		1		1		6		16	7
19	3366	1	BL	0	AUG2011	MAR2012	1	1	1	1	1		01		61.287671233	2	1	12	1	2	1	3	2	1.7	60.701369863	61.147945205	2	0	1	1	0	0		0	2	2	2	2	8	8	1	1	1	1	4	4	22	22	0
19	3366	1	V04	1	SEP2012	MAR2012	1	1	1	1	1	0	01		61.287671233	2	1	12	1	2	1	3	2	1.7	60.701369863	61.147945205	2	0	1	1	0	0		0		2		2		6		1		1		4		20	1
19	3366	1	V06	2	SEP2013	MAR2012	1	1	1	1	1	0	01		61.287671233	2	1	12	1	2	1	3	2	1.7	60.701369863	61.147945205	2	0	1	1	0	0		0		2		2		5		1		1		3		17	1
19	3366	1	V08	3	OCT2014	MAR2012	1	1	1	1	1	0	01		61.287671233	2	1	12	1	2	1	3	2	1.7	60.701369863	61.147945205	2	0	1	1	0	0		0		2		2		4		1		1		3		18	1
19	3366	1	V10	4	OCT2015	MAR2012	1	1	1	1	1	0	01		61.287671233	2	1	12	1	2	1	3	2	1.7	60.701369863	61.147945205	2	0	1	1	0	0		0		2		2		6		1		1		5		20	1
19	3366	1	V12	5	SEP2016	MAR2012	1	1	1	1	1	0	01		61.287671233	2	1	12	1	2	1	3	2	1.7	60.701369863	61.147945205	2	0	1	1	0	0		0		2		2		8		1		1		6		26	4
19	3367	1	BL	0	AUG2011	JAN2012	1	1	1	1	1		01		45.21369863	1	1	16	2	2	1	3	2	5.8333333333	44.183561644	44.726027397	2	1	1	1	0	0		0	2	2	2	2	3	3	2	2	3	3	3	3	22	22	0
19	3367	1	V04	1	AUG2012	JAN2012	1	1	1	1	1	0	01		45.21369863	1	1	16	2	2	1	3	2	5.8333333333	44.183561644	44.726027397	2	1	1	1	0	0		0		2		2		1		2		2		0		10	1
19	3367	1	V06	2	AUG2013	JAN2012	1	1	1	1	1	0	01		45.21369863	1	1	16	2	2	1	3	2	5.8333333333	44.183561644	44.726027397	2	1	1	1	0	0		0		2		2		0		2		3		0		7	1
19	3367	1	V08	3	AUG2014	JAN2012	1	1	1	1	1	0	01		45.21369863	1	1	16	2	2	1	3	2	5.8333333333	44.183561644	44.726027397	2	1	1	1	0	0		0		2		2		1		2		2		0		7	4
19	3367	1	V10	4	AUG2015	JAN2012	1	1	1	1	1	0	01		45.21369863	1	1	16	2	2	1	3	2	5.8333333333	44.183561644	44.726027397	2	1	1	1	0	0		0		2		2		1		2		2		0		4	1
19	3367	1	V12	5	AUG2016	JAN2012	1	1	1	1	1	0	01		45.21369863	1	1	16	2	2	1	3	2	5.8333333333	44.183561644	44.726027397	2	1	1	1	0	0		0		2		2		0		2		2		0		10	1
19	3368	2	BL	0	SEP2011		0	0	0	0	0		17		53.246575342	1	2	16	2	2	1	3	2											1	0	0	0	0	0	0	2	2	3	3	0	0	2	2	0
19	3368	2	V04	1	JAN2013		0	0	0	0	0	0	17		53.246575342	1	2	16	2	2	1	3	2											1	0	0	0	0	0	0	2	2	3	3	0	0	4	4	0
19	3368	2	V06	2	JAN2014		0	0	0	0	0	0	17		53.246575342	1	2	16	2	2	1	3	2											1	0	0	0	0	0	0	2	2	3	3	0	0	0	0	0
19	3368	2	V08	3	OCT2014		0	0	0	0	0	0	17		53.246575342	1	2	16	2	2	1	3	2											1	0	0	0	0	0	0	2	2	3	3	0	0	1	1	0
19	3368	2	V12	5	JUN2017		0	0	0	0	0	0	17		53.246575342	1	2	16	2	2	1	3	2											1	0	0	0	0	0	0	2	2	3	3	0	0	0	0	0
19	3369	2	BL	0	SEP2011		0	0	0	0	0		17		43.961643836	1	1	13	2	2	2	3	2											1	0	0	0	0	0	0	2	2	3	3	0	0	0	0	0
19	3369	2	V04	1	AUG2012		0	0	0	0	0	0	17		43.961643836	1	1	13	2	2	2	3	2											1	0	0	0	0	0	0	2	2	3	3	0	0	0	0	0
19	3369	2	V06	2	OCT2013		0	0	0	0	0	0	17		43.961643836	1	1	13	2	2	2	3	2											1	0	0	0	0	0	0	2	2	3	3	0	0	1	1	0
19	3369	2	V08	3	AUG2014		0	0	0	0	0	0	17		43.961643836	1	1	13	2	2	2	3	2											1	0	0	0	0	0	0	2	2	3	3	0	0	0	0	0
19	3369	2	V10	4	OCT2015		0	0	0	0	0	0	17		43.961643836	1	1	13	2	2	2	3	2											1	0	0	0	0	0	0	2	2	3	3	0	0	2	2	0
19	3369	2	V12	5	APR2018		0	0	0	0	0	0	17		43.961643836	1	1	13	2	2	2	3	2											1	0	0	0	0	0	0	2	2	3	3	0	0	0	0	0
19	3370	2	BL	0	JAN2012		0	0	0	0	0		17		40.216415899	1	1	16	2	2	2	3	2											1	0	0	0	0	0	0	2	2	3	3	0	0	1	1	0
19	3371	1	BL	0	JAN2012	JUL2012	1	1	1	1	1		01		68.646410659	3	1	16	2	2	1	3	2	24.433333333	66.457534247	66.610958904	2	1	1	1	0	1	Truncal Flexion	0	2	2	2	2	2	2	1	1	1	1	10	10	23	23	0
19	3371	1	V04	1	FEB2013	JUL2012	1	1	1	1	1	0	01		68.646410659	3	1	16	2	2	1	3	2	24.433333333	66.457534247	66.610958904	2	1	1	1	0	1	Truncal Flexion	0		2		2		2		1		1		4		13	1
19	3371	1	V06	2	MAR2014	JUL2012	1	1	1	1	1	0	01		68.646410659	3	1	16	2	2	1	3	2	24.433333333	66.457534247	66.610958904	2	1	1	1	0	1	Truncal Flexion	0		1		1		1		1		1		2		8	1
19	3371	1	V08	3	APR2015	JUL2012	1	1	1	1	1	0	01		68.646410659	3	1	16	2	2	1	3	2	24.433333333	66.457534247	66.610958904	2	1	1	1	0	1	Truncal Flexion	0		2		2		5		1		1		10		22	1
19	3371	1	V10	4	MAR2016	JUL2012	1	1	1	1	1	0	01		68.646410659	3	1	16	2	2	1	3	2	24.433333333	66.457534247	66.610958904	2	1	1	1	0	1	Truncal Flexion	0		2		2		4		1		1		4		17	1
19	3371	1	V12	5	JUL2017	JUL2012	1	1	1	1	1	0	01		68.646410659	3	1	16	2	2	1	3	2	24.433333333	66.457534247	66.610958904	2	1	1	1	0	1	Truncal Flexion	0		2		2		4		1		1		7		29	1
19	3372	1	BL	0	MAR2012	AUG2012	1	1	1	1	1		01		71.390710383	3	1	16	2	2	1	3	2	3.7666666667	68.013661202	71.076091025	1	1	1	1	0	0		0	1	1	1	1	3	3	1	1	1	1	5	5	19	19	0
19	3372	1	V04	1	FEB2013	AUG2012	1	1	1	1	1	0	01		71.390710383	3	1	16	2	2	1	3	2	3.7666666667	68.013661202	71.076091025	1	1	1	1	0	0		0		2		2		2		1		1		3		13	4
19	3372	1	V06	2	MAR2014	AUG2012	1	1	1	1	1	0	01		71.390710383	3	1	16	2	2	1	3	2	3.7666666667	68.013661202	71.076091025	1	1	1	1	0	0		0		2		2		3		1		1		2		17	4
19	3372	1	V08	3	FEB2015	AUG2012	1	1	1	1	1	0	01		71.390710383	3	1	16	2	2	1	3	2	3.7666666667	68.013661202	71.076091025	1	1	1	1	0	0		0		2		2		2		2		2		0		13	4
19	3372	1	V10	4	APR2016	AUG2012	1	1	1	1	1	0	01		71.390710383	3	1	16	2	2	1	3	2	3.7666666667	68.013661202	71.076091025	1	1	1	1	0	0		0		2		2		4		1		1		3		18	4
19	3372	1	V12	5	MAR2017	AUG2012	1	1	1	1	1	0	01		71.390710383	3	1	16	2	2	1	3	2	3.7666666667	68.013661202	71.076091025	1	1	1	1	0	0		0		2		2		4		1		1		6		27	4
19	3373	1	BL	0	APR2012	SEP2012	1	1	1	1	1		01		60.815629912	2	1	16	2	2	1	3	2	3.5	59.97260274	60.526012426	2	1	0	1	0	1	Droolin	0	1	1	1	1	1	1	1	1	1	1	4	4	10	10	0
19	3373	1	V04	1	AUG2013	SEP2012	1	1	1	1	1	0	01		60.815629912	2	1	16	2	2	1	3	2	3.5	59.97260274	60.526012426	2	1	0	1	0	1	Droolin	0		1		1		0		1		1		3		6	1
19	3373	1	V06	2	JUL2014	SEP2012	1	1	1	1	1	0	01		60.815629912	2	1	16	2	2	1	3	2	3.5	59.97260274	60.526012426	2	1	0	1	0	1	Droolin	0		1		1		0		1		1		2		5	1
19	3373	1	V08	3	JUN2015	SEP2012	1	1	1	1	1	0	01		60.815629912	2	1	16	2	2	1	3	2	3.5	59.97260274	60.526012426	2	1	0	1	0	1	Droolin	0		2		2		0		2		3		0		4	1
19	3373	1	V10	4	APR2016	SEP2012	1	1	1	1	1	0	01		60.815629912	2	1	16	2	2	1	3	2	3.5	59.97260274	60.526012426	2	1	0	1	0	1	Droolin	0		1		1		2		1		1		5		12	1
19	3373	1	V12	5	JUN2017	SEP2012	1	1	1	1	1	0	01		60.815629912	2	1	16	2	2	1	3	2	3.5	59.97260274	60.526012426	2	1	0	1	0	1	Droolin	0		1		1		0		1		1		5		13	1
19	3374	1	BL	0	APR2012	APR2014	0	0	1	1	1		01		70.593704619	3	1	16	2	2	1	3	2	5.1333333333	69.580821918	70.167123288	2	1	1	1	0	0		0	2	2	2	2	3	3	1	1	1	1	8	8	26	26	0
19	3374	1	V04	1	JUL2013	APR2014	0	0	1	1	1	0	01		70.593704619	3	1	16	2	2	1	3	2	5.1333333333	69.580821918	70.167123288	2	1	1	1	0	0		0	2	2	2	2	1	1	1	1	1	1	14	14	35	35	0
19	3374	1	V06	2	APR2014	APR2014	0	0	1	1	1	0	01		70.593704619	3	1	16	2	2	1	3	2	5.1333333333	69.580821918	70.167123288	2	1	1	1	0	0		0	2	2	2	2	3	3	1	1	1	1	12	12	32	32	0
19	3374	1	V08	3	AUG2015	APR2014	0	0	1	1	1	0	01		70.593704619	3	1	16	2	2	1	3	2	5.1333333333	69.580821918	70.167123288	2	1	1	1	0	0		0		2		2		4		1		1		11		26	1
19	3374	1	V10	4	APR2016	APR2014	0	0	1	1	1	0	01		70.593704619	3	1	16	2	2	1	3	2	5.1333333333	69.580821918	70.167123288	2	1	1	1	0	0		0		2		2		5		1		1		7		24	1
19	3374	1	V12	5	MAY2017	APR2014	0	0	1	1	1	0	01		70.593704619	3	1	16	2	2	1	3	2	5.1333333333	69.580821918	70.167123288	2	1	1	1	0	0		0		2		2		3		1		1		13		35	1
19	3375	1	BL	0	MAR2012	AUG2012	1	1	1	1	1		01		49.84596901	1	1	16	2	2	2	3	2	12.7	47.824657534	48.78630137	1	1	0	1	0	1	Weakness, Left	0	2	2	2	2	7	7	1	1	1	1	8	8	26	26	0
19	3375	1	V04	1	JUN2013	AUG2012	1	1	1	1	1	0	01		49.84596901	1	1	16	2	2	2	3	2	12.7	47.824657534	48.78630137	1	1	0	1	0	1	Weakness, Left	0	2	2	2	2	8	5	1	1	1	1	8	3	28	17	1
19	3375	1	V06	2	AUG2014	AUG2012	1	1	1	1	1	0	01		49.84596901	1	1	16	2	2	2	3	2	12.7	47.824657534	48.78630137	1	1	0	1	0	1	Weakness, Left	0	2	2	2	2	8	3	2	2	2	2	0	3	25	14	1
19	3375	1	V08	3	APR2015	AUG2012	1	1	1	1	1	0	01		49.84596901	1	1	16	2	2	2	3	2	12.7	47.824657534	48.78630137	1	1	0	1	0	1	Weakness, Left	0	2		2		7		2		2		4		23		1
19	3376	1	BL	0	MAR2012		0	0	0	0	0		01		70.108937795	3	2	22	2	2	1	3	2	1.2	67.909589041	70.013309379	1	1	1	1	0	0		0	2	2	2	2	3	3	1	1	1	1	6	6	27	27	0
19	3377	1	BL	0	JUL2012	MAR2014	0	1	1	1	1		01		53.719110712	1	2	16	2	2	1	1	1	6	51.728767123	53.221842952	1	1	0	0	0	1	Foot Cramping	0	1	1	1	1	1	1	1	1	1	1	0	0	4	4	0
19	3377	1	V04	1	AUG2013	MAR2014	0	1	1	1	1	0	01		53.719110712	1	2	16	2	2	1	1	1	6	51.728767123	53.221842952	1	1	0	0	0	1	Foot Cramping	0	2	2	2	2	0	0	1	1	1	1	3	3	8	8	0
19	3377	1	V06	2	AUG2014	MAR2014	0	1	1	1	1	0	01		53.719110712	1	2	16	2	2	1	1	1	6	51.728767123	53.221842952	1	1	0	0	0	1	Foot Cramping	0		1		1		0		1		1		0		1	1
19	3377	1	V08	3	JUN2015	MAR2014	0	1	1	1	1	0	01		53.719110712	1	2	16	2	2	1	1	1	6	51.728767123	53.221842952	1	1	0	0	0	1	Foot Cramping	0		1		1		0		1		1		0		1	1
19	3377	1	V10	4	JUL2016	MAR2014	0	1	1	1	1	0	01		53.719110712	1	2	16	2	2	1	1	1	6	51.728767123	53.221842952	1	1	0	0	0	1	Foot Cramping	0		1		1		0		1		1		0		2	1
19	3377	1	V12	5	JUL2017	MAR2014	0	1	1	1	1	0	01		53.719110712	1	2	16	2	2	1	1	1	6	51.728767123	53.221842952	1	1	0	0	0	1	Foot Cramping	0		2		2		0		1		1		0		3	1
19	3378	1	BL	0	JUL2012	DEC2012	1	1	1	1	1		01		48.032786885	1	1	20	2	2	1	3	2	5.3333333333	44.957519275	47.592896175	2	0	1	1	0	1	Muscle Cramping Right Leg, Foot	0	2	2	2	2	4	4	2	2	2	2	0	0	14	14	0
19	3378	1	V04	1	JUL2013	DEC2012	1	1	1	1	1	0	01		48.032786885	1	1	20	2	2	1	3	2	5.3333333333	44.957519275	47.592896175	2	0	1	1	0	1	Muscle Cramping Right Leg, Foot	0	2	2	2	2	4	2	2	2	2	3	0	1	9	8	4
19	3378	1	V06	2	JUN2014	DEC2012	1	1	1	1	1	0	01		48.032786885	1	1	20	2	2	1	3	2	5.3333333333	44.957519275	47.592896175	2	0	1	1	0	1	Muscle Cramping Right Leg, Foot	0		2		2		3		1		1		2		14	1
19	3378	1	V08	3	JUN2015	DEC2012	1	1	1	1	1	0	01		48.032786885	1	1	20	2	2	1	3	2	5.3333333333	44.957519275	47.592896175	2	0	1	1	0	1	Muscle Cramping Right Leg, Foot	0		2		2		3		2		2		0		11	4
19	3378	1	V10	4	MAY2016	DEC2012	1	1	1	1	1	0	01		48.032786885	1	1	20	2	2	1	3	2	5.3333333333	44.957519275	47.592896175	2	0	1	1	0	1	Muscle Cramping Right Leg, Foot	0		2		2		5		2		3		0		12	4
19	3378	1	V12	5	JUN2017	DEC2012	1	1	1	1	1	0	01		48.032786885	1	1	20	2	2	1	3	2	5.3333333333	44.957519275	47.592896175	2	0	1	1	0	1	Muscle Cramping Right Leg, Foot	0		2		2		8		2		2		2		26	4
19	3380	1	BL	0	AUG2012	NOV2012	1	1	1	1	1		01		70.094243581	3	2	17	2	2	1	3	2	1.4666666667	68.531506849	69.974025002	1	1	1	1	0	0		0	2	2	2	2	0	0	1	1	1	1	7	7	14	14	0
19	3380	1	V04	1	AUG2013	NOV2012	1	1	1	1	1	0	01		70.094243581	3	2	17	2	2	1	3	2	1.4666666667	68.531506849	69.974025002	1	1	1	1	0	0		0		2		2		0		1		1		2		6	1
19	3380	1	V06	2	OCT2014	NOV2012	1	1	1	1	1	0	01		70.094243581	3	2	17	2	2	1	3	2	1.4666666667	68.531506849	69.974025002	1	1	1	1	0	0		0		2		2		0		1		1		2		9	1
19	3380	1	V08	3	AUG2015	NOV2012	1	1	1	1	1	0	01		70.094243581	3	2	17	2	2	1	3	2	1.4666666667	68.531506849	69.974025002	1	1	1	1	0	0		0		2		2		0		1		1		0		8	1
19	3380	1	V10	4	MAY2017	NOV2012	1	1	1	1	1	0	01		70.094243581	3	2	17	2	2	1	3	2	1.4666666667	68.531506849	69.974025002	1	1	1	1	0	0		0		2		2		0		1		1		0		5	1
19	3380	1	V12	5	APR2018	NOV2012	1	1	1	1	1	0	01		70.094243581	3	2	17	2	2	1	3	2	1.4666666667	68.531506849	69.974025002	1	1	1	1	0	0		0		2		2		0		1		1		5		14	1
19	3381	3	BL	0	SEP2012	OCT2012	1	1	1	1	1		01		51.348813534	1	1	18	2	1	2	3	2	15.033333333	48.865753425	50.093150685	2	1	1	0	0	0		0	2	2	2	2	4	4	1	1	1	1	6	6	22	22	0
19	3381	3	V04	1	AUG2013	OCT2012	1	1	1	1	1	1	15		51.348813534	1	1	18	2	1	2	3	2	15.033333333	48.865753425	50.093150685	2	1	1	0	0	0		0		2		2		2		2		2		4		15	2
19	3383	1	BL	0	OCT2012	AUG2013	1	1	1	1	1		01		48.445355191	1	1	22	2	2	1	3	2	7.6	37.206377723	47.81420765	2	1	1	1	0	0		0	2	2	2	2	2	2	1	1	1	1	2	2	9	9	0
19	3383	1	V04	1	NOV2013	AUG2013	1	1	1	1	1	0	01		48.445355191	1	1	22	2	2	1	3	2	7.6	37.206377723	47.81420765	2	1	1	1	0	0		0	2	2	2	2	5	5	1	1	1	1	5	5	16	16	3
19	3383	1	V06	2	OCT2014	AUG2013	1	1	1	1	1	0	01		48.445355191	1	1	22	2	2	1	3	2	7.6	37.206377723	47.81420765	2	1	1	1	0	0		0		2		2		4		1		1		3		15	1
19	3383	1	V08	3	OCT2015	AUG2013	1	1	1	1	1	0	01		48.445355191	1	1	22	2	2	1	3	2	7.6	37.206377723	47.81420765	2	1	1	1	0	0		0		2		2		2		2		3		0		11	4
19	3383	1	V10	4	OCT2016	AUG2013	1	1	1	1	1	0	01		48.445355191	1	1	22	2	2	1	3	2	7.6	37.206377723	47.81420765	2	1	1	1	0	0		0	2	2	2	2	6	2	1	2	1	3	6	0	26	11	4
19	3383	1	V12	5	OCT2017	AUG2013	1	1	1	1	1	0	01		48.445355191	1	1	22	2	2	1	3	2	7.6	37.206377723	47.81420765	2	1	1	1	0	0		0		2		2		4		2		3		0		12	4
19	3384	3	BL	0	NOV2012		0	0	0	0	0		01		66.099004416	3	1	12	1	2	1	3	2	3.3	65.689168351	65.823048132	1	0	0	1	0	1	Postural Tremor	0	2	2	2	2	1	1	1	1	1	1	6	6	11	11	0
19	3384	3	V06	2	JAN2015		0	0	0	0	0				66.099004416	3	1	12	1	2	1	3	2	3.3	65.689168351	65.823048132	1	0	0	1	0	1	Postural Tremor	0	2	2	2	2	0	0	2	2	2	2	3	3	13	13	0
19	3385	1	BL	0	DEC2012	JUN2013	1	1	1	1	1		01		51.827591886	1	1	13	2	2	1	1	1	18.833333333	47.35218205	50.254794521	1	1	1	0	1	0		0	2	2	2	2	1	1	1	1	1	1	9	9	17	17	0
19	3385	1	V04	1	JAN2014	JUN2013	1	1	1	1	1	0	01		51.827591886	1	1	13	2	2	1	1	1	18.833333333	47.35218205	50.254794521	1	1	1	0	1	0		0		2		2		2		1		1		6		15	1
19	3385	1	V06	2	MAY2015	JUN2013	1	1	1	1	1	0	01		51.827591886	1	1	13	2	2	1	1	1	18.833333333	47.35218205	50.254794521	1	1	1	0	1	0		0		1		1		0		1		1		2		6	1
19	3385	1	V08	3	DEC2015	JUN2013	1	1	1	1	1	0	01		51.827591886	1	1	13	2	2	1	1	1	18.833333333	47.35218205	50.254794521	1	1	1	0	1	0		0		1		1		0		1		1		0		8	1
19	3385	1	V10	4	DEC2016	JUN2013	1	1	1	1	1	0	01		51.827591886	1	1	13	2	2	1	1	1	18.833333333	47.35218205	50.254794521	1	1	1	0	1	0		0		2		2		0		2		3		2		16	4
19	3385	1	V12	5	DEC2017	JUN2013	1	1	1	1	1	0	01		51.827591886	1	1	13	2	2	1	1	1	18.833333333	47.35218205	50.254794521	1	1	1	0	1	0		0		2		2		1		1		1		2		12	4
19	3386	1	BL	0	DEC2012	NOV2013	1	1	1	1	1		01		71.586391197	3	2	15	2	2	1	3	2	9.6333333333	70.405479452	70.783112508	1	1	1	1	0	0		0	2	2	2	2	3	3	1	1	1	1	7	7	24	24	0
19	3386	1	V04	1	FEB2014	NOV2013	1	1	1	1	1	0	01		71.586391197	3	2	15	2	2	1	3	2	9.6333333333	70.405479452	70.783112508	1	1	1	1	0	0		0		1		1		3		1		1		7		16	1
19	3386	1	V06	2	JAN2015	NOV2013	1	1	1	1	1	0	01		71.586391197	3	2	15	2	2	1	3	2	9.6333333333	70.405479452	70.783112508	1	1	1	1	0	0		0		2		2		4		1		1		6		25	1
19	3386	1	V08	3	APR2016	NOV2013	1	1	1	1	1	0	01		71.586391197	3	2	15	2	2	1	3	2	9.6333333333	70.405479452	70.783112508	1	1	1	1	0	0		0		2		2		2		1		1		7		23	1
19	3386	1	V10	4	DEC2016	NOV2013	1	1	1	1	1	0	01		71.586391197	3	2	15	2	2	1	3	2	9.6333333333	70.405479452	70.783112508	1	1	1	1	0	0		0		2		2		2		2		2		4		18	1
19	3386	1	V12	5	MAR2018	NOV2013	1	1	1	1	1	0	01		71.586391197	3	2	15	2	2	1	3	2	9.6333333333	70.405479452	70.783112508	1	1	1	1	0	0		0		2		2		4		2		2		4		23	4
19	3387	1	BL	0	JAN2013	AUG2013	1	1	1	1	1		01		56.344329665	2	2	16	2	2	1	3	2	5.3	54.853918706	55.901639344	2	0	1	1	0	0		0	2	2	2	2	1	1	2	2	2	2	0	0	11	11	0
19	3387	1	V04	1	MAR2014	AUG2013	1	1	1	1	1	0	01		56.344329665	2	2	16	2	2	1	3	2	5.3	54.853918706	55.901639344	2	0	1	1	0	0		0		1		1		1		2		2		0		11	1
19	3387	1	V06	2	APR2015	AUG2013	1	1	1	1	1	0	01		56.344329665	2	2	16	2	2	1	3	2	5.3	54.853918706	55.901639344	2	0	1	1	0	0		0		2		2		3		2		2		0		12	1
19	3387	1	V08	3	FEB2016	AUG2013	1	1	1	1	1	0	01		56.344329665	2	2	16	2	2	1	3	2	5.3	54.853918706	55.901639344	2	0	1	1	0	0		0		2		2		1		2		2		0		16	7
19	3387	1	V10	4	FEB2017	AUG2013	1	1	1	1	1	0	01		56.344329665	2	2	16	2	2	1	3	2	5.3	54.853918706	55.901639344	2	0	1	1	0	0		0		2		2		1		2		2		0		18	7
19	3387	1	V12	5	JAN2018	AUG2013	1	1	1	1	1	0	01		56.344329665	2	2	16	2	2	1	3	2	5.3	54.853918706	55.901639344	2	0	1	1	0	0		0		2		2		2		2		2		0		11	7
19	3389	2	BL	0	FEB2013		0	0	0	0	0		17		71.531506849	3	1	16	2	2	1	3	2											1	0	0	0	0	0	0	2	2	3	3	0	0	0	0	0
19	3389	2	V04	1	FEB2014		0	0	0	0	0	0	17		71.531506849	3	1	16	2	2	1	3	2											1	0	0	0	0	0	0	2	2	3	3	0	0	0	0	0
19	3389	2	V06	2	JUL2015		0	0	0	0	0	0	17		71.531506849	3	1	16	2	2	1	3	2											1	0	0	0	0	0	0	2	2	3	3	0	0	0	0	0
19	3389	2	V08	3	MAR2016		0	0	0	0	0	0	17		71.531506849	3	1	16	2	2	1	3	2											1	0	0	0	0	0	0	2	2	3	3	0	0	0	0	0
19	3390	2	BL	0	MAR2013		0	0	0	0	0		17		65.857534247	2	1	17	2	2	1	3	2											1	0	0	0	0	0	0	2	2	3	3	0	0	0	0	0
19	3390	2	V04	1	JUN2014		0	0	0	0	0	0	17		65.857534247	2	1	17	2	2	1	3	2											1	0	0	0	0	0	0	2	2	3	3	0	0	0	0	0
19	3392	1	BL	0	APR2013	MAY2015	0	0	1	1	1		01		50.534246575	1	2	19	2	2	1	3	2	6.4666666667	49.579811363	49.99784415	1	1	0	1	0	0		0	2	2	2	2	6	6	1	1	1	1	4	4	17	17	0
19	3392	1	V04	1	MAY2014	MAY2015	0	0	1	1	1	0	01		50.534246575	1	2	19	2	2	1	3	2	6.4666666667	49.579811363	49.99784415	1	1	0	1	0	0		0	2	2	2	2	4	4	1	1	1	1	9	9	21	21	0
19	3392	1	V06	2	MAY2015	MAY2015	0	0	1	1	1	0	01		50.534246575	1	2	19	2	2	1	3	2	6.4666666667	49.579811363	49.99784415	1	1	0	1	0	0		0	1	1	1	1	3	3	1	1	1	1	4	4	18	18	0
19	3392	1	V08	3	AUG2016	MAY2015	0	0	1	1	1	0	01		50.534246575	1	2	19	2	2	1	3	2	6.4666666667	49.579811363	49.99784415	1	1	0	1	0	0		0	2		2		3		1		1		7		23		1
19	3392	1	V10	4	DEC2017	MAY2015	0	0	1	1	1	0	01		50.534246575	1	2	19	2	2	1	3	2	6.4666666667	49.579811363	49.99784415	1	1	0	1	0	0		0		2		2		4		1		1		2		22	1
19	3392	1	V12	5	MAY2018	MAY2015	0	0	1	1	1	0	01		50.534246575	1	2	19	2	2	1	3	2	6.4666666667	49.579811363	49.99784415	1	1	0	1	0	0		0		2		2		2		1		1		2		15	1
20	3400	1	BL	0	JUL2010	DEC2010	1	1	1	1	1		01		39.18630137	1	2	18	2	2	1	3	2	9.0333333333	35.852054795	38.435616438	1	1	1	1	0	0		0	1	1	1	1	1	1	2	2	2	2	2	2	18	18	0
20	3400	1	V04	1	JUL2011	DEC2010	1	1	1	1	1	0	01		39.18630137	1	2	18	2	2	1	3	2	9.0333333333	35.852054795	38.435616438	1	1	1	1	0	0		0	2	2	2	2	5	5	2	2	2	2	2	2	31	31	3
20	3400	1	V06	2	JUL2012	DEC2010	1	1	1	1	1	0	01		39.18630137	1	2	18	2	2	1	3	2	9.0333333333	35.852054795	38.435616438	1	1	1	1	0	0		0	2	2	2	2	4	4	2	2	3	3	5	5	29	27	2
20	3400	1	V08	3	JUN2013	DEC2010	1	1	1	1	1	0	01		39.18630137	1	2	18	2	2	1	3	2	9.0333333333	35.852054795	38.435616438	1	1	1	1	0	0		0	2	2	2	2	6	4	2	2	2	2	2	1	33	34	6
20	3400	1	V10	4	JUL2014	DEC2010	1	1	1	1	1	0	01		39.18630137	1	2	18	2	2	1	3	2	9.0333333333	35.852054795	38.435616438	1	1	1	1	0	0		0	3	2	3	2	9	1	2	2	2	2	3	0	45	12	7
20	3400	1	V12	5	JUL2015	DEC2010	1	1	1	1	1	0	01		39.18630137	1	2	18	2	2	1	3	2	9.0333333333	35.852054795	38.435616438	1	1	1	1	0	0		0	2	2	2	2	3	2	2	2	2	2	2	0	18	11	4
20	3401	2	BL	0	JUL2010		0	0	0	0	0		17		56.320547945	2	2	19	2	2	1	3	2											1	0	0	0	0	0	0	2	2	3	3	0	0	0	0	0
20	3401	2	V04	1	AUG2011		0	0	0	0	0	0	17		56.320547945	2	2	19	2	2	1	3	2											1	0	0	0	0	0	0	2	2	3	3	0	0	0	0	0
20	3401	2	V06	2	JUN2012		0	0	0	0	0	0	17		56.320547945	2	2	19	2	2	1	3	2											1	0	0	0	0	0	0	2	2	3	3	0	0	0	0	0
20	3401	2	V08	3	JUL2013		0	0	0	0	0	0	17		56.320547945	2	2	19	2	2	1	3	2											1	0	0	0	0	0	0	2	2	3	3	0	0	0	0	0
20	3401	2	V10	4	JUL2014		0	0	0	0	0	0	17		56.320547945	2	2	19	2	2	1	3	2											1	0	0	0	0	0	0	2	2	3	3	0	0	0	0	0
20	3401	2	V12	5	JUL2015		0	0	0	0	0	0	17		56.320547945	2	2	19	2	2	1	3	2											1	0	0	0	0	0	0	2	2	3	3	0	0	0	0	0
20	3402	3	BL	0	OCT2011		0	0	0	0	0		01		47.33006213	1	1	16	2	2	1	3	2	19.666666667	44.06284153	45.68896624	2	1	0	1	0	0		0	1	1	1	1	0	0	1	1	1	1	3	3	4	4	0
20	3402	3	V04	1	NOV2012		0	0	0	0	0				47.33006213	1	1	16	2	2	1	3	2	19.666666667	44.06284153	45.68896624	2	1	0	1	0	0		0	0	0	0	0	0	0	1	1	1	1	3	3	3	3	0
20	3402	3	V06	2	NOV2013		0	0	0	0	0				47.33006213	1	1	16	2	2	1	3	2	19.666666667	44.06284153	45.68896624	2	1	0	1	0	0		0	1	1	1	1	0	0	2	2	2	2	1	1	3	3	0
20	3403	1	BL	0	JUL2010	JAN2011	1	1	1	1	1		01		68.887671233	3	1	18	2	2	1	3	2	3.7	67.824657534	68.578082192	2	0	1	0	0	0		0	1	1	1	1	6	6	2	2	2	2	3	3	32	32	0
20	3403	1	V04	1	JUL2011	JAN2011	1	1	1	1	1	0	01		68.887671233	3	1	18	2	2	1	3	2	3.7	67.824657534	68.578082192	2	0	1	0	0	0		0	2	2	2	2	12	5	2	2	2	2	3	2	45	32	2
20	3403	1	V06	2	JUL2012	JAN2011	1	1	1	1	1	0	01		68.887671233	3	1	18	2	2	1	3	2	3.7	67.824657534	68.578082192	2	0	1	0	0	0		0	3	2	3	2	10	7	2	2	2	2	2	2	48	36	2
20	3403	1	V08	3	JUL2013	JAN2011	1	1	1	1	1	0	01		68.887671233	3	1	18	2	2	1	3	2	3.7	67.824657534	68.578082192	2	0	1	0	0	0		0	3	3	3	3	6	4	2	2	2	2	0	0	37	34	7
20	3403	1	V10	4	AUG2014	JAN2011	1	1	1	1	1	0	01		68.887671233	3	1	18	2	2	1	3	2	3.7	67.824657534	68.578082192	2	0	1	0	0	0		0	3	3	3	3	8	4	2	2	2	2	2	2	36	19	7
20	3403	1	V12	5	JUL2015	JAN2011	1	1	1	1	1	0	01		68.887671233	3	1	18	2	2	1	3	2	3.7	67.824657534	68.578082192	2	0	1	0	0	0		0	2	2	2	2	5	2	2	2	2	2	0	0	30	27	7
20	3404	2	BL	0	JUL2010		0	0	0	0	0		17		55.931506849	1	2	14	2	2	1	3	2											1	0	0	0	0	0	0	2	2	3	3	0	0	0	0	0
20	3404	2	V04	1	JUL2011		0	0	0	0	0	0	17		55.931506849	1	2	14	2	2	1	3	2											1	0	0	0	0	0	0	2	2	3	3	0	0	1	1	0
20	3404	2	V06	2	JUL2012		0	0	0	0	0	0	17		55.931506849	1	2	14	2	2	1	3	2											1	0	0	0	0	0	0	2	2	3	3	0	0	0	0	0
20	3404	2	V08	3	JUL2013		0	0	0	0	0	0	17		55.931506849	1	2	14	2	2	1	3	2											1	0	0	0	0	0	0	2	2	3	3	0	0	0	0	0
20	3404	2	V10	4	JUL2014		0	0	0	0	0	0	17		55.931506849	1	2	14	2	2	1	3	2											1	0	0	0	0	0	0	2	2	3	3	0	0	0	0	0
20	3404	2	V12	5	JUL2015		0	0	0	0	0	0	17		55.931506849	1	2	14	2	2	1	3	2											1	0	0	0	0	0	0	2	2	3	3	0	0	0	0	0
20	3405	2	BL	0	JUL2010		0	0	0	0	0		17		63.498630137	2	2	18	2	2	1	3	2											1	0	0	0	0	0	0	2	2	3	3	0	0	0	0	0
20	3406	1	BL	0	AUG2010	FEB2011	1	1	1	1	1		01		34.77260274	1	1	18	2	2	1	2	1	6.7666666667	32.639853282	34.21369863	1	1	1	1	0	0		0	1	1	1	1	6	6	1	1	1	1	5	5	17	17	0
20	3406	1	V04	1	JUL2011	FEB2011	1	1	1	1	1	0	01		34.77260274	1	1	18	2	2	1	2	1	6.7666666667	32.639853282	34.21369863	1	1	1	1	0	0		0	1	1	1	1	7	7	1	1	1	1	10	10	29	29	3
20	3406	1	V06	2	SEP2012	FEB2011	1	1	1	1	1	0	01		34.77260274	1	1	18	2	2	1	2	1	6.7666666667	32.639853282	34.21369863	1	1	1	1	0	0		0	2	2	2	2	8	8	1	1	1	1	8	8	32	32	3
20	3406	1	V08	3	JUL2013	FEB2011	1	1	1	1	1	0	01		34.77260274	1	1	18	2	2	1	2	1	6.7666666667	32.639853282	34.21369863	1	1	1	1	0	0		0	2	2	2	2	4	5	1	1	1	1	14	15	30	29	2
20	3406	1	V10	4	SEP2014	FEB2011	1	1	1	1	1	0	01		34.77260274	1	1	18	2	2	1	2	1	6.7666666667	32.639853282	34.21369863	1	1	1	1	0	0		0	2	2	2	2	11	10	1	1	1	1	15	13	45	41	6
20	3406	1	V12	5	AUG2015	FEB2011	1	1	1	1	1	0	01		34.77260274	1	1	18	2	2	1	2	1	6.7666666667	32.639853282	34.21369863	1	1	1	1	0	0		0	2	2	2	2	10	9	1	1	1	1	16	12	50	45	6
20	3407	1	BL	0	SEP2010	AUG2013	0	1	1	1	1		01		65.208219178	2	1	16	2	2	1	3	2	7	64.506849315	64.62739726	1	1	1	1	0	0		0	1	1	1	1	7	7	2	2	2	2	0	0	18	18	0
20	3407	1	V04	1	SEP2011	AUG2013	0	1	1	1	1	0	01		65.208219178	2	1	16	2	2	1	3	2	7	64.506849315	64.62739726	1	1	1	1	0	0		0	1	1	1	1	3	3	1	1	1	1	2	2	17	17	0
20	3407	1	V06	2	SEP2012	AUG2013	0	1	1	1	1	0	01		65.208219178	2	1	16	2	2	1	3	2	7	64.506849315	64.62739726	1	1	1	1	0	0		0	1	1	1	1	4	4	1	1	1	1	6	6	26	26	3
20	3407	1	V08	3	OCT2013	AUG2013	0	1	1	1	1	0	01		65.208219178	2	1	16	2	2	1	3	2	7	64.506849315	64.62739726	1	1	1	1	0	0		0	2	2	2	2	7	7	1	1	1	1	8	7	38	36	2
20	3407	1	V10	4	OCT2014	AUG2013	0	1	1	1	1	0	01		65.208219178	2	1	16	2	2	1	3	2	7	64.506849315	64.62739726	1	1	1	1	0	0		0	1	2	1	2	2	12	1	1	1	1	6	8	25	43	2
20	3407	1	V12	5	SEP2015	AUG2013	0	1	1	1	1	0	01		65.208219178	2	1	16	2	2	1	3	2	7	64.506849315	64.62739726	1	1	1	1	0	0		0	2	2	2	2	6	3	1	1	1	1	8	2	40	26	1
20	3408	3	BL	0	OCT2011		0	0	0	0	0		01		39.267258028	1	1	16	2	2	1	3	2	21.6	36.902874467	37.469997754	2	0	0	1	0	0		0	1	1	1	1	1	1	1	1	1	1	1	1	5	5	0
20	3408	3	V04	1	NOV2012		0	0	0	0	0				39.267258028	1	1	16	2	2	1	3	2	21.6	36.902874467	37.469997754	2	0	0	1	0	0		0	0	0	0	0	0	0	2	2	3	3	0	0	0	0	0
20	3408	3	V06	2	NOV2013		0	0	0	0	0				39.267258028	1	1	16	2	2	1	3	2	21.6	36.902874467	37.469997754	2	0	0	1	0	0		0	1	1	1	1	1	1	2	2	3	3	1	1	3	3	0
20	3409	1	BL	0	OCT2010	MAY2011	1	1	1	1	1		01		63.512328767	2	1	14	2	2	1	3	2	1.7	62.432876712	63.369863014	2	1	1	1	0	0		0	2	2	2	2	5	5	1	1	1	1	2	2	24	24	0
20	3409	1	V04	1	OCT2011	MAY2011	1	1	1	1	1	0	01		63.512328767	2	1	14	2	2	1	3	2	1.7	62.432876712	63.369863014	2	1	1	1	0	0		0	2		2		9		2		2		1		47		6
20	3409	1	V06	2	OCT2012	MAY2011	1	1	1	1	1	0	01		63.512328767	2	1	14	2	2	1	3	2	1.7	62.432876712	63.369863014	2	1	1	1	0	0		0	2		2		5		2		2		0		23		6
20	3409	1	V08	3	OCT2013	MAY2011	1	1	1	1	1	0	01		63.512328767	2	1	14	2	2	1	3	2	1.7	62.432876712	63.369863014	2	1	1	1	0	0		0	2	2	2	2	10	9	2	2	2	2	1	1	31	28	7
20	3409	1	V10	4	OCT2014	MAY2011	1	1	1	1	1	0	01		63.512328767	2	1	14	2	2	1	3	2	1.7	62.432876712	63.369863014	2	1	1	1	0	0		0	2	2	2	2	5	5	2	2	2	2	0	0	22	19	7
20	3409	1	V12	5	OCT2015	MAY2011	1	1	1	1	1	0	01		63.512328767	2	1	14	2	2	1	3	2	1.7	62.432876712	63.369863014	2	1	1	1	0	0		0	2	2	2	2	11	9	2	2	2	2	0	0	35	30	7
20	3410	2	BL	0	OCT2010		0	0	0	0	0		17		74.078725953	3	1	16	2	2	1	3	2											1	0	0	0	0	0	0	2	2	3	3	0	0	0	0	0
20	3410	2	V04	1	OCT2011		0	0	0	0	0	0	17		74.078725953	3	1	16	2	2	1	3	2											1	0	0	0	0	0	0	2	2	3	3	0	0	0	0	0
20	3410	2	V06	2	OCT2012		0	0	0	0	0	0	17		74.078725953	3	1	16	2	2	1	3	2											1	0	0	0	0	0	0	2	2	3	3	0	0	0	0	0
20	3410	2	V08	3	SEP2013		0	0	0	0	0	0	17		74.078725953	3	1	16	2	2	1	3	2											1	0	0	0	0	0	0	2	2	3	3	0	0	0	0	0
20	3410	2	V10	4	SEP2014		0	0	0	0	0	0	17		74.078725953	3	1	16	2	2	1	3	2											1	0	0	0	0	0	0	2	2	3	3	0	0	0	0	0
20	3410	2	V12	5	NOV2015		0	0	0	0	0	0	17		74.078725953	3	1	16	2	2	1	3	2											1	0	0	0	0	0	0	2	2	3	3	0	0	0	0	0
20	3411	2	BL	0	NOV2010		0	0	0	0	0		17		40.57260274	1	1	16	2	2	1	3	2											1	0	0	0	0	0	0	2	2	3	3	0	0	0	0	0
20	3411	2	V04	1	NOV2011		0	0	0	0	0	0	17		40.57260274	1	1	16	2	2	1	3	2											1	0	0	0	0	0	0	2	2	3	3	0	0	0	0	0
20	3411	2	V06	2	NOV2012		0	0	0	0	0	0	17		40.57260274	1	1	16	2	2	1	3	2											1	0	0	0	0	0	0	2	2	2	2	0	0	1	1	0
20	3411	2	V08	3	NOV2013		0	0	0	0	0	0	17		40.57260274	1	1	16	2	2	1	3	2											1	0	0	0	0	0	0	2	2	2	2	0	0	1	1	0
20	3411	2	V10	4	NOV2014		0	0	0	0	0	0	17		40.57260274	1	1	16	2	2	1	3	2											1	0	0	0	0	0	0	2	2	3	3	0	0	0	0	0
20	3411	2	V12	5	NOV2015		0	0	0	0	0	0	17		40.57260274	1	1	16	2	2	1	3	2											1	0	0	0	0	1	1	2	2	3	3	0	0	1	1	0
20	3414	2	BL	0	JAN2011		0	0	0	0	0		17		37.246575342	1	2	18	2	2	1	3	2											1	0	0	0	0	0	0	2	2	3	3	0	0	0	0	0
20	3414	2	V04	1	DEC2011		0	0	0	0	0	0	17		37.246575342	1	2	18	2	2	1	3	2											1	0	0	0	0	0	0	2	2	3	3	0	0	0	0	0
20	3414	2	V06	2	DEC2012		0	0	0	0	0	0	17		37.246575342	1	2	18	2	2	1	3	2											1	0	0	0	0	0	0	2	2	3	3	0	0	0	0	0
20	3414	2	V08	3	DEC2013		0	0	0	0	0	0	17		37.246575342	1	2	18	2	2	1	3	2											1	0	0	0	0	0	0	2	2	3	3	0	0	0	0	0
20	3414	2	V10	4	DEC2014		0	0	0	0	0	0	17		37.246575342	1	2	18	2	2	1	3	2											1	0	0	0	0	0	0	2	2	3	3	0	0	0	0	0
20	3414	2	V12	5	DEC2015		0	0	0	0	0	0	17		37.246575342	1	2	18	2	2	1	3	2											1	0	0	0	0	0	0	2	2	3	3	0	0	0	0	0
20	3415	1	BL	0	MAR2011	NOV2011	1	1	1	1	1		01		61.435616438	2	1	26	3	2	1	3	2	1.8333333333	59.742465753	61.282191781	2	1	1	1	0	0		0	2	2	2	2	4	4	2	2	2	2	2	2	23	23	0
20	3415	1	V04	1	APR2012	NOV2011	1	1	1	1	1	0	01		61.435616438	2	1	26	3	2	1	3	2	1.8333333333	59.742465753	61.282191781	2	1	1	1	0	0		0	2	2	2	2	6	6	2	2	3	3	4	4	36	36	3
20	3415	1	V06	2	APR2013	NOV2011	1	1	1	1	1	0	01		61.435616438	2	1	26	3	2	1	3	2	1.8333333333	59.742465753	61.282191781	2	1	1	1	0	0		0	2	2	2	2	9	9	1	1	1	1	10	10	41	42	6
20	3415	1	V08	3	APR2014	NOV2011	1	1	1	1	1	0	01		61.435616438	2	1	26	3	2	1	3	2	1.8333333333	59.742465753	61.282191781	2	1	1	1	0	0		0	2	2	2	2	6	3	1	2	1	3	12	6	31	19	7
20	3415	1	V10	4	MAR2015	NOV2011	1	1	1	1	1	0	01		61.435616438	2	1	26	3	2	1	3	2	1.8333333333	59.742465753	61.282191781	2	1	1	1	0	0		0	2	2	2	2	10	9	1	1	1	1	7	5	38	36	4
20	3415	1	V12	5	MAR2016	NOV2011	1	1	1	1	1	0	01		61.435616438	2	1	26	3	2	1	3	2	1.8333333333	59.742465753	61.282191781	2	1	1	1	0	0		0	2	2	2	2	13	5	1	2	1	2	6	4	44	29	4
20	3417	1	BL	0	APR2011	OCT2011	1	1	1	1	1		01		56.709589041	2	1	18	2	2	1	3	2	7.9666666667	55.553424658	56.049315068	1	1	1	1	0	0		0	2	2	2	2	3	3	1	1	1	1	8	8	20	20	0
20	3417	1	V04	1	MAR2012	OCT2011	1	1	1	1	1	0	01		56.709589041	2	1	18	2	2	1	3	2	7.9666666667	55.553424658	56.049315068	1	1	1	1	0	0		0	2	2	2	2	5	5	1	1	1	1	8	8	25	25	3
20	3417	1	V06	2	MAR2013	OCT2011	1	1	1	1	1	0	01		56.709589041	2	1	18	2	2	1	3	2	7.9666666667	55.553424658	56.049315068	1	1	1	1	0	0		0	1	1	1	1	4	4	1	1	1	1	7	7	23	23	3
20	3417	1	V08	3	MAR2014	OCT2011	1	1	1	1	1	0	01		56.709589041	2	1	18	2	2	1	3	2	7.9666666667	55.553424658	56.049315068	1	1	1	1	0	0		0	1	1	1	1	3	3	1	1	1	1	9	9	19	19	3
20	3417	1	V10	4	MAR2015	OCT2011	1	1	1	1	1	0	01		56.709589041	2	1	18	2	2	1	3	2	7.9666666667	55.553424658	56.049315068	1	1	1	1	0	0		0	2	2	2	2	6	6	1	1	1	1	9	9	35	35	3
20	3417	1	V12	5	MAR2016	OCT2011	1	1	1	1	1	0	01		56.709589041	2	1	18	2	2	1	3	2	7.9666666667	55.553424658	56.049315068	1	1	1	1	0	0		0	2	2	2	2	6	6	1	1	1	1	12	12	31	31	3
20	3418	1	BL	0	APR2011	NOV2012	0	1	1	1	1		01		54.809618983	1	1	16	2	2	1	3	2	8.9666666667	51.942622951	54.064413504	2	1	1	1	0	0		0	2	2	2	2	6	6	1	1	1	1	2	2	28	28	0
20	3418	1	V04	1	MAY2012	NOV2012	0	1	1	1	1	0	01		54.809618983	1	1	16	2	2	1	3	2	8.9666666667	51.942622951	54.064413504	2	1	1	1	0	0		0	2	2	2	2	12	12	1	1	1	1	5	5	41	41	0
20	3418	1	V06	2	MAY2013	NOV2012	0	1	1	1	1	0	01		54.809618983	1	1	16	2	2	1	3	2	8.9666666667	51.942622951	54.064413504	2	1	1	1	0	0		0	2	2	2	2	11	11	1	1	1	1	6	6	44	44	3
20	3418	1	V08	3	MAY2014	NOV2012	0	1	1	1	1	0	01		54.809618983	1	1	16	2	2	1	3	2	8.9666666667	51.942622951	54.064413504	2	1	1	1	0	0		0	2	2	2	2	14	14	1	1	1	1	9	9	52	52	0
20	3418	1	V10	4	MAY2015	NOV2012	0	1	1	1	1	0	01		54.809618983	1	1	16	2	2	1	3	2	8.9666666667	51.942622951	54.064413504	2	1	1	1	0	0		0	2	2	2	2	14	14	1	1	1	1	6	6	48	48	3
20	3418	1	V12	5	APR2016	NOV2012	0	1	1	1	1	0	01		54.809618983	1	1	16	2	2	1	3	2	8.9666666667	51.942622951	54.064413504	2	1	1	1	0	0		0	2	2	2	2	12	12	1	1	1	1	6	7	50	45	4
20	3419	1	BL	0	MAY2011	SEP2018	0	0	0	0	0		01		67.405479452	3	2	18	2	2	1	3	2	1.1333333333	66.693150685	67.309589041	2	1	1	1	0	0		0	1	1	1	1	1	1	1	1	1	1	2	2	6	6	0
20	3419	1	V04	1	APR2012	SEP2018	0	0	0	0	0	0	01		67.405479452	3	2	18	2	2	1	3	2	1.1333333333	66.693150685	67.309589041	2	1	1	1	0	0		0	1	1	1	1	3	3	1	1	1	1	2	2	11	11	0
20	3419	1	V06	2	APR2013	SEP2018	0	0	0	0	0	0	01		67.405479452	3	2	18	2	2	1	3	2	1.1333333333	66.693150685	67.309589041	2	1	1	1	0	0		0	1	1	1	1	1	1	1	1	1	1	4	4	10	10	0
20	3419	1	V08	3	APR2014	SEP2018	0	0	0	0	0	0	01		67.405479452	3	2	18	2	2	1	3	2	1.1333333333	66.693150685	67.309589041	2	1	1	1	0	0		0	1	1	1	1	2	2	1	1	1	1	5	5	10	10	0
20	3419	1	V10	4	JUN2015	SEP2018	0	0	0	0	0	0	01		67.405479452	3	2	18	2	2	1	3	2	1.1333333333	66.693150685	67.309589041	2	1	1	1	0	0		0	1	1	1	1	3	3	1	1	1	1	8	8	17	17	0
20	3419	1	V12	5	APR2016	SEP2018	0	0	0	0	0	0	01		67.405479452	3	2	18	2	2	1	3	2	1.1333333333	66.693150685	67.309589041	2	1	1	1	0	0		0	1	1	1	1	2	2	1	1	1	1	7	7	15	15	0
20	3420	1	BL	0	MAY2011	MAR2012	0	1	1	1	1		01		50.460041919	1	1	16	2	2	1	1	1	2.0666666667	49.536754248	50.28743918	2	0	1	1	0	0		0	1	1	1	1	3	3	2	2	2	2	0	0	16	16	0
20	3420	1	V04	1	MAR2012	MAR2012	0	1	1	1	1	0	01		50.460041919	1	1	16	2	2	1	1	1	2.0666666667	49.536754248	50.28743918	2	0	1	1	0	0		0	1	1	1	1	4	4	2	2	2	2	0	0	21	21	0
20	3420	1	V06	2	JUN2013	MAR2012	0	1	1	1	1	0	01		50.460041919	1	1	16	2	2	1	1	1	2.0666666667	49.536754248	50.28743918	2	0	1	1	0	0		0	1	1	1	1	3	1	2	2	2	2	0	0	9	8	5
20	3420	1	V08	3	JUN2014	MAR2012	0	1	1	1	1	0	01		50.460041919	1	1	16	2	2	1	1	1	2.0666666667	49.536754248	50.28743918	2	0	1	1	0	0		0	1	1	1	1	4	1	2	2	2	2	0	0	13	6	5
20	3420	1	V10	4	JUN2015	MAR2012	0	1	1	1	1	0	01		50.460041919	1	1	16	2	2	1	1	1	2.0666666667	49.536754248	50.28743918	2	0	1	1	0	0		0	2	1	2	1	6	3	2	2	2	2	0	0	25	10	1
20	3420	1	V12	5	APR2016	MAR2012	0	1	1	1	1	0	01		50.460041919	1	1	16	2	2	1	1	1	2.0666666667	49.536754248	50.28743918	2	0	1	1	0	0		0	2	2	2	2	8	5	2	2	2	2	0	0	28	23	5
20	3421	1	BL	0	JUN2011	JUL2012	0	1	1	1	1		01		39.747945205	1	1	14	2	2	1	3	2	2.7666666667	39.082191781	39.517808219	2	1	1	0	0	0		0	1	1	1	1	3	3	1	1	1	1	4	4	10	10	0
20	3421	1	V04	1	JUN2012	JUL2012	0	1	1	1	1	0	01		39.747945205	1	1	14	2	2	1	3	2	2.7666666667	39.082191781	39.517808219	2	1	1	0	0	0		0	1	1	1	1	4	4	1	1	1	1	3	3	12	12	0
20	3421	1	V06	2	JUN2013	JUL2012	0	1	1	1	1	0	01		39.747945205	1	1	14	2	2	1	3	2	2.7666666667	39.082191781	39.517808219	2	1	1	0	0	0		0	1	1	1	1	2	2	1	1	1	1	6	6	12	12	3
20	3421	1	V08	3	JUL2014	JUL2012	0	1	1	1	1	0	01		39.747945205	1	1	14	2	2	1	3	2	2.7666666667	39.082191781	39.517808219	2	1	1	0	0	0		0	1	1	1	1	3	3	1	1	1	1	3	3	11	11	3
20	3421	1	V10	4	JUN2015	JUL2012	0	1	1	1	1	0	01		39.747945205	1	1	14	2	2	1	3	2	2.7666666667	39.082191781	39.517808219	2	1	1	0	0	0		0	1	1	1	1	4	4	2	2	2	2	0	0	9	9	3
20	3421	1	V12	5	JUL2016	JUL2012	0	1	1	1	1	0	01		39.747945205	1	1	14	2	2	1	3	2	2.7666666667	39.082191781	39.517808219	2	1	1	0	0	0		0	2	2	2	2	5	5	1	1	1	1	6	6	18	18	0
20	3422	1	BL	0	JUN2011	NOV2012	0	1	1	1	1		01		57.539726027	2	1	19	2	2	1	1	1	5.6	55.953424658	57.076712329	2	1	1	1	0	0		0	1	1	1	1	7	7	1	1	1	1	8	8	22	22	0
20	3422	1	V04	1	JUL2012	NOV2012	0	1	1	1	1	0	01		57.539726027	2	1	19	2	2	1	1	1	5.6	55.953424658	57.076712329	2	1	1	1	0	0		0	2	2	2	2	7	7	1	1	1	1	9	9	27	27	0
20	3422	1	V06	2	JUN2013	NOV2012	0	1	1	1	1	0	01		57.539726027	2	1	19	2	2	1	1	1	5.6	55.953424658	57.076712329	2	1	1	1	0	0		0	2	2	2	2	9	7	1	1	1	1	6	6	29	21	6
20	3422	1	V08	3	JUN2014	NOV2012	0	1	1	1	1	0	01		57.539726027	2	1	19	2	2	1	1	1	5.6	55.953424658	57.076712329	2	1	1	1	0	0		0	2	2	2	2	8	8	1	1	1	1	11	9	24	21	6
20	3422	1	V10	4	JUL2015	NOV2012	0	1	1	1	1	0	01		57.539726027	2	1	19	2	2	1	1	1	5.6	55.953424658	57.076712329	2	1	1	1	0	0		0	2	2	2	2	7	7	1	1	1	1	12	7	23	17	4
20	3422	1	V12	5	JUN2016	NOV2012	0	1	1	1	1	0	01		57.539726027	2	1	19	2	2	1	1	1	5.6	55.953424658	57.076712329	2	1	1	1	0	0		0	2	2	2	2	9	10	1	1	1	1	13	11	31	28	4
20	3423	1	BL	0	JUL2011	JUN2012	0	1	1	1	1		01		69.42739726	3	1	16	2	2	1	3	2	20.3	66.267482596	67.739726027	2	0	1	1	0	0		0	2	2	2	2	3	3	1	1	1	1	2	2	13	13	0
20	3423	1	V04	1	MAY2012	JUN2012	0	1	1	1	1	0	01		69.42739726	3	1	16	2	2	1	3	2	20.3	66.267482596	67.739726027	2	0	1	1	0	0		0	2	2	2	2	6	6	2	2	2	2	1	1	20	20	0
20	3423	1	V06	2	JUL2013	JUN2012	0	1	1	1	1	0	01		69.42739726	3	1	16	2	2	1	3	2	20.3	66.267482596	67.739726027	2	0	1	1	0	0		0	2	2	2	2	8	8	2	2	2	2	0	0	26	26	3
20	3423	1	V08	3	JUN2014	JUN2012	0	1	1	1	1	0	01		69.42739726	3	1	16	2	2	1	3	2	20.3	66.267482596	67.739726027	2	0	1	1	0	0		0	2	2	2	2	12	12	2	2	2	2	0	0	33	33	3
20	3423	1	V10	4	AUG2015	JUN2012	0	1	1	1	1	0	01		69.42739726	3	1	16	2	2	1	3	2	20.3	66.267482596	67.739726027	2	0	1	1	0	0		0	2	2	2	2	9	9	2	2	2	2	1	1	33	33	3
20	3423	1	V12	5	JUN2016	JUN2012	0	1	1	1	1	0	01		69.42739726	3	1	16	2	2	1	3	2	20.3	66.267482596	67.739726027	2	0	1	1	0	0		0	2	2	2	2	10	10	2	2	2	2	2	2	40	40	3
20	3424	2	BL	0	JUL2011		0	0	0	0	0		17		64.224657534	2	2	16	2	2	1	3	2											1	0	0	0	0	0	0	2	2	3	3	0	0	0	0	0
20	3424	2	V04	1	MAY2012		0	0	0	0	0	0	17		64.224657534	2	2	16	2	2	1	3	2											1	0	0	0	0	0	0	2	2	3	3	0	0	0	0	0
20	3424	2	V06	2	JUL2013		0	0	0	0	0	0	17		64.224657534	2	2	16	2	2	1	3	2											1	0	0	0	0	0	0	2	2	3	3	0	0	0	0	0
20	3424	2	V08	3	JUN2014		0	0	0	0	0	0	17		64.224657534	2	2	16	2	2	1	3	2											1	0	0	0	0	0	0	2	2	3	3	0	0	0	0	0
20	3424	2	V10	4	AUG2015		0	0	0	0	0	0	17		64.224657534	2	2	16	2	2	1	3	2											1	0	0	0	0	0	0	2	2	3	3	0	0	0	0	0
20	3424	2	V12	5	JUN2016		0	0	0	0	0	0	17		64.224657534	2	2	16	2	2	1	3	2											1	0	0	0	0	0	0	2	2	3	3	0	0	2	2	0
20	3425	3	BL	0	OCT2011		0	0	0	0	0		01		65.728767123	2	1	18	2	2	1	3	2	6.8666666667	65.052054795	65.153424658	2	0	1	1	0	0		0	2	2	2	2	11	11	2	2	2	2	1	1	39	39	0
20	3425	3	V04	1	NOV2012		0	0	0	0	0				65.728767123	2	1	18	2	2	1	3	2	6.8666666667	65.052054795	65.153424658	2	0	1	1	0	0		0	3	3	3	3	9	9	2	2	2	2	4	4	47	47	0
20	3425	3	V06	2	JAN2014		0	0	0	0	0				65.728767123	2	1	18	2	2	1	3	2	6.8666666667	65.052054795	65.153424658	2	0	1	1	0	0		0	3	3	5	5	12	12	2	2	2	2	0	0	69	69	0
20	3426	3	BL	0	OCT2011		0	0	0	0	0		01		68.479452055	3	2	13	2	2	1	2	1	11.3	63.112328767	67.539726027	2	1	1	1	0	0		0	1	1	1	1	0	0	1	1	1	1	6	6	12	12	0
20	3426	3	V04	1	OCT2012		0	0	0	0	0				68.479452055	3	2	13	2	2	1	2	1	11.3	63.112328767	67.539726027	2	1	1	1	0	0		0	1	1	1	1	3	3	1	1	1	1	5	5	15	15	0
20	3426	3	V06	2	NOV2013		0	0	0	0	0				68.479452055	3	2	13	2	2	1	2	1	11.3	63.112328767	67.539726027	2	1	1	1	0	0		0	2	2	2	2	1	1	2	2	2	2	5	5	20	20	0
20	3428	2	BL	0	JUL2011		0	0	0	0	0		17		58.44109589	2	2	20	2	2	1	3	2											1	0	0	0	0	0	0	2	2	3	3	0	0	0	0	0
20	3428	2	V04	1	AUG2012		0	0	0	0	0	0	17		58.44109589	2	2	20	2	2	1	3	2											1	0	0	0	0	0	0	2	2	3	3	0	0	0	0	0
20	3428	2	V06	2	JUL2013		0	0	0	0	0	0	17		58.44109589	2	2	20	2	2	1	3	2											1	0	0	0	0	0	0	2	2	3	3	0	0	0	0	0
20	3428	2	V08	3	JUL2014		0	0	0	0	0	0	17		58.44109589	2	2	20	2	2	1	3	2											1	0	0	0	0	0	0	2	2	3	3	0	0	0	0	0
20	3428	2	V10	4	AUG2015		0	0	0	0	0	0	17		58.44109589	2	2	20	2	2	1	3	2											1	0	0	0	0	0	0	2	2	3	3	0	0	0	0	0
20	3428	2	V12	5	JUL2016		0	0	0	0	0	0	17		58.44109589	2	2	20	2	2	1	3	2											1	0	0	0	0	0	0	2	2	3	3	0	0	0	0	0
20	3429	1	BL	0	JUL2011	JUL2014	0	0	1	1	1		01		65.4	2	1	14	2	1	1	3	2	2.9666666667	60.468493151	65.153424658	2	1	0	0	0	0		0	1	1	1	1	1	1	1	1	1	1	10	10	16	16	0
20	3429	1	V04	1	AUG2012	JUL2014	0	0	1	1	1	0	01		65.4	2	1	14	2	1	1	3	2	2.9666666667	60.468493151	65.153424658	2	1	0	0	0	0		0	1	1	1	1	2	2	1	1	1	1	11	11	19	19	0
20	3429	1	V06	2	AUG2013	JUL2014	0	0	1	1	1	0	01		65.4	2	1	14	2	1	1	3	2	2.9666666667	60.468493151	65.153424658	2	1	0	0	0	0		0	1	1	1	1	3	3	1	1	1	1	11	11	22	22	0
20	3429	1	V08	3	JUL2014	JUL2014	0	0	1	1	1	0	01		65.4	2	1	14	2	1	1	3	2	2.9666666667	60.468493151	65.153424658	2	1	0	0	0	0		0	1	1	1	1	2	1	1	1	1	1	12	10	24	17	1
20	3429	1	V10	4	JUL2015	JUL2014	0	0	1	1	1	0	01		65.4	2	1	14	2	1	1	3	2	2.9666666667	60.468493151	65.153424658	2	1	0	0	0	0		0	2	2	2	2	3	0	1	1	1	1	12	8	21	15	1
20	3429	1	V12	5	AUG2016	JUL2014	0	0	1	1	1	0	01		65.4	2	1	14	2	1	1	3	2	2.9666666667	60.468493151	65.153424658	2	1	0	0	0	0		0	2	2	2	2	3	2	1	1	1	1	16	14	27	21	1
20	3430	1	BL	0	AUG2011	JAN2012	1	1	1	1	1		01		53.109589041	1	1	14	2	2	1	3	2	1.1	51.97260274	53.016438356	1	0	1	1	0	0		0	1	1	1	1	2	2	2	2	2	2	0	0	14	14	0
20	3430	1	V04	1	SEP2012	JAN2012	1	1	1	1	1	0	01		53.109589041	1	1	14	2	2	1	3	2	1.1	51.97260274	53.016438356	1	0	1	1	0	0		0	1	1	1	1	2	1	2	2	2	2	2	0	9	7	1
20	3430	1	V06	2	JUL2013	JAN2012	1	1	1	1	1	0	01		53.109589041	1	1	14	2	2	1	3	2	1.1	51.97260274	53.016438356	1	0	1	1	0	0		0	2	1	2	1	7	2	2	2	2	2	3	0	24	11	5
20	3430	1	V08	3	AUG2014	JAN2012	1	1	1	1	1	0	01		53.109589041	1	1	14	2	2	1	3	2	1.1	51.97260274	53.016438356	1	0	1	1	0	0		0	1	1	1	1	4	2	2	2	2	2	0	0	10	8	5
20	3430	1	V10	4	AUG2015	JAN2012	1	1	1	1	1	0	01		53.109589041	1	1	14	2	2	1	3	2	1.1	51.97260274	53.016438356	1	0	1	1	0	0		0	1	1	1	1	2	1	2	2	2	2	0	0	10	6	5
20	3430	1	V12	5	JUL2016	JAN2012	1	1	1	1	1	0	01		53.109589041	1	1	14	2	2	1	3	2	1.1	51.97260274	53.016438356	1	0	1	1	0	0		0	2	1	2	1	5	2	2	2	2	2	0	0	18	4	5
20	3431	1	BL	0	SEP2011	AUG2014	0	0	1	1	1		01		61.567123288	2	2	16	2	2	4	2	1	3.6666666667	60.654794521	61.260273973	2	0	1	1	0	0		0	1	1	1	1	1	1	2	2	2	2	0	0	7	7	0
20	3431	1	V04	1	OCT2012	AUG2014	0	0	1	1	1	0	01		61.567123288	2	2	16	2	2	4	2	1	3.6666666667	60.654794521	61.260273973	2	0	1	1	0	0		0	1	1	1	1	0	0	1	1	1	1	2	2	7	7	0
20	3431	1	V06	2	OCT2013	AUG2014	0	0	1	1	1	0	01		61.567123288	2	2	16	2	2	4	2	1	3.6666666667	60.654794521	61.260273973	2	0	1	1	0	0		0	1	1	1	1	3	3	2	2	2	2	0	0	12	12	0
20	3431	1	V08	3	SEP2014	AUG2014	0	0	1	1	1	0	01		61.567123288	2	2	16	2	2	4	2	1	3.6666666667	60.654794521	61.260273973	2	0	1	1	0	0		0	1		1		3		2		3		1		11		2
20	3431	1	V10	4	OCT2015	AUG2014	0	0	1	1	1	0	01		61.567123288	2	2	16	2	2	4	2	1	3.6666666667	60.654794521	61.260273973	2	0	1	1	0	0		0	1	1	1	1	2	1	1	2	1	3	2	1	12	7	6
20	3431	1	V12	5	OCT2016	AUG2014	0	0	1	1	1	0	01		61.567123288	2	2	16	2	2	4	2	1	3.6666666667	60.654794521	61.260273973	2	0	1	1	0	0		0	1	1	1	1	5	6	2	2	3	2	3	2	14	14	6
20	3432	1	BL	0	OCT2011	AUG2012	0	1	1	1	1		01		63.280567408	2	1	14	2	2	1	3	2	6.8333333333	60.046448087	62.716183846	2	1	1	0	0	0		0	2	2	2	2	5	5	1	1	1	1	5	5	18	18	0
20	3432	1	V04	1	AUG2012	AUG2012	0	1	1	1	1	0	01		63.280567408	2	1	14	2	2	1	3	2	6.8333333333	60.046448087	62.716183846	2	1	1	0	0	0		0	2	2	2	2	11	11	1	1	1	1	10	10	47	47	0
20	3432	1	V06	2	OCT2013	AUG2012	0	1	1	1	1	0	01		63.280567408	2	1	14	2	2	1	3	2	6.8333333333	60.046448087	62.716183846	2	1	1	0	0	0		0	2	2	2	2	11	11	1	1	1	1	7	7	46	46	3
20	3432	1	V08	3	OCT2014	AUG2012	0	1	1	1	1	0	01		63.280567408	2	1	14	2	2	1	3	2	6.8333333333	60.046448087	62.716183846	2	1	1	0	0	0		0	2	2	2	2	5	5	1	1	1	1	8	8	43	43	3
20	3432	1	V10	4	SEP2015	AUG2012	0	1	1	1	1	0	01		63.280567408	2	1	14	2	2	1	3	2	6.8333333333	60.046448087	62.716183846	2	1	1	0	0	0		0	2	2	2	2	8	8	1	1	1	1	10	9	40	37	4
20	3432	1	V12	5	OCT2016	AUG2012	0	1	1	1	1	0	01		63.280567408	2	1	14	2	2	1	3	2	6.8333333333	60.046448087	62.716183846	2	1	1	0	0	0		0	2	2	2	2	11	10	1	1	1	1	8	7	41	38	4
20	3433	1	BL	0	SEP2011	APR2013	0	1	1	1	1		01		81.78630137	3	2	16	2	2	1	2	1	2.2333333333	80.087671233	81.597260274	1	1	0	0	0	0		0	2	2	2	2	0	0	1	1	1	1	13	13	15	15	0
20	3433	1	V04	1	SEP2012	APR2013	0	1	1	1	1	0	01		81.78630137	3	2	16	2	2	1	2	1	2.2333333333	80.087671233	81.597260274	1	1	0	0	0	0		0	2	2	2	2	0	0	1	1	1	1	14	14	18	18	0
20	3433	1	V06	2	SEP2013	APR2013	0	1	1	1	1	0	01		81.78630137	3	2	16	2	2	1	2	1	2.2333333333	80.087671233	81.597260274	1	1	0	0	0	0		0	2	2	2	2	0	0	1	1	1	1	9	6	16	11	1
20	3433	1	V08	3	SEP2014	APR2013	0	1	1	1	1	0	01		81.78630137	3	2	16	2	2	1	2	1	2.2333333333	80.087671233	81.597260274	1	1	0	0	0	0		0	2	2	2	2	0	0	1	1	1	1	4	6	15	15	1
20	3433	1	V10	4	OCT2015	APR2013	0	1	1	1	1	0	01		81.78630137	3	2	16	2	2	1	2	1	2.2333333333	80.087671233	81.597260274	1	1	0	0	0	0		0	3	2	3	2	0	0	1	1	1	1	14	14	20	18	1
20	3433	1	V12	5	SEP2016	APR2013	0	1	1	1	1	0	01		81.78630137	3	2	16	2	2	1	2	1	2.2333333333	80.087671233	81.597260274	1	1	0	0	0	0		0	2	2	2	2	4	1	1	1	1	1	19	12	29	19	4
20	3434	1	BL	0	OCT2011	JUN2013	0	1	1	1	1		01		53.780821918	1	1	16	2	2	1	2	1	2.1333333333	47.454794521	53.602739726	2	1	1	1	0	0		0	2	2	2	2	8	8	1	1	1	1	4	4	35	35	0
20	3434	1	V04	1	OCT2012	JUN2013	0	1	1	1	1	0	01		53.780821918	1	1	16	2	2	1	2	1	2.1333333333	47.454794521	53.602739726	2	1	1	1	0	0		0	2	2	2	2	5	5	1	1	1	1	5	5	28	28	0
20	3434	1	V06	2	OCT2013	JUN2013	0	1	1	1	1	0	01		53.780821918	1	1	16	2	2	1	2	1	2.1333333333	47.454794521	53.602739726	2	1	1	1	0	0		0	2	2	2	2	6	6	1	1	1	1	4	4	31	31	3
20	3434	1	V08	3	OCT2014	JUN2013	0	1	1	1	1	0	01		53.780821918	1	1	16	2	2	1	2	1	2.1333333333	47.454794521	53.602739726	2	1	1	1	0	0		0	2	2	2	2	10	10	1	1	1	1	7	7	44	44	3
20	3434	1	V10	4	OCT2015	JUN2013	0	1	1	1	1	0	01		53.780821918	1	1	16	2	2	1	2	1	2.1333333333	47.454794521	53.602739726	2	1	1	1	0	0		0	2	2	2	2	8	8	1	1	1	1	8	8	46	46	3
20	3434	1	V12	5	OCT2016	JUN2013	0	1	1	1	1	0	01		53.780821918	1	1	16	2	2	1	2	1	2.1333333333	47.454794521	53.602739726	2	1	1	1	0	0		0	2	2	2	2	10	10	1	1	1	1	6	7	42	43	6
20	3435	1	BL	0	OCT2011	NOV2012	0	1	1	1	1		01		54.465753425	1	1	18	2	2	4	3	2	2.5333333333	53.517808219	54.254794521	2	1	1	1	0	0		0	1	1	1	1	7	7	1	1	1	1	7	7	29	29	0
20	3435	1	V04	1	OCT2012	NOV2012	0	1	1	1	1	0	01		54.465753425	1	1	18	2	2	4	3	2	2.5333333333	53.517808219	54.254794521	2	1	1	1	0	0		0	1	1	1	1	7	7	2	2	3	3	6	6	34	34	0
20	3435	1	V06	2	NOV2013	NOV2012	0	1	1	1	1	0	01		54.465753425	1	1	18	2	2	4	3	2	2.5333333333	53.517808219	54.254794521	2	1	1	1	0	0		0	2	2	2	2	10	10	1	1	1	1	9	9	37	37	3
20	3435	1	V08	3	OCT2014	NOV2012	0	1	1	1	1	0	01		54.465753425	1	1	18	2	2	4	3	2	2.5333333333	53.517808219	54.254794521	2	1	1	1	0	0		0	2	2	2	2	7	6	2	1	3	1	5	6	31	28	6
20	3435	1	V10	4	NOV2015	NOV2012	0	1	1	1	1	0	01		54.465753425	1	1	18	2	2	4	3	2	2.5333333333	53.517808219	54.254794521	2	1	1	1	0	0		0	2	2	2	2	5	5	1	1	1	1	8	10	28	31	6
20	3435	1	V12	5	OCT2016	NOV2012	0	1	1	1	1	0	01		54.465753425	1	1	18	2	2	4	3	2	2.5333333333	53.517808219	54.254794521	2	1	1	1	0	0		0	2	2	2	2	11	7	1	1	1	1	10	11	41	39	7
20	3436	1	BL	0	NOV2011	JUN2012	1	1	1	1	1		01		51.002485216	1	1	12	1	2	1	2	1	1.8	49.879197545	50.851800284	1	0	1	1	0	0		0	2	2	2	2	7	7	1	1	1	1	2	2	27	27	0
20	3436	1	V04	1	NOV2012	JUN2012	1	1	1	1	1	0	01		51.002485216	1	1	12	1	2	1	2	1	1.8	49.879197545	50.851800284	1	0	1	1	0	0		0	2	2	2	2	10	6	1	1	1	1	2	5	29	31	2
20	3436	1	V06	2	DEC2013	JUN2012	1	1	1	1	1	0	01		51.002485216	1	1	12	1	2	1	2	1	1.8	49.879197545	50.851800284	1	0	1	1	0	0		0	2	2	2	2	10	9	2	2	3	3	4	4	40	36	6
20	3436	1	V08	3	DEC2014	JUN2012	1	1	1	1	1	0	01		51.002485216	1	1	12	1	2	1	2	1	1.8	49.879197545	50.851800284	1	0	1	1	0	0		0	2	2	2	2	7	11	2	2	2	3	0	1	21	37	4
20	3436	1	V10	4	DEC2015	JUN2012	1	1	1	1	1	0	01		51.002485216	1	1	12	1	2	1	2	1	1.8	49.879197545	50.851800284	1	0	1	1	0	0		0	2	2	2	2	10	9	1	2	1	3	5	1	38	25	4
20	3436	1	V12	5	NOV2016	JUN2012	1	1	1	1	1	0	01		51.002485216	1	1	12	1	2	1	2	1	1.8	49.879197545	50.851800284	1	0	1	1	0	0		0	2	2	2	2	11	9	2	2	3	2	1	0	31	26	7
20	3439	1	BL	0	JAN2012	OCT2012	1	1	1	1	1		01		57.139651171	2	1	17	2	2	1	3	2	13.266666667	55.150684932	56.032876712	2	1	1	1	0	0		0	1	1	1	1	3	3	1	1	1	1	3	3	15	15	0
20	3439	1	V04	1	JAN2013	OCT2012	1	1	1	1	1	0	01		57.139651171	2	1	17	2	2	1	3	2	13.266666667	55.150684932	56.032876712	2	1	1	1	0	0		0	0	0	0	0	2	2	1	1	1	1	11	11	30	30	0
20	3439	1	V06	2	JAN2014	OCT2012	1	1	1	1	1	0	01		57.139651171	2	1	17	2	2	1	3	2	13.266666667	55.150684932	56.032876712	2	1	1	1	0	0		0	2	2	2	2	1	0	1	1	1	1	15	8	29	17	2
20	3439	1	V08	3	JAN2015	OCT2012	1	1	1	1	1	0	01		57.139651171	2	1	17	2	2	1	3	2	13.266666667	55.150684932	56.032876712	2	1	1	1	0	0		0	2	2	2	2	5	3	1	1	1	1	6	6	27	23	2
20	3439	1	V10	4	JAN2016	OCT2012	1	1	1	1	1	0	01		57.139651171	2	1	17	2	2	1	3	2	13.266666667	55.150684932	56.032876712	2	1	1	1	0	0		0	2	2	2	2	4	3	1	1	1	1	9	8	24	23	5
20	3439	1	V12	5	JAN2017	OCT2012	1	1	1	1	1	0	01		57.139651171	2	1	17	2	2	1	3	2	13.266666667	55.150684932	56.032876712	2	1	1	1	0	0		0	2	2	2	2	3	4	1	1	1	1	5	4	21	19	5
20	3440	1	BL	0	FEB2012	OCT2012	1	1	1	1	1		01		59.609289617	2	1	14	2	2	1	3	2	2.1333333333	58.952054795	59.428767123	1	1	1	1	0	0		0	2	2	2	2	5	5	1	1	1	1	8	8	31	31	0
20	3440	1	V04	1	FEB2013	OCT2012	1	1	1	1	1	0	01		59.609289617	2	1	14	2	2	1	3	2	2.1333333333	58.952054795	59.428767123	1	1	1	1	0	0		0	2	2	2	2	5	5	1	1	1	1	7	8	31	32	2
20	3441	3	BL	0	FEB2012	OCT2012	1	1	1	1	1		01		74.27088854	3	1	14	2	2	1	3	2	3.4333333333	73.183561644	73.983561644	1	1	0	1	0	0		0	2	2	2	2	3	3	2	2	2	2	6	6	25	25	0
20	3441	3	V04	1	FEB2013	OCT2012	1	1	1	1	1				74.27088854	3	1	14	2	2	1	3	2	3.4333333333	73.183561644	73.983561644	1	1	0	1	0	0		0	3	3	3	3	0	0	2	2	2	2	5	5	26	26	0
20	3441	3	V06	2	MAR2014	OCT2012	1	1	1	1	1	1	97	Peripheral neuropathy	74.27088854	3	1	14	2	2	1	3	2	3.4333333333	73.183561644	73.983561644	1	1	0	1	0	0		0	2	2	2	2	2	2	2	2	2	2	6	6	38	38	0
20	3442	1	BL	0	MAR2012	JUN2013	0	1	1	1	1		01		63.43715847	2	1	16	2	2	1	3	2	4.8333333333	61.774683734	63.03221798	2	1	0	0	0	0		0	1	1	1	1	2	2	1	1	1	1	3	3	11	11	0
20	3442	1	V04	1	MAR2013	JUN2013	0	1	1	1	1	0	01		63.43715847	2	1	16	2	2	1	3	2	4.8333333333	61.774683734	63.03221798	2	1	0	0	0	0		0	2	2	2	2	5	5	1	1	1	1	8	8	29	29	0
20	3442	1	V06	2	MAR2014	JUN2013	0	1	1	1	1	0	01		63.43715847	2	1	16	2	2	1	3	2	4.8333333333	61.774683734	63.03221798	2	1	0	0	0	0		0	2	2	2	2	3	3	1	1	1	1	12	12	23	21	1
20	3442	1	V08	3	APR2015	JUN2013	0	1	1	1	1	0	01		63.43715847	2	1	16	2	2	1	3	2	4.8333333333	61.774683734	63.03221798	2	1	0	0	0	0		0	2	2	2	2	6	6	1	1	1	1	18	18	40	33	1
20	3442	1	V10	4	APR2016	JUN2013	0	1	1	1	1	0	01		63.43715847	2	1	16	2	2	1	3	2	4.8333333333	61.774683734	63.03221798	2	1	0	0	0	0		0	2	2	2	2	8	6	1	1	1	1	17	17	43	38	1
20	3443	1	BL	0	MAR2012	JUN2012	1	1	1	1	1		01		53.939231978	1	1	14	2	2	1	3	2	7.3333333333	52.882191781	53.323287671	2	1	1	1	0	0		0	2	2	2	2	10	10	1	1	1	1	8	8	36	36	0
20	3443	1	V04	1	MAR2013	JUN2012	1	1	1	1	1	0	01		53.939231978	1	1	14	2	2	1	3	2	7.3333333333	52.882191781	53.323287671	2	1	1	1	0	0		0	1	1	1	1	5	5	1	1	1	1	6	8	23	25	6
20	3443	1	V06	2	MAR2014	JUN2012	1	1	1	1	1	0	01		53.939231978	1	1	14	2	2	1	3	2	7.3333333333	52.882191781	53.323287671	2	1	1	1	0	0		0	2	2	2	2	11	10	1	1	1	1	6	4	42	38	6
20	3443	1	V08	3	FEB2015	JUN2012	1	1	1	1	1	0	01		53.939231978	1	1	14	2	2	1	3	2	7.3333333333	52.882191781	53.323287671	2	1	1	1	0	0		0	2	2	2	2	11	11	2	2	2	2	0	0	38	36	7
20	3443	1	V10	4	FEB2016	JUN2012	1	1	1	1	1	0	01		53.939231978	1	1	14	2	2	1	3	2	7.3333333333	52.882191781	53.323287671	2	1	1	1	0	0		0	2	2	2	2	12	11	1	1	1	1	7	5	37	38	7
20	3443	1	V12	5	FEB2017	JUN2012	1	1	1	1	1	0	01		53.939231978	1	1	14	2	2	1	3	2	7.3333333333	52.882191781	53.323287671	2	1	1	1	0	0		0	2	2	2	2	14	13	1	1	1	1	10	9	46	45	7
20	3444	1	BL	0	MAR2012	SEP2012	1	1	1	1	1		01		68.840549442	3	1	18	2	2	1	3	2	6.9333333333	67.260273973	68.260273973	2	1	0	0	0	0		0	1	1	1	1	4	4	1	1	1	1	5	5	22	22	0
20	3444	1	V04	1	MAR2013	SEP2012	1	1	1	1	1	0	01		68.840549442	3	1	18	2	2	1	3	2	6.9333333333	67.260273973	68.260273973	2	1	0	0	0	0		0	2	2	2	2	8	8	1	1	1	1	7	7	30	30	4
20	3444	1	V06	2	FEB2014	SEP2012	1	1	1	1	1	0	01		68.840549442	3	1	18	2	2	1	3	2	6.9333333333	67.260273973	68.260273973	2	1	0	0	0	0		0	2	2	2	2	8	6	1	2	1	3	5	4	32	23	4
20	3444	1	V08	3	MAR2015	SEP2012	1	1	1	1	1	0	01		68.840549442	3	1	18	2	2	1	3	2	6.9333333333	67.260273973	68.260273973	2	1	0	0	0	0		0	2	2	2	2	5	5	1	1	1	1	12	9	35	26	4
20	3444	1	V10	4	FEB2016	SEP2012	1	1	1	1	1	0	01		68.840549442	3	1	18	2	2	1	3	2	6.9333333333	67.260273973	68.260273973	2	1	0	0	0	0		0	2	2	2	2	9	6	1	1	1	1	13	8	44	34	4
20	3444	1	V12	5	APR2017	SEP2012	1	1	1	1	1	0	01		68.840549442	3	1	18	2	2	1	3	2	6.9333333333	67.260273973	68.260273973	2	1	0	0	0	0		0	2	2	2	2	13	13	1	1	1	1	16	11	58	47	4
20	3445	1	BL	0	MAR2012	FEB2013	1	1	1	1	1		01		48.081967213	1	1	18	2	2	1	3	2	3.1	46.394902313	47.825039299	1	1	1	1	0	0		0	1	1	1	1	3	3	1	1	1	1	7	7	15	15	0
20	3445	1	V04	1	APR2013	FEB2013	1	1	1	1	1	0	01		48.081967213	1	1	18	2	2	1	3	2	3.1	46.394902313	47.825039299	1	1	1	1	0	0		0	1	1	1	1	5	5	1	1	1	1	10	10	23	23	3
20	3445	1	V06	2	APR2014	FEB2013	1	1	1	1	1	0	01		48.081967213	1	1	18	2	2	1	3	2	3.1	46.394902313	47.825039299	1	1	1	1	0	0		0	1	1	1	1	6	6	1	1	1	1	7	7	19	19	3
20	3445	1	V08	3	MAR2015	FEB2013	1	1	1	1	1	0	01		48.081967213	1	1	18	2	2	1	3	2	3.1	46.394902313	47.825039299	1	1	1	1	0	0		0	2	2	2	2	8	8	1	1	1	1	8	8	28	28	3
20	3445	1	V10	4	APR2016	FEB2013	1	1	1	1	1	0	01		48.081967213	1	1	18	2	2	1	3	2	3.1	46.394902313	47.825039299	1	1	1	1	0	0		0	2	2	2	2	10	10	1	1	1	1	11	11	36	36	3
20	3445	1	V12	5	APR2017	FEB2013	1	1	1	1	1	0	01		48.081967213	1	1	18	2	2	1	3	2	3.1	46.394902313	47.825039299	1	1	1	1	0	0		0	2	2	2	2	9	6	1	1	1	1	12	9	32	25	4
20	3446	1	BL	0	APR2012	DEC2012	1	1	1	1	1		01		75.472677596	3	1	18	2	2	1	3	2	7.0666666667	73.563844599	74.884392544	2	0	1	1	0	0		0	2	2	2	2	5	5	2	2	3	3	5	5	23	23	0
20	3446	1	V04	1	APR2013	DEC2012	1	1	1	1	1	0	01		75.472677596	3	1	18	2	2	1	3	2	7.0666666667	73.563844599	74.884392544	2	0	1	1	0	0		0	2	2	2	2	7	7	2	2	2	2	5	5	43	43	3
20	3446	1	V06	2	APR2014	DEC2012	1	1	1	1	1	0	01		75.472677596	3	1	18	2	2	1	3	2	7.0666666667	73.563844599	74.884392544	2	0	1	1	0	0		0	2	2	2	2	6	2	2	2	2	2	1	1	19	14	4
20	3446	1	V08	3	MAY2015	DEC2012	1	1	1	1	1	0	01		75.472677596	3	1	18	2	2	1	3	2	7.0666666667	73.563844599	74.884392544	2	0	1	1	0	0		0	2	2	2	2	5	2	2	2	3	2	3	2	27	21	1
20	3446	1	V10	4	APR2016	DEC2012	1	1	1	1	1	0	01		75.472677596	3	1	18	2	2	1	3	2	7.0666666667	73.563844599	74.884392544	2	0	1	1	0	0		0	2	2	2	2	5	3	2	2	2	2	2	2	24	12	1
20	3446	1	V12	5	APR2017	DEC2012	1	1	1	1	1	0	01		75.472677596	3	1	18	2	2	1	3	2	7.0666666667	73.563844599	74.884392544	2	0	1	1	0	0		0	2	2	2	2	6	6	2	2	2	2	2	2	29	27	4
20	3448	1	BL	0	MAY2012	OCT2012	1	1	1	1	1		01		56.672902163	2	1	12	1	2	1	1	1	3.3333333333	54.320547945	56.39967812	2	1	0	0	0	0		0	2	2	2	2	2	2	2	2	2	2	5	5	24	24	0
20	3448	1	V04	1	MAY2013	OCT2012	1	1	1	1	1	0	01		56.672902163	2	1	12	1	2	1	1	1	3.3333333333	54.320547945	56.39967812	2	1	0	0	0	0		0	2	2	2	2	0	0	1	1	1	1	12	12	22	22	3
20	3448	1	V06	2	MAY2014	OCT2012	1	1	1	1	1	0	01		56.672902163	2	1	12	1	2	1	1	1	3.3333333333	54.320547945	56.39967812	2	1	0	0	0	0		0	2	2	2	2	2	3	1	1	1	1	11	7	21	16	2
20	3448	1	V08	3	MAY2015	OCT2012	1	1	1	1	1	0	01		56.672902163	2	1	12	1	2	1	1	1	3.3333333333	54.320547945	56.39967812	2	1	0	0	0	0		0	1	2	1	2	1	0	1	1	1	1	8	3	15	11	7
20	3448	1	V10	4	APR2016	OCT2012	1	1	1	1	1	0	01		56.672902163	2	1	12	1	2	1	1	1	3.3333333333	54.320547945	56.39967812	2	1	0	0	0	0		0	2	1	2	1	3	2	1	2	1	3	4	1	17	6	5
20	3448	1	V12	5	MAY2017	OCT2012	1	1	1	1	1	0	01		56.672902163	2	1	12	1	2	1	1	1	3.3333333333	54.320547945	56.39967812	2	1	0	0	0	0		0	2	2	2	2	4	3	1	2	1	3	10	4	25	15	7
21	3450	2	BL	0	NOV2010		0	0	0	0	0		17		51.731506849	1	1	14	2	2	1	3	2											1	0	0	0	0	0	0	1	1	1	1	1	1	1	1	0
21	3450	2	V04	1	OCT2011		0	0	0	0	0	0	17		51.731506849	1	1	14	2	2	1	3	2											1	0	0	0	0	0	0	1	1	1	1	2	2	2	2	0
21	3450	2	V06	2	NOV2012		0	0	0	0	0	0	17		51.731506849	1	1	14	2	2	1	3	2											1	0	0	0	0	0	0	2	2	3	3	0	0	0	0	0
21	3451	1	BL	0	DEC2010	JUN2011	1	1	1	1	1		01		54.767572423	1	1	18	2	2	1	3	2	7.2	52.789617486	54.164832697	2	1	0	1	0	0		0	1	1	1	1	2	2	1	1	1	1	5	5	16	16	0
21	3451	1	V04	1	DEC2011	JUN2011	1	1	1	1	1	0	01		54.767572423	1	1	18	2	2	1	3	2	7.2	52.789617486	54.164832697	2	1	0	1	0	0		0	2	2	2	2	4	3	1	1	1	1	8	4	24	15	2
21	3451	1	V06	2	DEC2012	JUN2011	1	1	1	1	1	0	01		54.767572423	1	1	18	2	2	1	3	2	7.2	52.789617486	54.164832697	2	1	0	1	0	0		0	2	2	2	2	3	1	1	1	1	1	5	5	18	13	2
21	3451	1	V08	3	DEC2013	JUN2011	1	1	1	1	1	0	01		54.767572423	1	1	18	2	2	1	3	2	7.2	52.789617486	54.164832697	2	1	0	1	0	0		0	2	2	2	2	4	2	1	1	1	1	5	6	23	16	6
21	3451	1	V10	4	DEC2014	JUN2011	1	1	1	1	1	0	01		54.767572423	1	1	18	2	2	1	3	2	7.2	52.789617486	54.164832697	2	1	0	1	0	0		0	2	2	2	2	4	1	1	2	1	3	9	3	31	15	1
21	3451	1	V12	5	DEC2015	JUN2011	1	1	1	1	1	0	01		54.767572423	1	1	18	2	2	1	3	2	7.2	52.789617486	54.164832697	2	1	0	1	0	0		0	2	2	2	2	6	6	1	2	1	2	3	0	36	26	4
21	3452	2	BL	0	DEC2010		0	0	0	0	0		17		64.284931507	2	2	12	1	2	1	3	2											1	0	0	0	0	0	0	2	2	3	3	0	0	2	2	0
21	3452	2	V04	1	NOV2011		0	0	0	0	0	0	17		64.284931507	2	2	12	1	2	1	3	2											1	0	0	0	0	0	0	1	1	1	1	2	2	3	3	0
21	3452	2	V06	2	DEC2012		0	0	0	0	0	1	97	peripheral neuropathy	64.284931507	2	2	12	1	2	1	3	2											1	0	0	0	0	0	0	2	2	3	3	0	0	1	1	0
21	3452	2	V08	3	DEC2013		0	0	0	0	0	0	17		64.284931507	2	2	12	1	2	1	3	2											1	0	0	0	0	0	0	2	2	3	3	0	0	1	1	0
21	3452	2	V10	4	DEC2014		0	0	0	0	0	0	17		64.284931507	2	2	12	1	2	1	3	2											1	0	0	0	0	0	0	2	2	3	3	0	0	0	0	0
21	3452	2	V12	5	DEC2015		0	0	0	0	0	0	17		64.284931507	2	2	12	1	2	1	3	2											1	0	0	0	0	0	0	2	2	3	3	0	0	1	1	0
21	3453	2	BL	0	DEC2010		0	0	0	0	0		17		59.649315068	2	2	17	2	2	1	3	2											1	0	0	0	0	0	0	2	2	3	3	0	0	1	1	0
21	3453	2	V04	1	NOV2011		0	0	0	0	0	0	17		59.649315068	2	2	17	2	2	1	3	2											1	0	0	0	0	0	0	2	2	3	3	0	0	3	3	0
21	3453	2	V06	2	NOV2012		0	0	0	0	0	0	17		59.649315068	2	2	17	2	2	1	3	2											1	0	0	0	0	0	0	2	2	3	3	0	0	1	1	0
21	3453	2	V08	3	DEC2013		0	0	0	0	0	0	17		59.649315068	2	2	17	2	2	1	3	2											1	0	0	0	0	0	0	1	1	1	1	1	1	2	2	0
21	3453	2	V10	4	DEC2014		0	0	0	0	0	1	97	Ulnar neuropathy, right	59.649315068	2	2	17	2	2	1	3	2											1	0	0	0	0	0	0	2	2	3	3	0	0	0	0	0
21	3453	2	V12	5	DEC2015		0	0	0	0	0	0	17		59.649315068	2	2	17	2	2	1	3	2											1	0	0	0	0	1	1	1	1	1	1	1	1	3	3	0
21	3454	1	BL	0	JAN2011	JUL2011	1	1	1	1	1		01		57.230136986	2	2	16	2	2	1	3	2	6.5666666667	56	56.682191781	2	1	0	0	0	0		0	1	1	1	1	2	2	1	1	1	1	6	6	21	21	0
21	3454	1	V04	1	FEB2012	JUL2011	1	1	1	1	1	0	01		57.230136986	2	2	16	2	2	1	3	2	6.5666666667	56	56.682191781	2	1	0	0	0	0		0	1	1	1	1	2	2	1	1	1	1	7	7	18	18	3
21	3454	1	V06	2	JAN2013	JUL2011	1	1	1	1	1	0	01		57.230136986	2	2	16	2	2	1	3	2	6.5666666667	56	56.682191781	2	1	0	0	0	0		0	1	1	1	1	2	2	1	1	1	1	9	9	22	22	3
21	3454	1	V08	3	JAN2014	JUL2011	1	1	1	1	1	0	01		57.230136986	2	2	16	2	2	1	3	2	6.5666666667	56	56.682191781	2	1	0	0	0	0		0	1	1	1	1	3	3	1	1	1	1	9	9	21	21	3
21	3454	1	V10	4	JAN2015	JUL2011	1	1	1	1	1	0	01		57.230136986	2	2	16	2	2	1	3	2	6.5666666667	56	56.682191781	2	1	0	0	0	0		0	1	1	1	1	2	2	1	1	1	1	8	8	20	20	3
21	3454	1	V12	5	JAN2016	JUL2011	1	1	1	1	1	0	01		57.230136986	2	2	16	2	2	1	3	2	6.5666666667	56	56.682191781	2	1	0	0	0	0		0	2	2	2	2	4	4	1	1	1	1	9	9	26	26	3
21	3455	1	BL	0	MAR2011	APR2012	0	1	1	1	1		01		67.077109065	3	1	16	2	2	1	3	2	4.7333333333	66.559300846	66.688067969	1	0	1	1	0	0		0	2	2	2	2	2	2	1	1	1	1	4	4	21	21	0
21	3455	1	V04	1	MAR2012	APR2012	0	1	1	1	1	0	01		67.077109065	3	1	16	2	2	1	3	2	4.7333333333	66.559300846	66.688067969	1	0	1	1	0	0		0	2	2	2	2	2	2	2	2	2	2	4	4	24	24	0
21	3455	1	V06	2	MAR2013	APR2012	0	1	1	1	1	0	01		67.077109065	3	1	16	2	2	1	3	2	4.7333333333	66.559300846	66.688067969	1	0	1	1	0	0		0	2	2	2	2	4	4	1	1	1	1	2	2	28	28	3
21	3455	1	V08	3	MAR2014	APR2012	0	1	1	1	1	0	01		67.077109065	3	1	16	2	2	1	3	2	4.7333333333	66.559300846	66.688067969	1	0	1	1	0	0		0		2		2		2		2		2		3		21	4
21	3455	1	V10	4	MAR2015	APR2012	0	1	1	1	1	0	01		67.077109065	3	1	16	2	2	1	3	2	4.7333333333	66.559300846	66.688067969	1	0	1	1	0	0		0	2	3	2	3	5	2	2	2	2	2	1	1	40	35	1
21	3456	3	BL	0	MAR2011		0	0	0	0	0		01		65.956164384	2	2	17	2	2	3	3	2	11.266666667	64.350684932	65.019178082	2	1	1	1	0	0		0	1	1	1	1	1	1	1	1	1	1	4	4	9	9	0
21	3456	3	V04	1	MAR2012		0	0	0	0	0				65.956164384	2	2	17	2	2	3	3	2	11.266666667	64.350684932	65.019178082	2	1	1	1	0	0		0	1	1	1	1	1	1	1	1	1	1	3	3	10	10	0
21	3456	3	V06	2	MAR2013		0	0	0	0	0				65.956164384	2	2	17	2	2	3	3	2	11.266666667	64.350684932	65.019178082	2	1	1	1	0	0		0	1	1	1	1	0	0	1	1	1	1	6	6	8	8	0
21	3457	2	BL	0	APR2011		0	0	0	0	0		17		63.058155551	2	2	19	2	2	1	3	2											1	0	0	0	0	0	0	2	2	3	3	2	2	10	10	0
21	3457	2	V04	1	MAY2012		0	0	0	0	0	0	17		63.058155551	2	2	19	2	2	1	3	2											1	0	0	0	0	1	1	2	2	3	3	0	0	3	3	0
21	3457	2	V06	2	MAY2013		0	0	0	0	0	0	17		63.058155551	2	2	19	2	2	1	3	2											1	0	0	0	0	0	0	2	2	3	3	0	0	0	0	0
21	3457	2	V08	3	MAY2014		0	0	0	0	0	0	17		63.058155551	2	2	19	2	2	1	3	2											1	0	0	0	0	0	0	1	1	1	1	2	2	5	5	0
21	3457	2	V10	4	JUN2015		0	0	0	0	0	0	17		63.058155551	2	2	19	2	2	1	3	2											1	0	0	0	0	0	0	2	2	3	3	0	0	0	0	0
21	3457	2	V12	5	APR2016		0	0	0	0	0	0	17		63.058155551	2	2	19	2	2	1	3	2											1	0	0	0	0	2	2	2	2	2	2	0	0	5	5	0
21	3458	2	BL	0	MAY2011		0	0	0	0	0		17		60.495890411	2	2	17	2	2	1	3	2											1	0	0	0	0	2	2	2	2	3	3	0	0	4	4	0
21	3458	2	V04	1	JUN2012		0	0	0	0	0	0	17		60.495890411	2	2	17	2	2	1	3	2											1	0	0	0	0	2	2	2	2	3	3	0	0	4	4	0
21	3458	2	V06	2	APR2013		0	0	0	0	0	0	17		60.495890411	2	2	17	2	2	1	3	2											1	0	0	0	0	0	0	2	2	3	3	0	0	1	1	0
21	3458	2	V08	3	MAY2014		0	0	0	0	0	0	17		60.495890411	2	2	17	2	2	1	3	2											1	0	0	0	0	0	0	2	2	3	3	0	0	2	2	0
21	3458	2	V10	4	JUN2015		0	0	0	0	0	0	17		60.495890411	2	2	17	2	2	1	3	2											1	0	0	0	0	0	0	2	2	3	3	0	0	0	0	0
21	3458	2	V12	5	MAY2016		0	0	0	0	0	0	17		60.495890411	2	2	17	2	2	1	3	2											1	0	0	0	0	1	1	2	2	3	3	0	0	3	3	0
21	3459	1	BL	0	MAY2011	NOV2013	0	0	1	1	1		01		51.671232877	1	1	14	2	2	1	3	2	23	48.686660678	49.756164384	2	1	1	1	0	0		0	1	1	1	1	2	2	2	2	2	2	2	2	13	13	0
21	3459	1	V04	1	MAY2012	NOV2013	0	0	1	1	1	0	01		51.671232877	1	1	14	2	2	1	3	2	23	48.686660678	49.756164384	2	1	1	1	0	0		0	1	1	1	1	3	3	1	1	1	1	7	7	18	18	0
21	3459	1	V06	2	APR2013	NOV2013	0	0	1	1	1	0	01		51.671232877	1	1	14	2	2	1	3	2	23	48.686660678	49.756164384	2	1	1	1	0	0		0	1	1	1	1	3	3	1	1	1	1	9	9	26	26	0
21	3459	1	V08	3	MAY2014	NOV2013	0	0	1	1	1	0	01		51.671232877	1	1	14	2	2	1	3	2	23	48.686660678	49.756164384	2	1	1	1	0	0		0	2	2	2	2	8	8	1	1	1	1	12	12	44	44	3
21	3459	1	V10	4	MAY2015	NOV2013	0	0	1	1	1	0	01		51.671232877	1	1	14	2	2	1	3	2	23	48.686660678	49.756164384	2	1	1	1	0	0		0		2		2		4		1		1		11		46	6
21	3459	1	V12	5	MAY2016	NOV2013	0	0	1	1	1	0	01		51.671232877	1	1	14	2	2	1	3	2	23	48.686660678	49.756164384	2	1	1	1	0	0		0	2	2	2	2	8	7	1	1	1	1	16	9	45	34	7
21	3460	2	BL	0	MAY2011		0	0	0	0	0		17		70.528288046	3	1	12	1	2	1	3	2											1	0	0	0	0	0	0	1	1	1	1	1	1	2	2	0
21	3460	2	V04	1	MAY2012		0	0	0	0	0	0	17		70.528288046	3	1	12	1	2	1	3	2											1	0	0	0	0	0	0	1	1	1	1	4	4	7	7	0
21	3460	2	V06	2	APR2013		0	0	0	0	0	1	97	Right Carpal tunnel syndrome	70.528288046	3	1	12	1	2	1	3	2											1	0	0	0	0	0	0	1	1	1	1	4	4	7	7	0
21	3460	2	V08	3	MAY2014		0	0	0	0	0	0	17		70.528288046	3	1	12	1	2	1	3	2											1	0	0	0	0	0	0	1	1	1	1	3	3	4	4	0
21	3460	2	V10	4	JUN2015		0	0	0	0	0	0	17		70.528288046	3	1	12	1	2	1	3	2											1	0	0	0	0	0	0	1	1	1	1	3	3	3	3	0
21	3460	2	V12	5	MAY2016		0	0	0	0	0	1	07		70.528288046	3	1	12	1	2	1	3	2											1	0	0	0	0	1	1	1	1	1	1	5	5	6	6	0
21	3461	1	BL	0	JUN2011	MAR2012	1	1	1	1	1		01		62.946552886	2	1	18	2	2	1	3	2	0.8	59.461621379	62.880799461	1	1	1	1	0	0		0	2	2	2	2	7	7	1	1	1	1	5	5	29	29	0
21	3461	1	V04	1	MAY2012	MAR2012	1	1	1	1	1	0	01		62.946552886	2	1	18	2	2	1	3	2	0.8	59.461621379	62.880799461	1	1	1	1	0	0		0	2	2	2	2	9	9	1	1	1	1	9	9	42	42	3
21	3461	1	V06	2	JUN2013	MAR2012	1	1	1	1	1	0	01		62.946552886	2	1	18	2	2	1	3	2	0.8	59.461621379	62.880799461	1	1	1	1	0	0		0	2	2	2	2	8	8	1	1	1	1	12	12	43	43	3
21	3461	1	V08	3	JUN2014	MAR2012	1	1	1	1	1	0	01		62.946552886	2	1	18	2	2	1	3	2	0.8	59.461621379	62.880799461	1	1	1	1	0	0		0	2	2	2	2	7	7	1	1	1	1	13	13	48	46	7
21	3461	1	V10	4	JUL2015	MAR2012	1	1	1	1	1	0	01		62.946552886	2	1	18	2	2	1	3	2	0.8	59.461621379	62.880799461	1	1	1	1	0	0		0	2	2	2	2	8	8	1	1	1	1	12	11	43	41	5
21	3461	1	V12	5	JUN2016	MAR2012	1	1	1	1	1	0	01		62.946552886	2	1	18	2	2	1	3	2	0.8	59.461621379	62.880799461	1	1	1	1	0	0		0	2	2	2	2	9	9	1	1	1	1	12	7	40	30	5
21	3462	1	BL	0	SEP2011	MAR2012	1	1	1	1	1		01		44.104109589	1	2	20	2	2	1	3	2	6.7333333333	43.189041096	43.547945205	1	1	1	1	0	1	Frozen Shoulder	0	2	2	2	2	7	7	1	1	1	1	8	8	41	41	0
21	3462	1	V04	1	SEP2012	MAR2012	1	1	1	1	1	0	01		44.104109589	1	2	20	2	2	1	3	2	6.7333333333	43.189041096	43.547945205	1	1	1	1	0	1	Frozen Shoulder	0	2	2	2	2	9	7	1	1	1	1	11	6	51	37	1
21	3462	1	V06	2	SEP2013	MAR2012	1	1	1	1	1	0	01		44.104109589	1	2	20	2	2	1	3	2	6.7333333333	43.189041096	43.547945205	1	1	1	1	0	1	Frozen Shoulder	0	2	2	2	2	6	4	1	2	1	2	11	0	42	15	4
21	3462	1	V08	3	SEP2014	MAR2012	1	1	1	1	1	0	01		44.104109589	1	2	20	2	2	1	3	2	6.7333333333	43.189041096	43.547945205	1	1	1	1	0	1	Frozen Shoulder	0	2	2	2	2	8	4	1	2	1	2	10	0	43	10	4
21	3462	1	V10	4	SEP2015	MAR2012	1	1	1	1	1	0	01		44.104109589	1	2	20	2	2	1	3	2	6.7333333333	43.189041096	43.547945205	1	1	1	1	0	1	Frozen Shoulder	0	2	2	2	2	11	2	2	2	2	2	8	0	60	18	4
21	3464	2	BL	0	OCT2011		0	0	0	0	0		17		51.18523093	1	1	16	2	2	1	3	2											1	0	0	0	0	0	0	2	2	3	3	0	0	0	0	0
21	3464	2	V04	1	NOV2012		0	0	0	0	0	0	17		51.18523093	1	1	16	2	2	1	3	2											1	0	0	0	0	0	0	2	2	3	3	0	0	0	0	0
21	3464	2	V06	2	OCT2013		0	0	0	0	0	0	17		51.18523093	1	1	16	2	2	1	3	2											1	0	0	0	0	0	0	2	2	3	3	0	0	2	2	0
21	3464	2	V08	3	OCT2014		0	0	0	0	0	0	17		51.18523093	1	1	16	2	2	1	3	2											1	0	0	0	0	1	1	2	2	3	3	0	0	2	2	0
21	3464	2	V10	4	OCT2015		0	0	0	0	0	0	17		51.18523093	1	1	16	2	2	1	3	2											1	0	0	0	0	0	0	2	2	3	3	0	0	0	0	0
21	3464	2	V12	5	OCT2016		0	0	0	0	0	0	17		51.18523093	1	1	16	2	2	1	3	2											1	0	0	0	0	0	0	2	2	3	3	0	0	0	0	0
21	3465	3	BL	0	NOV2011	JUN2015	0	0	0	1	1		01		63.811071188	2	1	14	2	2	1	3	2	11.766666667	62.159016393	62.832988996	2	1	1	1	0	0		0	1	1	1	1	1	1	1	1	1	1	6	6	12	12	0
21	3465	3	V04	1	NOV2012	JUN2015	0	0	0	1	1	0	01		63.811071188	2	1	14	2	2	1	3	2	11.766666667	62.159016393	62.832988996	2	1	1	1	0	0		0	1	1	1	1	2	2	1	1	1	1	7	7	10	10	0
21	3465	3	V06	2	NOV2013	JUN2015	0	0	0	1	1				63.811071188	2	1	14	2	2	1	3	2	11.766666667	62.159016393	62.832988996	2	1	1	1	0	0		0	1	1	1	1	1	1	1	1	1	1	8	8	14	14	0
21	3465	3	V10	4	NOV2015	JUN2015	0	0	0	1	1	0	01		63.811071188	2	1	14	2	2	1	3	2	11.766666667	62.159016393	62.832988996	2	1	1	1	0	0		0	2	2	2	2	3	3	1	1	1	1	8	8	25	25	3
21	3465	3	V12	5	OCT2016	JUN2015	0	0	0	1	1	0	01		63.811071188	2	1	14	2	2	1	3	2	11.766666667	62.159016393	62.832988996	2	1	1	1	0	0		0	2	2	2	2	4	4	1	1	1	1	11	11	26	26	0
21	3466	2	BL	0	NOV2011		0	0	0	0	0		17		48.271232877	1	1	16	2	2	1	3	2											1	0	0	0	0	1	1	2	2	3	3	0	0	2	2	0
21	3466	2	V04	1	NOV2012		0	0	0	0	0	0	17		48.271232877	1	1	16	2	2	1	3	2											1	0	0	0	0	0	0	1	1	1	1	2	2	4	4	0
21	3466	2	V06	2	DEC2013		0	0	0	0	0	0	17		48.271232877	1	1	16	2	2	1	3	2											1	0	0	0	0	0	0	1	1	1	1	2	2	3	3	0
21	3466	2	V08	3	NOV2014		0	0	0	0	0	0	17		48.271232877	1	1	16	2	2	1	3	2											1	0	0	0	0	1	1	1	1	1	1	2	2	3	3	0
21	3466	2	V10	4	NOV2015		0	0	0	0	0	0	17		48.271232877	1	1	16	2	2	1	3	2											1	0	0	0	0	1	1	1	1	1	1	2	2	3	3	0
21	3466	2	V12	5	DEC2016		0	0	0	0	0	0	17		48.271232877	1	1	16	2	2	1	3	2											1	0	0	0	0	0	0	2	2	3	3	0	0	0	0	0
21	3467	1	BL	0	DEC2011	AUG2012	1	1	1	1	1		01		66.893150685	3	1	16	2	2	1	3	2	9.5	65.068493151	66.104109589	1	1	1	1	0	0		0	2	2	2	2	2	2	1	1	1	1	5	5	18	18	0
21	3467	1	V04	1	DEC2012	AUG2012	1	1	1	1	1	0	01		66.893150685	3	1	16	2	2	1	3	2	9.5	65.068493151	66.104109589	1	1	1	1	0	0		0	2	2	2	2	3	3	1	1	1	1	4	4	20	20	3
21	3467	1	V06	2	DEC2013	AUG2012	1	1	1	1	1	0	01		66.893150685	3	1	16	2	2	1	3	2	9.5	65.068493151	66.104109589	1	1	1	1	0	0		0	1	2	1	2	2	3	1	1	1	1	6	4	22	18	6
21	3467	1	V08	3	DEC2014	AUG2012	1	1	1	1	1	0	01		66.893150685	3	1	16	2	2	1	3	2	9.5	65.068493151	66.104109589	1	1	1	1	0	0		0	1	1	1	1	3	1	1	1	1	1	6	5	18	16	6
21	3467	1	V10	4	DEC2015	AUG2012	1	1	1	1	1	0	01		66.893150685	3	1	16	2	2	1	3	2	9.5	65.068493151	66.104109589	1	1	1	1	0	0		0	2	2	2	2	6	7	1	1	1	1	9	7	30	30	7
21	3467	1	V12	5	DEC2016	AUG2012	1	1	1	1	1	0	01		66.893150685	3	1	16	2	2	1	3	2	9.5	65.068493151	66.104109589	1	1	1	1	0	0		0	2	2	2	2	4	6	2	1	3	1	4	6	23	29	5
21	3468	2	BL	0	FEB2012		0	0	0	0	0		17		57.386024403	2	1	16	2	2	1	3	2											1	0	0	0	0	0	0	2	2	3	3	0	0	0	0	0
21	3468	2	V04	1	FEB2013		0	0	0	0	0	1	97	L5 radiculopathy	57.386024403	2	1	16	2	2	1	3	2											1	0	0	0	0	0	0	2	2	3	3	2	2	7	7	0
21	3468	2	V06	2	FEB2014		0	0	0	0	0	0	17		57.386024403	2	1	16	2	2	1	3	2											1	0	0	0	0	0	0	2	2	3	3	0	0	5	5	0
21	3468	2	V08	3	MAR2015		0	0	0	0	0	0	17		57.386024403	2	1	16	2	2	1	3	2											1	0	0	0	0	0	0	2	2	3	3	0	0	1	1	0
21	3468	2	V10	4	FEB2016		0	0	0	0	0	0	17		57.386024403	2	1	16	2	2	1	3	2											1	0	0	0	0	3	3	1	1	1	1	2	2	8	8	0
21	3468	2	V12	5	FEB2017		0	0	0	0	0	0	17		57.386024403	2	1	16	2	2	1	3	2											1	0	0	0	0	0	0	2	2	3	3	0	0	1	1	0
21	3469	1	BL	0	FEB2012	AUG2012	1	1	1	1	1		01		56.975065499	2	1	13	2	2	1	3	2	4.2	55.660273973	56.621917808	2	1	0	0	0	0		0	1	1	1	1	1	1	1	1	1	1	6	6	16	16	0
21	3469	1	V04	1	FEB2013	AUG2012	1	1	1	1	1	0	01		56.975065499	2	1	13	2	2	1	3	2	4.2	55.660273973	56.621917808	2	1	0	0	0	0		0	1	1	1	1	3	3	1	1	1	1	6	6	18	18	3
21	3469	1	V06	2	FEB2014	AUG2012	1	1	1	1	1	0	01		56.975065499	2	1	13	2	2	1	3	2	4.2	55.660273973	56.621917808	2	1	0	0	0	0		0	1	1	1	1	3	3	1	1	1	1	5	5	19	19	3
21	3469	1	V08	3	FEB2015	AUG2012	1	1	1	1	1	0	01		56.975065499	2	1	13	2	2	1	3	2	4.2	55.660273973	56.621917808	2	1	0	0	0	0		0	1	1	1	1	4	4	1	1	1	1	5	5	31	31	3
21	3469	1	V10	4	FEB2016	AUG2012	1	1	1	1	1	0	01		56.975065499	2	1	13	2	2	1	3	2	4.2	55.660273973	56.621917808	2	1	0	0	0	0		0	2		2		6		1		1		8		33		1
21	3469	1	V12	5	FEB2017	AUG2012	1	1	1	1	1	0	01		56.975065499	2	1	13	2	2	1	3	2	4.2	55.660273973	56.621917808	2	1	0	0	0	0		0	2	2	2	2	6	7	1	1	1	1	7	8	30	39	4
21	3470	1	BL	0	FEB2012	MAY2014	0	0	1	1	1		01		57.352990493	2	1	14	2	2	1	1	1	8.1666666667	55.81369863	56.668493151	2	1	0	1	0	0		0	1	1	1	1	0	0	1	1	1	1	5	5	14	14	0
21	3470	1	V04	1	MAR2013	MAY2014	0	0	1	1	1	0	01		57.352990493	2	1	14	2	2	1	1	1	8.1666666667	55.81369863	56.668493151	2	1	0	1	0	0		0	1	1	1	1	0	0	1	1	1	1	8	8	19	19	0
21	3470	1	V06	2	APR2014	MAY2014	0	0	1	1	1	0	01		57.352990493	2	1	14	2	2	1	1	1	8.1666666667	55.81369863	56.668493151	2	1	0	1	0	0		0	1	1	1	1	1	1	1	1	1	1	9	9	23	23	0
21	3470	1	V08	3	MAR2015	MAY2014	0	0	1	1	1	0	01		57.352990493	2	1	14	2	2	1	1	1	8.1666666667	55.81369863	56.668493151	2	1	0	1	0	0		0	1	1	1	1	0	0	1	1	1	1	10	10	24	24	3
21	3470	1	V10	4	MAR2016	MAY2014	0	0	1	1	1	0	01		57.352990493	2	1	14	2	2	1	1	1	8.1666666667	55.81369863	56.668493151	2	1	0	1	0	0		0	2	2	2	2	4	4	1	1	1	1	14	14	33	33	3
21	3470	1	V12	5	FEB2017	MAY2014	0	0	1	1	1	0	01		57.352990493	2	1	14	2	2	1	1	1	8.1666666667	55.81369863	56.668493151	2	1	0	1	0	0		0	2	2	2	2	2	2	1	1	1	1	8	8	24	24	3
21	3471	1	BL	0	FEB2012	OCT2012	1	1	1	1	1		01		73.533812411	3	1	12	1	2	1	1	1	4.8333333333	72.161643836	73.128767123	2	1	0	1	0	1	Micrographia, Hypophonia	0	2	2	2	2	2	2	2	2	3	3	3	3	19	19	0
21	3471	1	V04	1	FEB2013	OCT2012	1	1	1	1	1	0	01		73.533812411	3	1	12	1	2	1	1	1	4.8333333333	72.161643836	73.128767123	2	1	0	1	0	1	Micrographia, Hypophonia	0	2	2	2	2	3	1	2	2	3	2	1	0	18	12	1
21	3471	1	V06	2	MAR2014	OCT2012	1	1	1	1	1	0	01		73.533812411	3	1	12	1	2	1	1	1	4.8333333333	72.161643836	73.128767123	2	1	0	1	0	1	Micrographia, Hypophonia	0	2	2	2	2	5	4	2	2	2	2	0	0	33	24	1
21	3471	1	V08	3	MAR2015	OCT2012	1	1	1	1	1	0	01		73.533812411	3	1	12	1	2	1	1	1	4.8333333333	72.161643836	73.128767123	2	1	0	1	0	1	Micrographia, Hypophonia	0	2	2	2	2	7	3	2	2	2	2	2	0	31	32	4
21	3471	1	V10	4	MAR2016	OCT2012	1	1	1	1	1	0	01		73.533812411	3	1	12	1	2	1	1	1	4.8333333333	72.161643836	73.128767123	2	1	0	1	0	1	Micrographia, Hypophonia	0		2		2		8		2		2		4		40	4
21	3471	1	V12	5	MAR2017	OCT2012	1	1	1	1	1	0	01		73.533812411	3	1	12	1	2	1	1	1	4.8333333333	72.161643836	73.128767123	2	1	0	1	0	1	Micrographia, Hypophonia	0		3		3		9		2		2		5		49	1
21	3472	1	BL	0	JUN2012	APR2013	1	1	1	1	1		01		61.250782244	2	1	19	2	2	1	2	1	2.4666666667	60.071232877	61.045864211	2	1	1	1	1	0		0	1	1	1	1	1	1	2	2	2	2	2	2	9	9	0
21	3472	1	V04	1	JUN2013	APR2013	1	1	1	1	1	0	01		61.250782244	2	1	19	2	2	1	2	1	2.4666666667	60.071232877	61.045864211	2	1	1	1	1	0		0	1	1	1	1	1	1	2	2	2	2	2	2	13	13	3
21	3472	1	V06	2	JUN2014	APR2013	1	1	1	1	1	0	01		61.250782244	2	1	19	2	2	1	2	1	2.4666666667	60.071232877	61.045864211	2	1	1	1	1	0		0	1	1	1	1	1	0	1	2	1	3	4	2	15	6	6
21	3472	1	V08	3	JUN2015	APR2013	1	1	1	1	1	0	01		61.250782244	2	1	19	2	2	1	2	1	2.4666666667	60.071232877	61.045864211	2	1	1	1	1	0		0	2	1	2	1	1	0	2	2	3	2	3	1	13	9	6
21	3472	1	V10	4	JUN2016	APR2013	1	1	1	1	1	0	01		61.250782244	2	1	19	2	2	1	2	1	2.4666666667	60.071232877	61.045864211	2	1	1	1	1	0		0	2	2	2	2	3	2	1	1	1	1	7	2	23	14	2
21	3472	1	V12	5	JUN2017	APR2013	1	1	1	1	1	0	01		61.250782244	2	1	19	2	2	1	2	1	2.4666666667	60.071232877	61.045864211	2	1	1	1	1	0		0	2	2	2	2	3	3	2	2	2	2	6	3	24	20	6
21	3473	1	BL	0	AUG2012	JUN2013	1	1	1	1	1		01		55.368058986	1	2	14	2	2	1	3	2	2.7333333333	53.41369863	55.14128303	1	1	1	1	0	0		0	1	1	1	1	1	1	1	1	1	1	6	6	14	14	0
21	3473	1	V04	1	SEP2013	JUN2013	1	1	1	1	1	0	01		55.368058986	1	2	14	2	2	1	3	2	2.7333333333	53.41369863	55.14128303	1	1	1	1	0	0		0	1	1	1	1	2	2	1	1	1	1	9	6	26	18	1
21	3473	1	V06	2	AUG2014	JUN2013	1	1	1	1	1	0	01		55.368058986	1	2	14	2	2	1	3	2	2.7333333333	53.41369863	55.14128303	1	1	1	1	0	0		0	2	2	2	2	5	2	1	1	1	1	6	4	26	18	5
21	3473	1	V08	3	AUG2015	JUN2013	1	1	1	1	1	0	01		55.368058986	1	2	14	2	2	1	3	2	2.7333333333	53.41369863	55.14128303	1	1	1	1	0	0		0	2	2	2	2	6	2	1	2	1	3	9	2	35	26	7
21	3473	1	V10	4	SEP2016	JUN2013	1	1	1	1	1	0	01		55.368058986	1	2	14	2	2	1	3	2	2.7333333333	53.41369863	55.14128303	1	1	1	1	0	0		0	3	3	3	3	10	8	2	2	3	2	15	12	50	46	7
21	3473	1	V12	5	SEP2017	JUN2013	1	1	1	1	1	0	01		55.368058986	1	2	14	2	2	1	3	2	2.7333333333	53.41369863	55.14128303	1	1	1	1	0	0		0	3	3	3	3	11	8	2	2	2	2	4	3	48	41	7
21	3475	1	BL	0	SEP2012	MAY2015	0	1	1	1	1		01		48.295081967	1	1	19	2	2	1	3	2	5.1333333333	45.74077401	47.866120219	1	0	1	1	0	0		0	1	1	1	1	2	2	1	1	1	1	2	2	12	12	0
21	3475	1	V04	1	SEP2013	MAY2015	0	1	1	1	1	0	01		48.295081967	1	1	19	2	2	1	3	2	5.1333333333	45.74077401	47.866120219	1	0	1	1	0	0		0	1	1	1	1	5	5	1	1	1	1	4	4	20	20	0
21	3475	1	V06	2	SEP2014	MAY2015	0	1	1	1	1	0	01		48.295081967	1	1	19	2	2	1	3	2	5.1333333333	45.74077401	47.866120219	1	0	1	1	0	0		0	1	1	1	1	1	1	2	2	3	3	2	2	14	14	3
21	3475	1	V08	3	SEP2015	MAY2015	0	1	1	1	1	0	01		48.295081967	1	1	19	2	2	1	3	2	5.1333333333	45.74077401	47.866120219	1	0	1	1	0	0		0	2	2	2	2	6	6	1	1	1	1	3	4	24	24	6
21	3475	1	V10	4	SEP2016	MAY2015	0	1	1	1	1	0	01		48.295081967	1	1	19	2	2	1	3	2	5.1333333333	45.74077401	47.866120219	1	0	1	1	0	0		0	2	2	2	2	4	4	1	1	1	1	5	3	25	22	6
21	3475	1	V12	5	SEP2017	MAY2015	0	1	1	1	1	0	01		48.295081967	1	1	19	2	2	1	3	2	5.1333333333	45.74077401	47.866120219	1	0	1	1	0	0		0	2	2	2	2	4	4	1	1	1	1	4	3	20	19	2
16	3476	1	BL	0	SEP2012	MAY2013	1	1	1	1	1		01		65.78433266	2	1	15	2	2	1	3	2	0.9666666667	59.104109589	65.705097687	1	1	1	1	1	0		0	2	2	2	2	2	2	2	2	3	3	6	6	29	29	0
16	3476	1	V04	1	SEP2013	MAY2013	1	1	1	1	1	0	01		65.78433266	2	1	15	2	2	1	3	2	0.9666666667	59.104109589	65.705097687	1	1	1	1	1	0		0	2	2	2	2	6	6	2	2	3	3	4	4	40	40	3
16	3476	1	V06	2	SEP2014	MAY2013	1	1	1	1	1	0	01		65.78433266	2	1	15	2	2	1	3	2	0.9666666667	59.104109589	65.705097687	1	1	1	1	1	0		0	2	2	2	2	4	3	2	2	2	3	4	4	39	35	4
16	3476	1	V08	3	SEP2015	MAY2013	1	1	1	1	1	1	04		65.78433266	2	1	15	2	2	1	3	2	0.9666666667	59.104109589	65.705097687	1	1	1	1	1	0		0	3	2	3	2	10	9	2	2	2	2	5	4	51	46	4
21	3478	2	BL	0	NOV2012	MAR2016	0	0	0	1	1		17		76.937248297	3	1	18	2	2	1	3	2											1	0	0	0	0	1	1	1	1	1	1	3	3	9	9	0
21	3478	2	V04	1	NOV2013	MAR2016	0	0	0	1	1	0	17		76.937248297	3	1	18	2	2	1	3	2											1	0	0	0	0	0	0	2	2	3	3	4	4	13	13	0
21	3478	2	V06	2	NOV2014	MAR2016	0	0	0	1	1	0	17		76.937248297	3	1	18	2	2	1	3	2											1	0	0	0	0	2	2	1	1	1	1	4	4	10	10	0
21	3478	2	V08	3	NOV2015	MAR2016	0	0	0	1	1	1	97	Mild parkinsonism not clear if idiopathic PD	76.937248297	3	1	18	2	2	1	3	2											1	2	2	2	2	6	6	1	1	1	1	4	4	26	26	0
21	3478	2	V10	4	DEC2016	MAR2016	0	0	0	1	1	1	01		76.937248297	3	1	18	2	2	1	3	2											1	2	2	2	2	6	8	1	1	1	1	4	4	34	29	1
21	3479	2	BL	0	JAN2013		0	0	0	0	0		17		57.821917808	2	1	18	2	2	1	3	2											1	0	0	0	0	0	0	2	2	3	3	0	0	2	2	0
21	3479	2	V04	1	JAN2014		0	0	0	0	0	0	17		57.821917808	2	1	18	2	2	1	3	2											1	0	0	0	0	0	0	2	2	3	3	0	0	1	1	0
21	3479	2	V06	2	JAN2015		0	0	0	0	0	0	17		57.821917808	2	1	18	2	2	1	3	2											1	0	0	0	0	0	0	2	2	3	3	0	0	3	3	0
21	3479	2	V08	3	JAN2016		0	0	0	0	0	0	17		57.821917808	2	1	18	2	2	1	3	2											1	0	0	0	0	0	0	2	2	3	3	0	0	3	3	0
21	3479	2	V10	4	JAN2017		0	0	0	0	0	0	17		57.821917808	2	1	18	2	2	1	3	2											1	0	0	0	0	0	0	2	2	3	3	0	0	0	0	0
21	3479	2	V12	5	JAN2018		0	0	0	0	0	0	17		57.821917808	2	1	18	2	2	1	3	2											1	0	0	0	0	0	0	2	2	3	3	0	0	3	3	0
21	3480	2	BL	0	FEB2013		0	0	0	0	0		97	mild sensory neuropathy	72.278965491	3	2	14	2	2	1	3	2											1	0	0	0	0	1	1	1	1	1	1	1	1	3	3	0
21	3480	2	V04	1	JAN2014		0	0	0	0	0	1	17		72.278965491	3	2	14	2	2	1	3	2											1	0	0	0	0	0	0	1	1	1	1	2	2	6	6	0
21	3480	2	V06	2	MAR2015		0	0	0	0	0	0	97	peripheral neuropathy	72.278965491	3	2	14	2	2	1	3	2											1	0	0	0	0	0	0	1	1	1	1	1	1	4	4	0
21	3480	2	V08	3	FEB2016		0	0	0	0	0	0	97	peripheral neuropathy	72.278965491	3	2	14	2	2	1	3	2											1	0	0	0	0	2	2	1	1	1	1	1	1	4	4	0
21	3480	2	V10	4	FEB2017		0	0	0	0	0	0	97	mild peripheral neuropathy	72.278965491	3	2	14	2	2	1	3	2											1	0	0	0	0	0	0	2	2	3	3	2	2	2	2	0
21	3481	2	BL	0	FEB2013		0	0	0	0	0		97	Charcot-Marie-Tooth	62.605479452	2	1	13	2	2	1	3	2											1	0	0	0	0	2	2	2	2	3	3	2	2	7	7	0
21	3481	2	V04	1	FEB2014		0	0	0	0	0	0	97	peripheral neuropathy	62.605479452	2	1	13	2	2	1	3	2											1	0	0	0	0	0	0	2	2	2	2	0	0	9	9	0
21	3481	2	V06	2	FEB2015		0	0	0	0	0	0	97	neuropathy	62.605479452	2	1	13	2	2	1	3	2											1	0	0	0	0	0	0	2	2	2	2	1	1	3	3	0
21	3481	2	V08	3	FEB2016		0	0	0	0	0	0	97	Peripheral neuropathy , ?CMT-II ?freidreich ataxia	62.605479452	2	1	13	2	2	1	3	2											1	0	0	0	0	1	1	2	2	2	2	0	0	6	6	0
21	3481	2	V10	4	FEB2017		0	0	0	0	0	0	97	peripheral neuropathy,possible charcot marie tooth	62.605479452	2	1	13	2	2	1	3	2											1	0	0	0	0	0	0	2	2	3	3	2	2	4	4	0
21	3481	2	V12	5	APR2018		0	0	0	0	0	0	97	peripheral neuropathy probably genetic	62.605479452	2	1	13	2	2	1	3	2											1	0	0	0	0	1	1	2	2	3	3	2	2	6	6	0
21	3482	1	BL	0	MAR2013	FEB2015	0	1	1	1	1		01		53.830136986	1	1	15	2	2	1	3	2	5.3333333333	52.76404671	53.38972977	1	0	1	1	0	0		0	1	1	1	1	0	0	1	1	1	1	3	3	10	10	0
21	3482	1	V04	1	MAR2014	FEB2015	0	1	1	1	1	0	01		53.830136986	1	1	15	2	2	1	3	2	5.3333333333	52.76404671	53.38972977	1	0	1	1	0	0		0	1	1	1	1	1	1	2	2	3	3	2	2	18	18	0
21	3482	1	V06	2	MAR2015	FEB2015	0	1	1	1	1	0	01		53.830136986	1	1	15	2	2	1	3	2	5.3333333333	52.76404671	53.38972977	1	0	1	1	0	0		0	1	1	1	1	2	2	1	2	1	3	3	2	19	20	2
21	3482	1	V08	3	MAR2016	FEB2015	0	1	1	1	1	0	01		53.830136986	1	1	15	2	2	1	3	2	5.3333333333	52.76404671	53.38972977	1	0	1	1	0	0		0	2	2	2	2	4	8	2	1	3	1	2	2	24	24	5
21	3482	1	V10	4	MAR2017	FEB2015	0	1	1	1	1	0	01		53.830136986	1	1	15	2	2	1	3	2	5.3333333333	52.76404671	53.38972977	1	0	1	1	0	0		0	2	2	2	2	7	5	1	1	1	1	3	2	24	21	5
21	3482	1	V12	5	MAR2018	FEB2015	0	1	1	1	1	0	01		53.830136986	1	1	15	2	2	1	3	2	5.3333333333	52.76404671	53.38972977	1	0	1	1	0	0		0	2	2	2	2	7	5	2	2	2	3	0	0	19	14	5
22	3500	1	BL	0	NOV2010	JUL2011	1	1	1	1	1		01		49.043835616	1	2	13	2	2	1	3	2	4.0666666667	46.806519949	48.701369863	1	1	1	0	0	0		0	2	2	2	2	2	2	2	2	2	2	4	4	27	27	0
22	3500	1	V04	1	DEC2011	JUL2011	1	1	1	1	1	0	01		49.043835616	1	2	13	2	2	1	3	2	4.0666666667	46.806519949	48.701369863	1	1	1	0	0	0		0	2	2	2	2	3	3	1	1	1	1	7	7	29	29	3
22	3500	1	V06	2	NOV2012	JUL2011	1	1	1	1	1	0	01		49.043835616	1	2	13	2	2	1	3	2	4.0666666667	46.806519949	48.701369863	1	1	1	0	0	0		0		2		2		6		1		1		11		39	6
22	3500	1	V08	3	NOV2013	JUL2011	1	1	1	1	1	0	01		49.043835616	1	2	13	2	2	1	3	2	4.0666666667	46.806519949	48.701369863	1	1	1	0	0	0		0		2		2		8		1		1		7		36	2
22	3500	1	V10	4	DEC2014	JUL2011	1	1	1	1	1	0	01		49.043835616	1	2	13	2	2	1	3	2	4.0666666667	46.806519949	48.701369863	1	1	1	0	0	0		0	2		2		3		2		2		1		29		6
22	3500	1	V12	5	DEC2015	JUL2011	1	1	1	1	1	0	01		49.043835616	1	2	13	2	2	1	3	2	4.0666666667	46.806519949	48.701369863	1	1	1	0	0	0		0	1	2	1	2	5	2	1	2	1	3	10	2	27	21	4
22	3501	1	BL	0	NOV2010	DEC2011	0	1	1	1	1		01		46.791945505	1	1	16	2	2	4	3	2	17.866666667	45.307013998	45.301534546	1	0	1	1	1	0		0	2	2	2	2	4	4	2	2	3	3	4	4	23	23	0
22	3501	1	V04	1	DEC2011	DEC2011	0	1	1	1	1	0	01		46.791945505	1	1	16	2	2	4	3	2	17.866666667	45.307013998	45.301534546	1	0	1	1	1	0		0	2	2	2	2	6	6	2	2	3	3	7	7	32	32	0
22	3501	1	V06	2	JAN2013	DEC2011	0	1	1	1	1	0	01		46.791945505	1	1	16	2	2	4	3	2	17.866666667	45.307013998	45.301534546	1	0	1	1	1	0		0	1	1	1	1	4	3	1	1	1	1	6	4	21	15	2
22	3501	1	V08	3	DEC2013	DEC2011	0	1	1	1	1	0	01		46.791945505	1	1	16	2	2	4	3	2	17.866666667	45.307013998	45.301534546	1	0	1	1	1	0		0	2		2		8		1		1		10		37		5
22	3501	1	V12	5	DEC2015	DEC2011	0	1	1	1	1	0	01		46.791945505	1	1	16	2	2	4	3	2	17.866666667	45.307013998	45.301534546	1	0	1	1	1	0		0		2		2		5		2		2		4		20	5
22	3502	1	BL	0	NOV2010	MAY2011	1	1	1	1	1		01		69.597260274	3	1	16	2	2	1	3	2	6.1333333333	64.191780822	69.082191781	1	1	0	1	0	0		0	2	2	2	2	9	9	1	1	1	1	10	10	34	34	0
22	3502	1	V04	1	NOV2011	MAY2011	1	1	1	1	1	0	01		69.597260274	3	1	16	2	2	1	3	2	6.1333333333	64.191780822	69.082191781	1	1	0	1	0	0		0		2		2		6		1		1		16		34	2
22	3502	1	V06	2	NOV2012	MAY2011	1	1	1	1	1	0	01		69.597260274	3	1	16	2	2	1	3	2	6.1333333333	64.191780822	69.082191781	1	1	0	1	0	0		0	2		2		8		1		1		10		39		2
22	3502	1	V08	3	NOV2013	MAY2011	1	1	1	1	1	0	01		69.597260274	3	1	16	2	2	1	3	2	6.1333333333	64.191780822	69.082191781	1	1	0	1	0	0		0	2		2		8		1		1		10		43		2
22	3502	1	V10	4	DEC2014	MAY2011	1	1	1	1	1	0	01		69.597260274	3	1	16	2	2	1	3	2	6.1333333333	64.191780822	69.082191781	1	1	0	1	0	0		0		2		2		10		1		1		14		54	5
22	3502	1	V12	5	DEC2015	MAY2011	1	1	1	1	1	0	01		69.597260274	3	1	16	2	2	1	3	2	6.1333333333	64.191780822	69.082191781	1	1	0	1	0	0		0		3		3		13		1		1		19		67	5
22	3503	2	BL	0	DEC2010		0	0	0	0	0		17		31.863013699	1	2	16	2	2	1	3	2											1	0	0	0	0	0	0	2	2	3	3	0	0	0	0	0
22	3503	2	V04	1	JAN2012		0	0	0	0	0	0	17		31.863013699	1	2	16	2	2	1	3	2											1	0	0	0	0	0	0	2	2	3	3	0	0	0	0	0
22	3503	2	V06	2	DEC2012		0	0	0	0	0	0	17		31.863013699	1	2	16	2	2	1	3	2											1	0	0	0	0	0	0	2	2	3	3	0	0	0	0	0
22	3503	2	V08	3	JAN2014		0	0	0	0	0	0	17		31.863013699	1	2	16	2	2	1	3	2											1	0	0	0	0	0	0	2	2	3	3	0	0	0	0	0
22	3503	2	V10	4	DEC2014		0	0	0	0	0	0	17		31.863013699	1	2	16	2	2	1	3	2											1	0	0	0	0	0	0	2	2	3	3	0	0	0	0	0
22	3503	2	V12	5	DEC2015		0	0	0	0	0	0	17		31.863013699	1	2	16	2	2	1	3	2											1	0	0	0	0	0	0	2	2	3	3	0	0	0	0	0
22	3504	1	BL	0	JAN2011	JUL2011	1	1	1	1	1		01		61.169863014	2	1	19	2	2	1	3	2	4.3333333333	59.443835616	60.808219178	1	1	1	1	0	0		0	2	2	2	2	11	11	2	2	2	2	4	4	39	39	0
22	3504	1	V04	1	JAN2012	JUL2011	1	1	1	1	1	0	01		61.169863014	2	1	19	2	2	1	3	2	4.3333333333	59.443835616	60.808219178	1	1	1	1	0	0		0	2	2	2	2	10	9	1	1	1	1	4	7	37	39	2
22	3504	1	V06	2	JAN2013	JUL2011	1	1	1	1	1	0	01		61.169863014	2	1	19	2	2	1	3	2	4.3333333333	59.443835616	60.808219178	1	1	1	1	0	0		0	2		2		8		2		3		5		37		2
22	3504	1	V08	3	FEB2014	JUL2011	1	1	1	1	1	0	01		61.169863014	2	1	19	2	2	1	3	2	4.3333333333	59.443835616	60.808219178	1	1	1	1	0	0		0	2		2		9		2		2		4		40		2
22	3504	1	V10	4	JAN2015	JUL2011	1	1	1	1	1	0	01		61.169863014	2	1	19	2	2	1	3	2	4.3333333333	59.443835616	60.808219178	1	1	1	1	0	0		0	2		2		9		2		3		6		45		6
22	3505	1	BL	0	DEC2010	DEC2011	0	1	1	1	1		01		72.578082192	3	1	21	2	2	1	3	2	1.1333333333	69.807665244	72.484931507	2	1	0	1	0	0		0	1	1	1	1	2	2	1	1	1	1	2	2	17	17	0
22	3505	1	V04	1	DEC2011	DEC2011	0	1	1	1	1	0	01		72.578082192	3	1	21	2	2	1	3	2	1.1333333333	69.807665244	72.484931507	2	1	0	1	0	0		0	2	2	2	2	4	4	1	1	1	1	5	5	37	37	0
22	3505	1	V06	2	JAN2013	DEC2011	0	1	1	1	1	0	01		72.578082192	3	1	21	2	2	1	3	2	1.1333333333	69.807665244	72.484931507	2	1	0	1	0	0		0		2		2		3		2		2		1		23	2
22	3505	1	V08	3	DEC2013	DEC2011	0	1	1	1	1	0	01		72.578082192	3	1	21	2	2	1	3	2	1.1333333333	69.807665244	72.484931507	2	1	0	1	0	0		0	2		2		3		2		2		0		19		5
22	3505	1	V10	4	NOV2014	DEC2011	0	1	1	1	1	0	01		72.578082192	3	1	21	2	2	1	3	2	1.1333333333	69.807665244	72.484931507	2	1	0	1	0	0		0	1		1		1		2		2		0		13		5
22	3505	1	V12	5	JAN2016	DEC2011	0	1	1	1	1	0	01		72.578082192	3	1	21	2	2	1	3	2	1.1333333333	69.807665244	72.484931507	2	1	0	1	0	0		0		3		4		5		2		2		0		57	1
22	3506	1	BL	0	FEB2011	FEB2013	0	0	1	1	1		01		66.563118497	3	2	14	2	2	1	2	1	10.6	65.500104798	65.675447264	1	1	1	1	0	0		0	1	1	1	1	2	2	1	1	1	1	9	9	31	31	0
22	3506	1	V04	1	FEB2012	FEB2013	0	0	1	1	1	0	01		66.563118497	3	2	14	2	2	1	2	1	10.6	65.500104798	65.675447264	1	1	1	1	0	0		0	1	1	1	1	2	2	1	1	1	1	8	8	26	26	0
22	3506	1	V06	2	FEB2013	FEB2013	0	0	1	1	1	0	01		66.563118497	3	2	14	2	2	1	2	1	10.6	65.500104798	65.675447264	1	1	1	1	0	0		0	2	2	2	2	4	4	1	1	1	1	7	7	33	33	0
22	3507	1	BL	0	FEB2011	FEB2013	0	0	1	1	1		01		61.8	2	1	24	3	2	1	3	2	7.0333333333	60.873972603	61.208219178	2	0	1	1	0	1	Micrographia	0	1	1	1	1	3	3	1	1	1	1	1	1	16	16	0
22	3507	1	V04	1	FEB2012	FEB2013	0	0	1	1	1	0	01		61.8	2	1	24	3	2	1	3	2	7.0333333333	60.873972603	61.208219178	2	0	1	1	0	1	Micrographia	0	1	1	1	1	2	2	1	1	1	1	4	4	17	17	0
22	3507	1	V06	2	FEB2013	FEB2013	0	0	1	1	1	0	01		61.8	2	1	24	3	2	1	3	2	7.0333333333	60.873972603	61.208219178	2	0	1	1	0	1	Micrographia	0	1	1	1	1	4	4	1	1	1	1	5	5	20	20	0
22	3507	1	V08	3	FEB2014	FEB2013	0	0	1	1	1	0	01		61.8	2	1	24	3	2	1	3	2	7.0333333333	60.873972603	61.208219178	2	0	1	1	0	1	Micrographia	0	1	1	1	1	5	5	1	1	1	1	10	10	25	25	3
22	3507	1	V10	4	FEB2015	FEB2013	0	0	1	1	1	0	01		61.8	2	1	24	3	2	1	3	2	7.0333333333	60.873972603	61.208219178	2	0	1	1	0	1	Micrographia	0	1	1	1	1	5	5	1	1	1	1	8	8	26	26	3
22	3507	1	V12	5	FEB2016	FEB2013	0	0	1	1	1	0	01		61.8	2	1	24	3	2	1	3	2	7.0333333333	60.873972603	61.208219178	2	0	1	1	0	1	Micrographia	0		2		2		3		1		1		9		32	6
22	3510	1	BL	0	APR2011	OCT2011	1	1	1	1	1		01		59.517808219	2	1	14	2	2	1	2	1	3	58.523287671	59.273972603	1	1	1	0	0	0		0	2	2	2	2	8	8	1	1	1	1	10	10	36	36	0
22	3512	3	BL	0	APR2011		0	0	0	0	0		01		66.536372483	3	1	14	2	2	1	3	2	3.1333333333	63.592896175	66.278838236	1	1	0	1	1	1	Handwriting	0	1	1	1	1	4	4	1	1	1	1	4	4	17	17	0
22	3512	3	V04	1	APR2012		0	0	0	0	0				66.536372483	3	1	14	2	2	1	3	2	3.1333333333	63.592896175	66.278838236	1	1	0	1	1	1	Handwriting	0	1	1	1	1	1	1	1	1	1	1	4	4	12	12	0
22	3512	3	V06	2	JUN2013		0	0	0	0	0				66.536372483	3	1	14	2	2	1	3	2	3.1333333333	63.592896175	66.278838236	1	1	0	1	1	1	Handwriting	0	1	1	1	1	2	2	2	2	3	3	1	1	7	7	0
22	3512	3	V12	5	JUN2016		0	0	0	0	0	0	01		66.536372483	3	1	14	2	2	1	3	2	3.1333333333	63.592896175	66.278838236	1	1	0	1	1	1	Handwriting	0	1	1	1	1	2	2	2	2	2	2	4	4	14	14	0
22	3514	1	BL	0	SEP2011	FEB2013	0	1	1	1	1		01		71.097454899	3	1	16	2	2	1	2	1	26.1	68.881016543	68.922112434	2	1	0	0	0	1	Micrographia	0	2	2	2	2	1	1	2	2	3	3	4	4	22	22	0
22	3514	1	V04	1	NOV2012	FEB2013	0	1	1	1	1	0	01		71.097454899	3	1	16	2	2	1	2	1	26.1	68.881016543	68.922112434	2	1	0	0	0	1	Micrographia	0	1	1	1	1	3	3	1	1	1	1	6	6	29	29	0
22	3514	1	V08	3	SEP2014	FEB2013	0	1	1	1	1	0	01		71.097454899	3	1	16	2	2	1	2	1	26.1	68.881016543	68.922112434	2	1	0	0	0	1	Micrographia	0	3		3		6		2		2		0		39		2
22	3515	2	BL	0	JUN2011		0	0	0	0	0		17		73.632876712	3	2	13	2	2	1	3	2											1	0	0	0	0	0	0	2	2	2	2	0	0	1	1	0
22	3515	2	V04	1	MAY2012		0	0	0	0	0	0	17		73.632876712	3	2	13	2	2	1	3	2											1	0	0	0	0	0	0	2	2	2	2	0	0	0	0	0
22	3515	2	V06	2	JUL2013		0	0	0	0	0	0	17		73.632876712	3	2	13	2	2	1	3	2											1	0	0	0	0	0	0	2	2	2	2	0	0	0	0	0
22	3515	2	V08	3	JUL2014		0	0	0	0	0	0	17		73.632876712	3	2	13	2	2	1	3	2											1	0	0	0	0	0	0	2	2	2	2	0	0	0	0	0
22	3515	2	V10	4	JUN2015		0	0	0	0	0	0	17		73.632876712	3	2	13	2	2	1	3	2											1	0	0	0	0	0	0	2	2	2	2	0	0	0	0	0
22	3515	2	V12	5	JUL2016		0	0	0	0	0	0	17		73.632876712	3	2	13	2	2	1	3	2											1	0	0	0	0	0	0	2	2	2	2	0	0	0	0	0
22	3516	1	BL	0	JUL2011	MAY2012	0	1	1	1	1		01		78.320547945	3	1	14	2	2	1	1	1	1.8333333333	77.967123288	78.167123288	3	1	0	0	1	1	Handwriting	0	2	2	2	2	2	2	1	1	1	1	5	5	23	23	0
22	3516	1	V04	1	MAY2012	MAY2012	0	1	1	1	1				78.320547945	3	1	14	2	2	1	1	1	1.8333333333	77.967123288	78.167123288	3	1	0	0	1	1	Handwriting	0	2	2	2	2	5	5	1	1	1	1	6	6	25	25	0
22	3516	1	V06	2	SEP2013	MAY2012	0	1	1	1	1	0	01		78.320547945	3	1	14	2	2	1	1	1	1.8333333333	77.967123288	78.167123288	3	1	0	0	1	1	Handwriting	0	2	2	2	2	4	4	1	1	1	1	13	13	36	36	3
22	3516	1	V08	3	SEP2014	MAY2012	0	1	1	1	1	0	01		78.320547945	3	1	14	2	2	1	1	1	1.8333333333	77.967123288	78.167123288	3	1	0	0	1	1	Handwriting	0		2		2		3		1		1		13		36	6
22	3516	1	V10	4	JUL2015	MAY2012	0	1	1	1	1	0	01		78.320547945	3	1	14	2	2	1	1	1	1.8333333333	77.967123288	78.167123288	3	1	0	0	1	1	Handwriting	0		2		2		0		1		1		6		17	5
22	3517	2	BL	0	SEP2011		0	0	0	0	0		17		45.547945205	1	1	19	2	2	1	3	2											1	0	0	0	0	0	0	2	2	3	3	0	0	0	0	0
22	3517	2	V04	1	SEP2012		0	0	0	0	0	0	17		45.547945205	1	1	19	2	2	1	3	2											1	0	0	0	0	0	0	2	2	3	3	0	0	0	0	0
22	3517	2	V06	2	OCT2013		0	0	0	0	0	0	17		45.547945205	1	1	19	2	2	1	3	2											1	0	0	0	0	0	0	2	2	3	3	0	0	0	0	0
22	3517	2	V08	3	SEP2014		0	0	0	0	0	0	17		45.547945205	1	1	19	2	2	1	3	2											1	0	0	0	0	0	0	2	2	3	3	0	0	0	0	0
22	3517	2	V10	4	SEP2015		0	0	0	0	0	0	17		45.547945205	1	1	19	2	2	1	3	2											1	0	0	0	0	0	0	2	2	3	3	0	0	0	0	0
22	3517	2	V12	5	AUG2016		0	0	0	0	0	0	17		45.547945205	1	1	19	2	2	1	3	2											1	0	0	0	0	0	0	2	2	3	3	0	0	0	0	0
22	3518	2	BL	0	OCT2011		0	0	0	0	0		17		72.895890411	3	1	16	2	2	1	3	2											1	0	0	0	0	0	0	2	2	3	3	0	0	0	0	0
22	3518	2	V04	1	NOV2012		0	0	0	0	0	0	17		72.895890411	3	1	16	2	2	1	3	2											1	0	0	0	0	0	0	2	2	3	3	0	0	0	0	0
22	3519	2	BL	0	SEP2011		0	0	0	0	0		17		73.504109589	3	1	20	2	2	1	3	2											1	0	0	0	0	0	0	1	1	1	1	2	2	2	2	0
22	3519	2	V04	1	OCT2012		0	0	0	0	0	0	17		73.504109589	3	1	20	2	2	1	3	2											1	0	0	0	0	0	0	1	1	1	1	2	2	6	6	0
22	3519	2	V06	2	DEC2013		0	0	0	0	0	0	17		73.504109589	3	1	20	2	2	1	3	2											1	0	0	0	0	0	0	2	2	3	3	2	2	7	7	0
22	3519	2	V08	3	AUG2014		0	0	0	0	0	0	17		73.504109589	3	1	20	2	2	1	3	2											1	0	0	0	0	0	0	2	2	3	3	0	0	1	1	0
22	3519	2	V10	4	AUG2015		0	0	0	0	0	0	17		73.504109589	3	1	20	2	2	1	3	2											1	0	0	0	0	0	0	2	2	3	3	0	0	0	0	0
22	3519	2	V12	5	OCT2016		0	0	0	0	0	1	07		73.504109589	3	1	20	2	2	1	3	2											1	0	0	0	0	0	0	2	2	3	3	2	2	8	8	0
22	3520	3	BL	0	OCT2011	APR2012	1	1	1	1	1		01		70.972108691	3	2	12	1	2	1	3	2	2.4333333333	69.966629239	70.769368965	3	1	1	1	1	0		0	3	3	3	3	3	3	2	2	2	2	6	6	36	36	0
22	3520	3	V04	1	NOV2012	APR2012	1	1	1	1	1				70.972108691	3	2	12	1	2	1	3	2	2.4333333333	69.966629239	70.769368965	3	1	1	1	1	0		0	3	3	3	3	4	4	1	2	1	3	13	6	47	33	1
22	3520	3	V06	2	NOV2013	APR2012	1	1	1	1	1	0	01		70.972108691	3	2	12	1	2	1	3	2	2.4333333333	69.966629239	70.769368965	3	1	1	1	1	0		0	3	3	3	3	5	5	2	2	2	2	19	16	61	56	1
22	3521	2	BL	0	DEC2011		0	0	0	0	0		17		64.580821918	2	1	14	2	2	1	3	2											1	0	0	0	0	0	0	2	2	3	3	0	0	0	0	0
22	3521	2	V04	1	JAN2013		0	0	0	0	0	0	17		64.580821918	2	1	14	2	2	1	3	2											1	0	0	0	0	0	0	2	2	3	3	0	0	0	0	0
22	3521	2	V06	2	FEB2014		0	0	0	0	0	0	17		64.580821918	2	1	14	2	2	1	3	2											1	0	0	0	0	0	0	2	2	3	3	0	0	1	1	0
22	3521	2	V08	3	DEC2014		0	0	0	0	0	0	17		64.580821918	2	1	14	2	2	1	3	2											1	0	0	0	0	0	0	2	2	3	3	0	0	0	0	0
22	3521	2	V10	4	DEC2015		0	0	0	0	0	0	17		64.580821918	2	1	14	2	2	1	3	2											1	0	0	0	0	0	0	2	2	3	3	0	0	0	0	0
22	3521	2	V12	5	DEC2016		0	0	0	0	0	0	17		64.580821918	2	1	14	2	2	1	3	2											1	0	0	0	0	0	0	1	1	1	1	2	2	3	3	0
22	3522	1	BL	0	DEC2011	NOV2013	0	1	1	1	1		01		54.167123288	1	1	20	2	2	1	1	1	2.4666666667	53.397260274	53.961643836	2	0	1	1	0	0		0	1	1	1	1	4	4	1	1	1	1	6	6	22	22	0
22	3522	1	V04	1	NOV2012	NOV2013	0	1	1	1	1	0	01		54.167123288	1	1	20	2	2	1	1	1	2.4666666667	53.397260274	53.961643836	2	0	1	1	0	0		0	2	2	2	2	4	4	1	1	1	1	2	2	15	15	0
22	3522	1	V06	2	NOV2013	NOV2013	0	1	1	1	1	0	01		54.167123288	1	1	20	2	2	1	1	1	2.4666666667	53.397260274	53.961643836	2	0	1	1	0	0		0	2	2	2	2	10	10	1	1	1	1	6	6	40	40	0
22	3522	1	V08	3	DEC2014	NOV2013	0	1	1	1	1	0	01		54.167123288	1	1	20	2	2	1	1	1	2.4666666667	53.397260274	53.961643836	2	0	1	1	0	0		0		2		2		6		1		1		10		31	2
22	3522	1	V10	4	DEC2015	NOV2013	0	1	1	1	1	0	01		54.167123288	1	1	20	2	2	1	1	1	2.4666666667	53.397260274	53.961643836	2	0	1	1	0	0		0	2	2	2	2	10	6	1	1	1	1	5	2	43	21	1
22	3522	1	V12	5	DEC2016	NOV2013	0	1	1	1	1	0	01		54.167123288	1	1	20	2	2	1	1	1	2.4666666667	53.397260274	53.961643836	2	0	1	1	0	0		0		2		2		7		1		1		7		31	1
22	3523	2	BL	0	DEC2011		0	0	0	0	0		17		63.669264166	2	1	19	2	2	1	3	2											1	0	0	0	0	0	0	2	2	3	3	0	0	0	0	0
22	3523	2	V04	1	JAN2013		0	0	0	0	0	0	17		63.669264166	2	1	19	2	2	1	3	2											1	0	0	0	0	0	0	2	2	3	3	0	0	0	0	0
22	3523	2	V06	2	JAN2014		0	0	0	0	0	0	17		63.669264166	2	1	19	2	2	1	3	2											1	0	0	0	0	0	0	2	2	3	3	0	0	0	0	0
22	3523	2	V08	3	FEB2015		0	0	0	0	0	0	17		63.669264166	2	1	19	2	2	1	3	2											1	0	0	0	0	0	0	2	2	3	3	0	0	0	0	0
22	3523	2	V10	4	JAN2016		0	0	0	0	0	0	17		63.669264166	2	1	19	2	2	1	3	2											1	0	0	0	0	0	0	2	2	3	3	0	0	0	0	0
22	3523	2	V12	5	DEC2016		0	0	0	0	0	0	17		63.669264166	2	1	19	2	2	1	3	2											1	0	0	0	0	0	0	1	1	1	1	2	2	2	2	0
22	3525	2	BL	0	DEC2011		0	0	0	0	0		17		55.625585747	1	1	16	2	2	1	3	2											1	0	0	0	0	0	0	2	2	3	3	0	0	0	0	0
22	3525	2	V04	1	JAN2013		0	0	0	0	0	0	17		55.625585747	1	1	16	2	2	1	3	2											1	0	0	0	0	0	0	2	2	3	3	0	0	0	0	0
22	3525	2	V06	2	JAN2014		0	0	0	0	0	0	17		55.625585747	1	1	16	2	2	1	3	2											1	0	0	0	0	0	0	2	2	3	3	0	0	0	0	0
22	3525	2	V08	3	DEC2014		0	0	0	0	0	0	17		55.625585747	1	1	16	2	2	1	3	2											1	0	0	0	0	0	0	2	2	3	3	0	0	0	0	0
22	3525	2	V10	4	NOV2015		0	0	0	0	0	0	17		55.625585747	1	1	16	2	2	1	3	2											1	0	0	0	0	0	0	2	2	3	3	0	0	0	0	0
22	3525	2	V12	5	DEC2016		0	0	0	0	0	0	17		55.625585747	1	1	16	2	2	1	3	2											1	0	0	0	0	0	0	2	2	3	3	0	0	1	1	0
22	3526	2	BL	0	JAN2012		0	0	0	0	0		17		61.358844225	2	1	14	2	2	2	3	2											1	0	0	0	0	0	0	2	2	2	2	1	1	3	3	0
22	3526	2	V04	1	FEB2013		0	0	0	0	0	0	17		61.358844225	2	1	14	2	2	2	3	2											1	0	0	0	0	0	0	1	1	1	1	2	2	2	2	0
22	3526	2	V06	2	JAN2014		0	0	0	0	0	0	17		61.358844225	2	1	14	2	2	2	3	2											1	0	0	0	0	0	0	1	1	1	1	2	2	7	7	0
22	3526	2	V10	4	JAN2016		0	0	0	0	0	0	17		61.358844225	2	1	14	2	2	2	3	2											1	0	0	0	0	0	0	2	2	2	2	0	0	0	0	0
22	3526	2	V12	5	JAN2017		0	0	0	0	0	0	17		61.358844225	2	1	14	2	2	2	3	2											1	0	0	0	0	0	0	2	2	3	3	4	4	12	12	0
22	3527	2	BL	0	JAN2012		0	0	0	0	0		17		62.049255184	2	1	15	2	2	2	3	2											1	0	0	0	0	0	0	1	1	1	1	4	4	4	4	0
22	3527	2	V04	1	DEC2012		0	0	0	0	0	0	17		62.049255184	2	1	15	2	2	2	3	2											1	0	0	0	0	0	0	1	1	1	1	6	6	6	6	0
22	3527	2	V06	2	DEC2013		0	0	0	0	0	0	17		62.049255184	2	1	15	2	2	2	3	2											1	0	0	0	0	0	0	1	1	1	1	6	6	6	6	0
22	3527	2	V08	3	DEC2014		0	0	0	0	0	0	17		62.049255184	2	1	15	2	2	2	3	2											1	0	0	0	0	0	0	1	1	1	1	2	2	2	2	0
22	3527	2	V10	4	DEC2015		0	0	0	0	0	0	17		62.049255184	2	1	15	2	2	2	3	2											1	0	0	0	0	0	0	2	2	2	2	0	0	0	0	0
22	3528	1	BL	0	DEC2011	NOV2012	0	1	1	1	1		01		59.087349352	2	2	17	2	2	1	3	2	5.2	57.903787709	58.651732914	2	1	1	1	0	0		0	2	2	2	2	4	4	1	1	1	1	5	5	25	25	0
22	3528	1	V04	1	NOV2012	NOV2012	0	1	1	1	1	0	01		59.087349352	2	2	17	2	2	1	3	2	5.2	57.903787709	58.651732914	2	1	1	1	0	0		0	2	2	2	2	5	5	1	1	1	1	4	4	22	22	0
22	3528	1	V06	2	JAN2014	NOV2012	0	1	1	1	1	0	01		59.087349352	2	2	17	2	2	1	3	2	5.2	57.903787709	58.651732914	2	1	1	1	0	0		0	1	1	1	1	4	4	1	1	1	1	2	2	14	14	3
22	3528	1	V08	3	DEC2014	NOV2012	0	1	1	1	1	0	01		59.087349352	2	2	17	2	2	1	3	2	5.2	57.903787709	58.651732914	2	1	1	1	0	0		0	2	2	2	2	3	3	1	1	1	1	6	6	27	27	3
22	3528	1	V10	4	JAN2016	NOV2012	0	1	1	1	1	0	01		59.087349352	2	2	17	2	2	1	3	2	5.2	57.903787709	58.651732914	2	1	1	1	0	0		0		2		2		7		1		1		10		44	6
22	3528	1	V12	5	DEC2016	NOV2012	0	1	1	1	1	0	01		59.087349352	2	2	17	2	2	1	3	2	5.2	57.903787709	58.651732914	2	1	1	1	0	0		0	2		2		5		1		1		9		35		6
22	3529	3	BL	0	JAN2012		0	0	0	0	0		01		64.66005689	2	1	16	2	2	1	3	2	9.7333333333	62.115068493	63.846575342	2	0	1	1	0	1	Handwriting Changes	0	1	1	1	1	0	0	1	1	1	1	3	3	10	10	0
22	3529	3	V04	1	JAN2013		0	0	0	0	0				64.66005689	2	1	16	2	2	1	3	2	9.7333333333	62.115068493	63.846575342	2	0	1	1	0	1	Handwriting Changes	0	1	1	1	1	2	2	1	1	1	1	1	1	8	8	0
22	3529	3	V06	2	MAR2014		0	0	0	0	0				64.66005689	2	1	16	2	2	1	3	2	9.7333333333	62.115068493	63.846575342	2	0	1	1	0	1	Handwriting Changes	0	1	1	1	1	2	2	1	1	1	1	6	6	11	11	0
22	3530	1	BL	0	JAN2012	JUL2012	1	1	1	1	1		01		64.597043192	2	1	16	2	2	1	3	2	4.7	63.136986301	64.205479452	2	1	1	1	1	0		0	2	2	2	2	2	2	1	1	1	1	6	6	25	25	0
22	3530	1	V04	1	FEB2013	JUL2012	1	1	1	1	1	0	01		64.597043192	2	1	16	2	2	1	3	2	4.7	63.136986301	64.205479452	2	1	1	1	1	0		0	1	1	1	1	5	5	1	1	1	1	5	5	21	21	3
22	3530	1	V06	2	MAR2014	JUL2012	1	1	1	1	1	0	01		64.597043192	2	1	16	2	2	1	3	2	4.7	63.136986301	64.205479452	2	1	1	1	1	0		0	1	1	1	1	5	5	1	1	1	1	8	8	31	31	3
22	3530	1	V08	3	FEB2015	JUL2012	1	1	1	1	1	0	01		64.597043192	2	1	16	2	2	1	3	2	4.7	63.136986301	64.205479452	2	1	1	1	1	0		0	1	1	1	1	8	8	1	1	1	1	3	3	22	22	3
22	3530	1	V10	4	JAN2016	JUL2012	1	1	1	1	1	0	01		64.597043192	2	1	16	2	2	1	3	2	4.7	63.136986301	64.205479452	2	1	1	1	1	0		0	2	2	2	2	8	8	1	1	1	1	8	8	35	35	3
22	3530	1	V12	5	FEB2017	JUL2012	1	1	1	1	1	0	01		64.597043192	2	1	16	2	2	1	3	2	4.7	63.136986301	64.205479452	2	1	1	1	1	0		0	2		2		9		1		1		9		34		5
22	3532	1	BL	0	MAR2012	AUG2012	1	1	1	1	1		01		61.763799686	2	1	16	2	2	1	2	1	4.6	60.421917808	61.383561644	2	1	1	1	0	0		0	1	1	1	1	5	5	1	1	1	1	11	11	23	23	0
22	3532	1	V04	1	APR2013	AUG2012	1	1	1	1	1	0	01		61.763799686	2	1	16	2	2	1	2	1	4.6	60.421917808	61.383561644	2	1	1	1	0	0		0	1		1		2		1		1		8		19		2
22	3532	1	V06	2	MAR2014	AUG2012	1	1	1	1	1	0	01		61.763799686	2	1	16	2	2	1	2	1	4.6	60.421917808	61.383561644	2	1	1	1	0	0		0	1		1		1		1		1		4		17		6
22	3532	1	V08	3	APR2015	AUG2012	1	1	1	1	1	0	01		61.763799686	2	1	16	2	2	1	2	1	4.6	60.421917808	61.383561644	2	1	1	1	0	0		0		1		1		1		1		1		0		15	2
22	3532	1	V10	4	APR2016	AUG2012	1	1	1	1	1	0	01		61.763799686	2	1	16	2	2	1	2	1	4.6	60.421917808	61.383561644	2	1	1	1	0	0		0		1		1		1		1		1		9		24	2
22	3532	1	V12	5	APR2017	AUG2012	1	1	1	1	1	0	01		61.763799686	2	1	16	2	2	1	2	1	4.6	60.421917808	61.383561644	2	1	1	1	0	0		0		2		2		2		1		1		8		25	2
22	3536	1	BL	0	AUG2012		0	0	0	0	0		01		59.789617486	2	1	14	2	2	1	3	2	6.3	59.054292986	59.267759563	2	1	1	0	0	0		0	1	1	1	1	2	2	2	2	3	3	1	1	13	13	0
22	3537	3	BL	0	JUL2012		0	0	0	0	0		01		42.288831499	1	2	12	1	2	1	3	2	1.7666666667	41.246575342	42.144022756	2	1	0	1	0	0		0	1	1	1	1	3	3	1	1	1	1	5	5	14	14	0
22	3537	3	V04	1	JUL2013		0	0	0	0	0				42.288831499	1	2	12	1	2	1	3	2	1.7666666667	41.246575342	42.144022756	2	1	0	1	0	0		0	1	1	1	1	2	2	1	1	1	1	4	4	10	10	0
22	3537	3	V06	2	JUL2014		0	0	0	0	0				42.288831499	1	2	12	1	2	1	3	2	1.7666666667	41.246575342	42.144022756	2	1	0	1	0	0		0	1	1	1	1	3	3	1	1	1	1	7	7	14	14	0
22	3538	3	BL	0	SEP2012	OCT2013	0	1	1	1	1		01		70.345946553	3	1	20	2	2	1	3	2	4.7666666667	69.818624149	69.947039449	2	0	1	1	1	1	Hypophonia	0	1	1	1	1	0	0	1	1	1	1	4	4	18	18	0
22	3538	3	V04	1	OCT2013	OCT2013	0	1	1	1	1	0	01		70.345946553	3	1	20	2	2	1	3	2	4.7666666667	69.818624149	69.947039449	2	0	1	1	1	1	Hypophonia	0	1	1	1	1	1	1	2	2	3	3	3	3	21	21	0
22	3538	3	V06	2	OCT2014	OCT2013	0	1	1	1	1				70.345946553	3	1	20	2	2	1	3	2	4.7666666667	69.818624149	69.947039449	2	0	1	1	1	1	Hypophonia	0	2	2	2	2	0	0	1	1	1	1	8	4	28	18	1
22	3539	3	BL	0	OCT2012		0	0	0	0	0		01		55.362227712	1	1	18	2	2	1	3	2	2.1666666667	51.195561045	55.181899843	2	1	1	0	0	0		0	1	1	1	1	0	0	1	1	1	1	5	5	10	10	0
22	3539	3	V04	1	NOV2013		0	0	0	0	0				55.362227712	1	1	18	2	2	1	3	2	2.1666666667	51.195561045	55.181899843	2	1	1	0	0	0		0	1	1	1	1	0	0	1	1	1	1	1	1	13	13	0
22	3539	3	V06	2	DEC2014		0	0	0	0	0				55.362227712	1	1	18	2	2	1	3	2	2.1666666667	51.195561045	55.181899843	2	1	1	0	0	0		0	0	0	0	0	0	0	1	1	1	1	2	2	6	6	0
22	3540	1	BL	0	OCT2012	MAY2013	1	1	1	1	1		01		64.322404372	2	1	14	2	2	1	3	2	1.9666666667	63.885245902	64.158469945	2	1	1	0	1	0		0	1	1	1	1	7	7	1	1	1	1	1	1	25	25	0
22	3540	1	V04	1	OCT2013	MAY2013	1	1	1	1	1	0	01		64.322404372	2	1	14	2	2	1	3	2	1.9666666667	63.885245902	64.158469945	2	1	1	0	1	0		0	1		1		6		2		3		5		23		2
22	3540	1	V06	2	NOV2014	MAY2013	1	1	1	1	1	0	01		64.322404372	2	1	14	2	2	1	3	2	1.9666666667	63.885245902	64.158469945	2	1	1	0	1	0		0	2		2		7		1		1		10		30		2
22	3540	1	V10	4	NOV2016	MAY2013	1	1	1	1	1	0	01		64.322404372	2	1	14	2	2	1	3	2	1.9666666667	63.885245902	64.158469945	2	1	1	0	1	0		0		3		3		7		2		3		15		48	5
22	3540	1	V12	5	OCT2017	MAY2013	1	1	1	1	1	0	01		64.322404372	2	1	14	2	2	1	3	2	1.9666666667	63.885245902	64.158469945	2	1	1	0	1	0		0	2		2		8		2		2		3		31		5
22	3541	2	BL	0	NOV2012		0	0	0	0	0		17		65.668919829	2	1	16	2	2	1	3	2											1	0	0	0	0	0	0	2	2	3	3	0	0	0	0	0
22	3541	2	V04	1	JAN2014		0	0	0	0	0	0	17		65.668919829	2	1	16	2	2	1	3	2											1	0	0	0	0	0	0	2	2	3	3	0	0	3	3	0
22	3541	2	V10	4	DEC2016		0	0	0	0	0	0	17		65.668919829	2	1	16	2	2	1	3	2											1	0	0	0	0	0	0	2	2	3	3	0	0	2	2	0
22	3541	2	V12	5	OCT2017		0	0	0	0	0	0	17		65.668919829	2	1	16	2	2	1	3	2											1	0	0	0	0	0	0	2	2	3	3	0	0	0	0	0
22	3542	1	BL	0	JAN2013	AUG2013	1	1	1	1	1		01		67.402739726	3	2	16	2	2	1	3	2	24.066666667	65.005479452	65.397260274	1	1	0	1	0	1	Micrographia	0	2	2	2	2	8	8	1	1	1	1	8	8	40	40	0
22	3542	1	V04	1	MAR2014	AUG2013	1	1	1	1	1	0	01		67.402739726	3	2	16	2	2	1	3	2	24.066666667	65.005479452	65.397260274	1	1	0	1	0	1	Micrographia	0	2		2		1		1		1		7		25		6
22	3542	1	V06	2	JAN2015	AUG2013	1	1	1	1	1	0	01		67.402739726	3	2	16	2	2	1	3	2	24.066666667	65.005479452	65.397260274	1	1	0	1	0	1	Micrographia	0		2		2		5		1		1		9		37	6
22	3542	1	V08	3	FEB2016	AUG2013	1	1	1	1	1	0	01		67.402739726	3	2	16	2	2	1	3	2	24.066666667	65.005479452	65.397260274	1	1	0	1	0	1	Micrographia	0		2		2		4		1		1		5		31	2
22	3542	1	V10	4	JAN2017	AUG2013	1	1	1	1	1	0	01		67.402739726	3	2	16	2	2	1	3	2	24.066666667	65.005479452	65.397260274	1	1	0	1	0	1	Micrographia	0		2		2		2		1		1		8		35	6
22	3542	1	V12	5	DEC2017	AUG2013	1	1	1	1	1	0	01		67.402739726	3	2	16	2	2	1	3	2	24.066666667	65.005479452	65.397260274	1	1	0	1	0	1	Micrographia	0	1		1		2		1		1		8		23		5
22	3543	2	BL	0	JAN2013		0	0	0	0	0		17		65.156164384	2	1	12	1	2	1	3	2											1	0	0	0	0	0	0	2	2	3	3	0	0	0	0	0
22	3543	2	V04	1	FEB2014		0	0	0	0	0	0	17		65.156164384	2	1	12	1	2	1	3	2											1	0	0	0	0	0	0	2	2	2	2	0	0	0	0	0
22	3543	2	V08	3	JAN2016		0	0	0	0	0	0	17		65.156164384	2	1	12	1	2	1	3	2											1	0	0	0	0	0	0	2	2	2	2	0	0	0	0	0
22	3543	2	V10	4	JAN2017		0	0	0	0	0	0	17		65.156164384	2	1	12	1	2	1	3	2											1	0	0	0	0	0	0	1	1	1	1	2	2	2	2	0
22	3543	2	V12	5	JAN2018		0	0	0	0	0	0	17		65.156164384	2	1	12	1	2	1	3	2											1	0	0	0	0	0	0	2	2	2	2	0	0	0	0	0
22	3544	2	BL	0	JAN2013		0	0	0	0	0		17		69.865753425	3	1	17	2	2	1	3	2											1	0	0	0	0	0	0	2	2	2	2	0	0	0	0	0
22	3544	2	V04	1	JAN2014		0	0	0	0	0	0	17		69.865753425	3	1	17	2	2	1	3	2											1	0	0	0	0	0	0	2	2	3	3	0	0	0	0	0
22	3544	2	V06	2	DEC2014		0	0	0	0	0	0	17		69.865753425	3	1	17	2	2	1	3	2											1	0	0	0	0	0	0	2	2	2	2	0	0	0	0	0
22	3544	2	V08	3	JAN2016		0	0	0	0	0	0	17		69.865753425	3	1	17	2	2	1	3	2											1	0	0	0	0	0	0	2	2	3	3	0	0	0	0	0
22	3544	2	V10	4	JAN2017		0	0	0	0	0	0	17		69.865753425	3	1	17	2	2	1	3	2											1	0	0	0	0	0	0	2	2	3	3	0	0	0	0	0
22	3544	2	V12	5	JAN2018		0	0	0	0	0	0	17		69.865753425	3	1	17	2	2	1	3	2											1	0	0	0	0	0	0	2	2	2	2	0	0	5	5	0
25	3550	3	BL	0	FEB2012		0	0	0	0	0		01		51.007829927	1	2	12	1	2	1	1	1	37	47.904109589	47.926027397	2	1	1	1	0	0		0	2	2	2	2	2	2	1	1	1	1	7	7	15	15	0
25	3550	3	V04	1	FEB2013		0	0	0	0	0	0	01		51.007829927	1	2	12	1	2	1	1	1	37	47.904109589	47.926027397	2	1	1	1	0	0		0	1	1	1	1	1	1	1	1	1	1	5	5	9	9	0
25	3550	3	V06	2	MAR2014		0	0	0	0	0				51.007829927	1	2	12	1	2	1	1	1	37	47.904109589	47.926027397	2	1	1	1	0	0		0	1	1	1	1	1	1	1	1	1	1	5	5	9	9	0
25	3551	2	BL	0	OCT2010		0	0	0	0	0		17		64.02739726	2	1	20	2	2	1	3	2											1	0	0	0	0	0	0	2	2	3	3	0	0	0	0	0
25	3551	2	V04	1	NOV2011		0	0	0	0	0	0	17		64.02739726	2	1	20	2	2	1	3	2											1	0	0	0	0	0	0	2	2	3	3	0	0	0	0	0
25	3551	2	V06	2	OCT2012		0	0	0	0	0	0	17		64.02739726	2	1	20	2	2	1	3	2											1	0	0	0	0	0	0	2	2	3	3	0	0	0	0	0
25	3551	2	V08	3	DEC2013		0	0	0	0	0	0	17		64.02739726	2	1	20	2	2	1	3	2											1	0	0	0	0	0	0	2	2	3	3	0	0	2	2	0
25	3551	2	V10	4	NOV2014		0	0	0	0	0	0	17		64.02739726	2	1	20	2	2	1	3	2											1	0	0	0	0	0	0	2	2	3	3	0	0	2	2	0
25	3551	2	V12	5	OCT2015		0	0	0	0	0	0	17		64.02739726	2	1	20	2	2	1	3	2											1	0	0	0	0	0	0	2	2	3	3	0	0	1	1	0
25	3552	1	BL	0	JAN2011	MAR2012	0	1	1	1	1		01		59.62739726	2	1	14	2	2	1	1	1	5.9	58.843835616	59.134246575	2	1	1	1	0	0		0	2	2	2	2	4	4	1	1	1	1	9	9	33	33	0
25	3552	1	V04	1	JAN2012	MAR2012	0	1	1	1	1	0	01		59.62739726	2	1	14	2	2	1	1	1	5.9	58.843835616	59.134246575	2	1	1	1	0	0		0	2	2	2	2	6	6	1	1	1	1	10	10	40	40	0
25	3552	1	V06	2	JAN2013	MAR2012	0	1	1	1	1	0	01		59.62739726	2	1	14	2	2	1	1	1	5.9	58.843835616	59.134246575	2	1	1	1	0	0		0	2	2	2	2	8	7	1	1	1	1	14	9	51	40	1
25	3552	1	V08	3	FEB2014	MAR2012	0	1	1	1	1	0	01		59.62739726	2	1	14	2	2	1	1	1	5.9	58.843835616	59.134246575	2	1	1	1	0	0		0	2	2	2	2	10	10	1	1	1	1	11	6	57	44	4
25	3552	1	V10	4	MAR2015	MAR2012	0	1	1	1	1	0	01		59.62739726	2	1	14	2	2	1	1	1	5.9	58.843835616	59.134246575	2	1	1	1	0	0		0	2	2	2	2	8	7	1	1	1	1	12	9	54	43	1
25	3552	1	V12	5	JAN2016	MAR2012	0	1	1	1	1	0	01		59.62739726	2	1	14	2	2	1	1	1	5.9	58.843835616	59.134246575	2	1	1	1	0	0		0	3	3	3	3	11	10	1	2	1	3	12	10	59	56	1
25	3554	2	BL	0	FEB2011		0	0	0	0	0		17		75.432876712	3	1	18	2	2	1	3	2											1	0	0	0	0	0	0	2	2	3	3	0	0	2	2	0
25	3554	2	V04	1	MAR2012		0	0	0	0	0	0	17		75.432876712	3	1	18	2	2	1	3	2											1	0	0	0	0	0	0	2	2	3	3	0	0	0	0	0
25	3554	2	V06	2	FEB2013		0	0	0	0	0	0	17		75.432876712	3	1	18	2	2	1	3	2											1	0	0	0	0	0	0	2	2	3	3	0	0	0	0	0
25	3554	2	V08	3	FEB2014		0	0	0	0	0	0	17		75.432876712	3	1	18	2	2	1	3	2											1	0	0	0	0	1	1	2	2	3	3	0	0	2	2	0
25	3554	2	V10	4	MAR2015		0	0	0	0	0	0	17		75.432876712	3	1	18	2	2	1	3	2											1	0	0	0	0	0	0	2	2	3	3	0	0	0	0	0
25	3554	2	V12	5	FEB2016		0	0	0	0	0	0	17		75.432876712	3	1	18	2	2	1	3	2											1	0	0	0	0	0	0	2	2	3	3	0	0	1	1	0
25	3555	2	BL	0	MAY2011		0	0	0	0	0		17		39.780821918	1	1	11	1	1	4	3	2											1	0	0	0	0	0	0									0
25	3556	1	BL	0	JAN2011	JUN2017	0	0	0	0	0		01		65.493150685	2	1	16	2	2	1	1	1	6.3	62.55034808	64.964383562	2	1	1	1	0	0		0	2	2	2	2	4	4	1	1	1	1	8	8	24	24	0
25	3556	1	V04	1	MAR2012	JUN2017	0	0	0	0	0	0	01		65.493150685	2	1	16	2	2	1	1	1	6.3	62.55034808	64.964383562	2	1	1	1	0	0		0	2	2	2	2	5	5	1	1	1	1	5	5	25	25	0
25	3556	1	V06	2	JAN2013	JUN2017	0	0	0	0	0	0	01		65.493150685	2	1	16	2	2	1	1	1	6.3	62.55034808	64.964383562	2	1	1	1	0	0		0	2	2	2	2	3	3	1	1	1	1	6	6	21	21	0
25	3556	1	V08	3	JAN2014	JUN2017	0	0	0	0	0	0	01		65.493150685	2	1	16	2	2	1	1	1	6.3	62.55034808	64.964383562	2	1	1	1	0	0		0	2	2	2	2	4	4	1	1	1	1	6	6	24	24	0
25	3556	1	V10	4	JAN2015	JUN2017	0	0	0	0	0	0	01		65.493150685	2	1	16	2	2	1	1	1	6.3	62.55034808	64.964383562	2	1	1	1	0	0		0	2	2	2	2	6	6	1	1	1	1	7	7	26	26	0
25	3556	1	V12	5	JAN2016	JUN2017	0	0	0	0	0	0	01		65.493150685	2	1	16	2	2	1	1	1	6.3	62.55034808	64.964383562	2	1	1	1	0	0		0	2	2	2	2	5	5	1	1	1	1	8	8	26	26	0
25	3557	1	BL	0	DEC2010	JUL2011	1	1	1	1	1		01		59.016438356	2	1	16	2	2	1	3	2	23.3	56.082086983	57.076712329	2	1	1	1	1	0		0	2	2	2	2	8	8	2	2	3	3	4	4	38	38	0
25	3557	1	V04	1	JAN2012	JUL2011	1	1	1	1	1	0	01		59.016438356	2	1	16	2	2	1	3	2	23.3	56.082086983	57.076712329	2	1	1	1	1	0		0	2	2	2	2	7	7	2	2	2	2	0	0	29	29	1
25	3557	1	V06	2	DEC2012	JUL2011	1	1	1	1	1	0	01		59.016438356	2	1	16	2	2	1	3	2	23.3	56.082086983	57.076712329	2	1	1	1	1	0		0	2	2	2	2	9	6	2	2	2	2	3	2	36	30	1
25	3557	1	V08	3	DEC2013	JUL2011	1	1	1	1	1	0	01		59.016438356	2	1	16	2	2	1	3	2	23.3	56.082086983	57.076712329	2	1	1	1	1	0		0	2	2	2	2	9	9	2	2	3	2	3	1	41	27	1
25	3557	1	V10	4	FEB2015	JUL2011	1	1	1	1	1	0	01		59.016438356	2	1	16	2	2	1	3	2	23.3	56.082086983	57.076712329	2	1	1	1	1	0		0	2	2	2	2	7	7	2	2	2	2	0	0	36	29	1
25	3557	1	V12	5	DEC2015	JUL2011	1	1	1	1	1	0	01		59.016438356	2	1	16	2	2	1	3	2	23.3	56.082086983	57.076712329	2	1	1	1	1	0		0		2		2		9		2		2		0		40	1
25	3558	1	BL	0	MAR2011	AUG2011	1	1	1	1	1		01		63.4	2	1	12	1	2	1	3	2	12	62.210958904	62.4	1	1	1	1	0	0		0	2	2	2	2	6	6	2	2	2	2	2	2	29	29	0
25	3558	1	V04	1	APR2012	AUG2011	1	1	1	1	1	0	01		63.4	2	1	12	1	2	1	3	2	12	62.210958904	62.4	1	1	1	1	0	0		0	2	2	2	2	5	5	2	2	2	2	2	2	28	27	1
25	3558	1	V06	2	MAR2013	AUG2011	1	1	1	1	1	0	01		63.4	2	1	12	1	2	1	3	2	12	62.210958904	62.4	1	1	1	1	0	0		0	2	2	2	2	7	5	1	2	1	2	2	0	30	23	1
25	3559	1	BL	0	MAR2011		0	0	0	0	0		01		37.989041096	1	1	16	2	2	1	3	2	5.7333333333	36.339726027	37.509589041	2	0	1	1	0	0		0	2	2	2	2	5	5	2	2	3	3	0	0	17	17	0
25	3559	1	V04	1	MAR2012		0	0	0	0	0	0	01		37.989041096	1	1	16	2	2	1	3	2	5.7333333333	36.339726027	37.509589041	2	0	1	1	0	0		0	2	2	2	2	6	6	1	1	1	1	4	4	27	27	0
25	3559	1	V06	2	MAR2013		0	0	0	0	0	0	01		37.989041096	1	1	16	2	2	1	3	2	5.7333333333	36.339726027	37.509589041	2	0	1	1	0	0		0	2	2	2	2	8	8	2	2	2	2	1	1	28	28	0
25	3559	1	V08	3	MAR2014		0	0	0	0	0	0	01		37.989041096	1	1	16	2	2	1	3	2	5.7333333333	36.339726027	37.509589041	2	0	1	1	0	0		0	2	2	2	2	6	6	2	2	2	2	0	0	26	26	0
25	3559	1	V10	4	MAR2015		0	0	0	0	0	0	01		37.989041096	1	1	16	2	2	1	3	2	5.7333333333	36.339726027	37.509589041	2	0	1	1	0	0		0	2	2	2	2	5	5	2	2	2	2	0	0	16	16	0
25	3559	1	V12	5	APR2016		0	0	0	0	0	0	01		37.989041096	1	1	16	2	2	1	3	2	5.7333333333	36.339726027	37.509589041	2	0	1	1	0	0		0	2	2	2	2	4	4	2	2	2	2	1	1	23	23	0
25	3563	2	BL	0	AUG2011		0	0	0	0	0		17		60.284931507	2	1	16	2	2	1	3	2											1	0	0	0	0	0	0	2	2	3	3	0	0	0	0	0
25	3563	2	V04	1	AUG2012		0	0	0	0	0	0	17		60.284931507	2	1	16	2	2	1	3	2											1	0	0	0	0	0	0	2	2	3	3	0	0	0	0	0
25	3563	2	V06	2	SEP2013		0	0	0	0	0	0	17		60.284931507	2	1	16	2	2	1	3	2											1	0	0	0	0	0	0	2	2	3	3	0	0	0	0	0
25	3563	2	V08	3	SEP2014		0	0	0	0	0	0	17		60.284931507	2	1	16	2	2	1	3	2											1	0	0	0	0	0	0	2	2	3	3	0	0	0	0	0
25	3563	2	V10	4	AUG2015		0	0	0	0	0	0	17		60.284931507	2	1	16	2	2	1	3	2											1	0	0	0	0	0	0	2	2	3	3	0	0	0	0	0
25	3563	2	V12	5	AUG2016		0	0	0	0	0	0	17		60.284931507	2	1	16	2	2	1	3	2											1	0	0	0	0	0	0	2	2	3	3	0	0	0	0	0
25	3564	1	BL	0	MAY2011	JAN2012	1	1	1	1	1		01		68.983561644	3	1	18	2	2	4	3	2	17.633333333	67.019178082	67.517808219	2	1	1	0	0	0		0	2	2	2	2	2	2	1	1	1	1	9	9	22	22	0
25	3564	1	ST	1	MAY2012	JAN2012	1	1	1	1	1				68.983561644	3	1	18	2	2	4	3	2	17.633333333	67.019178082	67.517808219	2	1	1	0	0	0		0	2	2	2	2	3	3	1	1	1	1	13	13	35	35	0
25	3564	1	V06	2	MAY2013	JAN2012	1	1	1	1	1	0	01		68.983561644	3	1	18	2	2	4	3	2	17.633333333	67.019178082	67.517808219	2	1	1	0	0	0		0	2	2	2	2	5	5	1	1	1	1	10	10	32	32	3
25	3564	1	V08	3	MAY2014	JAN2012	1	1	1	1	1	0	01		68.983561644	3	1	18	2	2	4	3	2	17.633333333	67.019178082	67.517808219	2	1	1	0	0	0		0	2	2	2	2	6	4	1	1	1	1	16	10	42	29	1
25	3564	1	V10	4	MAY2015	JAN2012	1	1	1	1	1	0	01		68.983561644	3	1	18	2	2	4	3	2	17.633333333	67.019178082	67.517808219	2	1	1	0	0	0		0	2	2	2	2	5	3	1	1	1	1	9	5	30	25	1
25	3564	1	V12	5	APR2016	JAN2012	1	1	1	1	1	0	01		68.983561644	3	1	18	2	2	4	3	2	17.633333333	67.019178082	67.517808219	2	1	1	0	0	0		0	2	2	2	2	7	2	1	1	1	1	18	8	47	31	1
25	3565	2	BL	0	JUN2011		0	0	0	0	0		17		54.035616438	1	1	18	2	2	1	3	2											1	0	0	0	0	0	0	2	2	3	3	0	0	0	0	0
25	3565	2	V04	1	JUN2012		0	0	0	0	0	0	17		54.035616438	1	1	18	2	2	1	3	2											1	0	0	0	0	0	0	2	2	3	3	0	0	0	0	0
25	3565	2	V06	2	MAY2013		0	0	0	0	0	0	17		54.035616438	1	1	18	2	2	1	3	2											1	0	0	0	0	0	0	2	2	3	3	0	0	0	0	0
25	3565	2	V08	3	JUN2014		0	0	0	0	0	0	17		54.035616438	1	1	18	2	2	1	3	2											1	0	0	0	0	0	0	2	2	3	3	0	0	0	0	0
25	3565	2	V10	4	JUN2015		0	0	0	0	0	0	17		54.035616438	1	1	18	2	2	1	3	2											1	0	0	0	0	0	0	2	2	3	3	0	0	1	1	0
25	3565	2	V12	5	AUG2016		0	0	0	0	0	0	17		54.035616438	1	1	18	2	2	1	3	2											1	0	0	0	0	0	0	2	2	3	3	0	0	0	0	0
25	3566	3	BL	0	FEB2012		0	0	0	0	0		01		49.424388053	1	2	16	2	1	1	1	1	21.233333333	47.030136986	47.652054795	1	0	1	1	0	0		0	1	1	1	1	2	2	2	2	3	3	0	0	5	5	0
25	3566	3	V04	1	FEB2013		0	0	0	0	0				49.424388053	1	2	16	2	1	1	1	1	21.233333333	47.030136986	47.652054795	1	0	1	1	0	0		0	0	0	0	0	1	1	1	1	1	1	1	1	3	3	0
25	3566	3	V06	2	APR2014		0	0	0	0	0				49.424388053	1	2	16	2	1	1	1	1	21.233333333	47.030136986	47.652054795	1	0	1	1	0	0		0	0	0	0	0	0	0	2	2	3	3	0	0	2	2	0
25	3567	1	BL	0	JUN2011	SEP2011	1	1	1	1	1		01		65.731506849	2	2	15	2	2	1	3	2	4.1333333333	64.684931507	65.391780822	1	1	0	1	0	0		0	2	2	2	2	2	2	1	1	1	1	6	6	20	20	0
25	3567	1	V04	1	JUN2012	SEP2011	1	1	1	1	1	0	01		65.731506849	2	2	15	2	2	1	3	2	4.1333333333	64.684931507	65.391780822	1	1	0	1	0	0		0	2	2	2	2	4	4	1	1	1	1	6	6	26	26	3
25	3567	1	V06	2	JUL2013	SEP2011	1	1	1	1	1	0	01		65.731506849	2	2	15	2	2	1	3	2	4.1333333333	64.684931507	65.391780822	1	1	0	1	0	0		0	2	2	2	2	6	6	1	1	1	1	4	0	24	17	1
25	3567	1	V08	3	JUL2014	SEP2011	1	1	1	1	1	0	01		65.731506849	2	2	15	2	2	1	3	2	4.1333333333	64.684931507	65.391780822	1	1	0	1	0	0		0	2	2	2	2	5	3	1	1	1	1	5	2	25	18	1
25	3567	1	V10	4	JUN2015	SEP2011	1	1	1	1	1	0	01		65.731506849	2	2	15	2	2	1	3	2	4.1333333333	64.684931507	65.391780822	1	1	0	1	0	0		0	2	2	2	2	5	3	1	1	1	1	4	3	24	19	1
25	3567	1	V12	5	JUL2016	SEP2011	1	1	1	1	1	0	01		65.731506849	2	2	15	2	2	1	3	2	4.1333333333	64.684931507	65.391780822	1	1	0	1	0	0		0	2	2	2	2	6	3	1	1	1	1	4	5	29	24	1
25	3569	2	BL	0	AUG2011		0	0	0	0	0		17		40.471232877	1	2	13	2	2	2	3	2											1	0	0	0	0	0	0	2	2	3	3	0	0	0	0	0
25	3569	2	V04	1	SEP2012		0	0	0	0	0	0	17		40.471232877	1	2	13	2	2	2	3	2											1	0	0	0	0	0	0	2	2	3	3	0	0	0	0	0
25	3569	2	V06	2	AUG2013		0	0	0	0	0	0	17		40.471232877	1	2	13	2	2	2	3	2											1	0	0	0	0	1	1	2	2	3	3	0	0	1	1	0
25	3569	2	V08	3	SEP2014		0	0	0	0	0	0	17		40.471232877	1	2	13	2	2	2	3	2											1	0	0	0	0	0	0	2	2	3	3	0	0	0	0	0
25	3569	2	V10	4	SEP2015		0	0	0	0	0				40.471232877	1	2	13	2	2	2	3	2											1
25	3570	2	BL	0	JUN2011		0	0	0	0	0		17		72.328767123	3	1	18	2	2	1	3	2											1	0	0	0	0	0	0	2	2	3	3	0	0	0	0	0
25	3570	2	V04	1	AUG2012		0	0	0	0	0	0	17		72.328767123	3	1	18	2	2	1	3	2											1	0	0	0	0	0	0	2	2	3	3	0	0	1	1	0
25	3570	2	V06	2	MAY2013		0	0	0	0	0	0	17		72.328767123	3	1	18	2	2	1	3	2											1	0	0	0	0	1	1	2	2	3	3	0	0	3	3	0
25	3570	2	V08	3	JUL2014		0	0	0	0	0	0	17		72.328767123	3	1	18	2	2	1	3	2											1	0	0	0	0	0	0	2	2	3	3	0	0	0	0	0
25	3570	2	V10	4	JUN2015		0	0	0	0	0	0	17		72.328767123	3	1	18	2	2	1	3	2											1	0	0	0	0	0	0	2	2	3	3	0	0	0	0	0
25	3570	2	V12	5	JUL2016		0	0	0	0	0	0	17		72.328767123	3	1	18	2	2	1	3	2											1	0	0	0	0	1	1	2	2	3	3	0	0	3	3	0
25	3571	2	BL	0	AUG2011		0	0	0	0	0		17		45.794520548	1	1	18	2	2	1	3	2											1	0	0	0	0	0	0	1	1	1	1	1	1	1	1	0
25	3571	2	V04	1	AUG2012		0	0	0	0	0	0	17		45.794520548	1	1	18	2	2	1	3	2											1	0	0	0	0	0	0	1	1	1	1	2	2	3	3	0
25	3571	2	V06	2	AUG2013		0	0	0	0	0	0	17		45.794520548	1	1	18	2	2	1	3	2											1	0	0	0	0	0	0	1	1	1	1	2	2	3	3	0
25	3571	2	V08	3	SEP2014		0	0	0	0	0	0	17		45.794520548	1	1	18	2	2	1	3	2											1	0	0	0	0	1	1	2	2	3	3	0	0	2	2	0
25	3571	2	V10	4	DEC2015		0	0	0	0	0	0	17		45.794520548	1	1	18	2	2	1	3	2											1	0	0	0	0	1	1	1	1	1	1	2	2	4	4	0
25	3571	2	V12	5	AUG2016		0	0	0	0	0	0	17		45.794520548	1	1	18	2	2	1	3	2											1	0	0	0	0	0	0	1	1	1	1	0	0	1	1	0
25	3572	2	BL	0	AUG2011		0	0	0	0	0		17		57.668493151	2	2	16	2	2	1	3	2											1	0	0	0	0	0	0	2	2	3	3	0	0	0	0	0
25	3572	2	V04	1	OCT2012		0	0	0	0	0	0	17		57.668493151	2	2	16	2	2	1	3	2											1	0	0	0	0	0	0	2	2	3	3	0	0	0	0	0
25	3572	2	V06	2	JUL2013		0	0	0	0	0	0	17		57.668493151	2	2	16	2	2	1	3	2											1	0	0	0	0	0	0	2	2	3	3	0	0	0	0	0
25	3572	2	V08	3	SEP2014		0	0	0	0	0	0	17		57.668493151	2	2	16	2	2	1	3	2											1	0	0	0	0	0	0	2	2	3	3	0	0	0	0	0
25	3572	2	V12	5	AUG2016		0	0	0	0	0	0	17		57.668493151	2	2	16	2	2	1	3	2											1	0	0	0	0	0	0	2	2	3	3	0	0	1	1	0
25	3573	3	BL	0	MAR2012	OCT2013	0	1	1	1	1		01		52.3611947	1	1	14	2	2	1	3	2	11.233333333	51.320547945	51.419178082	2	1	1	1	1	0		0	2	2	2	2	0	0	2	2	2	2	6	6	14	14	0
25	3573	3	V04	1	APR2013	OCT2013	0	1	1	1	1				52.3611947	1	1	14	2	2	1	3	2	11.233333333	51.320547945	51.419178082	2	1	1	1	1	0		0	2	2	2	2	4	4	1	1	1	1	8	8	25	25	0
25	3573	3	V06	2	MAR2014	OCT2013	0	1	1	1	1				52.3611947	1	1	14	2	2	1	3	2	11.233333333	51.320547945	51.419178082	2	1	1	1	1	0		0	0	0	0	0	1	1	2	2	2	2	2	2	12	12	3
25	3574	1	BL	0	OCT2011	OCT2012	1	1	1	1	1		01		65.131506849	2	2	18	2	2	1	2	1	6.5	64.054794521	64.58630137	1	1	1	1	0	0		0	2	2	2	2	5	5	1	1	1	1	6	6	32	32	0
25	3574	1	V04	1	OCT2012	OCT2012	1	1	1	1	1	0	01		65.131506849	2	2	18	2	2	1	2	1	6.5	64.054794521	64.58630137	1	1	1	1	0	0		0	2	2	2	2	8	8	1	1	1	1	9	9	46	46	0
25	3574	1	V06	2	OCT2013	OCT2012	1	1	1	1	1	0	01		65.131506849	2	2	18	2	2	1	2	1	6.5	64.054794521	64.58630137	1	1	1	1	0	0		0	2	2	2	2	10	9	1	1	1	1	9	5	44	33	2
25	3574	1	V08	3	OCT2014	OCT2012	1	1	1	1	1	0	01		65.131506849	2	2	18	2	2	1	2	1	6.5	64.054794521	64.58630137	1	1	1	1	0	0		0	2		2		6		2		3		6		43		4
25	3574	1	V10	4	OCT2015	OCT2012	1	1	1	1	1	0	01		65.131506849	2	2	18	2	2	1	2	1	6.5	64.054794521	64.58630137	1	1	1	1	0	0		0	2	2	2	2	7	6	1	2	1	3	7	5	39	35	1
25	3574	1	V12	5	OCT2016	OCT2012	1	1	1	1	1	0	01		65.131506849	2	2	18	2	2	1	2	1	6.5	64.054794521	64.58630137	1	1	1	1	0	0		0	2	2	2	2	8	7	1	2	1	2	8	3	40	34	1
25	3575	1	BL	0	OCT2011	APR2012	1	1	1	1	1		01		61.035616438	2	1	20	2	2	1	1	1	3	60.090410959	60.783561644	2	1	1	1	0	0		0	2	2	2	2	5	5	1	1	1	1	8	8	36	36	0
25	3575	1	V04	1	OCT2012	APR2012	1	1	1	1	1	0	01		61.035616438	2	1	20	2	2	1	1	1	3	60.090410959	60.783561644	2	1	1	1	0	0		0	2	2	2	2	7	4	1	1	1	1	8	5	35	28	5
25	3575	1	V06	2	DEC2013	APR2012	1	1	1	1	1	0	01		61.035616438	2	1	20	2	2	1	1	1	3	60.090410959	60.783561644	2	1	1	1	0	0		0	2	2	2	2	7	3	1	1	1	1	6	3	33	17	5
25	3575	1	V08	3	OCT2014	APR2012	1	1	1	1	1	0	01		61.035616438	2	1	20	2	2	1	1	1	3	60.090410959	60.783561644	2	1	1	1	0	0		0	2	2	2	2	8	5	1	1	1	1	7	4	36	23	5
25	3575	1	V10	4	OCT2015	APR2012	1	1	1	1	1	0	01		61.035616438	2	1	20	2	2	1	1	1	3	60.090410959	60.783561644	2	1	1	1	0	0		0	2	2	2	2	7	4	1	2	1	2	7	0	36	16	1
25	3575	1	V12	5	OCT2016	APR2012	1	1	1	1	1	0	01		61.035616438	2	1	20	2	2	1	1	1	3	60.090410959	60.783561644	2	1	1	1	0	0		0	2	2	2	2	7	3	2	2	3	2	8	2	44	22	5
25	3577	1	BL	0	NOV2011	JUL2012	1	1	1	1	1		01		67.734590912	3	1	16	2	2	1	1	1	2.5666666667	64.912673104	67.520892282	1	1	1	1	0	0		0	2	2	2	2	6	6	1	1	1	1	6	6	31	31	0
25	3577	1	V04	1	DEC2012	JUL2012	1	1	1	1	1	0	01		67.734590912	3	1	16	2	2	1	1	1	2.5666666667	64.912673104	67.520892282	1	1	1	1	0	0		0	2	2	2	2	6	6	1	1	1	1	6	6	33	30	1
25	3577	1	V06	2	DEC2013	JUL2012	1	1	1	1	1	0	01		67.734590912	3	1	16	2	2	1	1	1	2.5666666667	64.912673104	67.520892282	1	1	1	1	0	0		0	2	2	2	2	7	7	1	2	1	3	5	4	41	36	1
25	3577	1	V08	3	NOV2014	JUL2012	1	1	1	1	1	0	01		67.734590912	3	1	16	2	2	1	1	1	2.5666666667	64.912673104	67.520892282	1	1	1	1	0	0		0	2	2	2	2	7	7	1	1	1	1	7	5	42	31	1
25	3577	1	V10	4	DEC2015	JUL2012	1	1	1	1	1	0	01		67.734590912	3	1	16	2	2	1	1	1	2.5666666667	64.912673104	67.520892282	1	1	1	1	0	0		0	2	2	2	2	8	7	2	2	2	2	6	3	40	34	1
25	3577	1	V12	5	NOV2016	JUL2012	1	1	1	1	1	0	01		67.734590912	3	1	16	2	2	1	1	1	2.5666666667	64.912673104	67.520892282	1	1	1	1	0	0		0	2	2	2	2	8	6	2	2	3	3	6	5	38	32	1
25	3580	3	BL	0	FEB2012	MAR2013	0	1	1	1	1		01		69.22974025	3	2	16	2	2	1	3	2	3.9	68.123287671	68.904109589	2	1	1	1	0	0		0	2	2	2	2	2	2	1	1	1	1	7	7	19	19	0
25	3580	3	V04	1	FEB2013	MAR2013	0	1	1	1	1				69.22974025	3	2	16	2	2	1	3	2	3.9	68.123287671	68.904109589	2	1	1	1	0	0		0	2	2	2	2	1	1	1	1	1	1	7	7	18	18	0
25	3580	3	V06	2	MAR2014	MAR2013	0	1	1	1	1				69.22974025	3	2	16	2	2	1	3	2	3.9	68.123287671	68.904109589	2	1	1	1	0	0		0	2	2	2	2	2	2	2	2	3	3	5	5	14	14	0
25	3581	3	BL	0	FEB2012		0	0	0	0	0		01		52.739284378	1	1	14	2	2	1	3	2	3.7	52.449315068	52.430136986	3	1	1	1	0	0		0	2	2	2	2	0	0	1	1	1	1	13	13	16	16	0
25	3581	3	V04	1	FEB2013		0	0	0	0	0				52.739284378	1	1	14	2	2	1	3	2	3.7	52.449315068	52.430136986	3	1	1	1	0	0		0	0	0	0	0	0	0	1	1	1	1	2	2	5	5	0
25	3581	3	V06	2	MAR2014		0	0	0	0	0				52.739284378	1	1	14	2	2	1	3	2	3.7	52.449315068	52.430136986	3	1	1	1	0	0		0	0	0	0	0	1	1	1	1	1	1	8	8	12	12	0
25	3582	3	BL	0	MAY2012		0	0	0	0	0		01		63.256583577	2	2	21	2	2	1	3	2	23.1	51.614507074	61.331506849	1	1	0	1	0	0		0	1	1	1	1	1	1	1	1	1	1	10	10	18	18	0
25	3582	3	V04	1	JUL2013		0	0	0	0	0	1	07		63.256583577	2	2	21	2	2	1	3	2	23.1	51.614507074	61.331506849	1	1	0	1	0	0		0	2	2	2	2	0	0	1	1	1	1	13	13	24	24	0
25	3582	3	V06	2	JUN2014		0	0	0	0	0				63.256583577	2	2	21	2	2	1	3	2	23.1	51.614507074	61.331506849	1	1	0	1	0	0		0	2	2	2	2	0	0	1	1	1	1	13	13	16	16	0
25	3584	1	BL	0	JUN2012	JUN2014	0	0	1	1	1		01		43.092020361	1	1	18	2	2	1	3	2	4.2666666667	38.21369863	42.739561344	2	1	1	1	0	0		0	2	2	2	2	3	3	1	1	1	1	6	6	18	18	0
25	3584	1	V04	1	AUG2013	JUN2014	0	0	1	1	1	0	01		43.092020361	1	1	18	2	2	1	3	2	4.2666666667	38.21369863	42.739561344	2	1	1	1	0	0		0	2	2	2	2	3	3	1	1	1	1	2	2	20	20	0
25	3584	1	V12	5	AUG2017	JUN2014	0	0	1	1	1	0	01		43.092020361	1	1	18	2	2	1	3	2	4.2666666667	38.21369863	42.739561344	2	1	1	1	0	0		0	2	2	2	2	6	5	1	1	1	1	5	5	32	25	7
25	3585	1	BL	0	JUN2012	DEC2012	1	1	1	1	1		01		49.220600344	1	1	14	2	2	1	1	1	23.8	46.443835616	47.235616438	1	1	1	1	0	0		0	2	2	2	2	4	4	1	1	1	1	7	7	26	26	0
25	3585	1	V04	1	JUL2013	DEC2012	1	1	1	1	1	0	01		49.220600344	1	1	14	2	2	1	1	1	23.8	46.443835616	47.235616438	1	1	1	1	0	0		0	2	2	2	2	8	4	2	2	3	2	6	3	26	20	2
25	3585	1	V06	2	JUL2014	DEC2012	1	1	1	1	1	0	01		49.220600344	1	1	14	2	2	1	1	1	23.8	46.443835616	47.235616438	1	1	1	1	0	0		0	2		2		6		2		3		7		30		2
25	3585	1	V08	3	JUL2015	DEC2012	1	1	1	1	1	0	01		49.220600344	1	1	14	2	2	1	1	1	23.8	46.443835616	47.235616438	1	1	1	1	0	0		0		2		2		5		1		1		8		28	5
25	3585	1	V10	4	AUG2016	DEC2012	1	1	1	1	1	0	01		49.220600344	1	1	14	2	2	1	1	1	23.8	46.443835616	47.235616438	1	1	1	1	0	0		0	2	2	2	2	6	4	2	2	2	2	8	3	35	20	5
25	3585	1	V12	5	JUL2017	DEC2012	1	1	1	1	1	0	01		49.220600344	1	1	14	2	2	1	1	1	23.8	46.443835616	47.235616438	1	1	1	1	0	0		0	2	2	2	2	5	4	2	1	3	1	6	5	31	25	5
25	3586	1	BL	0	JUL2012	JAN2013	1	1	1	1	1		01		62.927210121	2	1	16	2	2	1	1	1	3.5666666667	61.893150685	62.632128153	1	1	1	1	0	0		0	1	1	1	1	5	5	1	1	1	1	3	3	16	16	0
25	3586	1	V04	1	AUG2013	JAN2013	1	1	1	1	1	0	01		62.927210121	2	1	16	2	2	1	1	1	3.5666666667	61.893150685	62.632128153	1	1	1	1	0	0		0	2	2	2	2	8	6	1	2	1	2	5	0	29	23	2
25	3586	1	V06	2	AUG2014	JAN2013	1	1	1	1	1	0	01		62.927210121	2	1	16	2	2	1	1	1	3.5666666667	61.893150685	62.632128153	1	1	1	1	0	0		0	2	2	2	2	6	6	2	2	3	3	4	3	29	26	1
25	3586	1	V08	3	AUG2015	JAN2013	1	1	1	1	1	0	01		62.927210121	2	1	16	2	2	1	1	1	3.5666666667	61.893150685	62.632128153	1	1	1	1	0	0		0	2	2	2	2	6	2	2	2	3	3	3	3	27	16	1
25	3586	1	V10	4	AUG2016	JAN2013	1	1	1	1	1	0	01		62.927210121	2	1	16	2	2	1	1	1	3.5666666667	61.893150685	62.632128153	1	1	1	1	0	0		0	2	2	2	2	9	7	1	1	1	1	6	5	38	32	5
25	3586	1	V12	5	MAR2018	JAN2013	1	1	1	1	1	0	01		62.927210121	2	1	16	2	2	1	1	1	3.5666666667	61.893150685	62.632128153	1	1	1	1	0	0		0	2	2	2	2	9	8	1	2	1	3	7	5	49	44	5
25	3587	1	BL	0	AUG2012	JAN2013	1	1	1	1	1		01		52.527322404	1	1	16	2	2	1	3	2	1.3666666667	51.43861816	52.412568306	1	0	1	1	0	0		0	1	1	1	1	1	1	1	1	1	1	1	1	9	9	0
25	3587	1	V04	1	SEP2013	JAN2013	1	1	1	1	1	0	01		52.527322404	1	1	16	2	2	1	3	2	1.3666666667	51.43861816	52.412568306	1	0	1	1	0	0		0	2	2	2	2	0	0	2	2	2	2	1	1	17	17	6
25	3587	1	V06	2	SEP2014	JAN2013	1	1	1	1	1	0	01		52.527322404	1	1	16	2	2	1	3	2	1.3666666667	51.43861816	52.412568306	1	0	1	1	0	0		0	2	1	2	1	2	1	2	2	3	3	0	0	14	11	5
25	3587	1	V08	3	AUG2015	JAN2013	1	1	1	1	1	0	01		52.527322404	1	1	16	2	2	1	3	2	1.3666666667	51.43861816	52.412568306	1	0	1	1	0	0		0	2	2	2	2	2	0	2	2	2	2	0	0	11	7	5
25	3587	1	V10	4	DEC2016	JAN2013	1	1	1	1	1	0	01		52.527322404	1	1	16	2	2	1	3	2	1.3666666667	51.43861816	52.412568306	1	0	1	1	0	0		0	2	2	2	2	6	3	2	2	2	2	0	0	26	11	5
25	3587	1	V12	5	DEC2017	JAN2013	1	1	1	1	1	0	01		52.527322404	1	1	16	2	2	1	3	2	1.3666666667	51.43861816	52.412568306	1	0	1	1	0	0		0	2	2	2	2	4	2	2	1	3	1	0	2	17	16	5
25	3588	1	BL	0	SEP2012	APR2013	1	1	1	1	1		01		49.178793323	1	2	12	1	2	1	1	1	29.766666667	43.805479452	46.695890411	1	1	1	1	0	0		0	1	1	1	1	3	3	1	1	1	1	15	15	30	30	0
25	3588	1	V04	1	DEC2013	APR2013	1	1	1	1	1	0	01		49.178793323	1	2	12	1	2	1	1	1	29.766666667	43.805479452	46.695890411	1	1	1	1	0	0		0	2	2	2	2	8	6	1	1	1	1	11	13	45	38	6
25	3588	1	V06	2	OCT2014	APR2013	1	1	1	1	1	0	01		49.178793323	1	2	12	1	2	1	1	1	29.766666667	43.805479452	46.695890411	1	1	1	1	0	0		0	2		2		5		1		1		6		37		1
25	3588	1	V08	3	SEP2015	APR2013	1	1	1	1	1	0	01		49.178793323	1	2	12	1	2	1	1	1	29.766666667	43.805479452	46.695890411	1	1	1	1	0	0		0		2		2		7		1		1		9		42	1
25	3588	1	V10	4	SEP2016	APR2013	1	1	1	1	1	0	01		49.178793323	1	2	12	1	2	1	1	1	29.766666667	43.805479452	46.695890411	1	1	1	1	0	0		0	2	2	2	2	6	3	1	1	1	1	8	5	38	24	1
25	3588	1	V12	5	OCT2017	APR2013	1	1	1	1	1	0	01		49.178793323	1	2	12	1	2	1	1	1	29.766666667	43.805479452	46.695890411	1	1	1	1	0	0		0	2	2	2	2	6	2	1	1	1	1	13	7	45	29	1
25	3589	1	BL	0	JAN2013	MAY2014	0	1	1	1	1		01		74.909589041	3	2	20	2	2	1	3	2	6.6333333333	72.523287671	74.357661502	2	0	1	1	0	0		0	2	2	2	2	4	4	1	1	1	1	4	4	25	25	0
25	3589	1	V04	1	MAY2014	MAY2014	0	1	1	1	1	0	01		74.909589041	3	2	20	2	2	1	3	2	6.6333333333	72.523287671	74.357661502	2	0	1	1	0	0		0	2	2	2	2	4	4	2	2	2	2	4	4	28	28	0
25	3589	1	V06	2	FEB2015	MAY2014	0	1	1	1	1	0	01		74.909589041	3	2	20	2	2	1	3	2	6.6333333333	72.523287671	74.357661502	2	0	1	1	0	0		0		2		2		5		2		2		0		23	1
25	3589	1	V08	3	FEB2016	MAY2014	0	1	1	1	1	0	01		74.909589041	3	2	20	2	2	1	3	2	6.6333333333	72.523287671	74.357661502	2	0	1	1	0	0		0		2		2		3		2		2		0		18	1
25	3591	1	BL	0	MAR2013	SEP2013	1	1	1	1	1		01		62.728767123	2	1	17	2	1	1	3	2	1.5	61.419178082	62.602739726	2	1	1	1	0	0		0	1	1	1	1	3	3	1	1	1	1	3	3	11	11	0
25	3591	1	V04	1	MAR2014	SEP2013	1	1	1	1	1	0	01		62.728767123	2	1	17	2	1	1	3	2	1.5	61.419178082	62.602739726	2	1	1	1	0	0		0		2		2		3		1		1		5		15	2
25	3591	1	V06	2	APR2015	SEP2013	1	1	1	1	1	0	01		62.728767123	2	1	17	2	1	1	3	2	1.5	61.419178082	62.602739726	2	1	1	1	0	0		0		2		2		2		1		1		3		18	2
25	3591	1	V08	3	APR2016	SEP2013	1	1	1	1	1	0	01		62.728767123	2	1	17	2	1	1	3	2	1.5	61.419178082	62.602739726	2	1	1	1	0	0		0		2		2		4		1		1		7		28	5
25	3591	1	V10	4	MAR2017	SEP2013	1	1	1	1	1	0	01		62.728767123	2	1	17	2	1	1	3	2	1.5	61.419178082	62.602739726	2	1	1	1	0	0		0		2		2		5		2		3		1		19	5
[truncated: 1,446 more rows]
[truncated: 109 more columns]
