# Supplementary material for: Cerebrospinal fluid neurofilament dynamic profiles predict cognitive progression in individuals with de novo Parkinson’s disease
Source: Front Aging Neurosci. 2022 Dec 16;14:1061096. doi: 10.3389/fnagi.2022.1061096 (PMC9802677; doi:10.3389/fnagi.2022.1061096)
Supplement: Supplementary file 1 [file Data_Sheet_1.ZIP › original data/original data/Semantic_Fluency.csv]

REC_ID	F_STATUS	PATNO	EVENT_ID	PAG_NAME	INFODT	VLTANIM	VLTVEG	VLTFRUIT	AGE_ASSESS_SFTANIM	DVS_SFTANIM	DVT_SFTANIM	ORIG_ENTRY	LAST_UPDATE	QUERY	SITE_APRV
233165501	S	3400	BL	SFT	07/2010	22	24	17	39	11	42	07/2010	40:01.0		07/2010
232532101	S	3401	BL	SFT	07/2010	12	18	18	56	5	25	07/2010	40:25.0		07/2010
234840401	S	3404	BL	SFT	07/2010	16	14	11	55	8	41	07/2010	41:41.0		07/2010
231742501	S	3403	BL	SFT	07/2010	19	9	10	68	10	48	07/2010	40:44.0		07/2010
236091601	S	3405	BL	SFT	07/2010	25	20	16	63	13	57	07/2010	16:51.0		07/2010
236674501	S	3406	BL	SFT	08/2010	15	12	16	34	8	30	08/2010	42:09.0		08/2010
247256001	S	3407	BL	SFT	09/2010	25	12	11	65	13	60	09/2010	43:06.0		09/2010
250105601	S	3409	BL	SFT	10/2010	18	15	14	63	9	47	10/2010	43:37.0		10/2010
252298301	S	3410	BL	SFT	10/2010	18	10	11	74	9	48	10/2010	43:59.0		10/2010
257694401	S	3411	BL	SFT	11/2010	37	18	19	40	19	73	11/2010	44:55.0		11/2010
254565101	S	3450	BL	SFT	11/2010	20	16	13	51	10	47	11/2010	11:30.0		11/2010
252724101	S	3051	BL	SFT	10/2010	18	16	13	71	9	45	10/2010	33:19.0		11/2010
260794001	S	3200	BL	SFT	12/2010	32	19	22	55	17	75	12/2010	11:58.0		12/2010
256127301	S	3502	BL	SFT	11/2010	20	12	14	69	10	50	11/2010	11:25.0		12/2010
256148001	S	3500	BL	SFT	11/2010	24	11	14	49	12	54	11/2010	30:00.0		12/2010
256064401	S	3150	BL	SFT	11/2010	19	17	22	57	10	50	11/2010	43:48.0		12/2010
261100901	S	3452	BL	SFT	12/2010	19	13	6	64	10	53	12/2010	54:23.0		12/2010
261077501	S	3453	BL	SFT	12/2010	24	15	12	59	12	53	12/2010	54:47.0		12/2010
261640701	S	3451	BL	SFT	12/2010	23	11	11	54	12	51	12/2010	53:50.0		12/2010
256141301	S	3501	BL	SFT	11/2010	14	18	12	46	7	32	11/2010	31:28.0		12/2010
256098301	S	3151	BL	SFT	11/2010	25	19	16	57	13	60	11/2010	44:04.0		12/2010
259459901	S	3650	BL	SFT	11/2010	24	13	10	67	12	54	11/2010	49:47.0		12/2010
262137201	S	3102	BL	SFT	11/2010	14	9	10	63	7	38	12/2010	27:10.0		12/2010
254951601	S	3100	BL	SFT	10/2010	25	20	26	67	13	60	11/2010	11:11.0		12/2010
260955501	S	3201	BL	SFT	12/2010	18	18	21	64	9	41	12/2010	11:58.0		12/2010
262820801	S	3052	BL	SFT	12/2010	23	16	17	65	12	56	12/2010	33:22.0		12/2010
261105801	S	3055	BL	SFT	12/2010	31	23	21	68	17	73	12/2010	33:22.0		12/2010
261063901	S	3054	BL	SFT	12/2010	23	12	16	74	12	59	12/2010	33:22.0		12/2010
262839701	S	3053	BL	SFT	12/2010	15	10	8	68	8	41	12/2010	33:23.0		12/2010
265581301	S	3413	BL	SFT	12/2010	25	18	13	43	13	57	12/2010	52:01.0		12/2010
265784101	S	3503	BL	SFT	12/2010	22	17	13	31	11	43	12/2010	20:40.0		12/2010
265859301	S	3505	BL	SFT	12/2010	17	10	6	72	9	42	12/2010	32:10.0		12/2010
267304601	S	3203	BL	SFT	01/2011	25	14	11	56	13	61	01/2011	11:59.0		01/2011
254636601	S	3551	BL	SFT	10/2010	22	16	8	64	11	48	11/2010	10:05.0		01/2011
267439201	S	3454	BL	SFT	01/2011	33	22	15	57	18	75	01/2011	55:03.0		01/2011
267840101	S	3414	BL	SFT	01/2011	28	18	21	37	14	53	01/2011	45:33.0		01/2011
268032001	S	3504	BL	SFT	01/2011	28	10	12	61	14	59	01/2011	20:18.0		01/2011
269220201	S	3300	BL	SFT	01/2011	20	10	13	52	10	43	01/2011	36:40.0		01/2011
271019301	S	3301	BL	SFT	01/2011	27	14	15	52	14	55	01/2011	11:26.0		01/2011
272976301	S	3160	BL	SFT	02/2011	26	13	9	79	13	60	02/2011	25:51.0		02/2011
272922801	S	3253	BL	SFT	02/2011	15	12	14	42	8	45	02/2011	08:09.0		02/2011
272343801	S	3057	BL	SFT	02/2011	24	19	15	59	12	51	02/2011	33:25.0		02/2011
272982601	S	3056	BL	SFT	02/2011	24	4	14	55	12	53	02/2011	33:25.0		02/2011
273967701	S	3157	BL	SFT	02/2011	22	12	19	64	11	48	02/2011	44:35.0		02/2011
274487201	S	3506	BL	SFT	02/2011	19	16	11	66	10	51	02/2011	58:13.0		02/2011
269515901	S	3251	BL	SFT	01/2011	21	18	19	59	11	50	01/2011	58:44.0		02/2011
269600501	S	3252	BL	SFT	01/2011	30	20	17	47	16	65	01/2011	59:22.0		02/2011
276274701	S	3154	BL	SFT	02/2011	19	21	15	73	10	53	02/2011	25:34.0		02/2011
272452701	S	3000	BL	SFT	02/2011	28	15	22	69	14	62	02/2011	02:19.0		03/2011
277061301	S	3507	BL	SFT	02/2011	28	7	16	61	14	53	02/2011	34:43.0		02/2011
275691501	S	3104	BL	SFT	02/2011	18	12	14	72	9	45	02/2011	54:43.0		03/2011
276965901	S	3059	BL	SFT	02/2011	11	12	10	82	4	29	02/2011	16:03.0		03/2011
278021201	S	3651	BL	SFT	02/2011	13	7	11	76	6	34	03/2011	30:47.0		03/2011
279526601	S	3207	BL	SFT	03/2011	15	18	14	58	8	43	03/2011	12:02.0		03/2011
277033001	S	3058	BL	SFT	02/2011	24	11	13	79	12	57	02/2011	33:26.0		03/2011
280562801	S	3557	BL	SFT	12/2010	24	12	15	59	12	54	03/2011	11:26.0		03/2011
280960901	S	3206	BL	SFT	03/2011	13	14	15	30	6	33	03/2011	12:02.0		03/2011
281221601	S	3554	BL	SFT	02/2011	15	8	9	75	8	43	03/2011	10:45.0		03/2011
278745501	S	3001	BL	SFT	03/2011	19	11	12	65	10	49	03/2011	04:31.0		03/2011
279838701	S	3256	BL	SFT	03/2011	14	10	12	57	7	40	03/2011	46:48.0		03/2011
281545301	S	3552	BL	SFT	01/2011	23	11	10	59	12	56	03/2011	10:19.0		03/2011
281544001	S	3002	BL	SFT	03/2011	24	21	17	67	12	57	03/2011	33:42.0		03/2011
281950101	S	3605	BL	SFT	03/2011	24	11	7	74	12	58	03/2011	37:00.0		03/2011
281921101	S	3156	BL	SFT	03/2011	35	14	11	69	18	76	03/2011	31:22.0		03/2011
282190201	S	3455	BL	SFT	03/2011	15	9	5	67	8	42	03/2011	24:33.0		03/2011
282049501	S	3354	BL	SFT	03/2011	16	12	19	69	8	43	03/2011	42:49.0		03/2011
282135401	S	3257	BL	SFT	03/2011	26	19	15	53	13	56	03/2011	26:53.0		03/2011
282262701	S	3456	BL	SFT	03/2011	15	17	14	65	8	41	03/2011	55:22.0		03/2011
282552901	S	3556	BL	SFT	01/2011	20	15	10	65	10	49	03/2011	11:08.0		03/2011
282530601	S	3061	BL	SFT	03/2011	29	18	20	53	15	59	03/2011	33:29.0		03/2011
282581401	S	3062	BL	SFT	03/2011	16	17	12	61	8	38	03/2011	33:28.0		03/2011
274324801	S	3254	BL	SFT	02/2011	24	17	14	51	12	54	02/2011	54:11.0		03/2011
282644601	S	3601	BL	SFT	03/2011	23	21	20	63	12	53	03/2011	45:50.0		03/2011
282678601	S	3800	BL	SFT	03/2011	31	15	16	40	17	68	03/2011	05:28.0		03/2011
282735201	S	3415	BL	SFT	03/2011	16	20	20	61	8	30	03/2011	39:08.0		03/2011
283079801	S	3351	BL	SFT	02/2011	19	13	13	67	10	45	03/2011	23:26.0		03/2011
283145501	S	3356	BL	SFT	03/2011	17	12	12	75	9	50	03/2011	45:12.0		03/2011
283178901	S	3559	BL	SFT	03/2011	31	17	17	37	17	65	03/2011	11:52.0		03/2011
283239301	S	3355	BL	SFT	03/2011	16	11	12	32	8	44	03/2011	44:03.0		03/2011
283262101	S	3357	BL	SFT	03/2011	26	14	13	43	13	59	03/2011	23:13.0		03/2011
283365901	S	3106	BL	SFT	03/2011	24	20	20	70	12	61	03/2011	29:33.0		03/2011
283414901	S	3352	BL	SFT	03/2011	17	18	15	51	9	45	03/2011	22:34.0		03/2011
283429201	S	3653	BL	SFT	03/2011	20	22	18	79	10	54	03/2011	27:10.0		03/2011
283349301	S	3105	BL	SFT	03/2011	23	15	8	68	12	55	03/2011	14:42.0		03/2011
283600701	S	3350	BL	SFT	03/2011	26	17	17	78	13	59	03/2011	24:46.0		03/2011
283431001	S	3558	BL	SFT	03/2011	15	13	11	63	8	45	03/2011	54:09.0		03/2011
283457801	S	3353	BL	SFT	03/2011	22	21	20	56	11	50	03/2011	22:55.0		03/2011
283836301	S	3358	BL	SFT	03/2011	22	13	16	48	11	48	03/2011	56:48.0		03/2011
284331601	S	3060	BL	SFT	04/2011	16	11	9	75	8	45	04/2011	33:29.0		04/2011
286383401	S	3417	BL	SFT	04/2011	19	10	17	56	10	44	04/2011	39:47.0		04/2011
286344301	S	3851	BL	SFT	04/2011	30	18	17	54	16	71	04/2011	17:35.0		04/2011
287052701	S	3003	BL	SFT	04/2011	19	15	13	56	10	46	04/2011	06:23.0		04/2011
287366401	S	3510	BL	SFT	04/2011	18	12	10	59	9	46	04/2011	27:49.0		04/2011
287319501	S	3004	BL	SFT	04/2011	33	16	16	59	18	75	04/2011	25:17.0		04/2011
287458401	S	3850	BL	SFT	04/2011	20	16	17	50	10	49	04/2011	30:57.0		04/2011
287980201	S	3654	BL	SFT	04/2011	24	15	15	47	12	51	04/2011	53:27.0		04/2011
288141301	S	3512	BL	SFT	04/2011	19	10	11	66	10	51	04/2011	23:07.0		04/2011
288317501	S	3604	BL	SFT	04/2011	15	21	12	69	8	45	04/2011	45:52.0		04/2011
288401601	S	3418	BL	SFT	04/2011	21	9	15	54	11	49	04/2011	41:37.0		04/2011
288771101	S	3607	BL	SFT	04/2011	20	15	18	55	10	47	04/2011	45:52.0		04/2011
287782901	S	3600	BL	SFT	04/2011	16	18	19	55	8	41	04/2011	45:52.0		04/2011
287541701	S	3457	BL	SFT	04/2011	25	17	17	63	13	56	04/2011	25:09.0		04/2011
288847201	S	3006	BL	SFT	04/2011	24	24	18	57	12	56	05/2011	14:39.0		05/2011
289270701	S	3109	BL	SFT	04/2011	25	19	16	52	13	55	05/2011	25:30.0		05/2011
289130701	S	3419	BL	SFT	05/2011	24	16	13	67	12	54	05/2011	45:34.0		05/2011
289205601	S	3108	BL	SFT	04/2011	19	18	15	49	10	45	05/2011	02:41.0		05/2011
289133001	S	3852	BL	SFT	05/2011	20	12	17	76	10	56	05/2011	17:36.0		05/2011
289465501	S	3360	BL	SFT	04/2011	13	11	12	67	6	35	05/2011	19:44.0		05/2011
289637901	S	3359	BL	SFT	04/2011	13	13	12	72	6	37	05/2011	47:10.0		05/2011
286191901	S	3107	BL	SFT	04/2011	24	14	16	69	12	57	04/2011	21:51.0		05/2011
290561001	S	3458	BL	SFT	05/2011	20	16	18	60	10	46	05/2011	59:21.0		05/2011
290583701	S	3606	BL	SFT	05/2011	33	24	21	50	18	73	05/2011	45:52.0		05/2011
290803201	S	3459	BL	SFT	05/2011	28	21	9	51	14	61	05/2011	59:40.0		05/2011
290607201	S	3460	BL	SFT	05/2011	21	16	12	70	11	58	05/2011	00:17.0		05/2011
292346701	S	3420	BL	SFT	05/2011	28	26	25	50	14	59	05/2011	20:39.0		05/2011
292743101	S	3608	BL	SFT	05/2011	27	11	15	46	14	57	05/2011	36:43.0		05/2011
292628201	S	3064	BL	SFT	05/2011	26	21	21	60	13	55	05/2011	33:30.0		05/2011
291038401	S	3067	BL	SFT	05/2011	19	9	13	73	10	51	05/2011	37:58.0		05/2011
293972301	S	3611	BL	SFT	05/2011	25	26	23	41	13	52	05/2011	45:54.0		05/2011
293985801	S	3609	BL	SFT	05/2011	23	10	4	68	12	57	05/2011	45:53.0		05/2011
294098201	S	3260	BL	SFT	05/2011	19	15	17	63	10	48	05/2011	59:37.0		05/2011
294371001	S	3854	BL	SFT	05/2011	26	11	19	30	13	53	06/2011	23:49.0		06/2011
295130601	S	3008	BL	SFT	06/2011	18	19	18	81	9	52	06/2011	25:19.0		06/2011
295116901	S	3007	BL	SFT	05/2011	19	7	15	64	10	49	06/2011	40:53.0		06/2011
295353501	S	3750	BL	SFT	05/2011	19	11	11	52	10	44	06/2011	11:40.0		06/2011
295422201	S	3567	BL	SFT	06/2011	19	18	10	65	10	50	06/2011	13:44.0		06/2011
295714601	S	3655	BL	SFT	06/2011	26	12	12	44	13	55	06/2011	38:01.0		06/2011
296339101	S	3853	BL	SFT	06/2011	36	22	22	46	18	79	06/2011	21:28.0		06/2011
296698501	S	3461	BL	SFT	06/2011	25	11	11	62	13	57	06/2011	00:46.0		06/2011
296942401	S	3111	BL	SFT	05/2011	18	16	13	64	9	47	06/2011	27:53.0		06/2011
296921901	S	3855	BL	SFT	06/2011	30	22	19	48	16	69	06/2011	17:37.0		06/2011
297439201	S	3421	BL	SFT	06/2011	17	11	12	39	9	40	06/2011	54:49.0		06/2011
298557601	S	3165	BL	SFT	06/2011	19	15	12	58	10	47	06/2011	45:01.0		06/2011
298783601	S	3422	BL	SFT	06/2011	32	13	19	57	17	68	06/2011	46:11.0		06/2011
298477101	S	3010	BL	SFT	06/2011	16	11	11	46	8	36	06/2011	25:19.0		06/2011
299018401	S	3363	BL	SFT	06/2011	26	21	15	64	13	59	06/2011	30:34.0		06/2011
299180301	S	3264	BL	SFT	06/2011	15	9	9	60	8	42	06/2011	59:48.0		06/2011
299243801	S	3570	BL	SFT	06/2011	22	10	14	72	11	52	06/2011	14:22.0		06/2011
299894201	S	3362	BL	SFT	05/2011	16	14	14	41	8	38	06/2011	30:23.0		06/2011
299930401	S	3515	BL	SFT	06/2011	12	16	16	73	5	37	06/2011	24:18.0		06/2011
300076301	S	3361	BL	SFT	06/2011	23	21	17	56	12	52	06/2011	16:12.0		06/2011
300396301	S	3009	BL	SFT	06/2011	15	18	14	83	8	59	06/2011	25:19.0		06/2011
292425801	S	3110	BL	SFT	05/2011	32	18	11	62	17	71	05/2011	01:02.0		06/2011
302209101	S	3613	BL	SFT	06/2011	18	18	19	55	9	42	06/2011	45:55.0		06/2011
302213901	S	3802	BL	SFT	06/2011	13	6	6	70	6	40	06/2011	21:18.0		06/2011
302404901	S	3262	BL	SFT	06/2011	16	12	15	67	8	42	06/2011	20:34.0		06/2011
302814501	S	3751	BL	SFT	06/2011	12	11	7	68	5	38	06/2011	59:57.0		06/2011
303262201	S	3614	BL	SFT	06/2011	17	20	20	62	9	42	06/2011	45:56.0		07/2011
303278301	S	3610	BL	SFT	05/2011	33	18	23	60	18	74	07/2011	22:58.0		07/2011
299105101	S	3555	BL	SFT	05/2011	15	14	12	39	8	39	06/2011	49:32.0		06/2011
302195601	S	3612	BL	SFT	06/2011	31	26	16	67	17	72	06/2011	45:55.0		06/2011
299083301	S	3565	BL	SFT	06/2011	25	16	12	54	13	54	06/2011	13:15.0		07/2011
297597701	S	3112	BL	SFT	05/2011	31	20	19	62	17	73	06/2011	08:24.0		06/2011
299302401	S	3564	BL	SFT	05/2011	18	11	10	68	9	44	06/2011	12:56.0		07/2011
317843601	S	3409	V04	SFT	10/2011	18	15	14	64	9	47	10/2011	43:40.0		10/2011
303559201	S	3400	V04	SFT	07/2011	15	15	19	40	8	32	07/2011	40:03.0		07/2011
304278201	S	3267	BL	SFT	07/2011	12	11	13	70	5	37	07/2011	53:30.0		07/2011
304408001	S	4001	BL	SFT	07/2011	22	19	19	49	11	45	07/2011	37:23.0		07/2011
304866501	S	3804	BL	SFT	07/2011	20	8	15	60	10	52	07/2011	06:34.0		07/2011
305928801	S	3429	BL	SFT	07/2011	23	11	14	65	12	58	07/2011	54:40.0		07/2011
305373701	S	3068	BL	SFT	06/2011	14	11	10	70	7	39	07/2011	33:33.0		07/2011
305870501	S	3011	BL	SFT	07/2011	23	22	14	31	12	47	07/2011	45:35.0		07/2011
305471901	S	3403	V04	SFT	07/2011	13	11	9	69	6	34	07/2011	40:46.0		07/2011
305262801	S	3424	BL	SFT	07/2011	26	18	24	64	13	59	07/2011	47:17.0		07/2011
305902901	S	3205	BL	SFT	07/2011	22	12	15	72	11	47	07/2011	12:03.0		07/2011
305106301	S	3423	BL	SFT	07/2011	19	12	11	69	10	50	07/2011	46:46.0		07/2011
306178001	S	3364	BL	SFT	07/2011	19	10	10	39	10	42	07/2011	23:47.0		07/2011
306446901	S	3428	BL	SFT	07/2011	26	18	20	58	13	53	07/2011	53:50.0		07/2011
306585901	S	3516	BL	SFT	07/2011	24	16	8	78	12	62	07/2011	24:14.0		07/2011
306815701	S	3406	V04	SFT	07/2011	19	19	17	35	10	38	07/2011	42:12.0		07/2011
306859001	S	3752	BL	SFT	07/2011	25	17	11	52	13	59	07/2011	59:57.0		07/2011
306935901	S	3404	V04	SFT	07/2011	19	11	13	56	10	48	07/2011	41:43.0		07/2011
306921701	S	3211	BL	SFT	07/2011	14	8	13	61	7	41	07/2011	39:26.0		07/2011
307460101	S	3305	BL	SFT	08/2011	20	17	15	64	10	49	08/2011	26:58.0		08/2011
307467801	S	3401	V04	SFT	08/2011	17	20	20	57	9	40	08/2011	40:26.0		08/2011
307721601	S	3430	BL	SFT	08/2011	41	25	25	53	19	79	08/2011	06:53.0		08/2011
307853901	S	3656	BL	SFT	08/2011	26	8	12	79	13	57	08/2011	53:28.0		08/2011
307989601	S	3615	BL	SFT	07/2011	17	15	4	66	9	42	08/2011	45:57.0		08/2011
308256301	S	3268	BL	SFT	08/2011	24	17	15	61	12	57	08/2011	32:10.0		08/2011
308403401	S	3753	BL	SFT	08/2011	21	18	14	68	11	60	08/2011	17:59.0		08/2011
308512301	S	3209	BL	SFT	07/2011	20	14	14	68	10	48	08/2011	12:05.0		08/2011
308400401	S	3754	BL	SFT	08/2011	18	5	11	71	9	50	08/2011	20:53.0		08/2011
308542301	S	3805	BL	SFT	08/2011	21	15	17	56	11	52	08/2011	42:18.0		08/2011
308550301	S	3806	BL	SFT	08/2011	23	24	19	59	12	58	08/2011	06:52.0		08/2011
308786501	S	3161	BL	SFT	07/2011	19	9	13	44	10	43	08/2011	20:27.0		08/2011
308670601	S	3856	BL	SFT	08/2011	21	15	12	67	11	57	08/2011	17:38.0		08/2011
307885701	S	3113	BL	SFT	08/2011	16	15	16	59	8	40	08/2011	53:25.0		08/2011
307944601	S	3115	BL	SFT	08/2011	23	16	18	61	12	55	08/2011	44:33.0		08/2011
309009301	S	3571	BL	SFT	08/2011	14	12	10	45	7	30	08/2011	14:40.0		08/2011
309101101	S	3213	BL	SFT	08/2011	20	17	8	63	10	48	08/2011	46:24.0		08/2011
309240901	S	3212	BL	SFT	08/2011	23	9	9	56	12	55	08/2011	47:09.0		08/2011
309597401	S	3215	BL	SFT	08/2011	19	15	14	69	10	52	08/2011	12:05.0		08/2011
307967601	S	3114	BL	SFT	07/2011	26	21	18	63	13	54	08/2011	15:56.0		08/2011
309838501	S	3803	BL	SFT	08/2011	37	16	18	69	19	82	08/2011	37:23.0		08/2011
309858001	S	3214	BL	SFT	08/2011	18	10	9	78	9	53	08/2011	12:06.0		08/2011
310379301	S	3808	BL	SFT	08/2011	19	12	12	57	10	50	08/2011	08:02.0		08/2011
310413301	S	4005	BL	SFT	08/2011	22	15	12	72	11	58	08/2011	53:16.0		08/2011
310602601	S	3365	BL	SFT	08/2011	20	9	13	48	10	44	08/2011	31:00.0		08/2011
310601501	S	3216	BL	SFT	08/2011	24	19	20	52	12	48	08/2011	12:07.0		08/2011
310714801	S	3367	BL	SFT	08/2011	23	23	16	45	12	50	08/2011	31:44.0		08/2011
310633801	S	3366	BL	SFT	08/2011	20	14	16	61	10	52	08/2011	31:23.0		08/2011
310877701	S	3657	BL	SFT	08/2011	17	10	16	69	9	42	08/2011	36:22.0		08/2011
311173701	S	3807	BL	SFT	08/2011	26	18	14	73	13	58	09/2011	42:39.0		09/2011
311299201	S	3217	BL	SFT	08/2011	28	14	10	69	14	60	09/2011	12:07.0		09/2011
311440001	S	3066	BL	SFT	06/2011	25	19	19	63	13	61	09/2011	28:40.0		09/2011
311431801	S	3069	BL	SFT	08/2011	23	17	21	54	12	51	09/2011	33:34.0		09/2011
311482701	S	3858	BL	SFT	09/2011	22	17	16	67	11	61	09/2011	37:48.0		09/2011
311787901	S	3269	BL	SFT	09/2011	17	13	10	60	9	48	09/2011	00:07.0		09/2011
312116001	S	3809	BL	SFT	09/2011	19	18	19	53	10	49	09/2011	36:50.0		09/2011
312368301	S	3514	BL	SFT	09/2011	21	11	7	71	11	54	09/2011	08:43.0		09/2011
312377901	S	3517	BL	SFT	09/2011	25	11	19	45	13	50	09/2011	24:33.0		09/2011
312426401	S	3755	BL	SFT	09/2011	19	8	13	48	10	47	09/2011	59:58.0		09/2011
312520301	S	3168	BL	SFT	09/2011	16	15	12	63	8	41	09/2011	45:18.0		09/2011
312418401	S	3859	BL	SFT	09/2011	32	22	12	59	17	76	09/2011	43:55.0		09/2011
312438001	S	3432	BL	SFT	09/2011	20	11	10	63	10	50	09/2011	06:16.0		09/2011
312561501	S	3572	BL	SFT	08/2011	20	13	14	57	10	46	09/2011	14:55.0		09/2011
312671201	S	3563	BL	SFT	08/2011	19	13	13	60	10	47	09/2011	12:37.0		09/2011
312695501	S	4006	BL	SFT	09/2011	24	14	10	59	12	54	09/2011	10:57.0		09/2011
312649701	S	3431	BL	SFT	09/2011	22	23	19	61	11	51	09/2011	55:09.0		09/2011
312583801	S	3407	V04	SFT	09/2011	21	12	11	66	11	53	09/2011	43:09.0		09/2011
312719501	S	3166	BL	SFT	09/2011	16	17	15	59	8	40	09/2011	34:46.0		09/2011
312853701	S	3462	BL	SFT	09/2011	23	18	13	44	12	45	09/2011	16:13.0		09/2011
313425701	S	3369	BL	SFT	09/2011	18	14	13	43	9	50	09/2011	32:24.0		09/2011
313602801	S	3569	BL	SFT	08/2011	20	12	14	40	10	53	09/2011	53:44.0		09/2011
313658401	S	3857	BL	SFT	09/2011	21	16	20	40	11	49	09/2011	17:39.0		09/2011
313026001	S	3950	BL	SFT	09/2011	18	23	25	43	9	39	09/2011	08:45.0		09/2011
313998601	S	3270	BL	SFT	09/2011	10	11	11	54	3	24	09/2011	32:25.0		09/2011
314163901	S	3616	BL	SFT	09/2011	19	7	9	77	10	52	09/2011	45:59.0		09/2011
314236901	S	3272	BL	SFT	09/2011	27	15	18	39	14	56	09/2011	07:55.0		09/2011
314556501	S	3519	BL	SFT	09/2011	15	12	9	73	8	40	09/2011	25:00.0		09/2011
314595201	S	3433	BL	SFT	09/2011	24	18	15	81	12	61	09/2011	06:54.0		09/2011
314522301	S	3271	BL	SFT	09/2011	23	18	19	57	12	54	09/2011	47:02.0		09/2011
314938101	S	3952	BL	SFT	09/2011	27	27	20	69	14	62	09/2011	23:57.0		09/2011
315034701	S	3072	BL	SFT	09/2011	34	23	16	47	18	76	09/2011	33:36.0		09/2011
315716201	S	3811	BL	SFT	10/2011	18	10	10	67	9	50	10/2011	09:27.0		10/2011
315741301	S	3368	BL	SFT	09/2011	27	17	17	53	14	59	10/2011	32:08.0		10/2011
314676801	S	4010	BL	SFT	09/2011	15	11	16	42	8	39	09/2011	39:08.0		10/2011
314898801	S	4004	BL	SFT	09/2011	18	11	13	65	9	47	09/2011	22:07.0		10/2011
316352901	S	4009	BL	SFT	10/2011	26	21	14	42	13	56	10/2011	52:17.0		10/2011
316302001	S	3434	BL	SFT	10/2011	25	16	21	53	13	56	10/2011	07:31.0		10/2011
316270801	S	3617	BL	SFT	10/2011	30	13	17	62	16	68	10/2011	55:15.0		10/2011
316698201	S	3758	BL	SFT	10/2011	17	7	8	69	9	46	10/2011	59:59.0		10/2011
316687401	S	3757	BL	SFT	10/2011	13	8	8	70	6	41	10/2011	59:59.0		10/2011
317130301	S	3450	V04	SFT	10/2011	20	14	18	52	10	47	10/2011	11:31.0		10/2011
316985301	S	3812	BL	SFT	10/2011	22	17	12	64	11	57	10/2011	37:09.0		10/2011
317121701	S	3464	BL	SFT	10/2011	26	21	22	51	13	55	10/2011	01:19.0		10/2011
317309401	S	3218	BL	SFT	10/2011	15	19	9	63	8	39	10/2011	12:10.0		10/2011
317582201	S	3408	BL	SFT	10/2011	24	15	15	39	12	48	10/2011	35:20.0		10/2011
317681601	S	3953	BL	SFT	10/2011	20	21	17	53	10	45	10/2011	09:16.0		10/2011
317608901	S	3520	BL	SFT	10/2011	8	11	10	70	2	26	10/2011	25:16.0		10/2011
317621501	S	3518	BL	SFT	10/2011	22	11	10	72	11	54	10/2011	30:15.0		10/2011
317562201	S	3756	BL	SFT	10/2011	23	13	12	65	12	60	10/2011	18:07.0		10/2011
317929301	S	3813	BL	SFT	10/2011	21	10	14	65	11	52	10/2011	10:40.0		10/2011
318300601	S	3951	BL	SFT	10/2011	24	14	10	57	12	51	10/2011	40:52.0		10/2011
318477601	S	3435	BL	SFT	10/2011	27	13	13	54	14	58	10/2011	12:37.0		10/2011
318410501	S	3219	BL	SFT	10/2011	24	13	16	69	12	53	10/2011	12:11.0		10/2011
318614501	S	3425	BL	SFT	10/2011	25	16	15	65	13	57	10/2011	52:51.0		10/2011
318551001	S	3426	BL	SFT	10/2011	20	18	18	68	10	53	10/2011	53:22.0		10/2011
319219201	S	3410	V04	SFT	10/2011	19	14	14	75	10	52	11/2011	44:01.0		11/2011
319224601	S	3276	BL	SFT	11/2011	20	11	13	55	10	46	11/2011	32:38.0		11/2011
319309601	S	3575	BL	SFT	10/2011	11	11	7	61	4	22	11/2011	15:43.0		11/2011
319335501	S	4006	PW	SFT	10/2011	24	13	14	60	12	54	11/2011	10:58.0		11/2011
319440101	S	3759	BL	SFT	11/2011	30	20	18	54	16	67	11/2011	57:30.0		11/2011
319446501	S	3402	BL	SFT	10/2011	21	20	21	47	11	47	11/2011	49:45.0		11/2011
317486601	S	3574	BL	SFT	10/2011	16	13	18	65	8	40	10/2011	15:28.0		11/2011
319697401	S	3162	BL	SFT	11/2011	23	13	11	61	12	57	11/2011	48:09.0		11/2011
319795601	S	3603	BL	SFT	11/2011	38	22	23	58	19	81	11/2011	44:43.0		11/2011
320109601	S	3275	BL	SFT	11/2011	15	7	7	69	8	43	11/2011	56:39.0		11/2011
320169401	S	3277	BL	SFT	11/2011	26	20	16	65	13	56	11/2011	00:36.0		11/2011
320296801	S	3073	BL	SFT	11/2011	25	15	18	48	13	54	11/2011	51:47.0		11/2011
320323001	S	3051	V04	SFT	11/2011	25	9	10	72	13	60	11/2011	33:37.0		11/2011
320388601	S	3465	BL	SFT	11/2011	18	9	7	63	9	47	11/2011	23:06.0		11/2011
320528301	S	3411	V04	SFT	11/2011	33	25	18	41	18	70	11/2011	44:57.0		11/2011
320945601	S	3307	BL	SFT	11/2011	29	18	20	66	15	61	11/2011	21:26.0		11/2011
321096001	S	3452	V04	SFT	11/2011	18	11	10	65	9	49	11/2011	54:25.0		11/2011
321074001	S	3551	V04	SFT	11/2011	20	15	8	65	10	45	11/2011	10:07.0		11/2011
321020601	S	3764	BL	SFT	11/2011	35	18	19	52	18	71	11/2011	31:44.0		11/2011
321328101	S	3453	V04	SFT	11/2011	23	15	12	60	12	53	11/2011	54:49.0		11/2011
321262101	S	3013	BL	SFT	11/2011	23	17	17	79	12	61	11/2011	25:22.0		11/2011
321530701	S	4012	BL	SFT	11/2011	25	12	21	50	13	52	11/2011	51:44.0		11/2011
321819901	S	3274	BL	SFT	11/2011	17	7	7	81	9	43	11/2011	58:35.0		11/2011
321815801	S	3763	BL	SFT	11/2011	21	11	11	59	11	55	11/2011	36:08.0		11/2011
321862301	S	3577	BL	SFT	11/2011	16	12	14	67	8	42	11/2011	34:37.0		11/2011
321813801	S	3815	BL	SFT	11/2011	23	9	12	62	12	59	11/2011	19:10.0		11/2011
321987601	S	3074	BL	SFT	11/2011	26	21	12	31	13	43	11/2011	33:40.0		11/2011
321917901	S	3100	V04	SFT	11/2011	25	14	18	68	13	60	11/2011	12:18.0		11/2011
322021401	S	3116	BL	SFT	11/2011	27	9	9	65	14	61	11/2011	40:45.0		11/2011
322041401	S	3619	BL	SFT	11/2011	20	13	18	32	10	41	11/2011	46:01.0		11/2011
322293501	S	3012	BL	SFT	11/2011	26	15	13	58	13	57	11/2011	25:22.0		11/2011
322538301	S	3500	V04	SFT	11/2011	18	15	16	50	9	44	11/2011	30:03.0		11/2011
322564001	S	3502	V04	SFT	11/2011	15	16	10	70	8	43	11/2011	11:28.0		11/2011
322641901	S	3466	BL	SFT	11/2011	21	16	9	48	11	47	11/2011	01:35.0		11/2011
322783401	S	3436	BL	SFT	11/2011	14	13	13	51	7	38	12/2011	13:39.0		12/2011
322400601	S	3071	BL	SFT	11/2011	21	14	12	71	11	58	11/2011	33:40.0		12/2011
323032901	S	3308	BL	SFT	11/2011	28	17	22	67	14	62	12/2011	40:19.0		12/2011
324396901	S	3816	BL	SFT	12/2011	21	10	13	64	11	54	12/2011	12:50.0		12/2011
326972301	S	3505	V04	SFT	12/2011	20	6	9	73	10	46	12/2011	32:12.0		12/2011
325525301	S	3075	BL	SFT	12/2011	19	9	9	75	10	48	12/2011	33:40.0		12/2011
324397501	S	3762	BL	SFT	11/2011	20	9	12	70	10	56	12/2011	00:03.0		12/2011
324400501	S	3765	BL	SFT	11/2011	26	10	16	68	13	66	12/2011	00:02.0		12/2011
325706601	S	3154	V04	SFT	11/2011	20	21	15	74	10	54	12/2011	25:36.0		12/2011
325546401	S	3766	BL	SFT	12/2011	22	15	11	63	11	53	12/2011	40:56.0		12/2011
325589401	S	3014	BL	SFT	12/2011	18	8	8	67	9	48	12/2011	55:27.0		12/2011
325537301	S	3760	BL	SFT	12/2011	22	10	14	68	11	51	12/2011	00:02.0		12/2011
325855401	S	3658	BL	SFT	12/2011	16	10	11	58	8	40	12/2011	15:47.0		12/2011
325934201	S	3221	BL	SFT	12/2011	22	14	14	67	11	55	12/2011	12:13.0		12/2011
325915501	S	3220	BL	SFT	12/2011	30	24	20	73	16	68	12/2011	12:13.0		12/2011
326109701	S	4013	BL	SFT	12/2011	22	8	13	65	11	57	12/2011	26:44.0		12/2011
326115101	S	3151	V04	SFT	12/2011	16	15	12	58	8	43	12/2011	44:06.0		12/2011
326019901	S	3650	V04	SFT	12/2011	15	17	15	68	8	41	12/2011	49:49.0		12/2011
326264701	S	3150	V04	SFT	12/2011	19	19	17	58	10	50	12/2011	43:51.0		12/2011
326366501	S	3467	BL	SFT	12/2011	15	11	8	66	8	42	12/2011	02:19.0		12/2011
326610901	S	3620	BL	SFT	12/2011	19	16	13	69	10	47	12/2011	46:02.0		12/2011
326663201	S	3451	V04	SFT	12/2011	18	14	13	55	9	40	12/2011	53:53.0		12/2011
326973501	S	3102	ST	SFT	11/2011	17	12	11	64	9	45	12/2011	27:12.0		12/2011
327214001	S	3521	BL	SFT	12/2011	20	12	13	64	10	51	12/2011	25:30.0		12/2011
327129501	S	3767	BL	SFT	12/2011	28	15	23	52	14	57	12/2011	00:03.0		12/2011
327098701	S	3814	BL	SFT	12/2011	26	11	10	67	13	61	12/2011	11:06.0		12/2011
327216701	S	3523	BL	SFT	12/2011	27	13	12	63	14	59	12/2011	26:26.0		12/2011
327227601	S	3525	BL	SFT	12/2011	15	12	13	55	8	39	12/2011	26:54.0		12/2011
327272501	S	3169	BL	SFT	12/2011	24	15	14	57	12	56	12/2011	45:35.0		12/2011
327069101	S	3817	BL	SFT	12/2011	27	14	18	73	14	63	12/2011	13:13.0		12/2011
327494301	S	3522	BL	SFT	12/2011	15	10	18	54	8	34	12/2011	26:07.0		12/2011
327421501	S	3414	V04	SFT	12/2011	31	20	22	38	17	64	12/2011	45:34.0		12/2011
327725101	S	3054	V04	SFT	12/2011	21	13	16	75	11	55	12/2011	33:41.0		12/2011
327693701	S	3053	V04	SFT	12/2011	19	9	8	69	10	48	12/2011	33:42.0		12/2011
327565101	S	3768	BL	SFT	12/2011	21	14	7	59	11	48	12/2011	00:03.0		12/2011
327628301	S	3052	V04	SFT	12/2011	25	15	12	66	13	60	12/2011	33:42.0		12/2011
327747801	S	3055	V04	SFT	12/2011	23	22	19	69	12	55	12/2011	33:41.0		12/2011
327877001	S	3528	BL	SFT	12/2011	25	19	18	59	13	57	12/2011	27:35.0		12/2011
327867401	S	3501	V04	SFT	12/2011	14	18	14	47	7	33	12/2011	31:30.0		12/2011
328444501	S	3172	BL	SFT	01/2012	23	15	14	69	12	56	01/2012	31:43.0		01/2012
328418801	S	3370	BL	SFT	01/2012	20	13	18	40	10	50	01/2012	54:34.0		01/2012
328572301	S	3170	BL	SFT	01/2012	26	18	17	59	13	55	01/2012	28:58.0		01/2012
328689801	S	3252	V04	SFT	12/2011	28	20	13	48	14	58	01/2012	59:25.0		01/2012
328945601	S	3201	V04	SFT	01/2012	21	26	20	65	11	48	01/2012	12:15.0		01/2012
329025601	S	3526	BL	SFT	01/2012	12	12	5	61	5	40	01/2012	12:41.0		01/2012
329035701	S	3527	BL	SFT	01/2012	25	17	12	62	13	68	01/2012	36:16.0		01/2012
329001401	S	3769	BL	SFT	01/2012	20	9	8	70	10	53	01/2012	00:04.0		01/2012
329219301	S	3439	BL	SFT	01/2012	23	18	16	57	12	52	01/2012	14:48.0		01/2012
329368501	S	3200	V04	SFT	01/2012	34	25	22	56	18	79	01/2012	12:15.0		01/2012
329426701	S	3309	BL	SFT	01/2012	20	18	12	54	10	48	01/2012	46:01.0		01/2012
329762401	S	3171	BL	SFT	01/2012	21	11	7	61	11	51	01/2012	45:51.0		01/2012
330240601	S	3954	BL	SFT	01/2012	16	15	14	64	8	46	01/2012	09:34.0		01/2012
330267501	S	3310	BL	SFT	01/2012	21	12	8	64	11	52	01/2012	52:58.0		01/2012
330394701	S	3503	V04	SFT	01/2012	18	14	18	32	9	36	01/2012	20:42.0		01/2012
330678501	S	3605	V04	SFT	01/2012	19	12	12	75	10	51	01/2012	37:02.0		01/2012
331145101	S	3223	BL	SFT	01/2012	13	17	8	66	6	35	01/2012	12:16.0		01/2012
331171301	S	3222	BL	SFT	01/2012	18	12	12	57	9	47	01/2012	12:15.0		01/2012
331231301	S	3304	BL	SFT	01/2012	24	20	17	38	12	52	01/2012	22:51.0		01/2012
331377601	S	3251	V04	SFT	01/2012	27	17	15	60	14	61	01/2012	58:46.0		01/2012
331359401	S	3504	V04	SFT	01/2012	25	9	13	62	13	55	01/2012	20:20.0		01/2012
495596101	S	41287	BL	SFT	01/2015	26	15	17	70	13	59	01/2015	12:41.0		01/2015
331390801	S	3118	BL	SFT	01/2012	21	11	11	60	11	53	01/2012	49:46.0		01/2012
331740101	S	3173	BL	SFT	01/2012	23	11	19	62	12	53	01/2012	46:16.0		01/2012
331864701	S	3311	BL	SFT	01/2012	20	15	13	74	10	46	02/2012	42:47.0		02/2012
331913101	S	3530	BL	SFT	01/2012	12	16	11	64	5	31	02/2012	28:06.0		02/2012
331785701	S	3529	BL	SFT	01/2012	20	10	10	64	10	49	02/2012	38:53.0		02/2012
332218001	S	3622	BL	SFT	02/2012	14	14	7	62	7	38	02/2012	46:03.0		02/2012
332235001	S	3621	BL	SFT	02/2012	19	13	17	53	10	48	02/2012	56:52.0		02/2012
332387101	S	3203	V04	SFT	02/2012	20	13	10	57	10	51	02/2012	12:17.0		02/2012
332477501	S	3860	BL	SFT	01/2012	23	14	16	46	12	58	02/2012	17:41.0		02/2012
332495301	S	3861	BL	SFT	02/2012	20	7	10	69	10	57	02/2012	17:42.0		02/2012
332599201	S	3454	V04	SFT	02/2012	26	20	17	58	13	57	02/2012	55:06.0		02/2012
332896101	S	3468	BL	SFT	02/2012	20	15	14	57	10	46	02/2012	02:55.0		02/2012
332783101	S	3469	BL	SFT	02/2012	17	15	9	56	9	46	02/2012	03:21.0		02/2012
332803901	S	3557	V04	SFT	01/2012	16	9	14	60	8	40	02/2012	11:28.0		02/2012
333105001	S	3552	V04	SFT	01/2012	12	11	11	60	5	32	02/2012	10:22.0		02/2012
333123801	S	3279	BL	SFT	01/2012	17	12	16	63	9	40	02/2012	53:51.0		02/2012
333162901	S	3770	BL	SFT	02/2012	24	17	21	54	12	57	02/2012	00:05.0		02/2012
333136201	S	3659	BL	SFT	02/2012	17	14	10	71	9	46	02/2012	20:35.0		02/2012
333269801	S	4011	BL	SFT	01/2012	24	20	19	51	12	52	02/2012	43:15.0		02/2012
333289701	S	3312	BL	SFT	02/2012	19	12	10	78	10	49	02/2012	12:06.0		02/2012
333200901	S	3566	BL	SFT	02/2012	22	12	13	49	11	48	02/2012	13:30.0		02/2012
333358901	S	3624	BL	SFT	02/2012	20	17	15	61	10	48	02/2012	46:04.0		02/2012
333436001	S	4020	BL	SFT	02/2012	27	16	13	60	14	59	02/2012	45:02.0		02/2012
333576501	S	3280	BL	SFT	02/2012	23	15	13	47	12	53	02/2012	01:28.0		02/2012
333717701	S	3440	BL	SFT	02/2012	20	14	13	59	10	49	02/2012	40:01.0		02/2012
334069101	S	3056	V04	SFT	02/2012	22	12	12	56	11	50	02/2012	33:44.0		02/2012
334149401	S	3651	V04	SFT	02/2012	14	9	11	77	7	38	02/2012	30:50.0		02/2012
334249001	S	3057	V04	SFT	02/2012	15	18	17	60	8	37	02/2012	33:44.0		02/2012
334208001	S	3441	BL	SFT	02/2012	15	7	7	74	8	47	02/2012	17:49.0		02/2012
335070301	S	3050	BL	SFT	02/2012	16	17	18	51	8	40	02/2012	33:44.0		02/2012
335187801	S	3580	BL	SFT	12/2011	14	14	13	69	7	39	02/2012	35:13.0		02/2012
335265601	S	3076	BL	SFT	02/2012	17	3	7	75	9	46	02/2012	20:09.0		02/2012
335212601	S	3016	BL	SFT	02/2012	16	14	10	57	8	39	02/2012	25:23.0		02/2012
335171301	S	3955	BL	SFT	02/2012	19	16	17	53	10	45	02/2012	10:53.0		02/2012
335234901	S	3507	V04	SFT	02/2012	32	18	14	62	17	64	02/2012	34:47.0		02/2012
335144901	S	4018	BL	SFT	02/2012	15	10	11	63	8	50	02/2012	44:06.0		02/2012
333208901	S	3300	V04	SFT	01/2012	24	13	17	53	12	50	02/2012	36:43.0		02/2012
335375901	S	3313	BL	SFT	02/2012	28	11	11	69	14	67	02/2012	41:30.0		02/2012
335552501	S	3550	BL	SFT	02/2012	16	11	9	51	8	42	02/2012	09:42.0		02/2012
335863001	S	3059	V04	SFT	02/2012	16	9	11	83	8	44	02/2012	16:06.0		02/2012
336093301	S	3581	BL	SFT	02/2012	17	12	11	52	9	43	02/2012	35:24.0		02/2012
336006601	S	3253	V04	SFT	02/2012	16	14	11	43	8	46	02/2012	08:11.0		02/2012
336245401	S	3573	BL	SFT	03/2012	12	11	8	52	5	29	03/2012	15:15.0		03/2012
336232701	S	3470	BL	SFT	02/2012	19	13	9	57	10	49	03/2012	03:57.0		03/2012
336375501	S	3471	BL	SFT	02/2012	23	14	14	73	12	63	03/2012	28:35.0		03/2012
336377101	S	3506	V04	SFT	02/2012	20	12	10	67	10	52	03/2012	58:15.0		03/2012
336414101	S	3157	V04	SFT	03/2012	20	17	18	65	10	45	03/2012	44:37.0		03/2012
336734401	S	3058	V04	SFT	03/2012	19	14	15	80	10	50	03/2012	33:45.0		03/2012
337076401	S	3443	BL	SFT	03/2012	22	19	14	53	11	51	03/2012	19:38.0		03/2012
337166901	S	3351	V04	SFT	03/2012	16	15	15	68	8	38	03/2012	23:27.0		03/2012
337434801	S	4016	BL	SFT	01/2012	20	13	14	63	10	46	03/2012	50:12.0		03/2012
337424401	S	3077	BL	SFT	03/2012	25	14	12	62	13	60	03/2012	33:45.0		03/2012
337499001	S	3771	BL	SFT	03/2012	15	11	9	74	8	40	03/2012	52:39.0		03/2012
337663601	S	3119	BL	SFT	02/2012	29	19	21	64	15	66	03/2012	07:39.0		03/2012
337483401	S	3772	BL	SFT	03/2012	25	12	10	72	13	61	03/2012	00:01.0		03/2012
337736101	S	3442	BL	SFT	03/2012	22	10	15	63	11	52	03/2012	52:17.0		03/2012
337979001	S	3444	BL	SFT	03/2012	16	7	8	68	8	41	03/2012	20:59.0		03/2012
338408701	S	3773	BL	SFT	02/2012	28	16	13	50	14	63	03/2012	00:06.0		03/2012
338575801	S	3455	V04	SFT	03/2012	14	10	6	68	7	39	03/2012	24:35.0		03/2012
338703901	S	3000	V04	SFT	03/2012	22	19	18	70	11	52	03/2012	02:22.0		03/2012
338716001	S	3256	V04	SFT	03/2012	13	12	12	58	6	37	03/2012	46:51.0		03/2012
338886701	S	3660	BL	SFT	03/2012	12	8	6	76	5	36	03/2012	40:46.0		03/2012
338965601	S	3532	BL	SFT	03/2012	22	14	10	61	11	51	03/2012	28:38.0		03/2012
339255101	S	3314	BL	SFT	03/2012	16	12	10	77	8	51	03/2012	38:53.0		03/2012
339319801	S	3156	V04	SFT	03/2012	36	18	14	70	18	77	03/2012	31:23.0		03/2012
339282001	S	3357	V04	SFT	03/2012	22	13	13	44	11	52	03/2012	23:14.0		03/2012
339196501	S	3301	V04	SFT	02/2012	30	22	20	53	16	62	03/2012	12:13.0		03/2012
339243801	S	3257	V04	SFT	03/2012	28	19	17	54	14	60	03/2012	26:55.0		03/2012
339527601	S	3160	V04	SFT	03/2012	29	9	18	80	15	67	03/2012	25:53.0		03/2012
499644001	S	17608	BL	SFT	01/2015	27	18	19	60	14	62	02/2015	43:31.0		02/2015
339403401	S	3445	BL	SFT	03/2012	26	10	12	48	13	52	03/2012	22:20.0		03/2012
339657301	S	3372	BL	SFT	03/2012	22	19	18	71	11	54	03/2012	33:43.0		03/2012
339631001	S	3356	V04	SFT	03/2012	21	17	10	76	11	58	03/2012	45:14.0		03/2012
339663601	S	3556	V04	SFT	03/2012	17	14	12	66	9	46	03/2012	11:11.0		03/2012
339721001	S	3375	BL	SFT	03/2012	22	15	9	49	11	56	03/2012	21:55.0		03/2012
339925601	S	3456	V04	SFT	03/2012	17	18	18	66	9	45	03/2012	55:24.0		03/2012
340216601	S	3862	BL	SFT	03/2012	21	7	9	61	11	56	03/2012	17:44.0		03/2012
340415301	S	3625	BL	SFT	03/2012	13	15	13	67	6	37	03/2012	46:05.0		03/2012
340443601	S	3818	BL	SFT	03/2012	20	13	15	72	10	57	03/2012	16:42.0		03/2012
340585001	S	3601	V04	SFT	03/2012	22	20	12	64	11	50	03/2012	46:05.0		03/2012
340508801	S	3417	V04	SFT	03/2012	21	13	16	57	11	48	03/2012	39:49.0		03/2012
340810301	S	3061	V04	SFT	03/2012	28	16	22	54	14	56	03/2012	33:46.0		03/2012
340894901	S	3559	V04	SFT	03/2012	25	13	15	39	13	52	04/2012	11:55.0		04/2012
340956101	S	3018	BL	SFT	03/2012	12	15	15	60	5	30	04/2012	25:24.0		04/2012
341373701	S	3554	V04	SFT	03/2012	13	5	9	76	6	36	04/2012	10:47.0		04/2012
341313501	S	3863	BL	SFT	03/2012	20	11	11	64	10	55	04/2012	30:39.0		04/2012
341439301	S	3001	V04	SFT	03/2012	27	15	12	66	14	63	04/2012	04:33.0		04/2012
341559501	S	3419	V04	SFT	04/2012	22	16	8	68	11	51	04/2012	45:36.0		04/2012
341728601	S	3278	BL	SFT	12/2011	15	5	5	65	8	42	04/2012	01:14.0		04/2012
341724701	S	3653	V04	SFT	04/2012	20	18	16	80	10	54	04/2012	27:13.0		04/2012
341868801	S	3107	V04	SFT	03/2012	24	18	13	70	12	57	04/2012	23:30.0		04/2012
342008501	S	3654	V04	SFT	04/2012	27	19	22	48	14	58	04/2012	53:29.0		04/2012
341946001	S	3003	V04	SFT	04/2012	21	13	17	57	11	50	04/2012	06:26.0		04/2012
342251801	S	3446	BL	SFT	04/2012	26	11	14	75	13	60	04/2012	45:37.0		04/2012
342224101	S	3004	V04	SFT	04/2012	25	16	18	60	13	58	04/2012	25:26.0		04/2012
342213401	S	3655	V04	SFT	04/2012	16	13	11	45	8	38	04/2012	38:03.0		04/2012
342314501	S	3174	BL	SFT	04/2012	26	21	16	50	13	53	04/2012	46:34.0		04/2012
342414701	S	3512	V04	SFT	04/2012	17	12	12	67	9	48	04/2012	23:09.0		04/2012
342411201	S	3376	BL	SFT	03/2012	20	14	15	70	10	44	04/2012	58:00.0		04/2012
342518001	S	3415	V04	SFT	04/2012	25	19	11	62	13	48	04/2012	39:11.0		04/2012
342882601	S	3062	V04	SFT	04/2012	17	19	20	62	9	42	04/2012	33:47.0		04/2012
343271801	S	3281	BL	SFT	04/2012	13	10	9	56	6	34	04/2012	32:51.0		04/2012
343274601	S	3355	V04	SFT	04/2012	19	11	12	33	10	51	04/2012	44:05.0		04/2012
343448301	S	3175	BL	SFT	04/2012	21	15	17	57	11	46	04/2012	46:51.0		04/2012
343543301	S	3600	V04	SFT	04/2012	20	17	13	56	10	48	04/2012	46:06.0		04/2012
343582201	S	3852	V04	SFT	04/2012	22	14	15	77	11	60	04/2012	17:44.0		04/2012
344121801	S	3106	V04	SFT	04/2012	24	19	17	71	12	61	04/2012	29:35.0		04/2012
344092201	S	3225	BL	SFT	04/2012	22	10	13	69	11	53	04/2012	12:19.0		04/2012
344028801	S	3105	V04	SFT	04/2012	12	9	15	69	5	30	04/2012	14:44.0		04/2012
344306101	S	4021	BL	SFT	02/2012	19	21	18	72	10	53	04/2012	50:22.0		04/2012
344428001	S	3104	V04	SFT	04/2012	18	14	10	73	9	46	04/2012	54:44.0		04/2012
344452001	S	3060	V04	SFT	04/2012	12	12	8	76	5	34	04/2012	33:48.0		04/2012
344437101	S	3078	BL	SFT	04/2012	21	10	9	60	11	52	04/2012	33:48.0		04/2012
344402501	S	3021	BL	SFT	04/2012	18	16	14	64	9	49	04/2012	25:26.0		04/2012
344253401	S	3800	V04	SFT	04/2012	26	15	19	41	13	54	04/2012	05:30.0		04/2012
344466001	S	3819	BL	SFT	04/2012	21	12	15	52	11	55	04/2012	17:08.0		04/2012
344590601	S	4022	BL	SFT	03/2012	22	11	16	47	11	45	04/2012	50:50.0		04/2012
344821201	S	3318	BL	SFT	04/2012	15	19	20	64	8	35	04/2012	57:30.0		04/2012
344834301	S	3316	BL	SFT	04/2012	22	21	23	74	11	49	04/2012	47:37.0		04/2012
344749501	S	3810	BL	SFT	09/2011	12	7	10	67	5	36	04/2012	32:57.0		04/2012
345050201	S	3224	BL	SFT	04/2012	15	10	11	84	8	52	05/2012	12:20.0		05/2012
344919301	S	3020	BL	SFT	04/2012	15	15	11	73	8	45	05/2012	25:26.0		05/2012
345068201	S	3002	V04	SFT	04/2012	23	16	14	68	12	57	05/2012	33:46.0		05/2012
345520101	S	3457	V04	SFT	05/2012	21	16	19	64	11	49	05/2012	25:11.0		05/2012
345482701	S	3226	BL	SFT	04/2012	24	21	19	33	12	49	05/2012	19:11.0		05/2012
339354101	S	4019	BL	SFT	02/2012	19	14	15	54	10	41	03/2012	44:32.0		04/2012
345605001	S	3850	V04	SFT	04/2012	22	13	17	51	11	52	05/2012	30:59.0		05/2012
345795601	S	3418	V04	SFT	05/2012	25	13	18	55	13	56	05/2012	41:39.0		05/2012
345924901	S	3176	BL	SFT	05/2012	18	16	17	61	9	41	05/2012	47:08.0		05/2012
346133401	S	3207	ST	SFT	04/2012	28	19	16	59	14	64	05/2012	12:20.0		05/2012
346270801	S	3851	V04	SFT	05/2012	36	13	22	55	18	78	05/2012	17:45.0		05/2012
346269401	S	3865	BL	SFT	05/2012	15	14	8	77	8	54	05/2012	17:45.0		05/2012
346386901	S	3821	BL	SFT	05/2012	15	10	9	66	8	50	05/2012	17:43.0		05/2012
346437101	S	3373	BL	SFT	04/2012	22	13	12	60	11	51	05/2012	34:07.0		05/2012
346990101	S	3604	V04	SFT	02/2012	19	19	15	69	10	52	05/2012	46:06.0		05/2012
346974801	S	3067	V04	SFT	05/2012	20	12	15	74	10	52	05/2012	39:00.0		05/2012
347581901	S	3120	BL	SFT	05/2012	28	24	23	49	14	56	05/2012	46:37.0		05/2012
347455401	S	3461	V04	SFT	05/2012	23	15	9	63	12	53	05/2012	00:49.0		05/2012
347595601	S	3956	BL	SFT	05/2012	28	10	8	63	14	60	05/2012	11:16.0		05/2012
347811401	S	3424	V04	SFT	05/2012	28	21	27	65	14	63	05/2012	47:19.0		05/2012
347803901	S	3214	ST	SFT	05/2012	17	11	10	79	9	54	05/2012	12:21.0		05/2012
347823401	S	3515	V04	SFT	05/2012	19	17	16	74	10	55	05/2012	24:20.0		05/2012
348024501	S	3423	V04	SFT	05/2012	17	9	9	70	9	47	05/2012	46:48.0		05/2012
347961201	S	3448	BL	SFT	05/2012	29	15	18	56	15	68	05/2012	21:34.0		05/2012
347593201	S	3122	BL	SFT	05/2012	28	14	13	62	14	62	05/2012	08:02.0		05/2012
348280201	S	3206	V04	SFT	04/2012	19	18	15	32	10	47	05/2012	12:22.0		05/2012
348319501	S	3165	V04	SFT	05/2012	15	20	18	59	8	40	05/2012	45:02.0		05/2012
348129901	S	3820	BL	SFT	05/2012	18	5	10	76	9	57	05/2012	42:02.0		05/2012
348153901	S	3459	V04	SFT	05/2012	27	11	8	52	14	61	05/2012	59:42.0		05/2012
348333701	S	3460	V04	SFT	05/2012	27	16	13	71	14	69	05/2012	00:20.0		05/2012
348243901	S	3022	BL	SFT	05/2012	17	10	13	58	9	48	05/2012	52:22.0		05/2012
348235101	S	3227	BL	SFT	05/2012	23	22	21	50	12	51	05/2012	12:22.0		05/2012
348689201	S	3111	V04	SFT	05/2012	17	16	11	65	9	47	05/2012	29:42.0		05/2012
348677001	S	3110	V04	SFT	05/2012	30	20	17	63	16	67	05/2012	02:35.0		05/2012
348570101	S	4051	BL	SFT	05/2012	15	15	16	53	8	38	05/2012	25:50.0		05/2012
348718901	S	3779	BL	SFT	05/2012	32	10	16	55	17	73	06/2012	05:41.0		06/2012
348778001	S	3109	V04	SFT	05/2012	24	21	18	53	12	51	06/2012	27:00.0		06/2012
348795001	S	3108	V04	SFT	05/2012	25	15	12	50	13	56	06/2012	04:05.0		06/2012
348752301	S	3112	V04	SFT	05/2012	29	19	17	63	15	66	06/2012	09:56.0		06/2012
348947001	S	3447	BL	SFT	05/2012	26	18	21	68	13	57	06/2012	29:40.0		06/2012
349020301	S	3629	BL	SFT	05/2012	27	13	13	53	14	57	06/2012	46:07.0		06/2012
349077101	S	3822	BL	SFT	05/2012	19	10	9	55	10	53	06/2012	18:35.0		06/2012
349157301	S	3516	ST	SFT	05/2012	28	8	12	79	14	69	06/2012	24:16.0		06/2012
349853601	S	3582	BL	SFT	05/2012	22	20	15	63	11	47	06/2012	35:34.0		06/2012
349899601	S	3320	BL	SFT	05/2012	26	18	16	55	13	52	06/2012	51:57.0		06/2012
350067001	S	3360	V04	SFT	06/2012	15	12	10	68	8	43	06/2012	19:47.0		06/2012
350547901	S	3064	V04	SFT	06/2012	19	22	23	61	10	44	06/2012	33:50.0		06/2012
350322601	S	3458	V04	SFT	06/2012	26	24	21	61	13	57	06/2012	59:23.0		06/2012
350630601	S	3371	BL	SFT	01/2012	17	12	8	68	9	46	06/2012	33:24.0		06/2012
350579501	S	3008	V04	SFT	06/2012	20	14	17	82	10	56	06/2012	25:28.0		06/2012
350569901	S	3006	V04	SFT	05/2012	22	22	18	58	11	52	06/2012	14:41.0		06/2012
350930001	S	3558	V04	SFT	04/2012	19	10	13	64	10	53	06/2012	54:11.0		06/2012
351044801	S	3066	V04	SFT	06/2012	30	16	20	64	16	72	06/2012	28:44.0		06/2012
350987801	S	3802	V04	SFT	06/2012	9	6	7	71	2	26	06/2012	21:20.0		06/2012
351187001	S	3421	V04	SFT	06/2012	19	14	12	40	10	43	06/2012	54:51.0		06/2012
351403301	S	3319	BL	SFT	06/2012	16	15	15	53	8	38	06/2012	11:44.0		06/2012
351378401	S	3472	BL	SFT	06/2012	28	19	19	61	14	59	06/2012	04:17.0		06/2012
351651801	S	3267	V04	SFT	06/2012	20	16	12	71	10	55	06/2012	53:32.0		06/2012
351541501	S	3823	BL	SFT	06/2012	25	11	10	57	13	63	06/2012	20:27.0		06/2012
351614601	S	4054	BL	SFT	06/2012	11	16	15	62	4	39	06/2012	28:32.0		06/2012
351717101	S	3854	V04	SFT	06/2012	24	9	16	31	12	50	06/2012	23:51.0		06/2012
351867701	S	3178	BL	SFT	06/2012	16	8	12	71	8	41	06/2012	28:59.0		06/2012
352124301	S	3628	BL	SFT	06/2012	14	9	6	72	7	40	06/2012	49:54.0		06/2012
351938801	S	4023	BL	SFT	05/2012	24	15	20	63	12	47	06/2012	52:00.0		06/2012
351939801	S	3585	BL	SFT	06/2012	15	7	11	49	8	39	06/2012	36:08.0		06/2012
352018401	S	3401	V06	SFT	06/2012	20	13	20	58	10	44	06/2012	40:27.0		06/2012
351909501	S	3777	BL	SFT	06/2012	13	9	13	62	6	39	06/2012	00:09.0		06/2012
352121201	S	3607	V04	SFT	05/2012	23	20	10	56	12	54	06/2012	46:08.0		06/2012
352068601	S	3353	V04	SFT	02/2012	23	16	22	56	12	53	06/2012	22:56.0		06/2012
352194301	S	3352	V04	SFT	02/2012	9	9	8	52	2	21	06/2012	22:37.0		06/2012
352393101	S	3611	V04	SFT	05/2012	28	22	22	42	14	56	06/2012	45:56.0		06/2012
352224401	S	3362	V04	SFT	06/2012	15	16	17	42	8	38	06/2012	30:25.0		06/2012
352397101	S	3853	V04	SFT	06/2012	39	21	26	47	19	83	06/2012	21:30.0		06/2012
352388201	S	3608	V04	SFT	06/2012	26	17	13	47	13	54	06/2012	36:45.0		06/2012
352371601	S	3630	BL	SFT	06/2012	23	14	18	61	12	58	06/2012	37:08.0		06/2012
352528501	S	3627	BL	SFT	05/2012	22	13	7	59	11	53	06/2012	53:45.0		06/2012
352467701	S	3024	BL	SFT	06/2012	17	12	12	52	9	41	06/2012	25:29.0		06/2012
352504001	S	3228	BL	SFT	06/2012	19	12	12	67	10	44	06/2012	12:24.0		06/2012
352486401	S	3010	V04	SFT	06/2012	21	9	14	47	11	47	06/2012	25:28.0		06/2012
352455201	S	3079	BL	SFT	06/2012	15	5	11	68	8	47	06/2012	33:51.0		06/2012
352536401	S	3565	V04	SFT	06/2012	26	12	11	55	13	54	06/2012	13:17.0		06/2012
352561601	S	3609	V04	SFT	06/2012	26	6	7	69	13	61	06/2012	46:09.0		06/2012
352551001	S	3957	BL	SFT	06/2012	14	13	5	68	7	39	06/2012	18:10.0		06/2012
352574101	S	3612	V04	SFT	06/2012	28	16	24	68	14	62	06/2012	46:09.0		06/2012
352565001	S	3606	V04	SFT	06/2012	21	19	21	51	11	48	06/2012	46:09.0		06/2012
352450901	S	3023	BL	SFT	06/2012	24	21	15	71	12	58	06/2012	25:28.0		06/2012
352521801	S	3584	BL	SFT	06/2012	21	14	14	43	11	44	06/2012	55:24.0		06/2012
352600501	S	3776	BL	SFT	05/2012	29	11	13	62	15	66	06/2012	00:10.0		06/2012
352654501	S	3363	V04	SFT	06/2012	27	19	15	65	14	63	06/2012	30:36.0		06/2012
352762801	S	3350	V04	SFT	04/2012	23	20	23	79	12	56	06/2012	24:48.0		06/2012
352802201	S	3354	V04	SFT	04/2012	33	19	21	70	18	79	06/2012	42:51.0		06/2012
352613201	S	3778	BL	SFT	05/2012	19	12	15	51	10	49	06/2012	00:23.0		06/2012
352594401	S	3775	BL	SFT	05/2012	21	9	13	62	11	49	06/2012	00:10.0		06/2012
352796301	S	3321	BL	SFT	06/2012	19	13	16	70	10	59	06/2012	01:19.0		06/2012
353119401	S	4053	BL	SFT	06/2012	32	21	20	48	17	69	07/2012	27:17.0		07/2012
353142701	S	3229	BL	SFT	07/2012	21	10	11	72	11	50	07/2012	12:25.0		07/2012
353303801	S	3124	BL	SFT	06/2012	20	20	12	57	10	46	07/2012	55:14.0		07/2012
353327301	S	3123	BL	SFT	06/2012	27	21	13	69	14	62	07/2012	28:30.0		07/2012
353315301	S	3867	BL	SFT	07/2012	18	10	9	71	9	55	07/2012	29:40.0		07/2012
353324201	S	3361	V04	SFT	07/2012	17	16	22	57	9	42	07/2012	16:14.0		07/2012
353505801	S	3613	V04	SFT	07/2012	24	17	16	56	12	53	07/2012	46:10.0		07/2012
353746301	S	3780	BL	SFT	06/2012	19	10	9	70	10	56	07/2012	00:10.0		07/2012
353941601	S	3080	BL	SFT	07/2012	14	7	9	80	7	40	07/2012	33:52.0		07/2012
351900101	S	3902	BL	SFT	05/2012	20	16	13	78	10	54	06/2012	43:05.0		07/2012
351573601	S	3900	BL	SFT	05/2012	19	11	11	71	10	50	06/2012	32:16.0		07/2012
351882601	S	3901	BL	SFT	05/2012	16	11	11	68	8	46	06/2012	43:04.0		07/2012
354047901	S	3868	BL	SFT	07/2012	18	6	7	69	9	52	07/2012	30:20.0		07/2012
354227101	S	3422	V04	SFT	07/2012	17	13	17	58	9	40	07/2012	46:13.0		07/2012
354196901	S	3212	V04	SFT	06/2012	26	11	10	56	13	59	07/2012	47:11.0		07/2012
354442101	S	3400	V06	SFT	07/2012	21	13	19	41	11	43	07/2012	40:04.0		07/2012
354609101	S	3403	V06	SFT	07/2012	16	11	8	70	8	41	07/2012	40:47.0		07/2012
354738201	S	3125	BL	SFT	07/2012	26	14	17	46	13	54	07/2012	05:05.0		07/2012
354783101	S	3231	BL	SFT	07/2012	16	10	13	55	8	37	07/2012	12:27.0		07/2012
354901001	S	3567	V04	SFT	06/2012	18	13	9	66	9	47	07/2012	13:46.0		07/2012
354990501	S	3323	BL	SFT	07/2012	15	7	7	69	8	39	07/2012	21:59.0		07/2012
355009701	S	4001	V04	SFT	07/2012	21	19	16	50	11	46	07/2012	37:25.0		07/2012
355150201	S	3866	BL	SFT	07/2012	27	12	18	52	14	63	07/2012	30:01.0		07/2012
355331101	S	3179	BL	SFT	07/2012	28	16	17	51	14	63	07/2012	47:27.0		07/2012
355393001	S	3230	BL	SFT	07/2012	19	10	12	69	10	50	07/2012	12:27.0		07/2012
355428701	S	3009	V04	SFT	07/2012	20	14	15	84	10	66	07/2012	25:29.0		07/2012
355478301	S	3855	V04	SFT	07/2012	34	22	16	49	18	77	07/2012	17:45.0		07/2012
355931601	S	3113	V04	SFT	07/2012	16	21	20	60	8	40	07/2012	53:27.0		07/2012
355896101	S	3115	V04	SFT	07/2012	22	14	17	62	11	51	07/2012	44:34.0		07/2012
355916201	S	3126	BL	SFT	07/2012	23	12	11	64	12	54	07/2012	52:02.0		07/2012
355951801	S	3404	V06	SFT	07/2012	15	10	14	57	8	41	07/2012	41:44.0		07/2012
356199601	S	3586	BL	SFT	07/2012	20	10	7	62	10	48	07/2012	36:25.0		07/2012
356363601	S	3180	BL	SFT	07/2012	22	15	16	60	11	49	07/2012	47:42.0		07/2012
356435801	S	3537	BL	SFT	07/2012	20	14	12	42	10	46	08/2012	29:37.0		08/2012
357057901	S	3359	V04	SFT	05/2012	16	14	11	73	8	44	08/2012	47:12.0		08/2012
357082201	S	3358	V04	SFT	04/2012	20	14	10	49	10	45	08/2012	56:50.0		08/2012
357081101	S	4057	BL	SFT	07/2012	26	17	15	61	13	53	08/2012	32:12.0		08/2012
357044401	S	3804	V04	SFT	08/2012	29	12	14	61	15	70	08/2012	06:36.0		08/2012
357199201	S	4058	BL	SFT	07/2012	21	18	18	62	11	49	08/2012	32:27.0		08/2012
357434401	S	4090	BL	SFT	07/2012	22	11	10	57	11	47	08/2012	32:55.0		08/2012
357353401	S	3903	BL	SFT	07/2012	14	10	12	71	7	41	08/2012	41:59.0		08/2012
357399301	S	4059	BL	SFT	07/2012	23	20	17	46	12	50	08/2012	32:40.0		08/2012
357682301	S	4092	BL	SFT	07/2012	12	13	17	77	5	33	08/2012	40:38.0		08/2012
357571701	S	4091	BL	SFT	08/2012	21	17	16	68	11	53	08/2012	33:23.0		08/2012
357562501	S	3374	BL	SFT	04/2012	16	13	8	70	8	43	08/2012	34:24.0		08/2012
357703101	S	4025	BL	SFT	08/2012	21	20	21	49	11	50	08/2012	53:50.0		08/2012
357721801	S	3614	V04	SFT	07/2012	20	14	16	63	10	46	08/2012	46:10.0		08/2012
357668401	S	3380	BL	SFT	08/2012	17	15	13	70	9	46	08/2012	35:51.0		08/2012
357925301	S	3268	V04	SFT	07/2012	18	20	17	62	9	46	08/2012	32:12.0		08/2012
357870201	S	3378	BL	SFT	07/2012	15	15	17	48	8	32	08/2012	35:24.0		08/2012
357767401	S	4093	BL	SFT	08/2012	17	21	15	51	9	41	08/2012	55:26.0		08/2012
357751401	S	3429	V04	SFT	08/2012	27	13	15	66	14	65	08/2012	54:42.0		08/2012
356808601	S	4056	BL	SFT	07/2012	31	15	16	64	17	71	08/2012	31:57.0		08/2012
356636201	S	4055	BL	SFT	07/2012	17	11	8	69	9	46	08/2012	31:27.0		08/2012
356607801	S	4052	BL	SFT	07/2012	17	11	10	66	9	48	08/2012	26:21.0		08/2012
357034201	S	3825	BL	SFT	08/2012	19	11	10	58	10	53	08/2012	21:18.0		08/2012
358066601	S	3536	BL	SFT	08/2012	21	7	8	59	11	53	08/2012	16:01.0		08/2012
358086101	S	3262	V04	SFT	07/2012	16	14	11	68	8	43	08/2012	20:36.0		08/2012
358566501	S	3069	V04	SFT	08/2012	22	16	24	55	11	47	08/2012	33:53.0		08/2012
358528001	S	4094	BL	SFT	08/2012	18	18	13	77	9	51	08/2012	35:52.0		08/2012
358537301	S	3570	V04	SFT	08/2012	21	11	11	73	11	53	08/2012	14:24.0		08/2012
358601101	S	3751	V04	SFT	08/2012	16	9	7	69	8	49	08/2012	00:12.0		08/2012
358824601	S	3114	V04	SFT	08/2012	25	19	17	64	13	54	08/2012	15:58.0		08/2012
358861701	S	3587	BL	SFT	08/2012	25	13	14	52	13	56	08/2012	36:39.0		08/2012
358796501	S	3428	V04	SFT	08/2012	25	14	17	59	13	54	08/2012	53:52.0		08/2012
359215501	S	3806	V04	SFT	08/2012	21	18	11	60	11	55	08/2012	06:54.0		08/2012
359313701	S	3260	V04	SFT	08/2012	20	17	19	64	10	49	08/2012	59:39.0		08/2012
359220901	S	3805	V04	SFT	08/2012	24	15	22	57	12	56	08/2012	42:20.0		08/2012
359513601	S	3101	BL	SFT	08/2012	33	16	16	50	18	65	08/2012	12:02.0		08/2012
357747701	S	4024	BL	SFT	08/2012	26	12	12	72	13	60	08/2012	52:25.0		08/2012
359890901	S	3958	BL	SFT	08/2012	22	14	19	75	11	55	08/2012	23:36.0		08/2012
360143201	S	3181	BL	SFT	08/2012	25	14	24	67	13	62	08/2012	48:00.0		08/2012
360316701	S	3571	V04	SFT	08/2012	19	10	10	46	10	41	08/2012	14:41.0		08/2012
360205601	S	3211	V04	SFT	08/2012	16	6	11	62	8	45	08/2012	39:29.0		08/2012
360326001	S	3322	BL	SFT	08/2012	21	19	14	60	11	48	08/2012	07:52.0		08/2012
360204601	S	3656	V04	SFT	08/2012	23	10	9	80	12	54	08/2012	53:29.0		08/2012
360398401	S	3803	V04	SFT	08/2012	33	23	19	70	18	79	08/2012	37:24.0		08/2012
360557101	S	3615	V04	SFT	08/2012	18	15	12	67	9	43	08/2012	46:11.0		08/2012
360711101	S	3213	V04	SFT	08/2012	26	15	13	64	13	59	08/2012	46:26.0		08/2012
360854501	S	3563	V04	SFT	08/2012	15	18	11	61	8	41	08/2012	12:39.0		08/2012
360869401	S	3661	BL	SFT	08/2012	27	19	16	60	14	58	08/2012	30:15.0		08/2012
357813201	S	4070	BL	SFT	07/2012	18	13	11	79	9	51	08/2012	00:54.0		08/2012
360942501	S	3856	V04	SFT	08/2012	21	11	12	68	11	57	09/2012	17:46.0		09/2012
361038101	S	3025	BL	SFT	09/2012	26	16	9	67	13	56	09/2012	48:54.0		09/2012
361183101	S	3161	V04	SFT	09/2012	23	15	15	45	12	50	09/2012	20:29.0		09/2012
361205101	S	3475	BL	SFT	09/2012	27	17	9	48	14	55	09/2012	05:14.0		09/2012
361324701	S	3473	BL	SFT	08/2012	17	18	14	55	9	44	09/2012	04:56.0		09/2012
361404101	S	3182	BL	SFT	09/2012	23	16	13	54	12	51	09/2012	31:22.0		09/2012
361301901	S	4096	BL	SFT	09/2012	18	9	17	49	9	43	09/2012	36:17.0		09/2012
361283801	S	3824	BL	SFT	09/2012	25	15	16	55	13	62	09/2012	46:08.0		09/2012
361421001	S	4072	BL	SFT	08/2012	20	15	18	57	10	51	09/2012	17:11.0		09/2012
361357201	S	4071	BL	SFT	07/2012	29	18	16	58	15	62	09/2012	57:18.0		09/2012
361551801	S	3216	V04	SFT	09/2012	27	16	20	53	14	55	09/2012	12:28.0		09/2012
361519001	S	3406	V06	SFT	09/2012	29	19	18	36	15	56	09/2012	42:12.0		09/2012
361567301	S	3272	V04	SFT	09/2012	24	15	22	40	12	49	09/2012	07:57.0		09/2012
361427001	S	4004	V04	SFT	09/2012	18	15	11	65	9	47	09/2012	22:08.0		09/2012
361432101	S	4005	V04	SFT	09/2012	19	15	15	73	10	54	09/2012	53:18.0		09/2012
361668101	S	3904	BL	SFT	09/2012	8	9	3	71	2	28	09/2012	42:14.0		09/2012
361632801	S	3807	V04	SFT	09/2012	23	13	13	74	12	54	09/2012	42:41.0		09/2012
361626901	S	3827	BL	SFT	08/2012	19	15	9	75	10	56	09/2012	21:37.0		09/2012
361930901	S	3183	BL	SFT	09/2012	18	14	12	63	9	43	09/2012	29:01.0		09/2012
361789501	S	3826	BL	SFT	09/2012	15	12	9	77	8	46	09/2012	22:32.0		09/2012
362025401	S	3462	V04	SFT	09/2012	22	16	14	45	11	42	09/2012	16:15.0		09/2012
361940501	S	3808	V04	SFT	09/2012	24	12	13	58	12	57	09/2012	08:04.0		09/2012
362366701	S	3631	BL	SFT	09/2012	20	15	14	68	10	50	09/2012	00:17.0		09/2012
362451701	S	3781	BL	SFT	07/2012	18	14	16	72	9	47	09/2012	00:13.0		09/2012
362803401	S	3430	V04	SFT	09/2012	41	29	27	54	19	80	09/2012	06:56.0		09/2012
362637401	S	3828	BL	SFT	09/2012	28	20	12	77	14	69	09/2012	23:27.0		09/2012
362728101	S	3011	V04	SFT	09/2012	24	15	19	33	12	47	09/2012	45:37.0		09/2012
362660501	S	3305	V04	SFT	09/2012	16	15	13	65	8	42	09/2012	27:35.0		09/2012
362866901	S	3325	BL	SFT	09/2012	16	22	18	66	8	40	09/2012	47:25.0		09/2012
362794501	S	3432	ST	SFT	08/2012	16	9	11	64	8	44	09/2012	06:18.0		09/2012
362960501	S	3127	BL	SFT	09/2012	32	24	15	49	17	69	09/2012	59:40.0		09/2012
362956801	S	3364	V04	SFT	08/2012	20	11	15	40	10	42	09/2012	23:49.0		09/2012
362970001	S	4026	BL	SFT	09/2012	19	12	11	75	10	50	09/2012	54:38.0		09/2012
363239701	S	3217	V04	SFT	09/2012	26	13	8	70	13	57	09/2012	12:29.0		09/2012
363399601	S	3569	V04	SFT	09/2012	29	14	20	41	15	71	09/2012	53:46.0		09/2012
363377201	S	3128	BL	SFT	09/2012	26	12	11	60	13	64	09/2012	09:13.0		09/2012
363430701	S	3476	BL	SFT	09/2012	16	13	12	65	8	43	09/2012	53:44.0		09/2012
363493101	S	3950	V04	SFT	09/2012	22	19	28	44	11	46	09/2012	08:48.0		09/2012
363728301	S	3377	BL	SFT	07/2012	31	20	19	53	17	70	09/2012	35:06.0		09/2012
363915101	S	3379	BL	SFT	08/2012	19	15	13	51	10	45	09/2012	51:35.0		09/2012
364085601	S	3657	V04	SFT	09/2012	14	11	9	70	7	35	09/2012	36:24.0		09/2012
364048401	S	3859	V04	SFT	09/2012	31	19	17	60	17	76	09/2012	43:57.0		09/2012
364115001	S	3433	V04	SFT	09/2012	20	18	14	82	10	54	09/2012	06:57.0		09/2012
364168501	S	3616	V04	SFT	09/2012	23	9	8	78	12	60	09/2012	46:12.0		09/2012
364213601	S	3270	V04	SFT	09/2012	12	12	7	55	5	31	09/2012	32:27.0		09/2012
364324001	S	3068	V04	SFT	09/2012	17	16	7	71	9	46	09/2012	33:54.0		09/2012
364295001	S	3407	V06	SFT	09/2012	22	9	12	67	11	53	09/2012	43:09.0		09/2012
364257801	S	3282	BL	SFT	09/2012	19	18	15	62	10	50	09/2012	01:52.0		09/2012
364470301	S	3215	V04	SFT	09/2012	13	10	8	70	6	38	09/2012	12:29.0		09/2012
364409501	S	3517	V04	SFT	09/2012	28	10	13	46	14	54	09/2012	24:34.0		09/2012
364462001	S	3209	V04	SFT	09/2012	19	11	8	69	10	48	09/2012	12:30.0		09/2012
364800101	S	3951	ST	SFT	10/2012	24	13	19	58	12	52	10/2012	40:53.0		10/2012
364965101	S	3588	BL	SFT	09/2012	15	11	10	49	8	41	10/2012	36:57.0		10/2012
364961101	S	3431	V04	SFT	10/2012	24	19	13	62	12	55	10/2012	55:12.0		10/2012
364945001	S	3538	BL	SFT	09/2012	15	10	13	70	8	39	10/2012	29:50.0		10/2012
365086901	S	3572	V04	SFT	10/2012	24	14	12	58	12	54	10/2012	14:57.0		10/2012
365173001	S	3166	V04	SFT	10/2012	22	20	15	60	11	51	10/2012	34:50.0		10/2012
365320601	S	3784	BL	SFT	09/2012	21	8	14	54	11	50	10/2012	00:14.0		10/2012
365415601	S	3574	ST	SFT	10/2012	15	11	16	66	8	40	10/2012	15:29.0		10/2012
365273801	S	4027	BL	SFT	09/2012	19	15	12	66	10	49	10/2012	55:05.0		10/2012
365478801	S	3753	V04	SFT	09/2012	22	12	15	69	11	60	10/2012	18:01.0		10/2012
365496601	S	4010	V04	SFT	09/2012	24	16	16	43	12	54	10/2012	39:10.0		10/2012
365667001	S	3754	V04	SFT	09/2012	14	7	10	72	7	43	10/2012	20:54.0		10/2012
366200001	S	3750	V04	SFT	10/2012	25	12	11	54	13	55	10/2012	11:42.0		10/2012
366260301	S	3129	BL	SFT	10/2012	24	9	7	56	12	53	10/2012	41:54.0		10/2012
366196101	S	3782	BL	SFT	08/2012	16	15	8	70	8	44	10/2012	48:36.0		10/2012
366393901	S	3168	V04	SFT	10/2012	17	16	12	64	9	45	10/2012	45:20.0		10/2012
366376001	S	3519	V04	SFT	10/2012	19	11	8	74	10	47	10/2012	25:02.0		10/2012
366567901	S	3409	V06	SFT	10/2012	18	14	13	65	9	47	10/2012	43:40.0		10/2012
366463001	S	3269	V04	SFT	10/2012	20	14	18	61	10	52	10/2012	00:09.0		10/2012
366635501	S	3082	BL	SFT	10/2012	19	15	12	65	10	49	10/2012	33:55.0		10/2012
366668501	S	3072	V04	SFT	10/2012	27	19	16	48	14	62	10/2012	33:56.0		10/2012
368357701	S	4029	BL	SFT	10/2012	28	18	19	48	14	58	10/2012	56:19.0		10/2012
366713801	S	3752	V04	SFT	10/2012	24	9	11	53	12	55	10/2012	00:15.0		10/2012
366879201	S	3812	V04	SFT	10/2012	23	13	19	65	12	61	10/2012	37:11.0		10/2012
367117401	S	3264	V04	SFT	10/2012	20	16	14	61	10	50	10/2012	59:49.0		10/2012
366887601	S	3811	V04	SFT	10/2012	18	10	10	68	9	50	10/2012	09:28.0		10/2012
366903501	S	3434	V04	SFT	10/2012	19	19	21	54	10	46	10/2012	07:33.0		10/2012
366874301	S	3829	BL	SFT	10/2012	26	22	18	67	13	68	10/2012	24:20.0		10/2012
367319001	S	3539	BL	SFT	10/2012	29	14	14	55	15	62	10/2012	30:04.0		10/2012
367317001	S	3551	V06	SFT	10/2012	27	8	12	65	14	59	10/2012	10:07.0		10/2012
367568501	S	3952	V04	SFT	10/2012	18	20	20	70	9	45	10/2012	24:00.0		10/2012
368031401	S	4012	V04	SFT	10/2012	21	15	13	51	11	45	10/2012	51:47.0		10/2012
356537501	S	3702	BL	SFT	08/2012	14	9	10	71	7	51	08/2012	03:13.0		10/2012
366479501	S	4074	BL	SFT	09/2012	23	18	15	59	12	54	10/2012	22:56.0		10/2012
355842701	S	3701	BL	SFT	07/2012	21	16	14	46	11	48	07/2012	03:09.0		10/2012
355474001	S	3700	BL	SFT	07/2012	19	16	13	62	10	59	07/2012	43:45.0		10/2012
368838001	S	3410	V06	SFT	10/2012	23	16	11	76	12	59	10/2012	44:01.0		10/2012
368809101	S	3271	V04	SFT	10/2012	24	15	24	58	12	54	10/2012	47:04.0		10/2012
369159401	S	3959	BL	SFT	10/2012	13	4	5	73	6	36	10/2012	12:10.0		10/2012
369142501	S	3162	V04	SFT	10/2012	20	12	12	62	10	50	10/2012	48:12.0		10/2012
369459401	S	3435	V04	SFT	10/2012	27	18	15	55	14	58	10/2012	12:40.0		10/2012
369481601	S	3426	V04	SFT	10/2012	21	15	13	69	11	57	10/2012	53:24.0		10/2012
369542701	S	3785	BL	SFT	10/2012	20	11	11	56	10	49	10/2012	08:23.0		10/2012
369755501	S	3662	BL	SFT	10/2012	27	19	19	57	14	61	10/2012	17:12.0		10/2012
369744201	S	3284	BL	SFT	10/2012	23	14	15	64	12	58	10/2012	51:05.0		10/2012
369921501	S	3514	V04	SFT	10/2012	20	13	8	72	10	51	10/2012	08:45.0		10/2012
369926501	S	3500	V06	SFT	10/2012	19	16	17	50	10	47	10/2012	30:04.0		10/2012
369918701	S	3540	BL	SFT	10/2012	22	15	12	64	11	54	10/2012	30:20.0		10/2012
370040701	S	3905	BL	SFT	10/2012	28	18	22	71	14	63	11/2012	43:07.0		11/2012
370180801	S	3953	V04	SFT	11/2012	22	22	20	54	11	49	11/2012	09:18.0		11/2012
370031601	S	3575	V04	SFT	10/2012	15	11	12	62	8	37	11/2012	15:45.0		11/2012
370303701	S	3632	BL	SFT	10/2012	9	8	12	54	2	15	11/2012	37:39.0		11/2012
370447601	S	3233	BL	SFT	10/2012	27	12	17	37	14	56	11/2012	47:25.0		11/2012
370500201	S	3617	V04	SFT	10/2012	29	18	20	63	15	65	11/2012	55:17.0		11/2012
370359001	S	3857	V04	SFT	10/2012	24	15	15	41	12	53	11/2012	17:47.0		11/2012
370545001	S	3275	V04	SFT	11/2012	15	13	14	70	8	43	11/2012	56:41.0		11/2012
370734301	S	3541	BL	SFT	11/2012	27	14	15	65	14	63	11/2012	36:28.0		11/2012
370724201	S	3520	V04	SFT	11/2012	13	8	10	72	6	41	11/2012	25:18.0		11/2012
370632101	S	3381	BL	SFT	09/2012	10	6	7	51	3	26	11/2012	33:09.0		11/2012
370852601	S	3026	BL	SFT	11/2012	20	12	13	56	10	47	11/2012	14:12.0		11/2012
370841201	S	4064	BL	SFT	10/2012	14	10	12	72	7	40	11/2012	29:32.0		11/2012
370911201	S	3464	V04	SFT	11/2012	26	19	21	52	13	56	11/2012	01:21.0		11/2012
370991301	S	3813	V04	SFT	11/2012	20	8	10	66	10	49	11/2012	10:41.0		11/2012
369779001	S	3704	BL	SFT	10/2012	17	12	12	62	9	48	10/2012	47:55.0		11/2012
371273101	S	3502	V06	SFT	11/2012	18	12	9	71	9	47	11/2012	11:28.0		11/2012
371421901	S	3411	V06	SFT	11/2012	36	19	21	42	18	70	11/2012	44:57.0		11/2012
371870601	S	3277	V04	SFT	11/2012	21	20	22	66	11	50	11/2012	00:38.0		11/2012
372036001	S	3815	V04	SFT	11/2012	20	9	14	63	10	52	11/2012	19:12.0		11/2012
372165701	S	3518	V04	SFT	11/2012	23	13	12	73	12	58	11/2012	30:16.0		11/2012
372341101	S	3960	BL	SFT	11/2012	25	21	15	52	13	53	11/2012	07:12.0		11/2012
372269001	S	3450	V06	SFT	11/2012	22	16	13	53	11	51	11/2012	11:31.0		11/2012
372348401	S	4098	BL	SFT	11/2012	25	15	16	58	13	57	11/2012	31:29.0		11/2012
372573801	S	3465	V04	SFT	11/2012	19	11	7	64	10	51	11/2012	23:09.0		11/2012
372629801	S	3218	V04	SFT	11/2012	8	8	9	65	2	18	11/2012	12:31.0		11/2012
372397101	S	3869	BL	SFT	11/2012	16	13	11	38	8	38	11/2012	30:07.0		11/2012
372630801	S	3453	V06	SFT	11/2012	18	13	10	61	9	43	11/2012	54:49.0		11/2012
372566901	S	3402	V04	SFT	11/2012	24	19	12	48	12	51	11/2012	49:47.0		11/2012
372599201	S	3100	V06	SFT	11/2012	31	19	19	69	17	75	11/2012	13:27.0		11/2012
372515201	S	3116	V04	SFT	11/2012	26	11	9	66	13	58	11/2012	41:48.0		11/2012
372500001	S	3425	V04	SFT	11/2012	23	19	19	66	12	54	11/2012	52:53.0		11/2012
363352301	S	4073	BL	SFT	09/2012	17	18	16	47	9	44	09/2012	28:45.0		11/2012
366563301	S	4076	BL	SFT	09/2012	15	12	9	73	8	41	10/2012	57:42.0		11/2012
373350201	S	3408	V04	SFT	11/2012	24	16	22	40	12	48	11/2012	35:23.0		11/2012
373677301	S	3130	BL	SFT	11/2012	25	11	9	43	13	51	11/2012	15:23.0		11/2012
373764301	S	3765	V04	SFT	11/2012	22	15	12	69	11	59	11/2012	00:16.0		11/2012
373767501	S	3756	V04	SFT	11/2012	21	14	9	66	11	57	11/2012	26:20.0		11/2012
373754701	S	3755	V04	SFT	10/2012	26	13	7	49	13	58	11/2012	00:16.0		11/2012
373806101	S	3759	V04	SFT	11/2012	37	21	21	55	19	78	11/2012	57:32.0		11/2012
373814001	S	3783	BL	SFT	10/2012	38	21	22	51	19	73	11/2012	00:16.0		11/2012
373922901	S	3705	BL	SFT	11/2012	10	7	11	65	3	32	11/2012	50:54.0		11/2012
374022801	S	3436	V04	SFT	11/2012	19	12	17	51	10	49	11/2012	13:42.0		11/2012
374374901	S	3633	BL	SFT	11/2012	23	16	14	68	12	59	11/2012	48:25.0		11/2012
374676001	S	3169	V04	SFT	11/2012	18	11	15	57	9	45	11/2012	45:37.0		11/2012
374641901	S	3073	V04	SFT	11/2012	27	14	19	49	14	58	11/2012	51:50.0		11/2012
374650801	S	3184	BL	SFT	11/2012	18	17	17	59	9	43	11/2012	48:30.0		11/2012
374478401	S	3907	BL	SFT	11/2012	11	14	9	69	4	33	11/2012	43:07.0		11/2012
374607701	S	3650	V06	SFT	11/2012	25	16	14	69	13	59	11/2012	49:50.0		11/2012
375142901	S	3274	V04	SFT	11/2012	17	11	13	82	9	43	11/2012	58:36.0		11/2012
374694501	S	3831	BL	SFT	11/2012	18	16	11	75	9	50	11/2012	25:51.0		11/2012
375443301	S	4101	BL	SFT	11/2012	15	16	15	66	8	46	11/2012	26:23.0		11/2012
375412501	S	3787	BL	SFT	11/2012	13	12	9	48	6	31	11/2012	00:16.0		11/2012
375517101	S	3620	V04	SFT	11/2012	22	13	16	70	11	51	11/2012	46:13.0		11/2012
375425601	S	3788	BL	SFT	11/2012	32	15	21	60	17	70	11/2012	27:26.0		11/2012
375564801	S	3384	BL	SFT	11/2012	13	8	13	66	6	39	11/2012	36:42.0		11/2012
375520001	S	3522	V04	SFT	11/2012	15	13	14	55	8	35	11/2012	26:10.0		11/2012
375629201	S	3466	V04	SFT	11/2012	17	10	14	49	9	40	11/2012	01:37.0		11/2012
375618801	S	3478	BL	SFT	11/2012	17	11	10	76	9	46	11/2012	12:59.0		11/2012
375788901	S	3279	ST	SFT	11/2012	22	14	14	64	11	48	12/2012	53:53.0		12/2012
375758901	S	4075	BL	SFT	09/2012	21	17	14	59	11	47	12/2012	56:26.0		12/2012
375819601	S	3285	BL	SFT	11/2012	14	13	14	68	7	43	12/2012	02:03.0		12/2012
375823101	S	3071	V04	SFT	11/2012	26	15	13	72	13	66	12/2012	33:56.0		12/2012
376182201	S	3760	V04	SFT	12/2012	20	7	13	69	10	48	12/2012	00:17.0		12/2012
376234401	S	4120	BL	SFT	11/2012	16	10	9	65	8	42	12/2012	40:33.0		12/2012
376233001	S	4077	BL	SFT	10/2012	14	15	13	48	7	35	12/2012	11:24.0		12/2012
376400201	S	3830	BL	SFT	12/2012	33	27	21	51	18	76	12/2012	25:09.0		12/2012
376589201	S	3150	V06	SFT	12/2012	23	18	12	59	12	57	12/2012	43:51.0		12/2012
376511001	S	3451	V06	SFT	12/2012	16	18	14	56	8	37	12/2012	53:54.0		12/2012
376495001	S	3201	V06	SFT	12/2012	23	23	20	66	12	52	12/2012	12:32.0		12/2012
376838301	S	3327	BL	SFT	11/2012	30	24	22	54	16	65	12/2012	57:38.0		12/2012
376828701	S	3326	BL	SFT	11/2012	21	17	10	68	11	45	12/2012	54:06.0		12/2012
376757001	S	3151	V06	SFT	12/2012	14	14	14	59	7	39	12/2012	44:06.0		12/2012
376772701	S	3557	V06	SFT	12/2012	16	11	11	60	8	40	12/2012	11:29.0		12/2012
377027401	S	3452	V06	SFT	12/2012	23	13	11	66	12	60	12/2012	54:25.0		12/2012
377434301	S	3528	ST	SFT	11/2012	21	18	12	60	11	50	12/2012	27:36.0		12/2012
377382901	S	3527	V04	SFT	12/2012	19	17	13	62	10	57	12/2012	36:18.0		12/2012
377424601	S	3278	V04	SFT	12/2012	14	10	5	66	7	38	12/2012	01:16.0		12/2012
377539201	S	3832	BL	SFT	12/2012	23	12	15	64	12	61	12/2012	26:25.0		12/2012
377881601	S	3467	V04	SFT	12/2012	15	10	10	67	8	42	12/2012	02:22.0		12/2012
378042001	S	3203	ST	SFT	12/2012	25	14	8	58	13	62	12/2012	12:32.0		12/2012
377940901	S	4102	BL	SFT	12/2012	32	16	25	68	17	70	12/2012	25:53.0		12/2012
377936201	S	3789	BL	SFT	11/2012	20	16	20	57	10	49	12/2012	12:58.0		12/2012
377993001	S	3503	V06	SFT	12/2012	19	13	20	33	10	39	12/2012	20:43.0		12/2012
377961701	S	3768	V04	SFT	12/2012	26	15	11	60	13	56	12/2012	00:17.0		12/2012
378186801	S	3814	V04	SFT	12/2012	26	12	13	68	13	61	12/2012	11:08.0		12/2012
378324301	S	3634	BL	SFT	12/2012	26	14	14	43	13	55	12/2012	46:14.0		12/2012
378380301	S	3013	V04	SFT	11/2012	26	17	18	80	13	65	12/2012	25:31.0		12/2012
378245001	S	3870	BL	SFT	12/2012	21	11	18	41	11	41	12/2012	17:49.0		12/2012
378950201	S	3220	V04	SFT	12/2012	16	25	21	74	8	40	12/2012	12:33.0		12/2012
378832301	S	3414	V06	SFT	12/2012	31	17	19	39	17	64	12/2012	45:35.0		12/2012
378854701	S	4011	V04	SFT	12/2012	21	21	16	52	11	48	12/2012	43:17.0		12/2012
378822901	S	3908	BL	SFT	12/2012	21	14	11	64	11	53	12/2012	43:09.0		12/2012
378921001	S	3051	V06	SFT	11/2012	15	15	9	73	8	42	12/2012	33:57.0		12/2012
379238801	S	3053	V06	SFT	12/2012	15	7	11	70	8	41	12/2012	33:58.0		12/2012
379196001	S	3052	V06	SFT	12/2012	21	16	16	67	11	53	12/2012	33:58.0		12/2012
379001801	S	4065	BL	SFT	12/2012	18	17	13	62	9	49	12/2012	27:58.0		12/2012
379307201	S	3055	V06	SFT	12/2012	28	23	22	70	14	62	12/2012	33:59.0		12/2012
379016801	S	3221	V04	SFT	12/2012	20	13	16	68	10	52	12/2012	12:33.0		12/2012
378995101	S	3817	V04	SFT	12/2012	30	16	18	74	16	71	12/2012	13:15.0		12/2012
379167701	S	4100	BL	SFT	12/2012	23	17	15	58	12	58	12/2012	29:21.0		12/2012
379022401	S	3219	V04	SFT	12/2012	23	13	15	71	12	54	12/2012	12:33.0		12/2012
379117501	S	4105	BL	SFT	12/2012	23	20	18	66	12	54	12/2012	50:00.0		12/2012
379038001	S	3200	V06	SFT	12/2012	34	15	20	57	18	79	12/2012	12:34.0		12/2012
379469001	S	3577	V04	SFT	12/2012	16	15	12	68	8	43	12/2012	34:39.0		12/2012
379531701	S	3961	BL	SFT	12/2012	18	18	13	36	9	41	12/2012	17:58.0		12/2012
378420301	S	4080	BL	SFT	12/2012	21	17	17	72	11	54	12/2012	03:35.0		12/2012
379678701	S	3658	V04	SFT	12/2012	17	10	10	59	9	43	12/2012	15:50.0		12/2012
379774301	S	3603	V04	SFT	10/2012	32	25	21	59	17	74	12/2012	44:46.0		12/2012
379759001	S	4067	BL	SFT	12/2012	18	23	14	61	9	45	12/2012	31:16.0		12/2012
379951501	S	3619	V04	SFT	10/2012	25	16	21	33	13	51	12/2012	46:15.0		12/2012
379995001	S	4099	BL	SFT	12/2012	29	23	16	59	15	65	01/2013	30:59.0		01/2013
380073301	S	3479	BL	SFT	01/2013	30	13	17	57	16	66	01/2013	05:53.0		01/2013
379992101	S	3276	V04	SFT	12/2012	19	19	19	56	10	46	01/2013	32:39.0		01/2013
380038001	S	4103	BL	SFT	12/2012	23	14	12	58	12	54	01/2013	39:47.0		01/2013
380268901	S	4030	BL	SFT	01/2013	23	14	13	74	12	57	01/2013	57:01.0		01/2013
380340901	S	4104	BL	SFT	01/2013	20	16	13	66	10	49	01/2013	22:42.0		01/2013
380363701	S	4066	BL	SFT	01/2013	17	6	12	60	9	35	01/2013	28:11.0		01/2013
380302901	S	3505	V06	SFT	01/2013	21	8	5	74	11	50	01/2013	32:13.0		01/2013
380497101	S	3910	BL	SFT	01/2013	30	17	19	58	16	68	01/2013	43:09.0		01/2013
380559901	S	3367	V04	SFT	08/2012	20	20	10	46	10	43	01/2013	31:46.0		01/2013
380538601	S	4013	V04	SFT	12/2012	19	16	11	66	10	53	01/2013	26:46.0		01/2013
380829301	S	3542	BL	SFT	01/2013	24	15	13	67	12	57	01/2013	30:49.0		01/2013
380808301	S	3523	V04	SFT	01/2013	17	10	12	64	9	42	01/2013	26:27.0		01/2013
380910301	S	3552	V06	SFT	01/2013	22	14	17	61	11	53	01/2013	10:22.0		01/2013
381042401	S	3439	V04	SFT	01/2013	22	9	11	58	11	49	01/2013	14:51.0		01/2013
381087601	S	4107	BL	SFT	01/2013	17	7	10	70	9	46	01/2013	47:58.0		01/2013
381383701	S	3521	V04	SFT	01/2013	24	11	13	65	12	58	01/2013	25:32.0		01/2013
381390801	S	3543	BL	SFT	01/2013	33	14	11	65	18	81	01/2013	35:35.0		01/2013
381433801	S	3707	BL	SFT	01/2013	17	10	10	61	9	47	01/2013	57:30.0		01/2013
381520401	S	3365	V04	SFT	08/2012	16	13	11	49	8	37	01/2013	31:02.0		01/2013
381712501	S	3369	V04	SFT	08/2012	23	13	14	44	12	61	01/2013	32:26.0		01/2013
381670801	S	3556	V06	SFT	01/2013	18	12	10	67	9	46	01/2013	11:11.0		01/2013
381851001	S	3762	V04	SFT	01/2013	21	11	12	71	11	59	01/2013	00:18.0		01/2013
381956501	S	3954	V04	SFT	01/2013	17	13	16	65	9	49	01/2013	09:37.0		01/2013
381827301	S	4106	BL	SFT	01/2013	23	11	14	72	12	55	01/2013	22:10.0		01/2013
381868801	S	3766	V04	SFT	12/2012	21	16	15	64	11	53	01/2013	40:58.0		01/2013
381910601	S	3300	V06	SFT	01/2013	25	15	24	54	13	54	01/2013	36:43.0		01/2013
381979801	S	3834	BL	SFT	01/2013	19	12	13	68	10	55	01/2013	20:59.0		01/2013
382143101	S	3223	V04	SFT	01/2013	12	12	15	67	5	32	01/2013	12:34.0		01/2013
382076901	S	3308	V04	SFT	01/2013	30	19	12	68	16	69	01/2013	40:21.0		01/2013
382346201	S	3501	V06	SFT	01/2013	21	17	20	48	11	47	01/2013	31:31.0		01/2013
382319601	S	3104	V06	SFT	01/2013	13	9	6	73	6	35	01/2013	54:44.0		01/2013
382344801	S	3544	BL	SFT	01/2013	26	14	16	69	13	60	01/2013	31:17.0		01/2013
382342201	S	3525	V04	SFT	01/2013	16	12	14	56	8	39	01/2013	26:56.0		01/2013
382296901	S	3027	BL	SFT	01/2013	18	14	12	69	9	44	01/2013	25:32.0		01/2013
382217601	S	3767	V04	SFT	01/2012	26	19	12	52	13	53	01/2013	00:18.0		01/2013
382649401	S	3790	BL	SFT	01/2013	21	18	13	77	11	61	01/2013	00:19.0		01/2013
382528801	S	3816	V04	SFT	01/2013	23	5	11	65	12	58	01/2013	12:52.0		01/2013
382586701	S	4110	BL	SFT	01/2013	18	7	9	70	9	51	01/2013	54:05.0		01/2013
382471001	S	3014	V04	SFT	12/2012	18	10	11	68	9	48	01/2013	55:29.0		01/2013
382710401	S	4108	BL	SFT	01/2013	14	15	11	65	7	41	01/2013	21:18.0		01/2013
382757601	S	3054	V06	SFT	12/2012	23	11	8	76	12	59	01/2013	34:00.0		01/2013
382872701	S	3012	V04	SFT	01/2013	24	13	8	59	12	54	01/2013	25:32.0		01/2013
382994601	S	3911	BL	SFT	01/2013	20	11	12	52	10	44	01/2013	43:10.0		01/2013
383177801	S	3589	BL	SFT	01/2013	15	15	11	74	8	40	01/2013	52:06.0		01/2013
383216901	S	3118	V04	SFT	01/2013	26	10	13	61	13	60	01/2013	51:03.0		01/2013
383151201	S	4109	BL	SFT	01/2013	12	13	7	67	5	36	01/2013	44:58.0		01/2013
383649601	S	3057	V06	SFT	01/2013	26	17	18	61	13	55	01/2013	34:00.0		01/2013
383681301	S	4082	BL	SFT	01/2013	25	15	16	65	13	61	01/2013	29:35.0		01/2013
383862301	S	3056	V06	SFT	01/2013	33	15	9	57	18	75	02/2013	34:01.0		02/2013
383869701	S	3963	BL	SFT	01/2013	29	25	29	58	15	65	02/2013	33:50.0		02/2013
383905201	S	3964	BL	SFT	01/2013	25	16	14	39	13	52	02/2013	19:46.0		02/2013
382767501	S	4083	BL	SFT	01/2013	24	20	16	45	12	54	01/2013	29:39.0		01/2013
383481701	S	3170	V04	SFT	01/2013	30	18	17	60	16	66	01/2013	29:02.0		01/2013
384104001	S	3172	V04	SFT	01/2013	19	19	15	71	10	50	02/2013	31:44.0		02/2013
383982201	S	3529	V04	SFT	01/2013	10	9	9	65	3	24	02/2013	40:09.0		02/2013
383979801	S	3504	V06	SFT	01/2013	26	14	15	63	13	56	02/2013	20:21.0		02/2013
384321701	S	3550	V04	SFT	02/2013	17	11	12	51	9	45	02/2013	09:44.0		02/2013
384588501	S	3062	ST	SFT	01/2013	21	22	19	62	11	49	02/2013	34:02.0		02/2013
384406001	S	3769	V04	SFT	01/2013	25	14	11	71	13	64	02/2013	00:19.0		02/2013
384415801	S	3791	BL	SFT	02/2013	19	12	14	75	10	48	02/2013	00:20.0		02/2013
384764701	S	3962	BL	SFT	02/2013	14	8	7	68	7	43	02/2013	02:33.0		02/2013
384751201	S	3580	V04	SFT	02/2013	16	17	12	70	8	43	02/2013	35:15.0		02/2013
384631401	S	3480	BL	SFT	02/2013	22	13	14	72	11	57	02/2013	18:23.0		02/2013
384672101	S	4111	BL	SFT	02/2013	24	19	14	73	12	56	02/2013	20:48.0		02/2013
384614901	S	4032	BL	SFT	02/2013	24	14	14	68	12	56	02/2013	58:44.0		02/2013
384808801	S	3330	BL	SFT	01/2013	29	17	8	50	15	66	02/2013	20:15.0		02/2013
385011601	S	3000	V06	SFT	02/2013	23	25	15	71	12	56	02/2013	02:22.0		02/2013
384942501	S	3454	V06	SFT	01/2013	27	19	18	59	14	61	02/2013	55:06.0		02/2013
384890401	S	3861	V04	SFT	02/2013	23	9	9	70	12	65	02/2013	17:49.0		02/2013
385144401	S	3507	ST	SFT	02/2013	31	14	18	63	17	65	02/2013	34:45.0		02/2013
385262001	S	3967	BL	SFT	02/2013	20	14	15	56	10	46	02/2013	31:51.0		02/2013
385249401	S	3154	V06	SFT	01/2013	23	25	20	75	12	61	02/2013	25:37.0		02/2013
385215001	S	3469	V04	SFT	02/2013	15	15	12	57	8	42	02/2013	03:24.0		02/2013
385362201	S	3566	V04	SFT	02/2013	29	10	19	50	15	62	02/2013	13:32.0		02/2013
385319901	S	3157	V06	SFT	02/2013	21	16	18	66	11	48	02/2013	44:38.0		02/2013
385392001	S	3440	V04	SFT	02/2013	19	10	12	60	10	49	02/2013	40:05.0		02/2013
385350201	S	3102	V06	SFT	02/2013	13	9	7	65	6	35	02/2013	27:13.0		02/2013
385375601	S	4018	V04	SFT	02/2013	20	15	15	64	10	57	02/2013	44:07.0		02/2013
385323901	S	4079	BL	SFT	01/2013	15	10	5	63	8	39	02/2013	57:50.0		02/2013
385330101	S	4078	BL	SFT	01/2013	24	16	8	70	12	60	02/2013	00:36.0		02/2013
385396901	S	3635	BL	SFT	02/2013	24	14	13	56	12	51	02/2013	46:16.0		02/2013
385550101	S	3481	BL	SFT	02/2013	17	12	11	62	9	48	02/2013	06:09.0		02/2013
385615001	S	3965	BL	SFT	02/2013	19	8	13	82	10	56	02/2013	35:30.0		02/2013
385690001	S	3966	BL	SFT	02/2013	32	19	18	59	17	68	02/2013	20:13.0		02/2013
385809701	S	4081	BL	SFT	02/2013	25	19	19	71	13	69	02/2013	29:30.0		02/2013
385915101	S	4084	BL	SFT	02/2013	24	18	16	58	12	53	02/2013	29:43.0		02/2013
386017601	S	3441	V04	SFT	02/2013	17	7	10	75	9	50	02/2013	17:51.0		02/2013
386077301	S	3554	V06	SFT	02/2013	21	11	8	77	11	54	02/2013	10:47.0		02/2013
386060101	S	3581	V04	SFT	02/2013	24	15	12	53	12	54	02/2013	35:26.0		02/2013
386075301	S	3307	V04	SFT	11/2012	23	15	20	67	12	50	02/2013	21:29.0		02/2013
444572901	S	40690	BL	SFT	05/2014	13	7	11	72	6	34	06/2014	21:23.0		06/2014
386168001	S	3526	V04	SFT	02/2013	16	15	12	62	8	51	02/2013	12:43.0		02/2013
386123001	S	3757	V04	SFT	02/2013	15	12	8	71	8	49	02/2013	00:21.0		02/2013
386269801	S	3835	BL	SFT	02/2013	17	13	12	71	9	53	02/2013	26:57.0		02/2013
386335101	S	3222	V04	SFT	02/2013	26	14	12	58	13	62	02/2013	12:37.0		02/2013
386532201	S	3076	V04	SFT	02/2013	9	6	7	76	2	22	02/2013	20:13.0		02/2013
386531201	S	3468	V04	SFT	02/2013	20	16	19	58	10	47	02/2013	02:57.0		02/2013
386433201	S	3836	BL	SFT	02/2013	16	11	14	58	8	47	02/2013	31:07.0		02/2013
386510701	S	3119	V04	SFT	02/2013	28	13	16	65	14	63	02/2013	20:21.0		02/2013
386541201	S	3443	V04	SFT	02/2013	21	18	13	54	11	51	02/2013	19:41.0		02/2013
386491301	S	4021	V04	SFT	02/2013	15	17	16	73	8	46	02/2013	50:24.0		02/2013
386470701	S	4020	V04	SFT	02/2013	25	17	13	61	13	56	02/2013	45:04.0		02/2013
386931601	S	4121	BL	SFT	02/2013	22	13	12	65	11	48	02/2013	55:37.0		02/2013
387094201	S	4036	BL	SFT	02/2013	20	19	18	49	10	44	02/2013	05:13.0		02/2013
387153801	S	3309	V04	SFT	02/2013	17	17	16	55	9	44	02/2013	46:44.0		02/2013
387135001	S	3171	V04	SFT	02/2013	25	11	9	62	13	59	02/2013	45:53.0		02/2013
387282301	S	3506	ST	SFT	02/2013	21	12	13	68	11	55	02/2013	58:14.0		02/2013
387411101	S	3085	BL	SFT	02/2013	22	16	12	56	11	50	02/2013	34:03.0		02/2013
387361101	S	3530	V04	SFT	02/2013	17	16	14	65	9	45	02/2013	28:08.0		02/2013
387355301	S	3471	V04	SFT	02/2013	26	8	11	74	13	66	02/2013	28:38.0		02/2013
387261901	S	4122	BL	SFT	02/2013	12	7	8	63	5	29	02/2013	30:15.0		02/2013
387457901	S	3770	V04	SFT	02/2013	33	15	27	55	18	78	03/2013	00:21.0		03/2013
387715101	S	4019	V04	SFT	02/2013	31	20	17	55	17	67	03/2013	44:35.0		03/2013
388070201	S	3955	V04	SFT	03/2013	20	15	21	54	10	46	03/2013	10:55.0		03/2013
387983701	S	3758	V04	SFT	03/2013	13	10	7	70	6	36	03/2013	00:22.0		03/2013
388092301	S	3709	BL	SFT	03/2013	28	20	14	68	14	72	03/2013	03:18.0		03/2013
388144201	S	4031	BL	SFT	02/2013	26	19	17	62	13	60	03/2013	58:26.0		03/2013
388287501	S	4123	BL	SFT	03/2013	16	17	14	60	8	40	03/2013	50:01.0		03/2013
388353101	S	3059	V06	SFT	03/2013	16	10	13	85	8	45	03/2013	16:06.0		03/2013
388420801	S	3173	V04	SFT	02/2013	29	16	17	63	15	64	03/2013	46:18.0		03/2013
388402401	S	3636	BL	SFT	02/2013	36	16	22	64	18	71	03/2013	46:17.0		03/2013
388326801	S	3442	V04	SFT	03/2013	26	8	12	64	13	59	03/2013	52:20.0		03/2013
388404401	S	3968	BL	SFT	03/2013	21	14	15	56	11	50	03/2013	21:26.0		03/2013
388278201	S	3860	V04	SFT	03/2013	22	10	14	47	11	54	03/2013	17:50.0		03/2013
388502401	S	3456	V06	SFT	03/2013	25	17	12	67	13	59	03/2013	55:25.0		03/2013
388449001	S	4112	BL	SFT	03/2013	21	16	13	53	11	47	03/2013	16:51.0		03/2013
388488501	S	3470	V04	SFT	03/2013	21	11	9	58	11	52	03/2013	03:59.0		03/2013
388685301	S	4113	BL	SFT	03/2013	13	10	14	33	6	27	03/2013	16:19.0		03/2013
388664801	S	3207	V06	SFT	02/2013	26	17	17	60	13	61	03/2013	12:37.0		03/2013
388554201	S	3708	BL	SFT	03/2013	15	11	10	71	8	46	03/2013	43:26.0		03/2013
388742501	S	3482	BL	SFT	03/2013	21	13	9	53	11	50	03/2013	38:38.0		03/2013
388751801	S	3324	BL	SFT	11/2012	13	10	15	54	6	27	03/2013	05:47.0		03/2013
388853801	S	3591	BL	SFT	03/2013	23	18	15	62	12	54	03/2013	39:51.0		03/2013
388842701	S	3915	BL	SFT	03/2013	10	7	7	52	3	20	03/2013	54:34.0		03/2013
389167001	S	3970	BL	SFT	03/2013	12	3	9	66	5	36	03/2013	22:26.0		03/2013
389160101	S	3969	BL	SFT	03/2013	15	16	14	80	8	50	03/2013	21:59.0		03/2013
389102601	S	3559	V06	SFT	03/2013	35	16	16	39	18	69	03/2013	11:55.0		03/2013
389099801	S	3058	V06	SFT	03/2013	17	13	11	81	9	47	03/2013	34:04.0		03/2013
389188601	S	4022	V04	SFT	03/2013	27	15	16	48	14	56	03/2013	50:52.0		03/2013
389345401	S	3074	V04	SFT	11/2012	33	19	15	32	18	61	03/2013	34:05.0		03/2013
389359801	S	3075	V04	SFT	11/2012	16	10	11	76	8	41	03/2013	34:05.0		03/2013
389318301	S	3083	BL	SFT	11/2012	29	21	16	65	15	65	03/2013	34:04.0		03/2013
389424901	S	3444	V04	SFT	03/2013	14	6	10	69	7	37	03/2013	21:01.0		03/2013
389511801	S	3131	BL	SFT	03/2013	22	15	12	71	11	52	03/2013	30:37.0		03/2013
389739701	S	3235	BL	SFT	03/2013	21	15	14	62	11	56	03/2013	14:35.0		03/2013
389736101	S	3234	BL	SFT	03/2013	16	13	15	69	8	47	03/2013	12:38.0		03/2013
389675701	S	3637	BL	SFT	03/2013	22	17	17	57	11	54	03/2013	46:18.0		03/2013
389628901	S	3160	V06	SFT	03/2013	24	9	11	81	12	57	03/2013	25:54.0		03/2013
390021501	S	3622	V04	SFT	02/2013	11	14	9	63	4	28	03/2013	46:18.0		03/2013
390009301	S	3077	V04	SFT	03/2013	21	18	9	63	11	53	03/2013	34:05.0		03/2013
389941101	S	3624	V04	SFT	02/2013	21	16	12	62	11	51	03/2013	46:18.0		03/2013
389880501	S	3558	V06	SFT	03/2013	20	14	10	65	10	53	03/2013	54:12.0		03/2013
389830901	S	4033	BL	SFT	03/2013	26	24	16	49	13	55	03/2013	59:11.0		03/2013
389990101	S	3186	BL	SFT	03/2013	19	12	16	61	10	52	03/2013	53:31.0		03/2013
389854401	S	4035	BL	SFT	03/2013	27	11	9	60	14	62	03/2013	02:41.0		03/2013
390060701	S	3793	BL	SFT	03/2013	28	17	15	67	14	63	03/2013	00:23.0		03/2013
390163401	S	3621	V04	SFT	02/2013	19	16	16	54	10	49	03/2013	56:54.0		03/2013
390067301	S	3773	V04	SFT	03/2013	19	12	14	51	10	49	03/2013	00:24.0		03/2013
390200201	S	3605	V06	SFT	03/2013	17	10	12	76	9	48	03/2013	46:59.0		03/2013
390309901	S	3328	BL	SFT	12/2012	14	7	5	63	7	40	03/2013	03:22.0		03/2013
390297601	S	4115	BL	SFT	03/2013	28	20	22	66	14	63	03/2013	14:58.0		03/2013
390329601	S	3818	V04	SFT	03/2013	16	13	9	73	8	50	03/2013	16:44.0		03/2013
390418301	S	3132	BL	SFT	03/2013	29	15	17	49	15	62	03/2013	25:58.0		03/2013
390435801	S	3455	V06	SFT	03/2013	8	5	5	69	2	22	03/2013	24:36.0		03/2013
390439801	S	3050	V04	SFT	03/2013	23	14	19	52	12	54	03/2013	34:06.0		03/2013
390351701	S	3862	V04	SFT	03/2013	19	9	9	62	10	53	03/2013	17:50.0		03/2013
390587601	S	3028	BL	SFT	03/2013	22	14	17	75	11	49	03/2013	25:33.0		03/2013
390792501	S	3060	V06	SFT	03/2013	17	13	7	77	9	49	03/2013	34:06.0		03/2013
390694001	S	3863	V04	SFT	03/2013	23	19	12	65	12	62	03/2013	30:41.0		03/2013
390800001	S	3304	V04	SFT	03/2013	23	19	15	39	12	52	03/2013	23:27.0		03/2013
390776201	S	3387	BL	SFT	01/2013	26	17	20	56	13	57	03/2013	37:19.0		03/2013
391025001	S	3185	BL	SFT	03/2013	24	19	16	54	12	53	03/2013	48:49.0		03/2013
391048801	S	3417	V06	SFT	03/2013	19	15	17	58	10	45	03/2013	39:50.0		03/2013
391094801	S	4126	BL	SFT	03/2013	23	17	17	55	12	57	03/2013	09:53.0		03/2013
391594001	S	3156	V06	SFT	03/2013	29	18	11	71	15	66	03/2013	31:24.0		03/2013
391600701	S	3665	BL	SFT	03/2013	17	9	12	77	9	53	03/2013	27:25.0		03/2013
391121601	S	3593	BL	SFT	03/2013	16	15	9	55	8	42	03/2013	40:19.0		03/2013
391075401	S	3800	V06	SFT	03/2013	24	9	12	42	12	51	03/2013	05:31.0		03/2013
391679801	S	3086	BL	SFT	03/2013	29	19	16	56	15	62	03/2013	34:07.0		03/2013
391703701	S	3087	BL	SFT	03/2013	27	21	13	56	14	58	03/2013	17:47.0		03/2013
392047801	S	4038	BL	SFT	04/2013	24	12	16	70	12	57	04/2013	05:18.0		04/2013
392009101	S	4114	BL	SFT	04/2013	14	11	11	66	7	45	04/2013	50:32.0		04/2013
392131101	S	4034	BL	SFT	04/2013	27	14	16	54	14	60	04/2013	00:09.0		04/2013
392550701	S	3914	BL	SFT	04/2013	24	16	22	57	12	49	04/2013	43:12.0		04/2013
392602401	S	3651	V06	SFT	03/2013	12	9	8	78	5	31	04/2013	30:50.0		04/2013
392667701	S	3711	BL	SFT	03/2013	15	7	11	37	8	36	04/2013	03:23.0		04/2013
392940601	S	3771	V04	SFT	03/2013	17	10	8	75	9	44	04/2013	52:42.0		04/2013
392986501	S	3419	V06	SFT	04/2013	25	18	14	69	13	59	04/2013	45:37.0		04/2013
393221301	S	4085	BL	SFT	04/2013	24	18	13	66	12	56	04/2013	29:46.0		04/2013
393048301	S	3838	BL	SFT	04/2013	18	14	14	60	9	45	04/2013	27:32.0		04/2013
393212301	S	3189	BL	SFT	04/2013	22	22	15	70	11	52	04/2013	49:15.0		04/2013
393130201	S	3972	BL	SFT	04/2013	11	9	12	65	4	32	04/2013	24:15.0		04/2013
393373901	S	3188	BL	SFT	04/2013	15	15	11	70	8	41	04/2013	31:04.0		04/2013
393484301	S	3415	V06	SFT	04/2013	25	18	13	63	13	48	04/2013	39:11.0		04/2013
393584401	S	3174	V04	SFT	04/2013	24	18	18	51	12	50	04/2013	46:36.0		04/2013
393548401	S	3386	BL	SFT	12/2012	14	12	10	71	7	41	04/2013	37:01.0		04/2013
393777701	S	3078	V04	SFT	04/2013	22	6	10	61	11	52	04/2013	34:08.0		04/2013
393659101	S	3710	BL	SFT	04/2013	19	11	10	55	10	51	04/2013	38:14.0		04/2013
393972901	S	3088	BL	SFT	04/2013	24	17	20	55	12	53	04/2013	34:08.0		04/2013
393963001	S	3445	V04	SFT	04/2013	25	13	14	49	13	53	04/2013	22:23.0		04/2013
393900301	S	3592	BL	SFT	04/2013	23	17	13	62	12	51	04/2013	40:06.0		04/2013
394077001	S	3310	V04	SFT	02/2013	20	11	7	65	10	49	04/2013	53:00.0		04/2013
394265501	S	3446	V04	SFT	04/2013	19	15	10	76	10	50	04/2013	45:39.0		04/2013
393400201	S	3851	V06	SFT	04/2013	35	15	20	56	18	79	04/2013	17:50.0		04/2013
392576901	S	3916	BL	SFT	04/2013	37	40	26	69	19	83	04/2013	43:12.0		04/2013
394596501	S	3016	V04	SFT	04/2013	16	9	6	58	8	40	04/2013	25:34.0		04/2013
394521901	S	3532	V04	SFT	04/2013	26	13	9	62	13	59	04/2013	28:40.0		04/2013
394692501	S	4086	BL	SFT	04/2013	35	22	18	73	18	76	04/2013	29:49.0		04/2013
394679201	S	3458	V06	SFT	04/2013	25	23	18	62	13	58	04/2013	59:24.0		04/2013
394921601	S	3089	BL	SFT	04/2013	27	21	13	56	14	54	04/2013	34:09.0		04/2013
394835601	S	3120	V04	SFT	04/2013	18	18	11	50	9	39	04/2013	47:43.0		04/2013
394907901	S	3106	V06	SFT	04/2013	19	20	15	72	10	54	04/2013	29:35.0		04/2013
394857001	S	3105	V06	SFT	04/2013	16	14	12	70	8	41	04/2013	14:45.0		04/2013
395179201	S	3061	V06	SFT	04/2013	30	20	20	55	16	63	04/2013	34:09.0		04/2013
395057401	S	3794	BL	SFT	04/2013	29	20	18	70	15	73	04/2013	00:26.0		04/2013
395366001	S	3664	BL	SFT	02/2013	20	15	16	61	10	52	04/2013	53:32.0		04/2013
395307301	S	3659	V04	SFT	04/2013	24	11	10	72	12	57	04/2013	20:37.0		04/2013
395375501	S	3666	BL	SFT	03/2013	24	17	16	52	12	49	04/2013	53:33.0		04/2013
395286901	S	3237	BL	SFT	04/2013	29	21	19	70	15	65	04/2013	12:39.0		04/2013
395531601	S	3638	BL	SFT	04/2013	18	15	9	66	9	43	04/2013	46:20.0		04/2013
395503601	S	3224	V04	SFT	04/2013	19	13	9	85	10	59	04/2013	12:39.0		04/2013
395476201	S	3134	BL	SFT	04/2013	19	12	10	38	10	40	04/2013	32:13.0		04/2013
395525701	S	4116	BL	SFT	04/2013	19	14	16	64	10	49	04/2013	13:59.0		04/2013
395531801	S	3029	BL	SFT	04/2013	16	12	9	66	8	43	04/2013	25:34.0		04/2013
395598101	S	3600	V06	SFT	04/2013	24	18	14	57	12	56	04/2013	46:21.0		04/2013
395788801	S	3625	V04	SFT	04/2013	19	19	12	68	10	52	04/2013	46:20.0		04/2013
395639301	S	3819	V04	SFT	04/2013	21	18	10	53	11	55	04/2013	17:10.0		04/2013
395642901	S	3795	BL	SFT	04/2013	33	23	20	73	18	78	04/2013	00:26.0		04/2013
395723501	S	3190	BL	SFT	04/2013	20	12	11	82	10	53	04/2013	49:28.0		04/2013
395803901	S	3601	V06	SFT	04/2013	17	18	12	65	9	43	04/2013	46:20.0		04/2013
395806301	S	3608	V06	SFT	04/2013	24	10	11	48	12	51	04/2013	36:45.0		04/2013
395939601	S	4124	BL	SFT	04/2013	21	8	8	71	11	56	04/2013	55:56.0		04/2013
395875301	S	4117	BL	SFT	04/2013	19	13	14	59	10	50	04/2013	13:23.0		04/2013
396118401	S	3573	V04	SFT	04/2013	18	11	7	53	9	44	05/2013	15:17.0		05/2013
396284501	S	3460	V06	SFT	04/2013	23	12	17	72	12	62	05/2013	00:20.0		05/2013
396441801	S	3191	BL	SFT	05/2013	32	23	18	66	17	72	05/2013	49:44.0		05/2013
396449601	S	3332	BL	SFT	04/2013	26	12	16	74	13	62	05/2013	08:49.0		05/2013
396467301	S	3333	BL	SFT	05/2013	12	6	9	66	5	39	05/2013	14:33.0		05/2013
396389301	S	3607	V06	SFT	04/2013	14	17	13	57	7	37	05/2013	46:21.0		05/2013
396329501	S	3002	V06	SFT	04/2013	18	13	15	69	9	46	05/2013	33:46.0		05/2013
396330601	S	3852	V06	SFT	05/2013	17	9	11	78	9	53	05/2013	17:52.0		05/2013
396593201	S	3459	V06	SFT	04/2013	23	18	12	53	12	54	05/2013	59:43.0		05/2013
396615001	S	4118	BL	SFT	05/2013	24	12	20	68	12	57	05/2013	12:24.0		05/2013
396860301	S	3390	BL	SFT	03/2013	15	14	11	65	8	41	05/2013	51:52.0		05/2013
396966201	S	3385	BL	SFT	12/2012	15	10	8	51	8	41	05/2013	24:05.0		05/2013
397096601	S	3389	BL	SFT	02/2013	20	10	10	71	10	51	05/2013	26:32.0		05/2013
397276101	S	3418	V06	SFT	05/2013	22	15	15	56	11	50	05/2013	41:40.0		05/2013
397249501	S	4125	BL	SFT	04/2013	17	11	9	64	9	40	05/2013	02:01.0		05/2013
397252801	S	3383	BL	SFT	10/2012	27	15	13	48	14	52	05/2013	36:24.0		05/2013
396662401	S	3108	V06	SFT	04/2013	22	15	15	51	11	49	05/2013	05:43.0		05/2013
396633401	S	3109	V06	SFT	04/2013	24	16	16	54	12	52	05/2013	28:16.0		05/2013
397469401	S	3457	V06	SFT	05/2013	25	14	20	65	13	56	05/2013	25:11.0		05/2013
397400901	S	3392	BL	SFT	04/2013	18	17	15	50	9	38	05/2013	38:28.0		05/2013
397634301	S	3570	V06	SFT	05/2013	21	10	12	74	11	53	05/2013	14:25.0		05/2013
397593101	S	3288	BL	SFT	04/2013	38	19	17	46	19	65	05/2013	52:58.0		05/2013
397543101	S	3871	BL	SFT	05/2013	17	5	9	56	9	47	05/2013	17:52.0		05/2013
397686701	S	4037	BL	SFT	04/2013	17	21	20	52	9	46	05/2013	04:37.0		05/2013
398053001	S	3668	BL	SFT	05/2013	17	10	13	75	9	40	05/2013	25:15.0		05/2013
398048701	S	3175	V04	SFT	05/2013	28	21	16	58	14	57	05/2013	46:54.0		05/2013
398174601	S	3003	V06	SFT	04/2013	20	13	19	58	10	47	05/2013	06:26.0		05/2013
398124601	S	3917	BL	SFT	05/2013	22	14	11	69	11	62	05/2013	54:45.0		05/2013
398207501	S	3001	V06	SFT	05/2013	18	15	17	67	9	46	05/2013	04:34.0		05/2013
398220701	S	3290	BL	SFT	05/2013	19	12	10	63	10	49	05/2013	08:32.0		05/2013
398181401	S	3301	V06	SFT	04/2013	31	19	19	54	17	66	05/2013	12:48.0		05/2013
398123501	S	4051	V04	SFT	05/2013	20	19	15	54	10	46	05/2013	25:52.0		05/2013
398150701	S	3004	V06	SFT	04/2013	27	22	15	61	14	62	05/2013	25:35.0		05/2013
398200701	S	3604	V06	SFT	05/2013	17	14	11	71	9	49	05/2013	46:21.0		05/2013
391564601	S	3251	V06	SFT	01/2013	35	25	27	61	18	75	03/2013	58:47.0		05/2013
392195001	S	3252	V06	SFT	02/2013	22	15	14	49	11	48	04/2013	59:25.0		05/2013
398356801	S	3565	V06	SFT	05/2013	24	12	14	55	12	51	05/2013	13:17.0		05/2013
398292201	S	3901	V04	SFT	05/2013	18	6	11	69	9	50	05/2013	43:13.0		05/2013
398250101	S	3900	V04	SFT	05/2013	14	7	14	72	7	39	05/2013	32:19.0		05/2013
398379601	S	3225	V04	SFT	05/2013	24	11	14	70	12	56	05/2013	12:40.0		05/2013
398361001	S	3653	V06	SFT	04/2013	25	24	23	81	13	65	05/2013	27:13.0		05/2013
398504901	S	3564	V06	SFT	05/2013	20	15	15	71	10	49	05/2013	12:58.0		05/2013
398537601	S	3107	V06	SFT	05/2013	24	11	14	71	12	58	05/2013	25:30.0		05/2013
398499301	S	3226	ST	SFT	05/2013	24	20	20	34	12	49	05/2013	19:14.0		05/2013
398677001	S	3448	V04	SFT	05/2013	29	19	16	57	15	68	05/2013	21:37.0		05/2013
398647801	S	4036	PW	SFT	05/2013	24	14	19	49	12	51	05/2013	05:14.0		05/2013
398836501	S	3821	V04	SFT	05/2013	18	8	10	67	9	54	05/2013	17:45.0		05/2013
398981701	S	3660	V04	SFT	04/2013	16	11	6	77	8	47	05/2013	40:48.0		05/2013
398941301	S	3018	V04	SFT	05/2013	18	15	16	61	9	44	05/2013	25:36.0		05/2013
398848201	S	3312	V04	SFT	05/2013	22	14	13	79	11	52	05/2013	12:46.0		05/2013
399000501	S	3902	V04	SFT	05/2013	17	15	13	79	9	51	05/2013	43:13.0		05/2013
399088701	S	3122	V04	SFT	05/2013	22	14	13	63	11	52	05/2013	09:35.0		05/2013
399070601	S	3110	V06	SFT	05/2013	27	22	18	64	14	61	05/2013	04:11.0		05/2013
398991201	S	3820	V04	SFT	05/2013	20	10	7	77	10	61	05/2013	42:04.0		05/2013
399213601	S	3314	V04	SFT	05/2013	17	12	7	78	9	54	05/2013	38:55.0		05/2013
399406001	S	3796	BL	SFT	05/2013	22	14	14	64	11	48	05/2013	00:02.0		05/2013
399460101	S	3792	V01	SFT	05/2013	12	10	12	57	5	33	05/2013	00:27.0		05/2013
399558101	S	3066	V06	SFT	05/2013	27	18	14	65	14	65	05/2013	28:45.0		05/2013
399614801	S	3112	V06	SFT	05/2013	27	18	18	64	14	63	05/2013	11:24.0		05/2013
399626301	S	3111	V06	SFT	05/2013	10	10	8	66	3	26	05/2013	31:09.0		05/2013
399675601	S	4023	V04	SFT	05/2013	23	13	18	64	12	47	05/2013	52:03.0		05/2013
399849301	S	3609	V06	SFT	05/2013	25	8	7	70	13	61	05/2013	46:22.0		05/2013
399797601	S	3611	V06	SFT	05/2013	29	24	20	43	15	60	05/2013	45:56.0		05/2013
399777201	S	3512	V06	SFT	05/2013	16	16	14	68	8	45	05/2013	23:09.0		05/2013
400252901	S	3854	V06	SFT	05/2013	25	13	15	32	13	53	06/2013	23:52.0		06/2013
400336201	S	3654	V06	SFT	05/2013	26	20	19	49	13	55	06/2013	53:33.0		06/2013
400411801	S	3420	V06	SFT	06/2013	33	24	23	52	18	73	06/2013	20:42.0		06/2013
400593001	S	3021	V04	SFT	06/2013	26	19	17	65	13	64	06/2013	25:36.0		06/2013
395945501	S	4127	BL	SFT	04/2013	12	14	14	67	5	34	04/2013	14:38.0		06/2013
400786201	S	4094	ST	SFT	06/2013	18	16	16	77	9	51	06/2013	35:53.0		06/2013
400681101	S	3822	V04	SFT	06/2013	21	9	9	57	11	57	06/2013	18:37.0		06/2013
401147701	S	3067	V06	SFT	06/2013	18	12	11	76	9	49	06/2013	40:03.0		06/2013
401185401	S	3064	V06	SFT	06/2013	20	19	23	62	10	45	06/2013	34:11.0		06/2013
401206101	S	3776	V04	SFT	06/2013	26	10	11	64	13	59	06/2013	00:28.0		06/2013
401214701	S	3850	V06	SFT	04/2013	20	17	15	52	10	49	06/2013	30:59.0		06/2013
401309701	S	3371	V04	SFT	02/2013	23	11	7	69	12	57	06/2013	33:26.0		06/2013
401202601	S	3777	V04	SFT	06/2013	17	11	9	63	9	50	06/2013	00:27.0		06/2013
401288201	S	3375	V04	SFT	06/2013	27	13	15	51	14	67	06/2013	21:57.0		06/2013
401491301	S	4056	V04	SFT	06/2013	27	20	21	65	14	61	06/2013	32:00.0		06/2013
401541401	S	3079	V04	SFT	06/2013	15	7	5	69	8	47	06/2013	34:11.0		06/2013
394764401	S	4136	BL	SFT	03/2013	13	4	8	55	6	35	04/2013	36:18.0		06/2013
390134301	S	4135	BL	SFT	03/2013	17	11	10	66	9	48	03/2013	28:53.0		06/2013
400519601	S	3260	V06	SFT	06/2013	25	16	13	65	13	60	06/2013	59:39.0		06/2013
394937101	S	4139	BL	SFT	04/2013	21	11	14	80	11	58	04/2013	28:25.0		06/2013
401739101	S	3206	V06	SFT	06/2013	14	13	12	33	7	36	06/2013	12:40.0		06/2013
402262601	S	3627	V04	SFT	05/2013	25	13	14	60	13	60	06/2013	53:47.0		06/2013
402237401	S	3606	V06	SFT	05/2013	27	26	22	52	14	59	06/2013	46:22.0		06/2013
402037801	S	3853	V06	SFT	06/2013	35	26	22	48	18	80	06/2013	21:30.0		06/2013
402004501	S	3775	V04	SFT	05/2013	28	14	11	63	14	60	06/2013	00:28.0		06/2013
402306501	S	3472	V04	SFT	06/2013	24	20	24	62	12	52	06/2013	04:19.0		06/2013
402350201	S	3956	V04	SFT	06/2013	16	11	14	64	8	39	06/2013	11:18.0		06/2013
402437901	S	3356	V06	SFT	06/2013	21	12	12	77	11	58	06/2013	45:14.0		06/2013
402509401	S	3123	ST	SFT	06/2013	32	16	20	70	17	73	06/2013	35:03.0		06/2013
402548201	S	3823	V04	SFT	06/2013	23	11	12	58	12	60	06/2013	20:29.0		06/2013
402743601	S	3400	V08	SFT	06/2013	21	15	23	42	11	43	06/2013	40:05.0		06/2013
402812401	S	3802	V06	SFT	06/2013	12	6	5	72	5	37	06/2013	21:21.0		06/2013
402849501	S	3461	V06	SFT	06/2013	32	25	14	64	17	71	06/2013	00:49.0		06/2013
402853001	S	3422	V06	SFT	06/2013	26	16	19	59	13	55	06/2013	46:14.0		06/2013
403058501	S	3178	V04	SFT	06/2013	14	7	8	72	7	38	06/2013	29:03.0		06/2013
403252401	S	4054	V04	SFT	06/2013	13	16	16	63	6	47	06/2013	28:34.0		06/2013
403176001	S	3865	V04	SFT	06/2013	17	7	6	78	9	58	06/2013	17:53.0		06/2013
403208701	S	3354	V06	SFT	03/2013	20	9	19	71	10	51	06/2013	42:51.0		06/2013
403177001	S	3779	V04	SFT	06/2013	36	12	19	57	18	77	06/2013	05:43.0		06/2013
403324401	S	3421	V06	SFT	06/2013	14	13	12	41	7	33	06/2013	54:52.0		06/2013
403484401	S	3751	V06	SFT	06/2013	16	9	6	70	8	50	06/2013	00:28.0		06/2013
403588101	S	3358	V06	SFT	03/2013	18	13	19	50	9	42	06/2013	56:50.0		06/2013
403540501	S	3020	V04	SFT	05/2013	15	11	9	75	8	46	06/2013	25:36.0		06/2013
403525001	S	3629	V04	SFT	06/2013	25	13	10	54	13	54	06/2013	46:23.0		06/2013
403602601	S	3165	V06	SFT	06/2013	15	17	14	60	8	40	06/2013	45:03.0		06/2013
403577101	S	3008	V06	SFT	06/2013	21	20	13	83	11	60	06/2013	25:37.0		06/2013
403467101	S	3778	V04	SFT	06/2013	22	15	15	53	11	53	06/2013	00:25.0		06/2013
403975001	S	3855	V06	SFT	07/2013	33	17	22	50	18	77	07/2013	17:53.0		07/2013
404186901	S	4058	V04	SFT	07/2013	23	14	19	63	12	53	07/2013	32:29.0		07/2013
404152901	S	3428	V06	SFT	07/2013	23	20	19	60	12	50	07/2013	53:52.0		07/2013
404351401	S	3614	V06	SFT	07/2013	19	14	17	64	10	46	07/2013	46:23.0		07/2013
404261601	S	3430	V06	SFT	07/2013	32	38	25	55	17	73	07/2013	06:56.0		07/2013
404251601	S	3804	V06	SFT	07/2013	22	14	15	62	11	56	07/2013	06:36.0		07/2013
404432901	S	3567	V06	SFT	07/2013	18	12	9	67	9	47	07/2013	13:47.0		07/2013
404535701	S	3515	V06	SFT	07/2013	19	18	14	75	10	55	07/2013	24:21.0		07/2013
404520501	S	3361	V06	SFT	07/2013	27	21	18	58	14	60	07/2013	16:14.0		07/2013
404555101	S	3351	V06	SFT	03/2013	14	13	15	69	7	35	07/2013	23:28.0		07/2013
404657501	S	3372	V04	SFT	02/2013	31	15	21	72	17	76	07/2013	33:46.0		07/2013
404629401	S	3378	V04	SFT	07/2013	24	13	18	49	12	47	07/2013	35:26.0		07/2013
404767901	S	3585	V04	SFT	07/2013	21	10	9	50	11	50	07/2013	36:10.0		07/2013
404905601	S	3403	V08	SFT	07/2013	15	12	7	71	8	41	07/2013	40:47.0		07/2013
404857401	S	3582	V04	SFT	07/2013	27	19	16	64	14	58	07/2013	35:36.0		07/2013
404835101	S	3227	V04	SFT	07/2013	32	19	22	51	17	70	07/2013	12:41.0		07/2013
404820201	S	60015	BL	SFT	07/2013	17	9	6	80	9	48	07/2013	32:44.0		07/2013
405078501	S	3176	V04	SFT	07/2013	16	11	14	62	8	38	07/2013	47:10.0		07/2013
405014701	S	3424	V06	SFT	07/2013	30	24	24	66	16	70	07/2013	47:19.0		07/2013
405153901	S	3423	V06	SFT	07/2013	16	10	5	71	8	44	07/2013	46:49.0		07/2013
405134501	S	3867	V04	SFT	07/2013	18	10	7	72	9	56	07/2013	29:42.0		07/2013
405200101	S	3228	V04	SFT	07/2013	19	16	9	68	10	44	07/2013	12:42.0		07/2013
405210901	S	3230	V04	SFT	07/2013	20	13	13	70	10	50	07/2013	12:42.0		07/2013
405353101	S	3613	V06	SFT	07/2013	18	16	15	57	9	43	07/2013	46:23.0		07/2013
405434001	S	3404	V08	SFT	07/2013	15	13	14	58	8	42	07/2013	41:44.0		07/2013
405648501	S	3537	V04	SFT	07/2013	22	18	16	43	11	50	07/2013	29:38.0		07/2013
405514201	S	3700	V04	SFT	07/2013	13	13	9	63	6	46	07/2013	43:48.0		07/2013
405532701	S	3212	V06	SFT	07/2013	24	11	7	58	12	56	07/2013	47:12.0		07/2013
405577601	S	4052	V04	SFT	07/2013	12	12	14	67	5	34	07/2013	26:23.0		07/2013
405899901	S	3182	ST	SFT	07/2013	26	15	19	55	13	54	07/2013	31:24.0		07/2013
405866901	S	3080	V04	SFT	07/2013	16	7	6	81	8	43	07/2013	34:12.0		07/2013
405934501	S	4055	V04	SFT	07/2013	16	12	11	70	8	43	07/2013	31:30.0		07/2013
406066201	S	3701	V04	SFT	07/2013	23	10	11	47	12	52	07/2013	03:10.0		07/2013
405967201	S	3406	V08	SFT	07/2013	27	15	19	37	14	53	07/2013	42:13.0		07/2013
406132501	S	3957	V04	SFT	07/2013	14	11	10	69	7	39	07/2013	18:13.0		07/2013
406148901	S	3612	V06	SFT	07/2013	20	18	21	69	10	48	07/2013	46:24.0		07/2013
406130501	S	3264	V06	SFT	07/2013	19	8	7	62	10	50	07/2013	59:49.0		07/2013
406146801	S	4092	V04	SFT	07/2013	16	15	17	78	8	44	07/2013	40:41.0		07/2013
406113401	S	4053	V04	SFT	07/2013	32	19	25	49	17	69	07/2013	27:19.0		07/2013
406339501	S	3702	V04	SFT	07/2013	14	13	5	72	7	52	07/2013	03:15.0		07/2013
406411901	S	3401	V08	SFT	07/2013	22	17	23	59	11	47	07/2013	40:27.0		07/2013
406638001	S	3068	V06	SFT	07/2013	14	13	8	72	7	39	07/2013	34:13.0		07/2013
406626001	S	3215	V06	SFT	07/2013	8	9	9	71	2	24	07/2013	12:43.0		07/2013
406905901	S	3113	V06	SFT	07/2013	15	24	16	61	8	41	08/2013	53:27.0		08/2013
406897901	S	3125	V04	SFT	07/2013	27	17	11	47	14	58	08/2013	05:46.0		08/2013
406892801	S	3124	V04	SFT	07/2013	22	14	18	58	11	50	08/2013	56:21.0		08/2013
406901601	S	3115	V06	SFT	07/2013	23	17	18	63	12	55	08/2013	44:35.0		08/2013
406891701	S	3231	V04	SFT	08/2013	16	14	11	56	8	37	08/2013	12:44.0		08/2013
406923801	S	3069	V06	SFT	08/2013	25	15	18	55	13	54	08/2013	34:13.0		08/2013
406989401	S	3586	V04	SFT	08/2013	16	6	8	63	8	41	08/2013	36:27.0		08/2013
406959801	S	3217	V06	SFT	08/2013	26	7	5	71	13	57	08/2013	12:43.0		08/2013
407109601	S	3572	V06	SFT	07/2013	18	15	10	59	9	43	08/2013	14:57.0		08/2013
407078801	S	4001	V06	SFT	06/2013	25	16	21	51	13	53	08/2013	37:25.0		08/2013
407390401	S	3781	V04	SFT	07/2013	22	11	13	73	11	55	08/2013	00:29.0		08/2013
407328001	S	3211	V06	SFT	08/2013	11	5	11	63	4	31	08/2013	39:30.0		08/2013
407320301	S	3868	V04	SFT	08/2013	20	11	7	70	10	56	08/2013	30:22.0		08/2013
407399801	S	4057	V04	SFT	08/2013	22	16	17	62	11	46	08/2013	32:15.0		08/2013
407414801	S	3209	V06	SFT	07/2013	21	12	10	70	11	52	08/2013	12:44.0		08/2013
407406301	S	3780	V04	SFT	07/2013	18	12	15	71	9	52	08/2013	00:29.0		08/2013
407357801	S	3429	V06	SFT	08/2013	22	12	13	67	11	55	08/2013	54:43.0		08/2013
407176101	S	3180	V04	SFT	07/2013	28	24	17	61	14	60	08/2013	47:45.0		08/2013
407749501	S	4093	V04	SFT	08/2013	13	16	12	52	6	31	08/2013	55:29.0		08/2013
407644301	S	3825	V04	SFT	08/2013	17	7	13	59	9	50	08/2013	21:20.0		08/2013
407841801	S	3569	V06	SFT	08/2013	23	14	18	42	12	61	08/2013	53:46.0		08/2013
407800001	S	4091	V04	SFT	08/2013	28	21	16	69	14	64	08/2013	33:26.0		08/2013
407944501	S	3571	V06	SFT	08/2013	23	16	12	47	12	48	08/2013	14:42.0		08/2013
407892401	S	3806	V06	SFT	08/2013	27	16	15	61	14	66	08/2013	06:54.0		08/2013
407876301	S	3805	V06	SFT	08/2013	28	20	20	58	14	63	08/2013	42:20.0		08/2013
408100401	S	3181	V04	SFT	08/2013	18	20	18	68	9	48	08/2013	48:03.0		08/2013
408171301	S	3179	V04	SFT	08/2013	34	17	20	52	18	78	08/2013	47:29.0		08/2013
486686301	S	3816	V08	SFT	12/2014	17	13	13	67	9	48	12/2014	12:53.0		12/2014
486622301	S	40759	BL	SFT	10/2014	19	13	16	44	10	45	12/2014	19:13.0		12/2014
408662701	S	3584	V04	SFT	08/2013	28	15	16	44	14	55	08/2013	55:26.0		08/2013
408879201	S	4070	V04	SFT	08/2013	21	11	14	80	11	58	08/2013	00:56.0		08/2013
408890001	S	3023	V04	SFT	07/2013	24	25	16	72	12	58	08/2013	25:38.0		08/2013
409261201	S	3229	V04	SFT	08/2013	22	10	11	74	11	51	08/2013	12:45.0		08/2013
411107301	S	4096	V04	SFT	09/2013	20	13	16	50	10	46	09/2013	36:20.0		09/2013
409473701	S	3808	V06	SFT	08/2013	21	11	15	59	11	54	08/2013	08:04.0		08/2013
410919501	S	3866	V04	SFT	09/2013	28	17	20	54	14	64	09/2013	30:03.0		09/2013
410789101	S	3380	V04	SFT	08/2013	17	12	13	71	9	46	09/2013	35:53.0		09/2013
410912401	S	3856	V06	SFT	09/2013	17	12	9	69	9	51	09/2013	17:54.0		09/2013
411102801	S	4059	V04	SFT	09/2013	27	16	15	47	14	58	09/2013	32:43.0		09/2013
411089701	S	4025	V04	SFT	08/2013	19	17	20	50	10	46	09/2013	53:52.0		09/2013
410946401	S	3903	ST	SFT	08/2013	16	12	15	72	8	45	09/2013	42:01.0		09/2013
410940401	S	3473	V04	SFT	09/2013	24	21	18	56	12	55	09/2013	04:59.0		09/2013
409667101	S	4024	V04	SFT	08/2013	28	11	16	73	14	63	09/2013	52:27.0		09/2013
409464101	S	3953	ST	SFT	08/2013	30	16	15	55	16	67	08/2013	26:32.0		08/2013
411082701	S	4090	V04	SFT	09/2013	18	9	11	58	9	40	09/2013	32:57.0		09/2013
411016701	S	3516	V06	SFT	09/2013	24	10	10	80	12	63	09/2013	24:17.0		09/2013
411126701	S	3161	V06	SFT	08/2013	12	13	18	46	5	25	09/2013	20:30.0		09/2013
411140501	S	3114	V06	SFT	08/2013	23	16	18	65	12	51	09/2013	15:59.0		09/2013
411285601	S	3168	V06	SFT	08/2013	19	14	10	65	10	49	09/2013	45:21.0		09/2013
411496701	S	3661	V04	SFT	08/2013	28	23	15	61	14	59	09/2013	30:18.0		09/2013
411546101	S	4005	V06	SFT	09/2013	24	17	12	74	12	62	09/2013	53:19.0		09/2013
411558901	S	90456	BL	SFT	09/2013	14	7	12	82	7	41	09/2013	10:24.0		09/2013
409496001	S	4071	V04	SFT	08/2013	21	16	13	59	11	48	08/2013	58:43.0		09/2013
411558701	S	4004	V06	SFT	09/2013	22	18	16	66	11	55	09/2013	22:09.0		09/2013
411655201	S	3615	V06	SFT	08/2013	21	16	9	68	11	50	09/2013	46:24.0		09/2013
412008401	S	3366	V04	SFT	09/2012	22	13	18	62	11	56	09/2013	31:25.0		09/2013
411947501	S	3755	V06	SFT	09/2013	20	11	11	50	10	47	09/2013	00:31.0		09/2013
411931001	S	3752	V06	SFT	08/2013	19	9	13	54	10	49	09/2013	00:31.0		09/2013
412098801	S	3475	V04	SFT	09/2013	23	16	18	49	12	48	09/2013	05:16.0		09/2013
412040001	S	3824	V04	SFT	09/2013	22	16	18	56	11	55	09/2013	46:10.0		09/2013
412031501	S	3859	V06	SFT	09/2013	30	16	12	61	16	73	09/2013	43:58.0		09/2013
412104201	S	3366	V06	SFT	09/2013	24	12	12	63	12	60	09/2013	31:25.0		09/2013
412197201	S	3803	V06	SFT	09/2013	30	19	15	71	16	72	09/2013	37:25.0		09/2013
412221701	S	60002	BL	SFT	09/2013	20	9	13	77	10	45	09/2013	12:45.0		09/2013
412262301	S	3011	V06	SFT	09/2013	32	17	16	34	17	64	09/2013	45:37.0		09/2013
412431101	S	3563	V06	SFT	09/2013	15	17	15	62	8	41	09/2013	12:39.0		09/2013
412395101	S	3462	V06	SFT	09/2013	31	15	13	46	17	64	09/2013	16:16.0		09/2013
412343001	S	4026	V04	SFT	09/2013	27	12	8	76	14	64	09/2013	54:40.0		09/2013
412464501	S	3587	V04	SFT	09/2013	18	16	10	53	9	42	09/2013	36:41.0		09/2013
412616001	S	3128	ST	SFT	09/2013	31	14	13	61	17	79	09/2013	13:13.0		09/2013
412727601	S	3166	V06	SFT	09/2013	20	18	15	61	10	48	09/2013	34:50.0		09/2013
412687301	S	3216	V06	SFT	09/2013	28	22	20	54	14	56	09/2013	12:46.0		09/2013
412777601	S	3162	V06	SFT	09/2013	19	13	12	63	10	50	09/2013	48:12.0		09/2013
412931001	S	3476	V04	SFT	09/2013	22	21	16	66	11	54	09/2013	53:47.0		09/2013
412956201	S	3656	V06	SFT	08/2013	15	11	13	81	8	40	09/2013	53:34.0		09/2013
412805601	S	3826	V04	SFT	08/2013	16	9	6	78	8	47	09/2013	22:35.0		09/2013
412815801	S	3828	V04	SFT	09/2013	27	14	10	78	14	69	09/2013	23:29.0		09/2013
412864001	S	3214	V06	SFT	09/2013	21	12	11	80	11	61	09/2013	12:46.0		09/2013
412980601	S	4010	V06	SFT	09/2013	19	19	12	44	10	47	09/2013	39:10.0		09/2013
412998201	S	3126	ST	SFT	09/2013	26	12	14	65	13	57	09/2013	57:24.0		09/2013
413012001	S	3410	V08	SFT	09/2013	19	14	12	76	10	52	09/2013	44:01.0		09/2013
413198701	S	3757	V06	SFT	09/2013	25	9	10	72	13	67	09/2013	00:31.0		09/2013
413244801	S	3904	ST	SFT	09/2013	9	5	4	72	2	29	09/2013	42:16.0		09/2013
413211401	S	3807	V06	SFT	09/2013	25	22	22	75	13	58	09/2013	42:41.0		09/2013
413341001	S	3433	V06	SFT	09/2013	21	18	14	83	11	58	10/2013	06:58.0		10/2013
413352001	S	3359	V06	SFT	09/2013	11	9	11	74	4	30	10/2013	47:13.0		10/2013
413455001	S	3407	V08	SFT	10/2013	25	11	8	68	13	60	10/2013	43:10.0		10/2013
413426301	S	3010	V06	SFT	07/2013	19	12	18	49	10	44	10/2013	25:38.0		10/2013
413567201	S	3377	V04	SFT	08/2013	29	20	22	54	15	63	10/2013	35:09.0		10/2013
413610901	S	3022	V04	SFT	07/2013	20	11	12	59	10	52	10/2013	52:25.0		10/2013
413723901	S	3024	V04	SFT	08/2013	20	15	12	53	10	45	10/2013	25:38.0		10/2013
413715301	S	3432	V06	SFT	10/2013	22	11	8	65	11	54	10/2013	06:20.0		10/2013
413832101	S	3829	V04	SFT	10/2013	30	19	13	68	16	79	10/2013	24:22.0		10/2013
413907201	S	3009	V06	SFT	07/2013	21	18	9	85	11	70	10/2013	25:38.0		10/2013
421584501	S	3519	V06	SFT	12/2013	15	7	10	75	8	41	12/2013	25:02.0		12/2013
413939101	S	3811	V06	SFT	10/2013	22	18	13	69	11	58	10/2013	09:29.0		10/2013
414108301	S	3325	V04	SFT	10/2013	17	15	17	67	9	44	10/2013	48:00.0		10/2013
414025201	S	3367	V06	SFT	08/2013	26	17	17	47	13	54	10/2013	31:47.0		10/2013
414237701	S	3072	V06	SFT	10/2013	26	18	19	49	13	59	10/2013	34:16.0		10/2013
414315401	S	4027	V04	SFT	09/2013	19	24	19	67	10	49	10/2013	55:07.0		10/2013
414322601	S	3101	V04	SFT	09/2013	38	15	19	51	19	69	10/2013	13:31.0		10/2013
414375401	S	3784	V04	SFT	10/2013	21	12	12	55	11	50	10/2013	00:32.0		10/2013
414399701	S	3431	V06	SFT	10/2013	19	18	18	63	10	48	10/2013	55:12.0		10/2013
414533201	S	3950	V06	SFT	08/2013	21	18	20	45	11	46	10/2013	08:48.0		10/2013
414500601	S	3758	V06	SFT	10/2013	14	9	7	71	7	40	10/2013	00:32.0		10/2013
414643601	S	3082	V04	SFT	10/2013	22	11	9	66	11	53	10/2013	34:16.0		10/2013
414870601	S	3952	V06	SFT	10/2013	26	20	23	71	13	59	10/2013	24:00.0		10/2013
414716601	S	3365	V06	SFT	10/2013	28	14	14	51	14	59	10/2013	31:03.0		10/2013
414842401	S	3409	V08	SFT	10/2013	22	14	14	66	11	55	10/2013	43:41.0		10/2013
415018901	S	3538	ST	SFT	10/2013	19	15	11	71	10	46	10/2013	29:52.0		10/2013
414900501	S	4029	V04	SFT	10/2013	26	18	16	49	13	55	10/2013	56:21.0		10/2013
414929401	S	3364	V06	SFT	07/2013	17	11	9	41	9	39	10/2013	23:50.0		10/2013
415054901	S	3434	V06	SFT	10/2013	29	18	18	55	15	64	10/2013	07:34.0		10/2013
415297901	S	3464	V06	SFT	10/2013	29	26	22	53	15	63	10/2013	01:21.0		10/2013
415693001	S	3270	V06	SFT	10/2013	12	10	11	56	5	31	10/2013	32:27.0		10/2013
415747801	S	3603	V06	SFT	10/2013	36	21	25	60	18	78	10/2013	44:47.0		10/2013
415694801	S	3408	V06	SFT	10/2013	23	18	16	41	12	49	10/2013	35:24.0		10/2013
415508501	S	3129	V04	SFT	10/2013	27	9	10	57	14	61	10/2013	41:56.0		10/2013
415640301	S	3282	V04	SFT	09/2013	20	19	17	63	10	50	10/2013	01:54.0		10/2013
415778801	S	3381	V04	SFT	08/2013	9	5	5	52	2	23	10/2013	33:12.0		10/2013
415866201	S	3756	V06	SFT	10/2013	18	11	7	67	9	50	10/2013	24:34.0		10/2013
415905101	S	3619	V06	SFT	10/2013	24	13	13	34	12	48	10/2013	46:25.0		10/2013
415944801	S	3705	V04	SFT	10/2013	14	13	6	66	7	47	10/2013	50:56.0		10/2013
416029401	S	3788	V04	SFT	10/2013	27	18	16	61	14	60	10/2013	27:28.0		10/2013
416243101	S	3218	V06	SFT	10/2013	13	14	10	65	6	32	10/2013	12:49.0		10/2013
416213201	S	12224	BL	SFT	10/2013	21	14	15	66	11	48	10/2013	12:48.0		10/2013
416357201	S	3574	V06	SFT	10/2013	12	18	16	67	5	30	10/2013	15:31.0		10/2013
416485601	S	3960	ST	SFT	11/2013	23	19	14	53	12	50	11/2013	07:13.0		11/2013
416560501	S	3540	V04	SFT	10/2013	17	13	10	65	9	47	11/2013	30:22.0		11/2013
416551501	S	3269	ST	SFT	10/2013	17	12	12	62	9	49	11/2013	00:08.0		11/2013
416755901	S	3517	V06	SFT	11/2013	22	18	17	47	11	44	11/2013	24:35.0		11/2013
416821601	S	3183	V04	SFT	10/2013	22	17	14	65	11	50	11/2013	29:04.0		11/2013
416841401	S	3812	V06	SFT	10/2013	19	24	23	66	10	54	11/2013	37:11.0		11/2013
416863201	S	3426	V06	SFT	11/2013	18	19	14	70	9	50	11/2013	53:24.0		11/2013
416836501	S	3704	V04	SFT	11/2013	13	14	6	63	6	37	11/2013	47:57.0		11/2013
416991801	S	3831	V04	SFT	11/2013	22	17	17	76	11	58	11/2013	25:53.0		11/2013
416982701	S	3813	V06	SFT	10/2013	25	13	11	67	13	60	11/2013	10:42.0		11/2013
416997601	S	4072	V04	SFT	08/2013	19	12	12	58	10	51	11/2013	18:00.0		11/2013
417069701	S	4064	V04	SFT	10/2013	18	8	14	73	9	48	11/2013	29:34.0		11/2013
417211301	S	3951	V06	SFT	10/2013	27	17	15	59	14	59	11/2013	40:55.0		11/2013
417147001	S	4012	V06	SFT	11/2013	28	14	12	52	14	56	11/2013	51:48.0		11/2013
416746301	S	4078	ST	SFT	10/2013	18	15	7	70	9	49	11/2013	00:38.0		11/2013
416759301	S	4073	V04	SFT	09/2013	22	17	17	48	11	51	11/2013	27:58.0		11/2013
417244501	S	3502	V08	SFT	11/2013	19	13	7	72	10	51	11/2013	11:29.0		11/2013
417315701	S	3051	V08	SFT	11/2013	17	12	9	74	9	46	11/2013	34:17.0		11/2013
417294501	S	3201	V08	SFT	11/2013	21	19	24	67	11	49	11/2013	12:50.0		11/2013
417296501	S	3411	V08	SFT	11/2013	34	23	17	43	18	71	11/2013	44:58.0		11/2013
417797701	S	3539	V04	SFT	11/2013	24	15	12	56	12	51	11/2013	30:06.0		11/2013
417825701	S	3857	V06	SFT	11/2013	24	12	20	42	12	53	11/2013	17:55.0		11/2013
417856001	S	3907	V04	SFT	11/2013	20	16	18	70	10	55	11/2013	43:15.0		11/2013
417857801	S	3221	V06	SFT	11/2013	21	13	9	69	11	56	11/2013	12:50.0		11/2013
417906201	S	4098	V04	SFT	11/2013	26	15	14	59	13	58	11/2013	31:32.0		11/2013
418029801	S	3631	V04	SFT	11/2013	18	12	15	69	9	46	11/2013	00:19.0		11/2013
418037201	S	3959	V04	SFT	11/2013	13	6	6	74	6	36	11/2013	12:11.0		11/2013
417964701	S	3815	V06	SFT	11/2013	19	12	8	64	10	53	11/2013	18:46.0		11/2013
418145001	S	3520	V06	SFT	11/2013	12	10	8	73	5	38	11/2013	25:19.0		11/2013
418309201	S	3184	V04	SFT	11/2013	23	23	13	60	12	54	11/2013	48:33.0		11/2013
418309001	S	3402	V06	SFT	11/2013	23	18	13	49	12	51	11/2013	49:48.0		11/2013
418376901	S	3435	V06	SFT	11/2013	23	16	11	56	12	51	11/2013	12:40.0		11/2013
418549201	S	4101	V04	SFT	11/2013	19	19	16	67	10	54	11/2013	26:25.0		11/2013
418679901	S	3220	ST	SFT	11/2013	21	17	12	75	11	51	11/2013	12:52.0		11/2013
418667201	S	3074	V06	SFT	11/2013	31	16	9	33	17	57	11/2013	34:18.0		11/2013
418764301	S	3436	V06	SFT	11/2013	14	14	14	52	7	38	11/2013	13:42.0		11/2013
418865601	S	4076	V04	SFT	11/2013	20	12	8	74	10	48	11/2013	41:39.0		11/2013
419036801	S	3100	V08	SFT	11/2013	24	19	17	70	12	57	11/2013	14:51.0		11/2013
418996401	S	3219	V06	SFT	11/2013	28	14	15	71	14	61	11/2013	12:51.0		11/2013
419011301	S	3073	V06	SFT	11/2013	26	15	14	50	13	55	11/2013	51:50.0		11/2013
419176001	S	3071	V06	SFT	11/2013	19	16	15	73	10	55	11/2013	34:18.0		11/2013
419254501	S	3465	V06	SFT	11/2013	17	11	14	65	9	47	11/2013	23:10.0		11/2013
419291101	S	3200	V08	SFT	11/2013	32	20	21	58	17	76	11/2013	12:52.0		11/2013
419243501	S	3908	V04	SFT	11/2013	19	15	10	65	10	50	11/2013	43:16.0		11/2013
419389201	S	3905	ST	SFT	11/2013	28	21	22	72	14	63	11/2013	43:16.0		11/2013
418855301	S	3130	V04	SFT	11/2013	21	13	14	44	11	44	11/2013	16:02.0		11/2013
419485401	S	3500	V08	SFT	11/2013	24	17	19	52	12	55	12/2013	30:04.0		12/2013
419552301	S	3478	V04	SFT	11/2013	19	8	5	77	10	50	12/2013	13:01.0		12/2013
419495101	S	3352	V06	SFT	03/2013	13	7	11	53	6	35	12/2013	22:37.0		12/2013
419456301	S	3817	V06	SFT	11/2013	23	16	14	75	12	57	12/2013	13:15.0		12/2013
419472401	S	3374	V04	SFT	07/2013	17	14	8	71	9	47	12/2013	34:27.0		12/2013
419655501	S	3075	V06	SFT	12/2013	18	15	13	77	9	45	12/2013	34:19.0		12/2013
419577101	S	3765	V06	SFT	11/2013	25	15	16	70	13	66	12/2013	00:33.0		12/2013
419740401	S	4065	V04	SFT	11/2013	14	11	11	63	7	42	12/2013	28:00.0		12/2013
419870701	S	3233	V04	SFT	12/2013	23	12	19	38	12	49	12/2013	47:28.0		12/2013
419833601	S	3452	V08	SFT	12/2013	12	11	9	67	5	36	12/2013	54:26.0		12/2013
419817201	S	3816	V06	SFT	12/2013	20	12	16	66	10	51	12/2013	12:52.0		12/2013
420057901	S	3650	V08	SFT	11/2013	16	16	20	70	8	41	12/2013	49:51.0		12/2013
420084501	S	3787	V04	SFT	10/2013	22	11	13	49	11	49	12/2013	00:34.0		12/2013
420095801	S	3762	V06	SFT	11/2013	22	9	13	72	11	60	12/2013	00:34.0		12/2013
420100501	S	3768	V06	SFT	12/2013	22	16	14	61	11	49	12/2013	00:34.0		12/2013
420090701	S	3759	V06	SFT	11/2013	32	22	25	56	17	71	12/2013	57:32.0		12/2013
420221801	S	3527	V06	SFT	12/2013	17	12	10	63	9	54	12/2013	36:18.0		12/2013
420311501	S	4100	V04	SFT	12/2013	21	16	22	59	11	55	12/2013	29:22.0		12/2013
420317101	S	3451	V08	SFT	12/2013	17	16	11	57	9	41	12/2013	53:54.0		12/2013
420350201	S	3577	V06	SFT	12/2013	19	13	11	69	10	50	12/2013	34:40.0		12/2013
420314201	S	3505	V08	SFT	12/2013	19	8	13	75	10	47	12/2013	31:42.0		12/2013
420295001	S	4099	V04	SFT	12/2013	25	20	15	60	13	58	12/2013	31:01.0		12/2013
420378301	S	3783	V04	SFT	11/2013	37	11	25	52	19	74	12/2013	00:35.0		12/2013
420415401	S	3116	V06	SFT	11/2013	19	12	6	67	10	47	12/2013	43:01.0		12/2013
420472101	S	3789	V04	SFT	12/2013	34	18	24	58	18	77	12/2013	13:01.0		12/2013
420364801	S	3763	V06	SFT	11/2013	19	10	12	61	10	52	12/2013	36:10.0		12/2013
420529101	S	3453	V08	SFT	12/2013	24	15	14	62	12	54	12/2013	54:50.0		12/2013
420443401	S	3102	V08	SFT	11/2013	16	13	11	66	8	42	12/2013	27:14.0		12/2013
420386601	S	3760	V06	SFT	12/2013	28	12	18	70	14	62	12/2013	00:35.0		12/2013
420371301	S	3792	V04	SFT	02/2014	25	12	16	58	13	62	12/2013	00:35.0		02/2015
420740901	S	4102	V04	SFT	12/2013	35	21	14	69	18	74	12/2013	25:56.0		12/2013
486615101	S	3453	V10	SFT	12/2014	21	13	16	63	11	51	12/2014	54:50.0		12/2014
420749101	S	3961	V04	SFT	12/2013	16	13	12	37	8	37	12/2013	18:01.0		12/2013
420685901	S	3150	V08	SFT	12/2013	25	23	22	60	13	61	12/2013	43:52.0		12/2013
420789301	S	3466	V06	SFT	12/2013	29	15	13	50	15	62	12/2013	01:37.0		12/2013
420913801	S	3467	V06	SFT	12/2013	18	12	10	68	9	46	12/2013	02:23.0		12/2013
421141601	S	3172	V06	SFT	12/2013	28	18	18	71	14	64	12/2013	31:45.0		12/2013
421060901	S	60035	BL	SFT	12/2013	19	8	8	66	10	52	12/2013	28:08.0		12/2013
421155401	S	3588	V04	SFT	12/2013	19	11	13	50	10	49	12/2013	37:00.0		12/2013
421316901	S	4105	V04	SFT	12/2013	22	16	16	67	11	51	12/2013	50:02.0		12/2013
421214801	S	4074	V04	SFT	12/2013	23	14	12	60	12	54	12/2013	40:20.0		12/2013
421220201	S	4077	V04	SFT	12/2013	19	12	14	49	10	46	12/2013	09:51.0		12/2013
421207501	S	3814	V06	SFT	12/2013	28	14	17	69	14	65	12/2013	11:09.0		12/2013
421200601	S	3832	V04	SFT	12/2013	30	14	14	65	16	75	12/2013	26:27.0		12/2013
421191601	S	3830	V04	SFT	12/2013	33	17	16	52	18	77	12/2013	25:11.0		12/2013
421277001	S	4106	V04	SFT	12/2013	23	19	19	72	12	55	12/2013	22:12.0		12/2013
421412201	S	3368	V04	SFT	01/2013	24	16	15	54	12	53	12/2013	32:10.0		12/2013
421401501	S	3414	V08	SFT	12/2013	32	22	21	40	17	64	12/2013	45:35.0		12/2013
421516401	S	3083	V04	SFT	12/2013	23	18	20	66	12	54	12/2013	34:20.0		12/2013
421578301	S	4104	V04	SFT	12/2013	26	14	16	67	13	60	12/2013	22:44.0		12/2013
421726001	S	3658	V06	SFT	12/2013	18	10	15	60	9	44	12/2013	15:51.0		12/2013
421758401	S	3551	V08	SFT	12/2013	23	13	15	67	12	52	12/2013	10:07.0		12/2013
421749801	S	3575	V06	SFT	12/2013	17	13	8	63	9	40	12/2013	15:46.0		12/2013
421723201	S	14281	BL	SFT	12/2013	25	12	16	62	13	62	12/2013	34:19.0		12/2013
421895101	S	3557	V08	SFT	12/2013	12	9	14	62	5	30	12/2013	11:29.0		12/2013
421974201	S	3151	V08	SFT	12/2013	17	12	15	60	9	47	12/2013	44:06.0		12/2013
419474401	S	3285	ST	SFT	11/2013	14	11	11	69	7	44	12/2013	02:05.0		12/2013
415625501	S	3272	V06	SFT	10/2013	25	13	18	41	13	53	10/2013	07:58.0		12/2013
422067701	S	3327	V04	SFT	12/2013	23	27	20	55	12	51	12/2013	58:13.0		12/2013
422628901	S	3357	V06	SFT	07/2013	28	11	15	46	14	64	01/2014	23:15.0		01/2014
422654401	S	3617	V06	SFT	10/2013	31	18	13	64	17	72	01/2014	55:17.0		01/2014
421216601	S	4120	V04	SFT	12/2013	14	11	10	66	7	38	12/2013	41:11.0		01/2014
422810501	S	3053	V08	SFT	01/2014	21	7	7	71	11	52	01/2014	34:20.0		01/2014
422878301	S	3052	V08	SFT	01/2014	22	13	11	69	11	54	01/2014	34:21.0		01/2014
422826901	S	3360	V06	SFT	07/2013	19	15	13	69	10	50	01/2014	19:48.0		01/2014
423283801	S	3309	V06	SFT	01/2014	19	19	19	56	10	48	01/2014	47:15.0		01/2014
423659301	S	3439	V06	SFT	01/2014	22	15	14	59	11	50	01/2014	14:51.0		01/2014
423668201	S	3544	V04	SFT	01/2014	23	17	9	70	12	56	01/2014	31:19.0		01/2014
423653901	S	3541	V04	SFT	01/2014	22	15	15	66	11	53	01/2014	36:30.0		01/2014
423684501	S	3054	V08	SFT	01/2014	22	19	6	77	11	56	01/2014	34:21.0		01/2014
423678701	S	3055	V08	SFT	01/2014	24	16	18	71	12	56	01/2014	34:21.0		01/2014
423473401	S	3369	V06	SFT	10/2013	21	11	14	46	11	58	01/2014	32:26.0		01/2014
423584301	S	4103	V04	SFT	01/2014	22	14	12	60	11	51	01/2014	39:49.0		01/2014
423649201	S	3528	V06	SFT	01/2014	20	20	15	61	10	47	01/2014	27:38.0		01/2014
423908801	S	3503	V08	SFT	01/2014	16	13	14	34	8	32	01/2014	20:43.0		01/2014
424083001	S	3523	V06	SFT	01/2014	15	13	12	65	8	39	01/2014	26:28.0		01/2014
424150301	S	3556	V08	SFT	01/2014	18	13	11	68	9	46	01/2014	11:12.0		01/2014
424082601	S	3954	V06	SFT	01/2014	15	15	12	66	8	46	01/2014	09:37.0		01/2014
424164201	S	3169	V06	SFT	01/2014	27	19	14	59	14	63	01/2014	45:37.0		01/2014
424070301	S	3965	V04	SFT	01/2014	17	5	17	83	9	53	01/2014	35:32.0		01/2014
424165601	S	3707	V04	SFT	01/2014	17	9	11	62	9	48	01/2014	57:32.0		01/2014
424321301	S	3525	V06	SFT	01/2014	20	12	11	57	10	46	01/2014	26:56.0		01/2014
424269801	S	3328	V04	SFT	01/2014	11	7	6	64	4	29	01/2014	04:04.0		01/2014
424494001	S	4108	V04	SFT	01/2014	19	12	13	66	10	52	01/2014	21:20.0		01/2014
424541001	S	4109	V04	SFT	01/2014	16	7	10	68	8	47	01/2014	45:00.0		01/2014
424596001	S	3223	ST	SFT	01/2014	19	13	11	68	10	50	01/2014	12:54.0		01/2014
424819901	S	3454	V08	SFT	01/2014	35	21	18	60	18	76	01/2014	55:07.0		01/2014
424834301	S	3479	V04	SFT	01/2014	31	13	16	58	17	70	01/2014	05:55.0		01/2014
425213801	S	60023	BL	SFT	01/2014	20	14	13	63	10	55	01/2014	42:45.0		01/2014
425236001	S	3203	V08	SFT	01/2014	26	18	9	59	13	62	01/2014	12:54.0		01/2014
425376401	S	3171	V06	SFT	01/2014	19	9	12	63	10	48	01/2014	45:53.0		01/2014
425507901	S	3911	ST	SFT	01/2014	21	9	13	53	11	48	01/2014	43:17.0		01/2014
425599401	S	3522	ST	SFT	11/2013	19	11	16	56	10	42	01/2014	26:09.0		01/2014
425621001	S	3058	V08	SFT	01/2014	14	10	12	82	7	40	01/2014	34:22.0		01/2014
423919301	S	4083	V04	SFT	01/2014	16	18	21	46	8	40	01/2014	29:41.0		01/2014
425738301	S	3526	V06	SFT	01/2014	19	12	11	63	10	59	01/2014	12:43.0		01/2014
425771201	S	3767	V06	SFT	12/2013	23	22	20	54	12	51	01/2014	00:36.0		01/2014
425815901	S	3860	V06	SFT	01/2014	20	11	18	48	10	51	01/2014	17:56.0		01/2014
426516301	S	3307	V06	SFT	11/2013	23	22	16	68	12	51	02/2014	21:29.0		02/2014
425970201	S	3154	V08	SFT	01/2014	20	20	19	76	10	54	01/2014	25:37.0		01/2014
426134301	S	3870	V04	SFT	01/2014	30	19	18	42	16	59	01/2014	17:56.0		01/2014
426232101	S	4013	V06	SFT	12/2013	19	11	14	67	10	54	01/2014	26:46.0		01/2014
426275501	S	3085	V04	SFT	01/2014	19	16	13	57	10	46	01/2014	34:22.0		01/2014
426288601	S	3834	V04	SFT	01/2014	16	14	6	69	8	48	01/2014	21:01.0		01/2014
426299201	S	4030	V04	SFT	01/2014	26	13	9	75	13	60	01/2014	57:03.0		01/2014
426042801	S	4079	V04	SFT	01/2014	15	8	13	64	8	39	01/2014	57:51.0		01/2014
426559401	S	3300	V08	SFT	01/2014	18	18	18	55	9	40	02/2014	36:44.0		02/2014
426664701	S	3963	V04	SFT	02/2014	22	22	18	59	11	51	02/2014	33:52.0		02/2014
426720301	S	3790	V04	SFT	02/2014	25	16	12	78	13	69	02/2014	00:36.0		02/2014
426978701	S	3013	V06	SFT	12/2013	22	14	15	81	11	58	02/2014	25:40.0		02/2014
427128701	S	3769	V06	SFT	01/2014	17	10	10	72	9	51	02/2014	00:36.0		02/2014
427163101	S	3766	V06	SFT	12/2013	16	14	12	65	8	43	02/2014	40:59.0		02/2014
427360601	S	3835	V04	SFT	02/2014	23	17	15	72	12	64	02/2014	27:00.0		02/2014
427450201	S	3056	V08	SFT	02/2014	26	17	13	58	13	57	02/2014	34:22.0		02/2014
427458001	S	3057	V08	SFT	02/2014	25	18	15	62	13	55	02/2014	34:23.0		02/2014
427530101	S	4111	V04	SFT	02/2014	19	13	16	74	10	49	02/2014	20:51.0		02/2014
427600601	S	3869	V04	SFT	02/2014	26	9	14	39	13	56	02/2014	30:10.0		01/2014
427620301	S	3480	V04	SFT	01/2014	16	14	13	73	8	46	02/2014	18:25.0		02/2014
427648801	S	40592	BL	SFT	01/2014	16	11	13	51	8	33	02/2014	26:10.0		02/2014
427669501	S	3469	V06	SFT	02/2014	17	13	6	58	9	46	02/2014	03:24.0		02/2014
427715701	S	3791	V04	SFT	01/2014	29	11	15	76	15	66	02/2014	00:37.0		02/2014
427912101	S	3308	V06	SFT	02/2014	38	13	24	69	19	80	02/2014	40:22.0		02/2014
427960201	S	3910	V04	SFT	02/2014	29	19	20	59	15	65	02/2014	43:17.0		02/2014
428147901	S	4067	V04	SFT	12/2013	25	14	27	62	13	60	02/2014	31:17.0		02/2014
428171601	S	4107	V04	SFT	02/2014	14	8	6	71	7	39	02/2014	48:00.0		02/2014
428183001	S	4081	V04	SFT	02/2014	24	21	15	72	12	65	02/2014	29:32.0		02/2014
432134401	S	3580	V06	SFT	03/2014	15	14	10	71	8	44	03/2014	35:16.0		03/2014
428295101	S	3836	V04	SFT	02/2014	14	13	12	59	7	44	02/2014	31:09.0		02/2014
428389801	S	3222	V06	SFT	02/2014	25	12	14	59	13	62	02/2014	12:55.0		02/2014
428405701	S	4135	V04	SFT	02/2014	17	13	14	67	9	48	02/2014	28:55.0		02/2014
428439101	S	3504	V08	SFT	02/2014	22	13	9	64	11	49	02/2014	20:21.0		02/2014
428478401	S	3012	V06	SFT	01/2014	21	15	11	60	11	51	02/2014	25:40.0		02/2014
428536001	S	3059	V08	SFT	02/2014	15	11	10	85	8	45	02/2014	16:07.0		02/2014
428596201	S	65002	BL	SFT	10/2013	28	20	22	61	14	56	02/2014	45:29.0		02/2014
428673801	S	4011	V06	SFT	01/2014	27	22	18	53	14	59	02/2014	43:17.0		02/2014
428688901	S	4031	V04	SFT	02/2014	28	19	19	63	14	64	02/2014	58:28.0		02/2014
428699201	S	65003	BL	SFT	10/2013	16	14	12	60	8	40	02/2014	27:45.0		02/2014
428840401	S	3507	V08	SFT	02/2014	27	14	17	64	14	54	02/2014	34:48.0		02/2014
428850901	S	3530	V06	SFT	02/2014	15	13	12	66	8	42	02/2014	28:09.0		02/2014
429123801	S	65006	BL	SFT	02/2014	24	13	13	53	12	52	02/2014	27:46.0		02/2014
429146401	S	3501	V08	SFT	02/2014	19	14	17	50	10	44	02/2014	31:31.0		02/2014
429153401	S	3521	V06	SFT	02/2014	20	13	13	66	10	51	02/2014	25:32.0		02/2014
429179001	S	3481	V04	SFT	02/2014	15	9	9	63	8	44	02/2014	06:11.0		02/2014
429205401	S	3468	V06	SFT	02/2014	17	18	21	59	9	43	02/2014	02:57.0		02/2014
429209401	S	60024	BL	SFT	02/2014	21	13	14	66	11	53	02/2014	43:04.0		02/2014
429214701	S	3118	V06	SFT	02/2014	24	12	16	62	12	57	02/2014	52:53.0		02/2014
429223701	S	3543	V04	SFT	02/2014	21	13	9	66	11	57	02/2014	35:37.0		02/2014
429291401	S	4032	V04	SFT	02/2014	22	14	14	69	11	53	02/2014	58:46.0		02/2014
429377401	S	12593	BL	SFT	02/2014	18	11	10	67	9	48	02/2014	12:56.0		02/2014
429389001	S	3050	V06	SFT	02/2014	24	20	22	53	12	54	02/2014	34:23.0		02/2014
429436701	S	4018	V06	SFT	02/2014	16	12	15	65	8	50	02/2014	44:08.0		02/2014
429475801	S	3552	V08	SFT	02/2014	18	10	12	62	9	46	02/2014	10:23.0		02/2014
429075001	S	4084	V04	SFT	02/2014	15	16	16	59	8	39	02/2014	29:45.0		02/2014
429799901	S	91837	BL	SFT	03/2014	21	10	10	73	11	54	03/2014	59:21.0		03/2014
429810101	S	3964	V04	SFT	02/2014	22	18	13	40	11	45	03/2014	19:48.0		03/2014
429817401	S	3967	V04	SFT	03/2014	19	16	18	57	10	46	03/2014	31:53.0		03/2014
429841801	S	3550	V06	SFT	03/2014	15	11	9	53	8	42	03/2014	09:45.0		03/2014
429846301	S	3157	V08	SFT	02/2014	28	18	24	67	14	59	03/2014	44:38.0		03/2014
429881001	S	3651	V08	SFT	02/2014	22	10	11	79	11	52	03/2014	30:50.0		03/2014
429895001	S	14426	BL	SFT	02/2014	13	6	9	60	6	33	03/2014	05:48.0		03/2014
429921301	S	3665	V04	SFT	02/2014	19	11	14	78	10	57	03/2014	27:28.0		03/2014
429953801	S	3444	V06	SFT	02/2014	15	6	9	70	8	41	03/2014	21:02.0		03/2014
429973501	S	3441	V06	SFT	03/2014	20	8	7	76	10	54	03/2014	17:51.0		03/2014
429986301	S	4110	V04	SFT	03/2014	16	8	8	72	8	48	03/2014	54:07.0		03/2014
430044001	S	4022	V06	SFT	02/2014	21	18	15	49	11	45	03/2014	50:52.0		03/2014
430124301	S	3077	V06	SFT	03/2014	23	15	11	64	12	57	03/2014	34:24.0		03/2014
430129701	S	3653	V08	SFT	03/2014	23	18	20	82	12	62	03/2014	27:14.0		03/2014
430540501	S	3301	V08	SFT	02/2014	32	21	24	55	17	67	03/2014	13:25.0		03/2014
430555901	S	3186	V04	SFT	02/2014	24	12	7	62	12	59	03/2014	53:36.0		03/2014
430575801	S	3443	V06	SFT	03/2014	18	17	11	55	9	44	03/2014	19:42.0		03/2014
430629701	S	3076	V06	SFT	03/2014	9	1	5	77	2	22	03/2014	20:14.0		03/2014
430657201	S	4115	V04	SFT	03/2014	19	16	22	67	10	49	03/2014	15:01.0		03/2014
430708201	S	3542	V04	SFT	03/2014	18	14	16	68	9	46	03/2014	30:51.0		03/2014
430723201	S	3529	V06	SFT	03/2014	7	8	7	66	1	17	03/2014	41:13.0		03/2014
430831401	S	3968	V04	SFT	03/2014	24	13	14	57	12	54	03/2014	21:27.0		03/2014
430832601	S	3955	V06	SFT	03/2014	15	14	15	55	8	39	03/2014	10:55.0		03/2014
430876201	S	3206	V08	SFT	03/2014	20	13	10	33	10	47	03/2014	12:57.0		03/2014
430901601	S	3554	V08	SFT	02/2014	22	10	11	78	11	54	03/2014	10:48.0		03/2014
430910301	S	3591	V04	SFT	03/2014	17	12	15	63	9	44	03/2014	39:53.0		03/2014
430950101	S	4019	V06	SFT	02/2014	23	14	16	56	12	49	03/2014	44:35.0		03/2014
430978701	S	3062	V08	SFT	03/2014	13	22	13	64	6	32	03/2014	34:24.0		03/2014
431059201	S	3471	V06	SFT	03/2014	24	14	13	75	12	63	03/2014	28:38.0		03/2014
431132501	S	3156	V08	SFT	03/2014	32	16	21	72	17	74	03/2014	31:24.0		03/2014
431146901	S	3966	V04	SFT	03/2014	36	22	18	60	18	72	03/2014	20:14.0		03/2014
430067401	S	3316	V06	SFT	03/2014	29	22	21	76	15	64	03/2014	49:51.0		03/2014
431311301	S	4082	V04	SFT	03/2014	24	18	13	67	12	58	03/2014	29:37.0		03/2014
431375301	S	3442	V06	SFT	03/2014	13	8	11	65	6	35	03/2014	52:20.0		03/2014
431401401	S	3323	V04	SFT	08/2013	9	6	9	70	2	18	03/2014	22:02.0		03/2014
431464401	S	3131	V04	SFT	03/2014	24	13	13	72	12	56	03/2014	30:39.0		03/2014
431525401	S	4020	V06	SFT	02/2014	27	14	17	62	14	60	03/2014	45:04.0		03/2014
431539901	S	60045	BL	SFT	03/2014	15	13	10	72	8	51	03/2014	55:38.0		03/2014
431550101	S	3185	V04	SFT	03/2014	29	24	12	55	15	64	03/2014	48:51.0		03/2014
431599401	S	4112	V04	SFT	03/2014	23	13	16	54	12	51	03/2014	16:54.0		03/2014
431618701	S	4139	V04	SFT	03/2014	22	13	13	81	11	58	03/2014	28:26.0		03/2014
431730901	S	3800	V08	SFT	03/2014	30	12	19	43	16	66	03/2014	05:32.0		03/2014
431839301	S	3119	ST	SFT	03/2014	25	17	13	66	13	60	03/2014	43:28.0		03/2014
431944201	S	4113	V04	SFT	03/2014	16	10	12	34	8	34	03/2014	16:22.0		03/2014
432034201	S	3970	V04	SFT	03/2014	12	7	8	67	5	36	03/2014	22:29.0		03/2014
432204401	S	3581	V06	SFT	03/2014	20	16	10	54	10	48	03/2014	35:27.0		03/2014
432216301	S	3207	V08	SFT	03/2014	24	16	13	61	12	58	03/2014	12:57.0		03/2014
432225501	S	3160	V08	SFT	03/2014	28	14	18	82	14	64	03/2014	25:54.0		03/2014
432357001	S	4033	V04	SFT	03/2014	33	23	25	50	18	73	03/2014	59:14.0		03/2014
432429701	S	3312	V06	SFT	03/2014	18	14	11	80	9	46	03/2014	13:17.0		03/2014
432540701	S	3417	V08	SFT	03/2014	19	16	16	59	10	45	03/2014	39:50.0		03/2014
432808001	S	3818	V06	SFT	03/2014	19	12	10	74	10	58	03/2014	16:45.0		03/2014
432886201	S	3915	V04	SFT	03/2014	8	10	9	53	2	17	03/2014	54:36.0		03/2014
432917801	S	3532	V06	SFT	03/2014	19	13	11	63	10	48	03/2014	28:41.0		03/2014
433035301	S	3773	V06	SFT	03/2014	25	11	13	52	13	60	03/2014	00:38.0		03/2014
433045501	S	3793	V04	SFT	03/2014	30	17	15	68	16	70	03/2014	00:38.0		03/2014
433060101	S	3794	V04	SFT	03/2014	26	21	19	71	13	67	03/2014	00:39.0		03/2014
433072201	S	3770	V06	SFT	02/2014	21	16	22	56	11	54	03/2014	00:39.0		03/2014
433092501	S	3132	V04	SFT	03/2014	30	12	14	50	16	66	03/2014	26:38.0		03/2014
433095101	S	3482	V04	SFT	03/2014	17	16	16	54	9	43	03/2014	38:41.0		03/2014
433107901	S	3173	V06	SFT	03/2014	23	17	10	64	12	54	03/2014	46:19.0		03/2014
433120101	S	3621	V06	SFT	03/2014	20	14	17	55	10	49	03/2014	56:55.0		03/2014
433147401	S	3600	V08	SFT	03/2014	16	19	15	58	8	42	03/2014	46:27.0		03/2014
433159801	S	3622	V06	SFT	03/2014	13	11	7	64	6	35	03/2014	46:26.0		03/2014
433169101	S	3624	V06	SFT	03/2014	19	21	16	63	10	48	03/2014	46:27.0		03/2014
431947201	S	3573	V06	SFT	03/2014	14	13	5	54	7	37	03/2014	15:17.0		03/2014
433199101	S	3708	V04	SFT	03/2014	13	19	11	72	6	39	03/2014	43:28.0		03/2014
433247901	S	3455	V08	SFT	03/2014	10	5	3	70	3	25	03/2014	24:36.0		03/2014
433300201	S	3559	V08	SFT	03/2014	27	18	20	41	14	56	03/2014	11:56.0		03/2014
433374901	S	60059	BL	SFT	04/2014	18	10	10	70	9	55	04/2014	56:44.0		04/2014
433492401	S	3916	ST	SFT	03/2014	29	16	27	70	15	69	04/2014	43:18.0		04/2014
433519201	S	60060	BL	SFT	04/2014	14	12	12	65	7	47	04/2014	56:45.0		04/2014
433535801	S	4021	V06	SFT	02/2014	26	15	19	74	13	64	04/2014	50:25.0		04/2014
433594401	S	60036	BL	SFT	04/2014	17	10	11	70	9	55	04/2014	28:45.0		04/2014
433694001	S	3969	V04	SFT	03/2014	16	11	12	81	8	51	04/2014	22:01.0		04/2014
402482101	S	3320	V04	SFT	05/2013	25	17	19	56	13	53	06/2013	52:47.0		04/2014
402512901	S	3319	V04	SFT	05/2013	19	10	15	54	10	46	06/2013	12:26.0		04/2014
403856801	S	3318	V04	SFT	04/2013	23	15	18	65	12	50	07/2013	58:15.0		04/2014
405655401	S	3313	V04	SFT	07/2013	19	12	10	70	10	53	07/2013	41:32.0		04/2014
434014701	S	3819	V06	SFT	04/2014	19	13	14	54	10	52	04/2014	17:10.0		04/2014
434156701	S	3446	V06	SFT	04/2014	21	11	12	77	11	54	04/2014	45:40.0		04/2014
434227201	S	3838	V04	SFT	04/2014	24	10	15	61	12	56	04/2014	27:34.0		04/2014
434322301	S	3470	V06	SFT	04/2014	24	15	10	59	12	56	04/2014	04:00.0		04/2014
434422801	S	3871	V04	SFT	04/2014	22	4	4	57	11	54	04/2014	17:57.0		04/2014
434581001	S	3086	V04	SFT	04/2014	23	16	16	57	12	51	04/2014	34:25.0		04/2014
434582201	S	3087	V04	SFT	04/2014	28	17	15	57	14	59	04/2014	17:49.0		04/2014
434584601	S	3865	V06	SFT	04/2014	14	9	9	78	7	50	04/2014	17:57.0		04/2014
434629501	S	3373	V04	SFT	08/2013	28	14	13	62	14	62	04/2014	34:09.0		04/2014
434632401	S	3914	V04	SFT	04/2014	19	18	18	58	10	43	04/2014	43:18.0		04/2014
433730101	S	3566	V06	SFT	04/2014	22	15	16	51	11	48	04/2014	13:33.0		04/2014
433877401	S	3251	V08	SFT	01/2014	22	16	13	62	11	50	04/2014	58:47.0		04/2014
434708301	S	3709	V04	SFT	04/2014	20	13	12	69	10	58	04/2014	03:20.0		04/2014
434715401	S	40591	BL	SFT	01/2014	20	12	12	62	10	52	04/2014	53:55.0		04/2014
434719301	S	40593	BL	SFT	01/2014	22	23	16	54	11	47	04/2014	54:28.0		04/2014
434728001	S	3389	V04	SFT	02/2014	19	8	10	72	10	51	04/2014	26:34.0		04/2014
434729601	S	3386	V04	SFT	02/2014	13	16	12	72	6	38	04/2014	37:04.0		04/2014
434744101	S	3061	V08	SFT	04/2014	28	23	22	56	14	56	04/2014	34:25.0		04/2014
434751201	S	3387	V04	SFT	03/2014	23	19	18	57	12	54	04/2014	37:22.0		04/2014
434782601	S	3383	ST	SFT	11/2013	25	14	13	49	13	48	04/2014	36:25.0		04/2014
434928501	S	4086	V04	SFT	04/2014	38	25	17	74	19	79	04/2014	29:51.0		04/2014
434943901	S	60057	BL	SFT	04/2014	21	15	13	61	11	61	04/2014	56:45.0		04/2014
434980301	S	3415	V08	SFT	04/2014	30	16	14	64	16	59	04/2014	39:12.0		04/2014
435013801	S	3318	V06	SFT	04/2014	17	18	23	66	9	39	04/2014	58:55.0		04/2014
435020601	S	3385	V04	SFT	01/2014	14	9	9	52	7	37	04/2014	24:07.0		04/2014
435087601	S	3060	V08	SFT	04/2014	18	15	14	78	9	49	04/2014	34:26.0		04/2014
435156401	S	4035	V04	SFT	03/2014	26	17	12	61	13	58	04/2014	02:44.0		04/2014
435355301	S	4136	V04	SFT	04/2014	18	9	8	56	9	46	04/2014	36:20.0		04/2014
435411301	S	3089	V04	SFT	04/2014	16	19	16	57	8	33	04/2014	34:25.0		04/2014
435487601	S	4034	V04	SFT	03/2014	21	17	14	55	11	49	04/2014	00:11.0		04/2014
435543201	S	3175	V06	SFT	04/2014	25	22	18	59	13	54	04/2014	46:54.0		04/2014
435547501	S	3620	V06	SFT	04/2014	22	11	11	71	11	51	04/2014	46:28.0		04/2014
435554501	S	3972	V04	SFT	04/2014	13	8	8	66	6	39	04/2014	24:17.0		04/2014
433472901	S	4085	V04	SFT	04/2014	30	18	21	67	16	71	04/2014	29:47.0		04/2014
435639401	S	3224	V06	SFT	04/2014	17	11	13	86	9	56	04/2014	12:58.0		04/2014
435648201	S	3654	V08	SFT	03/2014	26	24	23	50	13	55	04/2014	53:36.0		04/2014
435663501	S	3666	V04	SFT	03/2014	27	11	16	53	14	56	04/2014	53:36.0		04/2014
435717801	S	3445	V06	SFT	04/2014	28	18	13	50	14	56	04/2014	22:23.0		04/2014
435751401	S	3088	V04	SFT	04/2014	20	13	20	56	10	46	04/2014	34:27.0		04/2014
435776801	S	3225	V06	SFT	04/2014	23	11	16	71	12	57	04/2014	12:58.0		04/2014
435866401	S	60046	BL	SFT	04/2014	26	21	11	73	13	62	04/2014	56:46.0		04/2014
435985501	S	3664	V04	SFT	03/2014	27	15	15	62	14	66	04/2014	53:37.0		04/2014
436084001	S	4114	V04	SFT	04/2014	8	8	11	67	2	27	04/2014	50:34.0		04/2014
436161501	S	3852	V08	SFT	04/2014	14	8	10	79	7	47	04/2014	17:58.0		04/2014
436264701	S	13424	BL	SFT	04/2014	15	9	10	75	8	49	04/2014	20:45.0		04/2014
436338301	S	3593	V04	SFT	04/2014	15	13	13	56	8	42	04/2014	40:21.0		04/2014
436385401	S	3107	V08	SFT	04/2014	24	14	17	72	12	58	04/2014	27:09.0		04/2014
436397801	S	3105	V08	SFT	04/2014	13	11	13	71	6	34	04/2014	14:46.0		04/2014
436423701	S	4117	V04	SFT	04/2014	22	16	12	60	11	54	04/2014	13:25.0		04/2014
436465401	S	3234	ST	SFT	04/2014	19	9	10	70	10	55	04/2014	12:59.0		04/2014
436468201	S	3106	V08	SFT	04/2014	22	20	12	73	11	58	04/2014	29:35.0		04/2014
436511101	S	60003	BL	SFT	04/2014	19	16	18	70	10	53	04/2014	12:59.0		04/2014
436558101	S	4116	V04	SFT	04/2014	24	16	17	65	12	56	04/2014	14:01.0		04/2014
436600001	S	3226	V06	SFT	04/2014	21	18	20	35	11	45	04/2014	19:16.0		04/2014
436627601	S	3659	V06	SFT	03/2014	17	14	9	73	9	47	04/2014	20:38.0		04/2014
436681501	S	3668	V04	SFT	04/2014	22	8	15	76	11	47	04/2014	25:17.0		04/2014
436708701	S	3660	V06	SFT	04/2014	11	7	6	78	4	33	04/2014	40:49.0		04/2014
436759401	S	16785	BL	SFT	04/2014	22	11	11	81	11	54	04/2014	44:01.0		04/2014
436805201	S	3027	V04	SFT	03/2014	18	13	11	70	9	45	04/2014	25:41.0		04/2014
436812001	S	3419	V08	SFT	04/2014	26	9	15	70	13	59	04/2014	45:37.0		04/2014
436823401	S	3174	V06	SFT	04/2014	27	20	19	52	14	57	04/2014	46:37.0		04/2014
436919801	S	4038	V04	SFT	04/2014	28	16	13	71	14	65	05/2014	05:21.0		05/2014
436955001	S	4037	V04	SFT	04/2014	24	20	16	53	12	57	05/2014	04:39.0		05/2014
437199601	S	3634	V04	SFT	04/2014	22	13	12	44	11	48	05/2014	46:28.0		05/2014
437257601	S	4051	V06	SFT	05/2014	19	14	15	54	10	46	05/2014	25:53.0		05/2014
437264501	S	3418	V08	SFT	05/2014	20	15	11	57	10	46	05/2014	41:40.0		05/2014
437345801	S	3448	V06	SFT	05/2014	35	21	17	58	18	79	05/2014	21:37.0		05/2014
437644401	S	3229	V06	SFT	05/2014	18	11	13	74	9	44	05/2014	13:00.0		05/2014
437772701	S	3861	V06	SFT	04/2014	22	9	8	71	11	62	05/2014	17:58.0		05/2014
437825201	S	3637	V04	SFT	04/2014	24	10	15	58	12	58	05/2014	46:29.0		05/2014
438257801	S	60063	BL	SFT	05/2014	13	12	10	71	6	53	05/2014	49:21.0		05/2014
438299701	S	3078	V06	SFT	05/2014	17	9	14	62	9	45	05/2014	34:28.0		05/2014
438332301	S	3853	V08	SFT	05/2014	36	23	26	49	18	80	05/2014	21:31.0		05/2014
438527301	S	3710	V04	SFT	05/2014	17	11	11	56	9	48	05/2014	38:16.0		05/2014
438552101	S	40451	BL	SFT	05/2014	40	21	26	54	19	74	05/2014	24:55.0		05/2014
438771601	S	3902	V06	SFT	05/2014	20	13	9	80	10	54	05/2014	43:19.0		05/2014
438869301	S	3134	V04	SFT	05/2014	19	8	9	39	10	40	05/2014	32:48.0		05/2014
438957501	S	3460	V08	SFT	05/2014	22	13	20	73	11	59	05/2014	00:21.0		05/2014
438974601	S	3592	V04	SFT	05/2014	19	11	10	63	10	44	05/2014	40:09.0		05/2014
438978901	S	3189	V04	SFT	05/2014	14	16	13	71	7	38	05/2014	49:17.0		05/2014
439013601	S	3589	ST	SFT	05/2014	15	13	14	76	8	41	05/2014	52:08.0		05/2014
439037001	S	3851	V08	SFT	05/2014	29	15	15	57	15	68	05/2014	17:59.0		05/2014
439038201	S	3854	V08	SFT	05/2014	30	10	17	33	16	64	05/2014	23:52.0		05/2014
439181201	S	4023	V06	SFT	05/2014	17	16	20	65	9	37	05/2014	52:03.0		05/2014
439268901	S	3850	V08	SFT	05/2014	25	16	22	53	13	60	05/2014	30:59.0		05/2014
439312101	S	3188	V04	SFT	05/2014	18	10	12	71	9	45	05/2014	31:06.0		05/2014
439338001	S	4121	V04	SFT	03/2014	20	14	23	66	10	45	05/2014	55:40.0		05/2014
439414801	S	4126	V04	SFT	04/2014	26	17	16	56	13	61	05/2014	08:55.0		05/2014
439531101	S	3064	V08	SFT	05/2014	24	24	24	63	12	52	05/2014	34:28.0		05/2014
436841601	S	3002	V08	SFT	03/2014	19	13	13	70	10	50	04/2014	33:47.0		05/2014
437132401	S	3000	V08	SFT	03/2014	30	17	22	72	16	70	05/2014	02:22.0		05/2014
437150601	S	3016	V06	SFT	03/2014	14	10	10	59	7	36	05/2014	25:41.0		05/2014
439652101	S	3459	V08	SFT	05/2014	27	16	11	54	14	62	05/2014	59:43.0		05/2014
439688901	S	3821	V06	SFT	05/2014	17	7	9	68	9	55	05/2014	17:46.0		05/2014
439690401	S	3457	V08	SFT	05/2014	27	15	18	66	14	60	05/2014	25:12.0		05/2014
439709701	S	3458	V08	SFT	05/2014	26	20	10	63	13	58	05/2014	59:24.0		05/2014
439737101	S	3900	V06	SFT	05/2014	23	10	14	73	12	57	05/2014	32:19.0		05/2014
439745901	S	3820	V06	SFT	05/2014	19	9	6	78	10	61	05/2014	42:05.0		05/2014
439785901	S	60095	BL	SFT	05/2014	23	12	14	73	12	57	05/2014	56:46.0		05/2014
439886001	S	40916	BL	SFT	05/2014	11	6	8	77	4	33	05/2014	27:56.0		05/2014
439954601	S	3170	V06	SFT	04/2014	19	17	16	62	10	45	05/2014	29:04.0		05/2014
440010901	S	40553	BL	SFT	05/2014	28	13	15	68	14	70	05/2014	07:42.0		05/2014
440056601	S	60065	BL	SFT	05/2014	15	13	11	65	8	49	05/2014	56:46.0		05/2014
440144001	S	3254	V08	SFT	05/2014	24	15	11	54	12	55	05/2014	54:13.0		05/2014
440179201	S	3227	ST	SFT	05/2014	33	17	18	52	18	73	05/2014	13:01.0		05/2014
440180401	S	4118	V04	SFT	05/2014	24	10	18	69	12	57	05/2014	12:25.0		05/2014
440448401	S	3822	V06	SFT	05/2014	28	11	14	57	14	68	05/2014	18:38.0		05/2014
440535001	S	3260	V08	SFT	05/2014	21	19	13	66	11	53	05/2014	59:39.0		05/2014
440578901	S	3067	V08	SFT	05/2014	18	12	12	76	9	49	05/2014	41:31.0		05/2014
440677301	S	3795	V04	SFT	04/2014	32	25	18	74	17	74	05/2014	00:40.0		05/2014
440948001	S	41381	BL	SFT	06/2014	23	16	14	60	12	60	06/2014	07:03.0		06/2014
441183301	S	3237	V04	SFT	05/2014	25	18	15	71	13	58	06/2014	13:01.0		06/2014
441234201	S	3066	V08	SFT	06/2014	19	19	20	66	10	51	06/2014	28:46.0		06/2014
441380301	S	3917	V04	SFT	05/2014	24	16	10	70	12	66	06/2014	54:47.0		06/2014
441533901	S	60004	BL	SFT	06/2014	17	13	9	70	9	46	06/2014	44:57.0		06/2014
441687901	S	40587	BL	SFT	06/2014	21	19	14	64	11	56	06/2014	07:43.0		06/2014
441746301	S	3420	V08	SFT	06/2014	32	24	26	53	17	70	06/2014	20:43.0		06/2014
441900301	S	3956	V06	SFT	06/2014	24	11	11	65	12	54	06/2014	11:18.0		06/2014
442080901	S	60044	BL	SFT	06/2014	23	11	16	73	12	57	06/2014	29:19.0		06/2014
442112001	S	3771	V06	SFT	04/2014	20	10	10	76	10	48	06/2014	52:42.0		06/2014
442126701	S	3775	V06	SFT	05/2014	25	12	13	64	13	57	06/2014	00:41.0		06/2014
442222101	S	4092	V06	SFT	06/2014	17	20	18	78	9	47	06/2014	40:41.0		06/2014
442339501	S	3191	V04	SFT	05/2014	24	21	21	67	12	54	06/2014	49:46.0		06/2014
442394101	S	3779	V06	SFT	05/2014	30	12	14	57	16	70	06/2014	05:43.0		06/2014
442400201	S	3778	V06	SFT	05/2014	23	18	16	53	12	57	06/2014	00:26.0		06/2014
442408701	S	3776	V06	SFT	05/2014	25	15	12	64	13	59	06/2014	00:41.0		06/2014
442450201	S	3763	V04	SFT	02/2013	20	8	12	60	10	52	06/2014	36:10.0		02/2013
442525901	S	3108	V08	SFT	05/2014	18	15	12	52	9	42	06/2014	07:06.0		06/2014
442684501	S	3109	V08	SFT	05/2014	26	20	12	55	13	55	06/2014	29:47.0		06/2014
442715101	S	3120	V06	SFT	05/2014	22	17	16	51	11	46	06/2014	49:00.0		06/2014
440045801	S	3564	V08	SFT	05/2014	13	14	15	72	6	35	05/2014	12:59.0		06/2014
443214101	S	3392	V04	SFT	05/2014	19	17	12	51	10	41	06/2014	38:30.0		06/2014
443484101	S	3079	V06	SFT	06/2014	16	10	7	70	8	47	06/2014	34:29.0		06/2014
443590101	S	3711	V04	SFT	06/2014	13	8	10	38	6	30	06/2014	03:24.0		06/2014
443598001	S	3901	V06	SFT	05/2014	16	12	16	70	8	46	06/2014	43:19.0		06/2014
443631001	S	3378	V06	SFT	06/2014	25	13	20	49	13	50	06/2014	35:26.0		06/2014
443685101	S	3357	V08	SFT	06/2014	27	13	14	47	14	64	06/2014	23:15.0		06/2014
443713101	S	3350	V08	SFT	04/2014	36	21	22	81	18	78	06/2014	24:49.0		06/2014
443775101	S	3350	V06	SFT	03/2013	37	23	22	80	19	81	06/2014	24:48.0		06/2014
444331801	S	3123	V06	SFT	05/2014	30	19	24	71	16	70	06/2014	31:31.0		06/2014
444388901	S	3112	V08	SFT	05/2014	23	14	12	65	12	56	06/2014	13:02.0		06/2014
444413801	S	14331	BL	SFT	06/2014	20	17	12	62	10	45	06/2014	34:29.0		06/2014
444499701	S	3111	V08	SFT	05/2014	14	11	12	67	7	41	06/2014	32:32.0		06/2014
444534301	S	3110	V08	SFT	06/2014	16	12	15	65	8	40	06/2014	05:29.0		06/2014
441973001	S	3582	V06	SFT	06/2014	23	19	16	65	12	51	06/2014	35:37.0		06/2014
444891501	S	40585	BL	SFT	06/2014	21	17	15	52	11	39	06/2014	08:42.0		06/2014
445042601	S	3124	V06	SFT	05/2014	26	16	11	59	13	58	06/2014	57:30.0		06/2014
445175701	S	3114	V08	SFT	06/2014	20	16	17	66	10	44	06/2014	15:59.0		06/2014
445246201	S	3609	V08	SFT	05/2014	25	10	8	71	13	61	06/2014	46:29.0		06/2014
445309501	S	60043	BL	SFT	06/2014	27	16	12	68	14	63	06/2014	32:55.0		06/2014
445341201	S	3461	V08	SFT	06/2014	27	12	15	65	14	61	06/2014	00:50.0		06/2014
445385401	S	3422	V08	SFT	06/2014	25	12	18	60	13	55	06/2014	46:14.0		06/2014
445612001	S	40694	BL	SFT	06/2014	13	13	9	70	6	42	06/2014	21:24.0		06/2014
445808901	S	40693	BL	SFT	06/2014	16	17	10	71	8	55	06/2014	21:25.0		06/2014
445884401	S	4054	V06	SFT	06/2014	14	15	11	64	7	51	06/2014	28:35.0		06/2014
445911201	S	3424	V08	SFT	06/2014	33	22	22	67	18	78	06/2014	47:20.0		06/2014
445964401	S	3423	V08	SFT	06/2014	16	12	8	72	8	44	06/2014	46:50.0		06/2014
446045901	S	40555	BL	SFT	06/2014	15	14	13	57	8	48	06/2014	08:42.0		06/2014
446124401	S	3607	V08	SFT	05/2014	25	19	13	58	13	58	06/2014	46:29.0		06/2014
446142401	S	3604	V08	SFT	05/2014	18	16	10	72	9	49	06/2014	46:29.0		06/2014
446192301	S	3957	V06	SFT	06/2014	12	7	13	70	5	33	06/2014	18:14.0		06/2014
446193701	S	3190	V04	SFT	05/2014	15	12	10	83	8	46	06/2014	49:31.0		06/2014
446203801	S	3176	V06	SFT	05/2014	20	14	17	63	10	45	06/2014	47:10.0		06/2014
446288101	S	3165	V08	SFT	06/2014	14	15	13	61	7	37	06/2014	45:03.0		06/2014
446298601	S	3178	V06	SFT	06/2014	19	10	10	73	10	49	06/2014	29:05.0		06/2014
446303501	S	3823	V06	SFT	06/2014	25	8	10	59	13	64	06/2014	20:30.0		06/2014
446323101	S	40692	BL	SFT	06/2014	13	15	14	64	6	36	06/2014	21:26.0		06/2014
446324901	S	40691	BL	SFT	06/2014	17	8	11	74	9	46	06/2014	21:26.0		06/2014
446501401	S	3284	V04	SFT	06/2014	16	9	9	65	8	44	06/2014	51:07.0		05/2014
446525101	S	3264	V08	SFT	06/2014	16	15	9	63	8	43	06/2014	59:50.0		06/2014
446531701	S	3281	V06	SFT	06/2014	11	13	7	59	4	28	06/2014	32:54.0		06/2014
446538101	S	3268	V08	SFT	06/2014	19	13	16	64	10	51	06/2014	32:13.0		06/2014
446555401	S	3701	V06	SFT	06/2014	18	11	11	48	9	41	07/2014	03:11.0		07/2014
446621001	S	3421	V08	SFT	07/2014	16	12	13	42	8	37	07/2014	54:52.0		07/2014
446693001	S	3205	V08	SFT	06/2014	21	13	13	75	11	48	07/2014	13:02.0		07/2014
446743501	S	41400	BL	SFT	07/2014	9	7	7	49	2	28	07/2014	08:44.0		07/2014
446770801	S	3390	V04	SFT	06/2014	15	18	11	67	8	41	07/2014	51:54.0		07/2014
446781601	S	3028	V04	SFT	06/2014	20	11	13	76	10	46	07/2014	25:41.0		07/2014
446835601	S	3565	V08	SFT	06/2014	18	14	14	57	9	41	07/2014	13:18.0		07/2014
446952701	S	3472	V06	SFT	06/2014	39	31	23	63	19	77	07/2014	04:20.0		07/2014
443748101	S	3280	V06	SFT	05/2014	26	13	12	50	13	57	06/2014	01:30.0		06/2014
447031301	S	3802	V08	SFT	07/2014	11	5	9	73	4	34	07/2014	21:21.0		07/2014
447133401	S	4055	V06	SFT	07/2014	12	5	8	71	5	33	07/2014	31:31.0		07/2014
447196601	S	3702	V06	SFT	06/2014	16	11	12	73	8	56	07/2014	03:15.0		07/2014
447429501	S	41401	BL	SFT	07/2014	18	6	17	38	9	34	07/2014	08:43.0		07/2014
447667001	S	3400	V10	SFT	07/2014	18	16	16	43	9	37	07/2014	40:05.0		07/2014
447770701	S	3855	V08	SFT	06/2014	33	25	19	51	18	77	07/2014	17:59.0		07/2014
447798101	S	3585	V06	SFT	07/2014	14	9	10	51	7	36	07/2014	36:11.0		07/2014
447815501	S	50110	BL	SFT	06/2014	27	16	16	56	14	52	07/2014	56:30.0		07/2014
447862801	S	3614	V08	SFT	06/2014	16	19	19	65	8	40	07/2014	46:30.0		07/2014
447898101	S	3613	V08	SFT	06/2014	25	17	17	58	13	57	07/2014	46:30.0		07/2014
437229701	S	40560	BL	SFT	04/2014	20	19	15	66	10	52	05/2014	06:03.0		07/2014
442073301	S	40586	BL	SFT	06/2014	23	8	12	38	12	50	06/2014	04:37.0		07/2014
447911201	S	4090	V06	SFT	07/2014	20	8	12	59	10	44	07/2014	32:58.0		07/2014
447985101	S	3777	V06	SFT	06/2014	17	12	12	64	9	50	07/2014	00:42.0		07/2014
447991901	S	3780	V06	SFT	06/2014	25	14	12	72	13	67	07/2014	00:42.0		07/2014
447997801	S	3781	V06	SFT	06/2014	17	17	12	74	9	48	07/2014	00:42.0		07/2014
448249701	S	3068	V08	SFT	07/2014	20	10	10	73	10	50	07/2014	34:31.0		07/2014
448295201	S	3700	V06	SFT	07/2014	14	8	10	64	7	49	07/2014	43:48.0		07/2014
448336801	S	4001	V08	SFT	07/2014	23	17	18	52	12	50	07/2014	37:26.0		07/2014
448352501	S	4059	V06	SFT	07/2014	22	15	20	48	11	47	07/2014	32:43.0		07/2014
448483901	S	41382	BL	SFT	07/2014	16	15	14	59	8	48	07/2014	09:02.0		07/2014
448536201	S	3515	V08	SFT	07/2014	15	12	13	76	8	48	07/2014	24:21.0		07/2014
448657101	S	3004	V08	SFT	04/2014	21	15	15	62	11	51	07/2014	25:42.0		07/2014
448681701	S	3003	V08	SFT	04/2014	19	14	17	59	10	47	07/2014	06:27.0		07/2014
448717901	S	3001	V08	SFT	04/2014	27	12	12	68	14	64	07/2014	04:34.0		07/2014
426044201	S	65000	BL	SFT	09/2013	18	8	14	80	9	51	01/2014	27:44.0		07/2014
446398801	S	65004	BL	SFT	11/2013	27	18	23	69	14	63	06/2014	27:57.0		07/2014
446439501	S	40800	BL	SFT	03/2014	21	8	10	78	11	52	06/2014	45:24.0		07/2014
448181001	S	3401	V10	SFT	07/2014	16	20	16	60	8	37	07/2014	40:28.0		07/2014
449164901	S	3125	V06	SFT	07/2014	19	13	17	48	10	44	07/2014	06:22.0		07/2014
449181901	S	3276	V06	SFT	07/2014	15	12	9	57	8	39	07/2014	32:39.0		07/2014
449245701	S	3252	V08	SFT	06/2014	20	15	14	50	10	44	07/2014	59:26.0		07/2014
449290601	S	91097	BL	SFT	07/2014	18	10	15	67	9	46	07/2014	24:05.0		07/2014
449298401	S	40755	BL	SFT	07/2014	7	4	2	54	1	12	07/2014	23:00.0		07/2014
449301201	S	60048	BL	SFT	07/2014	19	14	12	74	10	47	07/2014	34:06.0		07/2014
449310101	S	60107	BL	SFT	07/2014	20	6	9	67	10	55	07/2014	56:49.0		07/2014
449311901	S	3279	V06	SFT	07/2014	15	9	8	65	8	38	07/2014	53:54.0		07/2014
449341801	S	3014	V06	SFT	05/2014	18	11	13	69	9	49	07/2014	55:30.0		07/2014
449353201	S	60109	BL	SFT	07/2014	24	8	11	71	12	65	07/2014	56:50.0		07/2014
449471301	S	41399	BL	SFT	07/2014	23	14	16	48	12	53	07/2014	10:00.0		07/2014
449480301	S	60101	BL	SFT	07/2014	14	8	10	67	7	46	07/2014	56:50.0		07/2014
449541701	S	3305	V08	SFT	07/2014	17	9	14	67	9	46	07/2014	28:46.0		07/2014
436408601	S	3277	V06	SFT	04/2014	25	15	15	68	13	57	04/2014	00:38.0		07/2014
448371301	S	40754	BL	SFT	07/2014	24	16	17	55	12	59	07/2014	19:09.0		07/2014
449705201	S	3320	V06	SFT	07/2014	30	11	15	58	16	64	07/2014	53:21.0		07/2014
449795601	S	3404	V10	SFT	07/2014	16	11	12	59	8	42	07/2014	41:44.0		07/2014
449844101	S	4056	V06	SFT	07/2014	23	15	19	66	12	54	07/2014	32:00.0		07/2014
449931101	S	3332	V04	SFT	06/2014	26	15	12	75	13	63	07/2014	09:25.0		07/2014
449974601	S	4053	V06	SFT	07/2014	34	23	31	50	18	73	07/2014	27:19.0		07/2014
450121501	S	3333	V04	SFT	05/2014	11	6	5	67	4	36	07/2014	15:12.0		07/2014
450218401	S	3428	V08	SFT	07/2014	25	20	16	61	13	54	07/2014	53:53.0		07/2014
450236801	S	3537	V06	SFT	07/2014	20	20	15	44	10	47	07/2014	29:39.0		07/2014
450295001	S	3029	V04	SFT	07/2014	18	13	9	67	9	47	07/2014	25:42.0		07/2014
450392901	S	3228	V06	SFT	07/2014	20	17	12	69	10	45	07/2014	13:03.0		07/2014
450508501	S	3616	V06	SFT	04/2014	22	6	8	80	11	57	07/2014	46:30.0		07/2014
450617201	S	3212	V08	SFT	07/2014	22	10	8	59	11	53	08/2014	47:13.0		08/2014
450170801	S	3570	V08	SFT	07/2014	21	13	12	75	11	53	07/2014	14:25.0		07/2014
450686001	S	4094	V06	SFT	07/2014	19	18	14	79	10	55	08/2014	35:54.0		08/2014
450722001	S	3805	V08	SFT	07/2014	27	19	22	59	14	63	08/2014	42:21.0		08/2014
450722801	S	3804	V08	SFT	07/2014	19	13	14	63	10	52	08/2014	06:37.0		08/2014
450778501	S	3429	V08	SFT	07/2014	24	12	15	68	12	59	08/2014	54:43.0		08/2014
450781701	S	4122	V04	SFT	03/2014	11	6	9	65	4	26	08/2014	18:01.0		08/2014
450830601	S	4123	V04	SFT	03/2014	15	14	11	61	8	41	08/2014	49:16.0		08/2014
450846801	S	3304	V06	SFT	05/2014	21	18	11	40	11	49	08/2014	24:02.0		08/2014
450918501	S	3825	V06	SFT	08/2014	18	7	12	60	9	50	08/2014	21:21.0		08/2014
450963101	S	3319	V06	SFT	06/2014	19	15	12	55	10	46	08/2014	13:00.0		08/2014
450980101	S	4124	V04	SFT	05/2014	16	10	5	72	8	46	08/2014	55:14.0		08/2014
451094301	S	4127	V04	SFT	04/2014	25	13	16	68	13	63	08/2014	13:58.0		08/2014
451101301	S	3080	V06	SFT	08/2014	16	9	6	82	8	44	08/2014	34:31.0		08/2014
451115501	S	3806	V08	SFT	07/2014	22	15	14	62	11	56	08/2014	06:55.0		08/2014
451194801	S	3403	V10	SFT	08/2014	14	12	8	72	7	38	08/2014	40:48.0		08/2014
451320001	S	50175	BL	SFT	07/2014	26	14	18	62	13	57	08/2014	08:03.0		08/2014
451326001	S	3430	V08	SFT	08/2014	40	26	20	56	19	80	08/2014	06:57.0		08/2014
451504601	S	4025	V06	SFT	08/2014	20	19	19	51	10	47	08/2014	53:52.0		08/2014
451514301	S	3122	V06	SFT	07/2014	22	13	11	64	11	52	08/2014	11:31.0		08/2014
451539401	S	4091	V06	SFT	07/2014	24	23	19	70	12	57	08/2014	33:26.0		08/2014
451573901	S	3069	V08	SFT	08/2014	19	16	17	56	10	44	08/2014	34:32.0		08/2014
451629801	S	4052	V06	SFT	07/2014	14	11	14	68	7	41	08/2014	26:24.0		08/2014
451689701	S	3321	V06	SFT	08/2014	15	9	12	72	8	52	08/2014	02:26.0		08/2014
451703501	S	3361	V08	SFT	06/2014	25	18	17	59	13	57	08/2014	16:15.0		08/2014
451716201	S	3355	V06	SFT	05/2013	21	12	13	34	11	55	08/2014	44:05.0		08/2014
451724801	S	3355	V08	SFT	07/2014	19	11	14	35	10	51	08/2014	44:05.0		08/2014
451726001	S	4093	V06	SFT	08/2014	14	14	13	53	7	35	08/2014	55:30.0		08/2014
451738801	S	3519	V08	SFT	08/2014	13	7	7	76	6	34	08/2014	25:03.0		08/2014
451788801	S	3358	V08	SFT	07/2014	12	15	17	52	5	28	08/2014	56:51.0		08/2014
452023301	S	3323	V06	SFT	06/2014	12	9	8	71	5	29	08/2014	22:02.0		08/2014
452464201	S	3215	V08	SFT	08/2014	15	12	12	72	8	46	08/2014	13:05.0		08/2014
452538801	S	3230	V06	SFT	08/2014	20	8	13	71	10	51	08/2014	13:05.0		08/2014
452566901	S	50143	BL	SFT	08/2014	23	19	14	64	12	54	08/2014	15:09.0		08/2014
452597401	S	3211	V08	SFT	08/2014	11	6	10	64	4	31	08/2014	39:31.0		08/2014
452694001	S	3903	V06	SFT	07/2014	20	12	14	73	10	52	08/2014	42:03.0		08/2014
452804201	S	3209	V08	SFT	08/2014	18	14	12	71	9	45	08/2014	13:04.0		08/2014
453064901	S	3950	V08	SFT	08/2014	25	25	26	46	13	54	08/2014	08:49.0		08/2014
453284701	S	50028	BL	SFT	07/2014	24	14	15	63	12	53	08/2014	52:04.0		08/2014
453313701	S	50222	BL	SFT	08/2014	28	20	22	51	14	59	08/2014	16:00.0		08/2014
453350501	S	3161	V08	SFT	08/2014	22	16	12	47	11	47	08/2014	20:30.0		08/2014
453355501	S	50328	BL	SFT	07/2014	32	16	17	53	17	66	08/2014	27:24.0		08/2014
453385101	S	3862	V06	SFT	08/2014	20	9	9	64	10	54	08/2014	17:59.0		08/2014
453400201	S	3362	V06	SFT	05/2013	14	12	14	43	7	35	08/2014	30:25.0		08/2014
453413401	S	50225	BL	SFT	08/2014	21	20	15	52	11	48	08/2014	16:16.0		08/2014
453662101	S	4057	V06	SFT	08/2014	26	18	21	63	13	54	08/2014	32:15.0		08/2014
453759701	S	3371	V06	SFT	03/2014	17	14	9	70	9	47	08/2014	33:26.0		08/2014
453779401	S	3231	V06	SFT	08/2014	22	14	14	57	11	48	08/2014	13:06.0		08/2014
453797601	S	3179	V06	SFT	07/2014	32	16	19	53	17	74	08/2014	47:30.0		08/2014
453804401	S	3113	V08	SFT	07/2014	17	14	17	62	9	44	08/2014	53:28.0		08/2014
453834001	S	3115	V08	SFT	07/2014	20	17	14	64	10	49	08/2014	44:35.0		08/2014
453871201	S	12499	BL	SFT	08/2014	22	18	20	64	11	52	08/2014	43:40.0		08/2014
453915301	S	3351	V08	SFT	02/2014	19	20	16	70	10	46	08/2014	23:28.0		08/2014
453942101	S	3365	V08	SFT	08/2014	17	10	10	51	9	41	08/2014	31:03.0		08/2014
453960601	S	4058	V06	SFT	07/2014	21	16	13	64	11	50	08/2014	32:30.0		08/2014
450198401	S	3567	V08	SFT	07/2014	15	15	12	68	8	44	07/2014	13:47.0		08/2014
453129801	S	3586	V06	SFT	08/2014	16	7	8	64	8	41	08/2014	36:28.0		08/2014
454224901	S	41471	BL	SFT	08/2014	22	18	19	50	11	48	08/2014	17:31.0		08/2014
454300501	S	3126	V06	SFT	07/2014	23	14	18	66	12	54	08/2014	53:20.0		08/2014
454330401	S	3101	V06	SFT	08/2014	32	17	9	52	17	62	08/2014	14:43.0		08/2014
454383801	S	41405	BL	SFT	08/2014	19	10	11	63	10	57	08/2014	10:44.0		08/2014
454399801	S	3325	V06	SFT	08/2014	18	18	16	68	9	44	08/2014	48:32.0		08/2014
454523501	S	3367	V08	SFT	08/2014	18	19	16	48	9	40	08/2014	31:47.0		08/2014
454558001	S	3803	V08	SFT	08/2014	29	18	22	72	15	69	08/2014	37:25.0		08/2014
454613201	S	4024	V06	SFT	08/2014	22	16	17	74	11	53	08/2014	52:27.0		08/2014
454623101	S	3359	V08	SFT	08/2014	16	16	9	75	8	45	08/2014	47:13.0		08/2014
454672401	S	3018	V06	SFT	07/2014	16	14	21	62	8	41	08/2014	25:43.0		08/2014
454675401	S	3021	V06	SFT	07/2014	16	15	15	66	8	46	08/2014	25:43.0		08/2014
454680001	S	3020	V06	SFT	07/2014	13	8	12	76	6	39	08/2014	25:43.0		08/2014
454861801	S	3826	V06	SFT	08/2014	16	12	6	79	8	47	08/2014	22:35.0		08/2014
454909801	S	3859	V08	SFT	09/2014	27	16	16	62	14	66	09/2014	43:58.0		09/2014
454939101	S	3807	V08	SFT	09/2014	27	14	19	76	14	62	09/2014	42:41.0		09/2014
455120601	S	90456	V04	SFT	08/2014	14	8	17	83	7	41	09/2014	10:26.0		09/2014
455306701	S	3322	V06	SFT	09/2014	22	15	15	62	11	48	09/2014	06:49.0		09/2014
455427901	S	3857	V08	SFT	09/2014	31	23	17	43	17	71	09/2014	18:00.0		09/2014
454043001	S	41280	BL	SFT	08/2014	23	22	5	61	12	55	08/2014	12:34.0		09/2014
454707201	S	16644	BL	SFT	08/2014	26	16	12	64	13	59	08/2014	57:05.0		09/2014
455736201	S	3808	V08	SFT	09/2014	18	10	14	60	9	47	09/2014	08:05.0		09/2014
455823601	S	3514	V08	SFT	09/2014	18	10	6	74	9	48	09/2014	08:46.0		09/2014
456167501	S	10874	BL	SFT	09/2014	22	19	19	73	11	52	09/2014	13:07.0		09/2014
456299301	S	3214	V08	SFT	09/2014	15	15	9	81	8	51	09/2014	13:07.0		09/2014
456314301	S	4004	V08	SFT	09/2014	23	18	13	67	12	59	09/2014	22:09.0		09/2014
456324901	S	3431	V08	SFT	09/2014	23	14	17	64	12	56	09/2014	55:13.0		09/2014
456345501	S	4005	V08	SFT	09/2014	25	17	18	75	13	66	09/2014	53:19.0		09/2014
456457901	S	3406	V10	SFT	09/2014	22	14	18	38	11	42	09/2014	42:14.0		09/2014
456661901	S	3216	V08	SFT	09/2014	25	19	18	55	13	52	09/2014	13:08.0		09/2014
457076601	S	3752	V08	SFT	07/2014	27	15	11	55	14	63	09/2014	00:43.0		09/2014
457483001	S	3181	V06	SFT	08/2014	19	13	14	69	10	52	09/2014	48:03.0		09/2014
457540101	S	60100	BL	SFT	09/2014	14	9	9	65	7	45	09/2014	56:51.0		09/2014
457863401	S	50192	BL	SFT	06/2014	23	6	10	62	12	52	09/2014	25:31.0		09/2014
457895901	S	3828	V06	SFT	09/2014	28	16	10	79	14	69	09/2014	23:30.0		09/2014
458049801	S	3182	V06	SFT	09/2014	20	13	16	56	10	44	09/2014	31:25.0		09/2014
458087201	S	50275	BL	SFT	04/2014	18	10	19	54	9	37	09/2014	25:31.0		09/2014
458145401	S	3571	V08	SFT	09/2014	21	16	14	48	11	45	09/2014	14:42.0		09/2014
458202001	S	3433	V08	SFT	09/2014	31	13	15	84	17	79	09/2014	06:58.0		09/2014
458280101	S	4026	V06	SFT	09/2014	28	11	15	77	14	65	09/2014	54:41.0		09/2014
458381901	S	3352	V08	SFT	08/2014	12	10	14	55	5	32	09/2014	22:38.0		09/2014
458448401	S	3353	V08	SFT	08/2014	14	21	16	59	7	36	09/2014	22:57.0		09/2014
458557701	S	40600	BL	SFT	02/2014	17	8	8	64	9	53	09/2014	57:17.0		09/2014
458585901	S	40606	BL	SFT	05/2014	20	14	13	66	10	55	09/2014	26:11.0		09/2014
458783901	S	3180	V06	SFT	08/2014	28	15	18	62	14	60	09/2014	47:45.0		09/2014
458968201	S	40610	BL	SFT	09/2014	14	10	11	56	7	43	09/2014	26:12.0		09/2014
459356101	S	50572	BL	SFT	09/2014	23	23	19	62	12	55	09/2014	54:34.0		09/2014
459415901	S	40611	BL	SFT	09/2014	14	7	7	65	7	47	09/2014	26:12.0		09/2014
459446301	S	3824	V06	SFT	09/2014	29	22	23	57	15	69	09/2014	46:11.0		09/2014
459706101	S	3410	V10	SFT	09/2014	20	16	13	77	10	52	09/2014	44:02.0		09/2014
459823101	S	3904	V06	SFT	09/2014	10	8	3	73	3	33	09/2014	42:17.0		09/2014
459851701	S	40709	BL	SFT	09/2014	13	9	10	63	6	43	09/2014	21:30.0		09/2014
459866501	S	40590	BL	SFT	01/2014	21	12	17	51	11	49	09/2014	53:37.0		09/2014
460167001	S	3517	V08	SFT	09/2014	16	13	17	48	8	33	09/2014	24:35.0		09/2014
460203901	S	3516	V08	SFT	09/2014	18	10	11	81	9	52	09/2014	24:18.0		09/2014
[truncated: 4,996 more rows]
