# Supplementary material for: Cerebrospinal fluid neurofilament dynamic profiles predict cognitive progression in individuals with de novo Parkinson’s disease
Source: Front Aging Neurosci. 2022 Dec 16;14:1061096. doi: 10.3389/fnagi.2022.1061096 (PMC9802677; doi:10.3389/fnagi.2022.1061096)
Supplement: Supplementary file 1 [file Data_Sheet_1.ZIP › original data/original data/Symbol_Digit_Modalities.csv]

REC_ID	F_STATUS	PATNO	EVENT_ID	PAG_NAME	INFODT	SDMTOTAL	SDMTVRSN	AGE_ASSESS_SDM	DVSD_SDM	DVT_SDM	ORIG_ENTRY	LAST_UPDATE	QUERY	SITE_APRV
231742901	S	3403	BL	SDM	07/2010	32	1	68	-1	40	07/2010	40:44.0		07/2010
232533101	S	3401	BL	SDM	07/2010	53	1	56	0.625	56.25	07/2010	40:25.0		07/2010
233165901	S	3400	BL	SDM	07/2010	47	1	39	-0.667	43.33000183	07/2010	40:01.0		07/2010
234842101	S	3404	BL	SDM	07/2010	50	1	55	0.25	52.5	07/2010	41:41.0		07/2010
236092001	S	3405	BL	SDM	07/2010	53	1	63	0.625	56.25	07/2010	16:51.0		07/2010
236675101	S	3406	BL	SDM	08/2010	49	1	34	-1	40	08/2010	42:09.0		08/2010
247256601	S	3407	BL	SDM	09/2010	48	1	65	0.40000001	54	09/2010	43:06.0		09/2010
250106701	S	3409	BL	SDM	10/2010	45	1	63	-0.30000001	47	10/2010	43:37.0		10/2010
252299101	S	3410	BL	SDM	10/2010	35	1	74	-0.75	42.5	10/2010	43:59.0		10/2010
252724901	S	3051	BL	SDM	10/2010	37	1	71	-0.583	44.16999817	10/2010	33:19.0		11/2010
254570901	S	3450	BL	SDM	11/2010	51	1	51	-0.125	48.75	11/2010	11:30.0		11/2010
254638801	S	3551	BL	SDM	10/2010	39	1	64	-1	40	11/2010	10:05.0		01/2011
254952001	S	3100	BL	SDM	10/2010	57	1	67	1.20000005	62	11/2010	11:11.0		12/2010
256070501	S	3150	BL	SDM	11/2010	42	1	57	-0.625	43.75	11/2010	43:48.0		12/2010
256099301	S	3151	BL	SDM	11/2010	49	1	57	0.125	51.25	11/2010	44:04.0		12/2010
256127701	S	3502	BL	SDM	11/2010	40	1	69	-0.333	46.66999817	11/2010	11:25.0		12/2010
256141701	S	3501	BL	SDM	11/2010	49	1	46	-0.375	46.25	11/2010	31:28.0		12/2010
256148401	S	3500	BL	SDM	11/2010	57	1	49	0.5	55	11/2010	30:00.0		12/2010
257700701	S	3411	BL	SDM	11/2010	64	1	40	0.89999998	59	11/2010	44:55.0		11/2010
259460301	S	3650	BL	SDM	11/2010	35	1	67	-0.75	42.5	11/2010	49:47.0		12/2010
260800201	S	3200	BL	SDM	12/2010	59	1	55	2	70	12/2010	11:58.0		12/2010
260956101	S	3201	BL	SDM	12/2010	45	1	64	-0.30000001	47	12/2010	11:58.0		12/2010
261064701	S	3054	BL	SDM	12/2010	45	1	74	0.1	51	12/2010	33:22.0		12/2010
261080601	S	3453	BL	SDM	12/2010	61	1	59	1.625	66.25	12/2010	54:47.0		12/2010
261101501	S	3452	BL	SDM	12/2010	32	1	64	-1.375	36.25	12/2010	54:23.0		12/2010
261107601	S	3055	BL	SDM	12/2010	50	1	68	0.583	55.83000183	12/2010	33:22.0		12/2010
261641701	S	3451	BL	SDM	12/2010	42	1	54	-1.25	37.5	12/2010	53:50.0		12/2010
262138801	S	3102	BL	SDM	11/2010	27	1	63	-2.5	25	12/2010	27:10.0		12/2010
262821501	S	3052	BL	SDM	12/2010	32	1	65	-1	40	12/2010	33:22.0		12/2010
262842401	S	3053	BL	SDM	12/2010	38	1	68	-0.5	45	12/2010	33:23.0		12/2010
265582001	S	3413	BL	SDM	12/2010	28	1	43	-2.875	21.25	12/2010	52:01.0		12/2010
265784501	S	3503	BL	SDM	12/2010	53	1	31	-0.5	45	12/2010	20:40.0		12/2010
265859701	S	3505	BL	SDM	12/2010	37	1	72	-0.583	44.16999817	12/2010	32:10.0		12/2010
267308601	S	3203	BL	SDM	01/2011	47	1	56	0.5	55	01/2011	11:59.0		01/2011
267444501	S	3454	BL	SDM	01/2011	63	1	57	1.875	68.75	01/2011	55:03.0		01/2011
267840501	S	3414	BL	SDM	01/2011	69	1	37	1.33299994	63.33000183	01/2011	45:32.0		01/2011
268032401	S	3504	BL	SDM	01/2011	53	1	61	0.625	56.25	01/2011	20:18.0		01/2011
269419701	S	3300	BL	SDM	01/2011	63	1	52	1.25	62.5	01/2011	36:40.0		01/2011
269519001	S	3251	BL	SDM	01/2011	44	1	59	-0.40000001	46	01/2011	58:44.0		02/2011
269601101	S	3252	BL	SDM	01/2011	48	1	47	-0.5	45	01/2011	59:22.0		02/2011
270443101	S	3301	BL	SDM	01/2011	70	1	52	2.125	71.25	01/2011	11:26.0		01/2011
272344201	S	3057	BL	SDM	02/2011	51	1	59	0.375	53.75	02/2011	33:25.0		02/2011
272456101	S	3000	BL	SDM	02/2011	53	1	69	0.833	58.33000183	02/2011	02:19.0		03/2011
272925001	S	3253	BL	SDM	02/2011	42	1	42	-1.08299994	39.16999817	02/2011	08:09.0		02/2011
272978101	S	3160	BL	SDM	02/2011	30	1	79	-1.20000005	38	02/2011	25:51.0		02/2011
272983401	S	3056	BL	SDM	02/2011	43	1	55	-0.5	45	02/2011	33:25.0		02/2011
273968301	S	3157	BL	SDM	02/2011	43	1	64	-0.5	45	02/2011	44:35.0		02/2011
274326001	S	3254	BL	SDM	02/2011	53	1	51	0.1	51	02/2011	54:11.0		03/2011
274488301	S	3506	BL	SDM	02/2011	45	1	66	0.1	51	02/2011	58:13.0		02/2011
275691901	S	3104	BL	SDM	02/2011	46	1	72	0.2	52	02/2011	54:43.0		03/2011
276276301	S	3154	BL	SDM	02/2011	46	1	73	0.2	52	02/2011	25:34.0		02/2011
276966301	S	3059	BL	SDM	02/2011	25	1	82	-1.66700006	33.33000183	02/2011	16:03.0		03/2011
277033401	S	3058	BL	SDM	02/2011	24	1	79	-1.75	32.5	02/2011	33:26.0		03/2011
277061901	S	3507	BL	SDM	02/2011	55	1	61	0.875	58.75	02/2011	34:43.0		02/2011
278020201	S	3651	BL	SDM	02/2011	35	1	76	-0.75	42.5	03/2011	30:47.0		03/2011
278746301	S	3001	BL	SDM	03/2011	42	1	65	-0.167	48.33000183	03/2011	04:31.0		03/2011
279527501	S	3207	BL	SDM	03/2011	47	1	58	-0.1	49	03/2011	12:02.0		03/2011
279841201	S	3256	BL	SDM	03/2011	48	1	57	0.625	56.25	03/2011	46:48.0		03/2011
281199101	S	3206	BL	SDM	03/2011	54	1	30	-0.40000001	46	03/2011	12:02.0		03/2011
281548701	S	3002	BL	SDM	03/2011	41	1	67	-0.25	47.5	03/2011	33:42.0		03/2011
281921901	S	3156	BL	SDM	03/2011	76	1	69	2.9000001	79	03/2011	31:22.0		03/2011
281950501	S	3605	BL	SDM	03/2011	33	1	74	-0.917	40.83000183	03/2011	37:00.0		03/2011
282050601	S	3354	BL	SDM	03/2011	46	1	69	0.2	52	03/2011	42:49.0		03/2011
282137601	S	3257	BL	SDM	03/2011	55	1	53	0.30000001	53	03/2011	26:53.0		03/2011
282190601	S	3455	BL	SDM	03/2011	41	1	67	-0.25	47.5	03/2011	24:33.0		03/2011
282531001	S	3061	BL	SDM	03/2011	48	1	53	-0.5	45	03/2011	33:29.0		03/2011
282572101	S	3556	BL	SDM	01/2011	46	1	65	0.2	52	03/2011	11:08.0		03/2011
282582001	S	3062	BL	SDM	03/2011	49	1	61	0.125	51.25	03/2011	33:29.0		03/2011
282583501	S	3554	BL	SDM	02/2011	32	1	75	-1	40	03/2011	10:45.0		03/2011
282601201	S	3552	BL	SDM	01/2011	20	1	59	-3	20	03/2011	10:19.0		03/2011
282645001	S	3601	BL	SDM	03/2011	29	1	63	-2.25	27.5	03/2011	45:50.0		03/2011
282679001	S	3800	BL	SDM	03/2011	60	1	40	0.5	55	03/2011	05:28.0		03/2011
282735101	S	3415	BL	SDM	03/2011	40	1	61	-0.875	41.25	03/2011	39:08.0		03/2011
283080301	S	3351	BL	SDM	02/2011	35	1	67	-0.75	42.5	03/2011	23:26.0		03/2011
283146101	S	3356	BL	SDM	03/2011	40	1	75	-0.333	46.66999817	03/2011	45:12.0		03/2011
283239701	S	3355	BL	SDM	03/2011	47	1	32	-1.20000005	38	03/2011	44:03.0		03/2011
283262501	S	3357	BL	SDM	03/2011	47	1	43	-0.667	43.33000183	03/2011	23:13.0		03/2011
283282901	S	3559	BL	SDM	03/2011	57	1	37	0.25	52.5	03/2011	11:52.0		03/2011
283349801	S	3105	BL	SDM	03/2011	46	1	68	0.2	52	03/2011	14:42.0		03/2011
283367001	S	3106	BL	SDM	03/2011	47	1	70	0.30000001	53	03/2011	29:33.0		03/2011
283415301	S	3352	BL	SDM	03/2011	21	1	51	-2.75	22.5	03/2011	22:34.0		03/2011
283429801	S	3653	BL	SDM	03/2011	48	1	79	0.40000001	54	03/2011	27:10.0		03/2011
283459401	S	3353	BL	SDM	03/2011	35	1	56	-1.5	35	03/2011	22:54.0		03/2011
283472601	S	3558	BL	SDM	03/2011	46	1	63	0.375	53.75	03/2011	54:09.0		03/2011
283510501	S	3557	BL	SDM	12/2010	50	1	59	0.25	52.5	03/2011	11:26.0		03/2011
283601101	S	3350	BL	SDM	03/2011	49	1	78	0.5	55	03/2011	24:46.0		03/2011
283606401	S	3456	BL	SDM	03/2011	54	1	65	0.917	59.16999817	03/2011	55:22.0		03/2011
283833101	S	3358	BL	SDM	03/2011	55	1	48	0.30000001	53	03/2011	56:48.0		03/2011
284333801	S	3060	BL	SDM	04/2011	33	1	75	-0.917	40.83000183	04/2011	33:29.0		04/2011
286192301	S	3107	BL	SDM	04/2011	34	1	69	-0.833	41.66999817	04/2011	21:51.0		05/2011
286344701	S	3851	BL	SDM	04/2011	70	1	54	2.4000001	74	04/2011	17:35.0		04/2011
286389901	S	3417	BL	SDM	04/2011	51	1	56	0.375	53.75	04/2011	39:47.0		04/2011
287053101	S	3003	BL	SDM	04/2011	37	1	56	-1.25	37.5	04/2011	06:23.0		04/2011
287072001	S	3004	BL	SDM	04/2011	47	1	59	-0.1	49	04/2011	25:17.0		04/2011
287367001	S	3510	BL	SDM	04/2011	46	1	59	-0.2	48	04/2011	27:49.0		04/2011
287458801	S	3850	BL	SDM	04/2011	69	1	50	2.29999995	73	04/2011	30:57.0		04/2011
287549001	S	3457	BL	SDM	04/2011	36	1	63	-1.375	36.25	04/2011	25:09.0		04/2011
287783501	S	3600	BL	SDM	04/2011	42	1	55	-0.625	43.75	04/2011	45:52.0		04/2011
287980901	S	3654	BL	SDM	04/2011	50	1	47	-0.25	47.5	04/2011	53:27.0		04/2011
288141901	S	3512	BL	SDM	04/2011	37	1	66	-0.583	44.16999817	04/2011	23:07.0		04/2011
288317901	S	3604	BL	SDM	04/2011	33	1	69	-0.917	40.83000183	04/2011	45:52.0		04/2011
288402401	S	3418	BL	SDM	04/2011	51	1	54	-0.125	48.75	04/2011	41:37.0		04/2011
288765701	S	3607	BL	SDM	04/2011	47	1	55	-0.1	49	04/2011	45:52.0		04/2011
288847801	S	3006	BL	SDM	04/2011	43	1	57	-0.5	45	05/2011	14:39.0		05/2011
289133401	S	3852	BL	SDM	05/2011	49	1	76	1.75	67.5	05/2011	17:36.0		05/2011
289135201	S	3419	BL	SDM	05/2011	38	1	67	-0.5	45	05/2011	45:34.0		05/2011
289206001	S	3108	BL	SDM	04/2011	47	1	49	-0.625	43.75	05/2011	02:41.0		05/2011
289272801	S	3109	BL	SDM	04/2011	41	1	52	-1.375	36.25	05/2011	25:30.0		05/2011
289466301	S	3360	BL	SDM	04/2011	38	1	67	-0.5	45	05/2011	19:44.0		05/2011
289638901	S	3359	BL	SDM	04/2011	33	1	72	-0.917	40.83000183	05/2011	47:10.0		05/2011
290562901	S	3458	BL	SDM	05/2011	38	1	60	-1.125	38.75	05/2011	59:21.0		05/2011
290583301	S	3606	BL	SDM	05/2011	59	1	50	0.75	57.5	05/2011	45:52.0		05/2011
290607601	S	3460	BL	SDM	05/2011	43	1	70	1.10000002	61	05/2011	00:17.0		05/2011
290815601	S	3459	BL	SDM	05/2011	58	1	51	0.625	56.25	05/2011	59:40.0		05/2011
291038801	S	3067	BL	SDM	05/2011	40	1	73	-0.333	46.66999817	05/2011	37:58.0		05/2011
292348001	S	3420	BL	SDM	05/2011	49	1	50	-0.375	46.25	05/2011	20:39.0		05/2011
292426201	S	3110	BL	SDM	05/2011	46	1	62	-0.2	48	05/2011	01:02.0		06/2011
292628601	S	3064	BL	SDM	05/2011	43	1	60	-0.5	45	05/2011	33:30.0		05/2011
292743501	S	3608	BL	SDM	05/2011	38	1	46	-1.70000005	33	05/2011	36:43.0		05/2011
293972701	S	3611	BL	SDM	05/2011	62	1	41	0.69999999	57	05/2011	45:54.0		05/2011
293986201	S	3609	BL	SDM	05/2011	38	1	68	-0.5	45	05/2011	45:53.0		05/2011
294098601	S	3260	BL	SDM	05/2011	42	1	63	-0.625	43.75	05/2011	59:37.0		05/2011
294371401	S	3854	BL	SDM	05/2011	72	1	30	1.60000002	66	06/2011	23:49.0		06/2011
295118701	S	3007	BL	SDM	05/2011	32	1	64	-1.875	31.25	06/2011	40:53.0		06/2011
295131401	S	3008	BL	SDM	06/2011	34	1	81	-0.833	41.66999817	06/2011	25:19.0		06/2011
295353901	S	3750	BL	SDM	05/2011	53	1	52	0.1	51	06/2011	11:40.0		06/2011
295715501	S	3655	BL	SDM	06/2011	40	1	44	-1.25	37.5	06/2011	38:01.0		06/2011
296339501	S	3853	BL	SDM	06/2011	58	1	46	1.10000002	61	06/2011	21:28.0		06/2011
296698901	S	3461	BL	SDM	06/2011	48	1	62	0	50	06/2011	00:46.0		06/2011
296922401	S	3855	BL	SDM	06/2011	71	1	48	2.5	75	06/2011	17:37.0		06/2011
296943501	S	3111	BL	SDM	05/2011	29	1	64	-2.25	27.5	06/2011	27:53.0		06/2011
297440901	S	3421	BL	SDM	06/2011	49	1	39	-0.5	45	06/2011	54:49.0		06/2011
297586501	S	3112	BL	SDM	05/2011	43	1	62	-0.5	45	06/2011	08:24.0		06/2011
298477701	S	3010	BL	SDM	06/2011	54	1	46	0.2	52	06/2011	25:19.0		06/2011
298703101	S	3165	BL	SDM	06/2011	40	1	58	-0.875	41.25	06/2011	45:01.0		06/2011
298784401	S	3422	BL	SDM	06/2011	38	1	57	-1.125	38.75	06/2011	46:11.0		06/2011
299018801	S	3363	BL	SDM	06/2011	46	1	64	-0.2	48	06/2011	30:34.0		06/2011
299085001	S	3565	BL	SDM	06/2011	65	1	54	1.5	65	06/2011	13:15.0		07/2011
299105501	S	3555	BL	SDM	05/2011	51	1	39	-0.1	49	06/2011	49:32.0		06/2011
299180901	S	3264	BL	SDM	06/2011	54	1	60	0.75	57.5	06/2011	59:48.0		06/2011
299213801	S	3567	BL	SDM	06/2011	44	1	65	0	50	06/2011	13:44.0		06/2011
299219501	S	3570	BL	SDM	06/2011	34	1	72	-0.833	41.66999817	06/2011	14:22.0		06/2011
299303401	S	3564	BL	SDM	05/2011	44	1	68	0	50	06/2011	12:55.0		07/2011
299895601	S	3362	BL	SDM	05/2011	50	1	41	-0.40000001	46	06/2011	30:23.0		06/2011
299930801	S	3515	BL	SDM	06/2011	45	1	73	0.1	51	06/2011	24:18.0		06/2011
300076701	S	3361	BL	SDM	06/2011	50	1	56	0.25	52.5	06/2011	16:12.0		06/2011
300396901	S	3009	BL	SDM	06/2011	40	1	83	-0.333	46.66999817	06/2011	25:19.0		06/2011
302196001	S	3612	BL	SDM	06/2011	46	1	67	0.2	52	06/2011	45:55.0		06/2011
302209501	S	3613	BL	SDM	06/2011	49	1	55	0.125	51.25	06/2011	45:55.0		06/2011
302214301	S	3802	BL	SDM	06/2011	20	1	70	-1.5	35	06/2011	21:18.0		06/2011
302405401	S	3262	BL	SDM	06/2011	53	1	67	0.833	58.33000183	06/2011	20:34.0		06/2011
302814901	S	3751	BL	SDM	06/2011	34	1	68	0.1	51	06/2011	59:57.0		06/2011
303262601	S	3614	BL	SDM	06/2011	34	1	62	-1.625	33.75	06/2011	45:56.0		07/2011
303278701	S	3610	BL	SDM	05/2011	38	1	60	-1.125	38.75	07/2011	22:58.0		07/2011
303845501	S	3400	V04	SDM	07/2011	45	2	40	-0.833	41.66999817	07/2011	40:03.0		07/2011
304278601	S	3267	BL	SDM	07/2011	42	1	70	1	60	07/2011	53:30.0		07/2011
304408801	S	4001	BL	SDM	07/2011	38	1	49	-1.70000005	33	07/2011	37:23.0		07/2011
304867501	S	3804	BL	SDM	07/2011	43	1	60	0	50	07/2011	06:34.0		07/2011
305107901	S	3423	BL	SDM	07/2011	30	1	69	-1.20000005	38	07/2011	46:46.0		07/2011
305263601	S	3424	BL	SDM	07/2011	51	1	64	0.375	53.75	07/2011	47:17.0		07/2011
305374101	S	3068	BL	SDM	06/2011	43	1	70	-0.083	49.16999817	07/2011	33:33.0		07/2011
305473501	S	3403	V04	SDM	07/2011	37	2	69	-0.583	44.16999817	07/2011	40:46.0		07/2011
305869901	S	3011	BL	SDM	07/2011	61	1	31	0.375	53.75	07/2011	45:35.0		07/2011
305906601	S	3205	BL	SDM	07/2011	37	1	72	-0.583	44.16999817	07/2011	12:04.0		07/2011
305929401	S	3429	BL	SDM	07/2011	40	1	65	-0.333	46.66999817	07/2011	54:40.0		07/2011
306178401	S	3364	BL	SDM	07/2011	47	1	39	-0.667	43.33000183	07/2011	23:47.0		07/2011
306447301	S	3428	BL	SDM	07/2011	49	1	58	0.125	51.25	07/2011	53:50.0		07/2011
306586501	S	3516	BL	SDM	07/2011	37	1	78	-0.583	44.16999817	07/2011	24:14.0		07/2011
306706001	S	3752	BL	SDM	07/2011	42	1	52	-1.25	37.5	07/2011	59:57.0		07/2011
306819401	S	3406	V04	SDM	07/2011	52	2	35	-0.2	48	07/2011	42:12.0		07/2011
306923401	S	3211	BL	SDM	07/2011	37	1	61	-0.75	42.5	07/2011	39:26.0		07/2011
306938901	S	3404	V04	SDM	07/2011	39	2	56	-1	40	07/2011	41:43.0		07/2011
307460801	S	3305	BL	SDM	08/2011	76	1	64	3	80	08/2011	26:58.0		08/2011
307468401	S	3401	V04	SDM	08/2011	53	2	57	0.625	56.25	08/2011	40:26.0		08/2011
307722001	S	3430	BL	SDM	08/2011	50	1	53	-0.25	47.5	08/2011	06:53.0		08/2011
307854701	S	3656	BL	SDM	08/2011	28	1	79	-1.39999998	36	08/2011	53:28.0		08/2011
307886101	S	3113	BL	SDM	08/2011	48	1	59	0	50	08/2011	53:25.0		08/2011
307945001	S	3115	BL	SDM	08/2011	43	1	61	-0.5	45	08/2011	44:33.0		08/2011
307968001	S	3114	BL	SDM	07/2011	38	1	63	-1.125	38.75	08/2011	15:56.0		08/2011
307989201	S	3615	BL	SDM	07/2011	50	1	66	0.583	55.83000183	08/2011	45:57.0		08/2011
308256701	S	3268	BL	SDM	08/2011	48	1	61	0	50	08/2011	32:10.0		08/2011
308400801	S	3754	BL	SDM	08/2011	36	1	71	-0.667	43.33000183	08/2011	20:53.0		08/2011
308403901	S	3753	BL	SDM	08/2011	41	1	68	0.875	58.75	08/2011	17:59.0		08/2011
308512701	S	3209	BL	SDM	07/2011	17	1	68	-2.33299994	26.67000008	08/2011	12:05.0		08/2011
308542701	S	3805	BL	SDM	08/2011	36	1	56	-1.375	36.25	08/2011	42:18.0		08/2011
308550701	S	3806	BL	SDM	08/2011	50	1	59	0.875	58.75	08/2011	06:52.0		08/2011
308671001	S	3856	BL	SDM	08/2011	50	1	67	1.875	68.75	08/2011	17:38.0		08/2011
308793401	S	3161	BL	SDM	07/2011	46	1	44	-0.75	42.5	08/2011	20:27.0		08/2011
309104801	S	3213	BL	SDM	08/2011	37	1	63	-1.25	37.5	08/2011	46:24.0		08/2011
309242101	S	3212	BL	SDM	08/2011	42	1	56	-0.625	43.75	08/2011	47:09.0		08/2011
309426701	S	3571	BL	SDM	08/2011	61	1	45	1	60	08/2011	14:40.0		08/2011
309597901	S	3215	BL	SDM	08/2011	37	1	69	-0.583	44.16999817	08/2011	12:05.0		08/2011
309838901	S	3803	BL	SDM	08/2011	51	1	69	0.667	56.66999817	08/2011	37:23.0		08/2011
309859401	S	3214	BL	SDM	08/2011	32	1	78	-0.125	48.75	08/2011	12:06.0		08/2011
310379701	S	3808	BL	SDM	08/2011	36	1	57	-1.375	36.25	08/2011	08:02.0		08/2011
310413701	S	4005	BL	SDM	08/2011	42	1	72	-0.167	48.33000183	08/2011	53:16.0		08/2011
310603001	S	3365	BL	SDM	08/2011	50	1	48	-0.25	47.5	08/2011	31:00.0		08/2011
310603201	S	3216	BL	SDM	08/2011	56	1	52	0.40000001	54	08/2011	12:07.0		08/2011
310634601	S	3366	BL	SDM	08/2011	41	1	61	-0.25	47.5	08/2011	31:23.0		08/2011
310715501	S	3367	BL	SDM	08/2011	35	1	45	-2	30	08/2011	31:44.0		08/2011
310878501	S	3657	BL	SDM	08/2011	45	1	69	0.1	51	08/2011	36:22.0		08/2011
311174101	S	3807	BL	SDM	08/2011	41	1	73	-0.25	47.5	09/2011	42:39.0		09/2011
311299801	S	3217	BL	SDM	08/2011	38	1	69	-0.5	45	09/2011	12:07.0		09/2011
311432201	S	3069	BL	SDM	08/2011	50	1	54	-0.25	47.5	09/2011	33:34.0		09/2011
311440401	S	3066	BL	SDM	06/2011	46	1	63	-0.2	48	09/2011	28:40.0		09/2011
311483101	S	3858	BL	SDM	09/2011	38	1	67	0.5	55	09/2011	37:48.0		09/2011
311788901	S	3269	BL	SDM	09/2011	48	1	60	0.625	56.25	09/2011	00:07.0		09/2011
312116401	S	3809	BL	SDM	09/2011	39	1	53	-0.875	41.25	09/2011	36:50.0		09/2011
312368701	S	3514	BL	SDM	09/2011	33	1	71	-0.917	40.83000183	09/2011	08:43.0		09/2011
312378301	S	3517	BL	SDM	09/2011	56	1	45	0.40000001	54	09/2011	24:32.0		09/2011
312418801	S	3859	BL	SDM	09/2011	55	1	59	1.5	65	09/2011	43:55.0		09/2011
312427001	S	3755	BL	SDM	09/2011	53	1	48	0.1	51	09/2011	59:58.0		09/2011
312438401	S	3432	BL	SDM	09/2011	38	1	63	-1.125	38.75	09/2011	06:16.0		09/2011
312520701	S	3168	BL	SDM	09/2011	53	1	63	0.625	56.25	09/2011	45:18.0		09/2011
312561701	S	3572	BL	SDM	08/2011	71	1	57	2.79999995	78	09/2011	14:55.0		09/2011
312584901	S	3407	V04	SDM	09/2011	46	2	66	0.2	52	09/2011	43:09.0		09/2011
312651301	S	3431	BL	SDM	09/2011	44	1	61	-0.40000001	46	09/2011	55:09.0		09/2011
312695901	S	4006	BL	SDM	09/2011	34	1	59	-1.625	33.75	09/2011	10:57.0		09/2011
312721501	S	3166	BL	SDM	09/2011	43	1	59	-0.5	45	09/2011	34:46.0		09/2011
312854501	S	3462	BL	SDM	09/2011	35	1	44	-1.70000005	33	09/2011	16:13.0		09/2011
312899801	S	3563	BL	SDM	08/2011	58	1	60	1.25	62.5	09/2011	12:37.0		09/2011
313026401	S	3950	BL	SDM	09/2011	62	1	43	0.69999999	57	09/2011	08:45.0		09/2011
313427601	S	3369	BL	SDM	09/2011	52	1	43	-0.2	48	09/2011	32:24.0		09/2011
313610201	S	3569	BL	SDM	08/2011	66	1	40	1.08299994	60.83000183	09/2011	53:44.0		09/2011
313658801	S	3857	BL	SDM	09/2011	59	1	40	0.875	58.75	09/2011	17:39.0		09/2011
313999001	S	3270	BL	SDM	09/2011	39	1	54	-1.60000002	34	09/2011	32:25.0		09/2011
314164801	S	3616	BL	SDM	09/2011	45	1	77	0.1	51	09/2011	45:59.0		09/2011
314237901	S	3272	BL	SDM	09/2011	60	1	39	0.5	55	09/2011	07:55.0		09/2011
314522901	S	3271	BL	SDM	09/2011	47	1	57	-0.1	49	09/2011	47:02.0		09/2011
314557101	S	3519	BL	SDM	09/2011	20	1	73	-2.08299994	29.17000008	09/2011	25:00.0		09/2011
314596301	S	3433	BL	SDM	09/2011	32	1	81	-1	40	09/2011	06:54.0		09/2011
314677201	S	4010	BL	SDM	09/2011	36	1	42	-1.875	31.25	09/2011	39:08.0		10/2011
314899601	S	4004	BL	SDM	09/2011	46	1	65	0.2	52	09/2011	22:07.0		10/2011
314938901	S	3952	BL	SDM	09/2011	53	1	69	0.833	58.33000183	09/2011	23:57.0		09/2011
315035101	S	3072	BL	SDM	09/2011	68	1	47	2.20000005	72	09/2011	33:36.0		09/2011
315740301	S	3811	BL	SDM	10/2011	41	1	67	0.875	58.75	10/2011	09:27.0		10/2011
315741901	S	3368	BL	SDM	09/2011	45	1	53	-0.875	41.25	10/2011	32:08.0		10/2011
316123201	S	3617	BL	SDM	10/2011	37	1	62	-1.25	37.5	10/2011	55:15.0		10/2011
316354301	S	4009	BL	SDM	10/2011	43	1	42	-1	40	10/2011	52:17.0		10/2011
316429701	S	3434	BL	SDM	10/2011	30	1	53	-2.625	23.75	10/2011	07:31.0		10/2011
316691001	S	3757	BL	SDM	10/2011	31	1	70	-0.25	47.5	10/2011	59:59.0		10/2011
316698601	S	3758	BL	SDM	10/2011	37	1	69	-0.583	44.16999817	10/2011	00:00.0		10/2011
316979201	S	3812	BL	SDM	10/2011	42	1	64	-0.125	48.75	10/2011	37:09.0		10/2011
317123701	S	3464	BL	SDM	10/2011	48	1	51	-0.5	45	10/2011	01:19.0		10/2011
317135401	S	3450	V04	SDM	10/2011	45	2	52	-0.875	41.25	10/2011	11:31.0		10/2011
317313201	S	3218	BL	SDM	10/2011	28	1	63	-2.375	26.25	10/2011	12:10.0		10/2011
317562601	S	3756	BL	SDM	10/2011	27	1	65	-0.69999999	43	10/2011	18:07.0		10/2011
317582901	S	3408	BL	SDM	10/2011	46	1	39	-0.75	42.5	10/2011	35:20.0		10/2011
317609301	S	3520	BL	SDM	10/2011	21	1	70	-1.375	36.25	10/2011	25:16.0		10/2011
317622301	S	3518	BL	SDM	10/2011	50	1	72	0.583	55.83000183	10/2011	30:15.0		10/2011
317682501	S	3953	BL	SDM	10/2011	39	1	53	-1.60000002	34	10/2011	09:16.0		10/2011
317844301	S	3409	V04	SDM	10/2011	50	2	64	0.25	52.5	10/2011	43:40.0		10/2011
317929701	S	3813	BL	SDM	10/2011	36	1	65	-0.667	43.33000183	10/2011	10:40.0		10/2011
318301001	S	3951	BL	SDM	10/2011	43	1	57	-0.5	45	10/2011	40:52.0		10/2011
318411401	S	3219	BL	SDM	10/2011	31	1	69	-1.10000002	39	10/2011	12:11.0		10/2011
318479001	S	3435	BL	SDM	10/2011	34	1	54	-2.125	28.75	10/2011	12:37.0		10/2011
318552301	S	3426	BL	SDM	10/2011	44	1	68	0	50	10/2011	53:22.0		10/2011
318614901	S	3425	BL	SDM	10/2011	45	1	65	0.1	51	10/2011	52:51.0		10/2011
319219901	S	3410	V04	SDM	10/2011	34	2	75	-0.833	41.66999817	11/2011	44:01.0		11/2011
319225601	S	3276	BL	SDM	11/2011	59	1	55	1.375	63.75	11/2011	32:37.0		11/2011
319323301	S	3575	BL	SDM	10/2011	30	1	61	-2.125	28.75	11/2011	15:43.0		11/2011
319336701	S	4006	PW	SDM	10/2011	32	2	60	-1.875	31.25	11/2011	10:57.0		11/2011
319446901	S	3402	BL	SDM	10/2011	43	1	47	-1.125	38.75	11/2011	49:45.0		11/2011
319698101	S	3162	BL	SDM	11/2011	45	1	61	-0.30000001	47	11/2011	48:09.0		11/2011
319798801	S	3603	BL	SDM	11/2011	42	1	58	-0.625	43.75	11/2011	44:43.0		11/2011
320111201	S	3275	BL	SDM	11/2011	38	1	69	-0.5	45	11/2011	56:39.0		11/2011
320170801	S	3277	BL	SDM	11/2011	53	1	65	0.833	58.33000183	11/2011	00:36.0		11/2011
320297201	S	3073	BL	SDM	11/2011	41	1	48	-1.375	36.25	11/2011	51:47.0		11/2011
320323401	S	3051	V04	SDM	11/2011	46	2	72	0.2	52	11/2011	33:37.0		11/2011
320389001	S	3465	BL	SDM	11/2011	50	1	63	0.25	52.5	11/2011	23:06.0		11/2011
320529101	S	3411	V04	SDM	11/2011	73	2	41	1.66700006	66.66999817	11/2011	44:57.0		11/2011
320946301	S	3307	BL	SDM	11/2011	40	1	66	-0.333	46.66999817	11/2011	21:26.0		11/2011
321021001	S	3764	BL	SDM	11/2011	53	1	52	0.1	51	11/2011	31:44.0		11/2011
321096601	S	3452	V04	SDM	11/2011	41	2	65	0.875	58.75	11/2011	54:25.0		11/2011
321142601	S	3551	V04	SDM	11/2011	62	2	65	1.66700006	66.66999817	11/2011	10:07.0		11/2011
321261701	S	3013	BL	SDM	11/2011	27	1	79	-1.5	35	11/2011	25:22.0		11/2011
321328701	S	3453	V04	SDM	11/2011	64	2	60	2	70	11/2011	54:49.0		11/2011
321531301	S	4012	BL	SDM	11/2011	50	1	50	-0.25	47.5	11/2011	51:44.0		11/2011
321610701	S	3759	BL	SDM	11/2011	52	1	54	0	50	11/2011	57:30.0		11/2011
321816301	S	3763	BL	SDM	11/2011	39	1	59	-0.5	45	11/2011	36:08.0		11/2011
321816701	S	3815	BL	SDM	11/2011	31	1	62	-1.5	35	11/2011	19:10.0		11/2011
321820301	S	3274	BL	SDM	11/2011	42	1	81	-0.167	48.33000183	11/2011	58:35.0		11/2011
321880501	S	3577	BL	SDM	11/2011	62	1	67	1.66700006	66.66999817	11/2011	34:37.0		11/2011
321919201	S	3100	V04	SDM	11/2011	61	2	68	1.58299994	65.83000183	11/2011	12:18.0		11/2011
321988001	S	3074	BL	SDM	11/2011	83	1	31	2.79999995	78	11/2011	33:40.0		11/2011
322021801	S	3116	BL	SDM	11/2011	16	1	65	-2.41700006	25.82999992	11/2011	40:45.0		11/2011
322042501	S	3619	BL	SDM	11/2011	51	1	32	-0.75	42.5	11/2011	46:01.0		11/2011
322294101	S	3012	BL	SDM	11/2011	44	1	58	-0.40000001	46	11/2011	25:22.0		11/2011
322401401	S	3071	BL	SDM	11/2011	55	1	71	2.4000001	74	11/2011	33:40.0		12/2011
322538701	S	3500	V04	SDM	11/2011	53	2	50	0.1	51	11/2011	30:03.0		11/2011
322564401	S	3502	V04	SDM	11/2011	38	2	70	-0.5	45	11/2011	11:28.0		11/2011
322642301	S	3466	BL	SDM	11/2011	49	1	48	-0.375	46.25	11/2011	01:35.0		12/2011
322785101	S	3436	BL	SDM	11/2011	37	1	51	-1.10000002	39	12/2011	13:39.0		12/2011
323033401	S	3308	BL	SDM	11/2011	41	1	67	-0.25	47.5	12/2011	40:19.0		12/2011
324080601	S	3574	BL	SDM	10/2011	48	1	65	0.40000001	54	12/2011	15:28.0		12/2011
324397901	S	3762	BL	SDM	11/2011	38	1	70	0.5	55	12/2011	00:03.0		12/2011
324398101	S	3816	BL	SDM	12/2011	46	1	64	-0.2	48	12/2011	12:50.0		12/2011
324401001	S	3765	BL	SDM	11/2011	43	1	68	1.10000002	61	12/2011	00:02.0		12/2011
325525701	S	3075	BL	SDM	12/2011	35	1	75	-0.75	42.5	12/2011	33:40.0		12/2011
325537701	S	3760	BL	SDM	12/2011	35	1	68	-0.75	42.5	12/2011	00:02.0		12/2011
325546901	S	3766	BL	SDM	12/2011	31	1	63	-2	30	12/2011	40:56.0		12/2011
325589801	S	3014	BL	SDM	12/2011	32	1	67	-1	40	12/2011	55:27.0		12/2011
325707001	S	3154	V04	SDM	11/2011	42	2	74	-0.167	48.33000183	12/2011	25:36.0		12/2011
325856201	S	3658	BL	SDM	12/2011	50	1	58	0.25	52.5	12/2011	15:47.0		12/2011
325915901	S	3220	BL	SDM	12/2011	48	1	73	0.40000001	54	12/2011	12:13.0		12/2011
325934601	S	3221	BL	SDM	12/2011	43	1	67	-0.083	49.16999817	12/2011	12:13.0		12/2011
326020601	S	3650	V04	SDM	12/2011	35	2	68	-0.75	42.5	12/2011	49:49.0		12/2011
326110101	S	4013	BL	SDM	12/2011	36	1	65	0.30000001	53	12/2011	26:44.0		12/2011
326115501	S	3151	V04	SDM	12/2011	43	2	58	-0.5	45	12/2011	44:06.0		12/2011
326265101	S	3150	V04	SDM	12/2011	35	2	58	-1.5	35	12/2011	43:51.0		12/2011
326366901	S	3467	BL	SDM	12/2011	33	1	66	-0.917	40.83000183	12/2011	02:19.0		12/2011
326610701	S	3620	BL	SDM	12/2011	55	1	69	1	60	12/2011	46:02.0		12/2011
326664901	S	3451	V04	SDM	12/2011	43	2	55	-0.5	45	12/2011	53:53.0		12/2011
326973101	S	3505	V04	SDM	12/2011	39	2	73	-0.417	45.83000183	12/2011	32:12.0		12/2011
326974401	S	3102	ST	SDM	11/2011	25	2	64	-2.75	22.5	12/2011	27:12.0		12/2011
327069501	S	3817	BL	SDM	12/2011	35	1	73	-0.75	42.5	12/2011	13:13.0		12/2011
327099301	S	3814	BL	SDM	12/2011	35	1	67	-0.75	42.5	12/2011	11:06.0		12/2011
327129901	S	3767	BL	SDM	12/2011	40	1	52	-1.5	35	12/2011	00:03.0		12/2011
327214601	S	3521	BL	SDM	12/2011	55	1	64	0.875	58.75	12/2011	25:30.0		12/2011
327217101	S	3523	BL	SDM	12/2011	51	1	63	0.375	53.75	12/2011	26:26.0		12/2011
327228001	S	3525	BL	SDM	12/2011	48	1	55	0	50	12/2011	26:54.0		12/2011
327273101	S	3169	BL	SDM	12/2011	41	1	57	-0.75	42.5	12/2011	45:35.0		12/2011
327422201	S	3414	V04	SDM	12/2011	76	2	38	1.91700006	69.16999817	12/2011	45:34.0		12/2011
327494901	S	3522	BL	SDM	12/2011	35	1	54	-2	30	12/2011	26:07.0		12/2011
327565501	S	3768	BL	SDM	12/2011	45	1	59	-0.30000001	47	12/2011	00:03.0		12/2011
327628701	S	3052	V04	SDM	12/2011	22	2	66	-1.91700006	30.82999992	12/2011	33:42.0		12/2011
327694301	S	3053	V04	SDM	12/2011	27	2	69	-1.5	35	12/2011	33:42.0		12/2011
327725701	S	3054	V04	SDM	12/2011	43	2	75	-0.083	49.16999817	12/2011	33:41.0		12/2011
327748201	S	3055	V04	SDM	12/2011	49	2	69	0.5	55	12/2011	33:41.0		12/2011
327868001	S	3501	V04	SDM	12/2011	48	2	47	-0.5	45	12/2011	31:30.0		12/2011
327877401	S	3528	BL	SDM	12/2011	61	1	59	1.625	66.25	12/2011	27:35.0		12/2011
328419401	S	3370	BL	SDM	01/2012	49	1	40	-0.5	45	01/2012	54:34.0		01/2012
328445001	S	3172	BL	SDM	01/2012	48	1	69	0.40000001	54	01/2012	31:43.0		01/2012
328573201	S	3170	BL	SDM	01/2012	51	1	59	0.375	53.75	01/2012	28:58.0		01/2012
328690201	S	3252	V04	SDM	12/2011	50	2	48	-0.25	47.5	01/2012	59:25.0		01/2012
328946001	S	3201	V04	SDM	01/2012	49	2	65	0.5	55	01/2012	12:15.0		01/2012
329002301	S	3769	BL	SDM	01/2012	39	1	70	-0.417	45.83000183	01/2012	00:04.0		01/2012
329026401	S	3526	BL	SDM	01/2012	29	1	61	-2.25	27.5	01/2012	12:41.0		01/2012
329036101	S	3527	BL	SDM	01/2012	26	1	62	-2.625	23.75	01/2012	36:16.0		01/2012
329219801	S	3439	BL	SDM	01/2012	52	1	57	0.5	55	01/2012	14:48.0		01/2012
329368901	S	3200	V04	SDM	01/2012	49	2	56	0.75	57.5	01/2012	12:15.0		01/2012
329427101	S	3309	BL	SDM	01/2012	50	1	54	-0.25	47.5	01/2012	46:01.0		01/2012
329777701	S	3171	BL	SDM	01/2012	45	1	61	-0.30000001	47	01/2012	45:51.0		01/2012
330241201	S	3954	BL	SDM	01/2012	47	1	64	0.5	55	01/2012	09:34.0		01/2012
330267901	S	3310	BL	SDM	01/2012	48	1	64	0	50	01/2012	52:58.0		01/2012
330395101	S	3503	V04	SDM	01/2012	60	2	32	0.25	52.5	01/2012	20:42.0		01/2012
330824101	S	3605	V04	SDM	01/2012	41	2	75	-0.25	47.5	01/2012	37:01.0		01/2012
331145501	S	3223	BL	SDM	01/2012	37	1	66	-0.583	44.16999817	01/2012	12:16.0		01/2012
331171901	S	3222	BL	SDM	01/2012	32	1	57	-1.375	36.25	01/2012	12:15.0		01/2012
331231701	S	3304	BL	SDM	01/2012	42	1	38	-1.125	38.75	01/2012	22:51.0		01/2012
331360001	S	3504	V04	SDM	01/2012	41	2	62	-0.75	42.5	01/2012	20:20.0		01/2012
331378301	S	3251	V04	SDM	01/2012	47	2	60	-0.1	49	01/2012	58:46.0		01/2012
331391201	S	3118	BL	SDM	01/2012	33	1	60	-1.75	32.5	01/2012	49:46.0		01/2012
331740901	S	3173	BL	SDM	01/2012	39	1	62	-1	40	01/2012	46:16.0		01/2012
331786101	S	3529	BL	SDM	01/2012	21	1	64	-3	20	02/2012	38:53.0		02/2012
331865201	S	3311	BL	SDM	01/2012	41	1	74	-0.25	47.5	02/2012	42:47.0		02/2012
331913501	S	3530	BL	SDM	01/2012	34	1	64	-1.625	33.75	02/2012	28:06.0		02/2012
332222801	S	3622	BL	SDM	02/2012	25	1	62	-2.75	22.5	02/2012	46:03.0		02/2012
332235401	S	3621	BL	SDM	02/2012	39	1	53	-1.60000002	34	02/2012	56:52.0		02/2012
332389901	S	3203	V04	SDM	02/2012	47	2	57	0.5	55	02/2012	12:17.0		02/2012
332478101	S	3860	BL	SDM	01/2012	40	1	46	-0.75	42.5	02/2012	17:41.0		02/2012
332495701	S	3861	BL	SDM	02/2012	24	1	69	-1	40	02/2012	17:42.0		02/2012
332599601	S	3454	V04	SDM	02/2012	59	2	58	1.375	63.75	02/2012	55:06.0		02/2012
332783501	S	3469	BL	SDM	02/2012	42	1	56	-0.625	43.75	02/2012	03:21.0		02/2012
332843501	S	3557	V04	SDM	01/2012	47	2	60	-0.1	49	02/2012	11:28.0		02/2012
332900201	S	3468	BL	SDM	02/2012	48	1	57	0	50	02/2012	02:55.0		02/2012
333107301	S	3552	V04	SDM	01/2012	29	2	60	-2.25	27.5	02/2012	10:22.0		02/2012
333124201	S	3279	BL	SDM	01/2012	27	1	63	-2.5	25	02/2012	53:51.0		02/2012
333136601	S	3659	BL	SDM	02/2012	33	1	71	-0.917	40.83000183	02/2012	20:35.0		02/2012
333163301	S	3770	BL	SDM	02/2012	47	1	54	0	50	02/2012	00:05.0		02/2012
333204201	S	3566	BL	SDM	02/2012	43	1	49	-1.125	38.75	02/2012	13:30.0		02/2012
333209901	S	3300	V04	SDM	01/2012	69	2	53	2	70	02/2012	36:43.0		02/2012
333270401	S	4011	BL	SDM	01/2012	45	1	51	-0.875	41.25	02/2012	43:15.0		02/2012
333290501	S	3312	BL	SDM	02/2012	38	1	78	-0.5	45	02/2012	12:06.0		02/2012
333359501	S	3624	BL	SDM	02/2012	39	1	61	-1	40	02/2012	46:04.0		02/2012
333437001	S	4020	BL	SDM	02/2012	49	1	60	0.125	51.25	02/2012	45:02.0		03/2012
333577601	S	3280	BL	SDM	02/2012	49	1	47	-0.375	46.25	02/2012	01:28.0		02/2012
333721501	S	3440	BL	SDM	02/2012	41	1	59	-0.75	42.5	02/2012	40:01.0		02/2012
334069501	S	3056	V04	SDM	02/2012	43	2	56	-0.5	45	02/2012	33:44.0		02/2012
334150501	S	3651	V04	SDM	02/2012	31	2	77	-1.10000002	39	02/2012	30:50.0		02/2012
334208801	S	3441	BL	SDM	02/2012	19	1	74	-2.16700006	28.32999992	02/2012	17:49.0		02/2012
334249401	S	3057	V04	SDM	02/2012	43	2	60	-0.5	45	02/2012	33:44.0		02/2012
335071101	S	3050	BL	SDM	02/2012	43	1	51	-1.125	38.75	02/2012	33:44.0		02/2012
335145801	S	4018	BL	SDM	02/2012	28	1	63	-2.375	26.25	02/2012	44:06.0		02/2012
335171901	S	3955	BL	SDM	02/2012	45	1	53	-0.875	41.25	02/2012	10:53.0		02/2012
335213401	S	3016	BL	SDM	02/2012	47	1	57	-0.1	49	02/2012	25:23.0		02/2012
335235701	S	3507	V04	SDM	02/2012	53	2	62	0.625	56.25	02/2012	34:47.0		02/2012
335266001	S	3076	BL	SDM	02/2012	30	1	75	-1.20000005	38	02/2012	20:09.0		02/2012
335373701	S	3313	BL	SDM	02/2012	30	1	69	-1.20000005	38	02/2012	41:30.0		02/2012
335552901	S	3550	BL	SDM	02/2012	57	1	51	1	60	02/2012	09:42.0		02/2012
335864701	S	3059	V04	SDM	02/2012	17	2	83	-2.33299994	26.67000008	02/2012	16:06.0		02/2012
336008101	S	3253	V04	SDM	02/2012	37	2	43	-1.5	35	02/2012	08:11.0		02/2012
336095301	S	3581	BL	SDM	02/2012	54	1	52	0.2	52	02/2012	35:24.0		02/2012
336234201	S	3470	BL	SDM	02/2012	44	1	57	-0.40000001	46	03/2012	03:57.0		03/2012
336377701	S	3471	BL	SDM	02/2012	34	1	73	0.1	51	03/2012	28:35.0		03/2012
336377901	S	3506	V04	SDM	02/2012	44	2	67	0	50	03/2012	58:15.0		03/2012
336414501	S	3157	V04	SDM	03/2012	48	2	65	0.40000001	54	03/2012	44:37.0		03/2012
336734801	S	3058	V04	SDM	03/2012	23	2	80	-1.83299994	31.67000008	03/2012	33:45.0		03/2012
336837201	S	3371	BL	SDM	01/2012	26	1	68	-1.58299994	34.16999817	03/2012	33:24.0		03/2012
336919501	S	3372	BL	SDM	03/2012	43	1	71	-0.083	49.16999817	03/2012	33:43.0		03/2012
336991601	S	3573	BL	SDM	03/2012	71	1	52	2.25	72.5	03/2012	15:15.0		03/2012
337077201	S	3443	BL	SDM	03/2012	41	1	53	-1.375	36.25	03/2012	19:38.0		03/2012
337167501	S	3351	V04	SDM	03/2012	43	2	68	-0.083	49.16999817	03/2012	23:27.0		03/2012
337424801	S	3077	BL	SDM	03/2012	35	1	62	-1.5	35	03/2012	33:45.0		03/2012
337435201	S	4016	BL	SDM	01/2012	48	1	63	0	50	03/2012	50:12.0		03/2012
337499401	S	3771	BL	SDM	03/2012	29	1	74	-1.29999995	37	03/2012	52:39.0		03/2012
337664201	S	3119	BL	SDM	02/2012	52	1	64	0.5	55	03/2012	07:39.0		03/2012
337737001	S	3442	BL	SDM	03/2012	55	1	63	0.875	58.75	03/2012	52:17.0		03/2012
337980001	S	3444	BL	SDM	03/2012	39	1	68	-0.417	45.83000183	03/2012	20:59.0		03/2012
338125001	S	3772	BL	SDM	03/2012	41	1	72	-0.25	47.5	03/2012	00:01.0		03/2012
338409101	S	3773	BL	SDM	02/2012	46	1	50	-0.1	49	03/2012	00:06.0		03/2012
338576201	S	3455	V04	SDM	03/2012	34	2	68	-0.833	41.66999817	03/2012	24:35.0		03/2012
338704301	S	3000	V04	SDM	03/2012	55	2	70	1	60	03/2012	02:22.0		03/2012
338716601	S	3256	V04	SDM	03/2012	50	2	58	0.875	58.75	03/2012	46:51.0		03/2012
338887101	S	3660	BL	SDM	03/2012	25	1	76	-1.66700006	33.33000183	03/2012	40:46.0		03/2012
338966501	S	3532	BL	SDM	03/2012	42	1	61	-0.625	43.75	03/2012	28:38.0		03/2012
339167401	S	3580	BL	SDM	02/2012	44	1	69	0	50	03/2012	35:13.0		03/2012
339202901	S	3301	V04	SDM	02/2012	68	2	53	1.875	68.75	03/2012	12:13.0		03/2012
339245001	S	3257	V04	SDM	03/2012	62	2	54	1.125	61.25	03/2012	26:55.0		03/2012
339257001	S	3314	BL	SDM	03/2012	27	1	77	-0.69999999	43	03/2012	38:53.0		03/2012
339283001	S	3357	V04	SDM	03/2012	46	2	44	-0.75	42.5	03/2012	23:14.0		03/2012
339323301	S	3156	V04	SDM	03/2012	79	2	70	3	80	03/2012	31:23.0		03/2012
339356601	S	4019	BL	SDM	02/2012	57	1	54	0.5	55	03/2012	44:32.0		04/2012
339405301	S	3445	BL	SDM	03/2012	59	1	48	0.75	57.5	03/2012	22:20.0		03/2012
339415401	S	3420	V04	SDM	03/2012	44	2	51	-1	40	03/2012	20:41.0		02/2015
339528001	S	3160	V04	SDM	03/2012	27	2	80	-1.5	35	03/2012	25:53.0		03/2012
339631401	S	3356	V04	SDM	03/2012	46	2	76	0.2	52	03/2012	45:14.0		03/2012
339693001	S	3556	V04	SDM	03/2012	48	2	66	0.40000001	54	03/2012	11:11.0		03/2012
339721401	S	3375	BL	SDM	03/2012	42	1	49	-1.25	37.5	03/2012	21:55.0		03/2012
339932101	S	3456	V04	SDM	03/2012	57	2	66	1.20000005	62	03/2012	55:24.0		03/2012
340142701	S	3559	V04	SDM	03/2012	60	2	39	0.5	55	03/2012	11:55.0		03/2012
340217001	S	3862	BL	SDM	03/2012	27	1	61	-2	30	03/2012	17:44.0		03/2012
340415701	S	3625	BL	SDM	03/2012	33	1	67	-0.917	40.83000183	03/2012	46:05.0		03/2012
340444001	S	3818	BL	SDM	03/2012	23	1	72	-1.125	38.75	03/2012	16:42.0		03/2012
340529301	S	3417	V04	SDM	03/2012	52	2	57	0.5	55	03/2012	39:49.0		03/2012
340585601	S	3601	V04	SDM	03/2012	38	2	64	-1.125	38.75	03/2012	46:05.0		03/2012
340810701	S	3061	V04	SDM	03/2012	28	2	54	-2.875	21.25	03/2012	33:46.0		03/2012
340956701	S	3018	BL	SDM	03/2012	37	1	60	-1.25	37.5	04/2012	25:24.0		04/2012
341314701	S	3863	BL	SDM	03/2012	37	1	64	-0.75	42.5	04/2012	30:39.0		04/2012
341374901	S	3554	V04	SDM	03/2012	46	2	76	0.2	52	04/2012	10:47.0		04/2012
341440101	S	3001	V04	SDM	03/2012	36	2	66	-0.667	43.33000183	04/2012	04:33.0		04/2012
341560501	S	3419	V04	SDM	04/2012	41	2	68	-0.25	47.5	04/2012	45:36.0		04/2012
341725101	S	3653	V04	SDM	04/2012	48	2	80	0.40000001	54	04/2012	27:13.0		04/2012
341729001	S	3278	BL	SDM	12/2011	36	1	65	-0.667	43.33000183	04/2012	01:14.0		04/2012
341869201	S	3107	V04	SDM	03/2012	36	2	70	-0.667	43.33000183	04/2012	23:30.0		04/2012
341946401	S	3003	V04	SDM	04/2012	34	2	57	-1.625	33.75	04/2012	06:26.0		04/2012
341953801	S	3004	V04	SDM	04/2012	54	2	60	0.75	57.5	04/2012	25:26.0		04/2012
342010601	S	3654	V04	SDM	04/2012	50	2	48	-0.25	47.5	04/2012	53:29.0		04/2012
342213801	S	3655	V04	SDM	04/2012	37	2	45	-1.79999995	32	04/2012	38:03.0		04/2012
342252401	S	3446	BL	SDM	04/2012	44	1	75	0	50	04/2012	45:37.0		04/2012
342314901	S	3174	BL	SDM	04/2012	51	1	50	-0.125	48.75	04/2012	46:34.0		04/2012
342412201	S	3376	BL	SDM	03/2012	37	1	70	-0.583	44.16999817	04/2012	58:00.0		04/2012
342415301	S	3512	V04	SDM	04/2012	44	2	67	0	50	04/2012	23:09.0		04/2012
342519001	S	3415	V04	SDM	04/2012	39	2	62	-1	40	04/2012	39:11.0		04/2012
342883001	S	3062	V04	SDM	04/2012	55	2	62	0.875	58.75	04/2012	33:47.0		04/2012
343273001	S	3281	BL	SDM	04/2012	31	1	56	-2	30	04/2012	32:51.0		04/2012
343277301	S	3355	V04	SDM	04/2012	40	2	33	-2	30	04/2012	44:05.0		04/2012
343449001	S	3175	BL	SDM	04/2012	49	1	57	0.125	51.25	04/2012	46:51.0		04/2012
343543701	S	3600	V04	SDM	04/2012	47	2	56	-0.1	49	04/2012	46:06.0		04/2012
343582801	S	3852	V04	SDM	04/2012	38	2	77	0.5	55	04/2012	17:44.0		04/2012
344029601	S	3105	V04	SDM	04/2012	36	2	69	-0.667	43.33000183	04/2012	14:44.0		04/2012
344092801	S	3225	BL	SDM	04/2012	42	1	69	-0.167	48.33000183	04/2012	12:19.0		04/2012
344124801	S	3106	V04	SDM	04/2012	51	2	71	0.667	56.66999817	04/2012	29:35.0		04/2012
344253801	S	3800	V04	SDM	04/2012	60	1	41	0.5	55	04/2012	05:30.0		04/2012
344307101	S	4021	BL	SDM	02/2012	31	1	72	-1.10000002	39	04/2012	50:22.0		04/2012
344403101	S	3021	BL	SDM	04/2012	37	1	64	-0.75	42.5	04/2012	25:26.0		04/2012
344428401	S	3104	V04	SDM	04/2012	41	2	73	-0.25	47.5	04/2012	54:44.0		04/2012
344437501	S	3078	BL	SDM	04/2012	43	1	60	-0.5	45	04/2012	33:48.0		04/2012
344452401	S	3060	V04	SDM	04/2012	37	2	76	-0.583	44.16999817	04/2012	33:48.0		04/2012
344466401	S	3819	BL	SDM	04/2012	43	1	52	-0.40000001	46	04/2012	17:08.0		04/2012
344591001	S	4022	BL	SDM	03/2012	35	1	47	-2	30	04/2012	50:50.0		04/2012
344749901	S	3810	BL	SDM	09/2011	20	1	67	-1.5	35	04/2012	32:57.0		04/2012
344822101	S	3318	BL	SDM	04/2012	41	1	64	-0.75	42.5	04/2012	57:30.0		04/2012
344834701	S	3316	BL	SDM	04/2012	49	1	74	0.5	55	04/2012	47:37.0		04/2012
344919701	S	3020	BL	SDM	04/2012	36	1	73	-0.667	43.33000183	05/2012	25:26.0		05/2012
345050401	S	3224	BL	SDM	04/2012	21	1	84	-1.375	36.25	05/2012	12:20.0		05/2012
345068601	S	3002	V04	SDM	04/2012	38	2	68	-0.5	45	05/2012	33:46.0		05/2012
345483501	S	3226	BL	SDM	04/2012	55	1	33	-0.30000001	47	05/2012	19:11.0		05/2012
345522401	S	3457	V04	SDM	05/2012	37	2	64	-1.25	37.5	05/2012	25:11.0		05/2012
345605401	S	3850	V04	SDM	04/2012	62	2	51	1.5	65	05/2012	30:59.0		05/2012
345796001	S	3418	V04	SDM	05/2012	49	2	55	0.125	51.25	05/2012	41:39.0		05/2012
345925301	S	3176	BL	SDM	05/2012	46	1	61	-0.2	48	05/2012	47:08.0		05/2012
346134001	S	3207	ST	SDM	04/2012	52	2	59	0.5	55	05/2012	12:20.0		05/2012
346270001	S	3865	BL	SDM	05/2012	26	1	77	-0.80000001	42	05/2012	17:45.0		05/2012
346271201	S	3851	V04	SDM	05/2012	57	2	55	1.75	67.5	05/2012	17:45.0		05/2012
346387301	S	3821	BL	SDM	05/2012	20	1	66	-1.5	35	05/2012	17:43.0		05/2012
346437501	S	3373	BL	SDM	04/2012	43	1	60	-0.5	45	05/2012	34:07.0		05/2012
346975501	S	3067	V04	SDM	05/2012	42	2	74	-0.167	48.33000183	05/2012	39:00.0		05/2012
346992301	S	3604	V04	SDM	02/2012	35	2	69	-0.75	42.5	05/2012	46:06.0		05/2012
347461001	S	3461	V04	SDM	05/2012	46	2	63	-0.2	48	05/2012	00:49.0		05/2012
347582501	S	3120	BL	SDM	05/2012	51	1	49	-0.125	48.75	05/2012	46:37.0		05/2012
347593601	S	3122	BL	SDM	05/2012	48	1	62	0	50	05/2012	08:02.0		05/2012
347596201	S	3956	BL	SDM	05/2012	53	1	63	0.625	56.25	05/2012	11:16.0		05/2012
347804301	S	3214	ST	SDM	05/2012	29	2	79	-0.5	45	05/2012	12:22.0		05/2012
347812001	S	3424	V04	SDM	05/2012	59	2	65	1.39999998	64	05/2012	47:19.0		05/2012
347824601	S	3515	V04	SDM	05/2012	44	2	74	0	50	05/2012	24:20.0		05/2012
347962401	S	3448	BL	SDM	05/2012	45	1	56	0.25	52.5	05/2012	21:34.0		05/2012
348025301	S	3423	V04	SDM	05/2012	31	2	70	-1.10000002	39	05/2012	46:48.0		05/2012
348130301	S	3820	BL	SDM	05/2012	21	1	76	-1.375	36.25	05/2012	42:02.0		05/2012
348158001	S	3459	V04	SDM	05/2012	51	2	52	-0.125	48.75	05/2012	59:42.0		05/2012
348236001	S	3227	BL	SDM	05/2012	49	1	50	-0.375	46.25	05/2012	12:22.0		05/2012
348244901	S	3022	BL	SDM	05/2012	39	1	58	-0.5	45	05/2012	52:22.0		05/2012
348288701	S	3206	V04	SDM	04/2012	69	2	32	1.25	62.5	05/2012	12:22.0		05/2012
348320901	S	3165	V04	SDM	05/2012	47	2	59	-0.1	49	05/2012	45:02.0		05/2012
348334101	S	3460	V04	SDM	05/2012	52	2	71	2.0999999	71	05/2012	00:20.0		05/2012
348571501	S	4051	BL	SDM	05/2012	52	1	53	0	50	05/2012	25:50.0		05/2012
348677601	S	3110	V04	SDM	05/2012	43	2	63	-0.5	45	05/2012	02:35.0		05/2012
348689601	S	3111	V04	SDM	05/2012	29	2	65	-1.29999995	37	05/2012	29:42.0		05/2012
348719301	S	3779	BL	SDM	05/2012	48	1	55	0	50	06/2012	05:41.0		06/2012
348752901	S	3112	V04	SDM	05/2012	37	2	63	-1.25	37.5	06/2012	09:56.0		06/2012
348778401	S	3109	V04	SDM	05/2012	38	2	53	-1.70000005	33	06/2012	27:00.0		06/2012
348795401	S	3108	V04	SDM	05/2012	52	2	50	0	50	06/2012	04:05.0		06/2012
348947701	S	3447	BL	SDM	05/2012	45	1	68	0.1	51	06/2012	29:40.0		06/2012
349021501	S	3629	BL	SDM	05/2012	45	1	53	-0.875	41.25	06/2012	46:07.0		06/2012
349077501	S	3822	BL	SDM	05/2012	33	1	55	-1.25	37.5	06/2012	18:35.0		06/2012
349157701	S	3516	ST	SDM	05/2012	32	2	79	-1	40	06/2012	24:16.0		06/2012
349868701	S	3582	BL	SDM	05/2012	44	1	63	-0.40000001	46	06/2012	35:34.0		06/2012
349900001	S	3320	BL	SDM	05/2012	48	1	55	0	50	06/2012	51:57.0		06/2012
350067801	S	3360	V04	SDM	06/2012	30	2	68	-1.20000005	38	06/2012	19:47.0		06/2012
350348401	S	3458	V04	SDM	06/2012	33	2	61	-1.75	32.5	06/2012	59:23.0		06/2012
350548301	S	3064	V04	SDM	06/2012	54	2	61	0.75	57.5	06/2012	33:50.0		06/2012
350570501	S	3006	V04	SDM	05/2012	43	2	58	-0.5	45	06/2012	14:41.0		06/2012
350580101	S	3008	V04	SDM	06/2012	43	2	82	-0.083	49.16999817	06/2012	25:28.0		06/2012
350931001	S	3558	V04	SDM	04/2012	38	2	64	-0.625	43.75	06/2012	54:11.0		06/2012
350988201	S	3802	V04	SDM	06/2012	11	2	71	-2.5	25	06/2012	21:20.0		06/2012
351045201	S	3066	V04	SDM	06/2012	48	2	64	0	50	06/2012	28:44.0		06/2012
351187401	S	3421	V04	SDM	06/2012	52	2	40	-0.2	48	06/2012	54:51.0		06/2012
351381401	S	3472	BL	SDM	06/2012	32	1	61	-1.875	31.25	06/2012	04:17.0		06/2012
351403701	S	3319	BL	SDM	06/2012	37	1	53	-1.79999995	32	06/2012	11:44.0		06/2012
351541901	S	3823	BL	SDM	06/2012	49	1	57	0.75	57.5	06/2012	20:27.0		06/2012
351574001	S	3900	BL	SDM	05/2012	30	1	71	-1.20000005	38	06/2012	32:16.0		07/2012
351615001	S	4054	BL	SDM	06/2012	39	1	62	-0.5	45	06/2012	28:32.0		06/2012
351652201	S	3267	V04	SDM	06/2012	37	2	71	0.40000001	54	06/2012	53:32.0		06/2012
351717301	S	3854	V04	SDM	06/2012	67	2	31	1	60	06/2012	23:51.0		06/2012
351868501	S	3178	BL	SDM	06/2012	37	1	71	-0.583	44.16999817	06/2012	28:59.0		06/2012
351883001	S	3901	BL	SDM	05/2012	38	1	68	-0.5	45	06/2012	43:04.0		07/2012
351900501	S	3902	BL	SDM	05/2012	29	1	78	-1.29999995	37	06/2012	43:05.0		07/2012
351910301	S	3777	BL	SDM	06/2012	45	1	62	0.25	52.5	06/2012	00:09.0		06/2012
351940301	S	4023	BL	SDM	05/2012	41	1	63	-0.75	42.5	06/2012	52:00.0		06/2012
351941101	S	3585	BL	SDM	06/2012	51	1	49	-0.125	48.75	06/2012	36:08.0		06/2012
352020001	S	3401	V06	SDM	06/2012	57	1	58	1.125	61.25	06/2012	40:27.0		06/2012
352069801	S	3353	V04	SDM	02/2012	50	2	56	0.25	52.5	06/2012	22:56.0		06/2012
352121601	S	3607	V04	SDM	05/2012	50	2	56	0.25	52.5	06/2012	46:08.0		06/2012
352124701	S	3628	BL	SDM	05/2012	32	1	71	-1	40	06/2012	49:54.0		06/2012
352195101	S	3352	V04	SDM	02/2012	13	2	52	-3	20	06/2012	22:37.0		06/2012
352225801	S	3362	V04	SDM	06/2012	59	2	42	0.417	54.16999817	06/2012	30:25.0		06/2012
352372001	S	3630	BL	SDM	06/2012	49	1	61	0.125	51.25	06/2012	37:08.0		06/2012
352388601	S	3608	V04	SDM	06/2012	51	2	47	-0.125	48.75	06/2012	36:45.0		06/2012
352393501	S	3611	V04	SDM	05/2012	63	2	42	0.80000001	58	06/2012	45:56.0		06/2012
352397501	S	3853	V04	SDM	06/2012	59	2	47	1.20000005	62	06/2012	21:30.0		06/2012
352451501	S	3023	BL	SDM	06/2012	47	1	71	0.30000001	53	06/2012	25:28.0		06/2012
352455601	S	3079	BL	SDM	06/2012	35	1	68	0.2	52	06/2012	33:51.0		06/2012
352468501	S	3024	BL	SDM	06/2012	49	1	52	-0.375	46.25	06/2012	25:29.0		06/2012
352487001	S	3010	V04	SDM	06/2012	53	2	47	0.1	51	06/2012	25:28.0		06/2012
352504701	S	3228	BL	SDM	06/2012	47	1	67	0.30000001	53	06/2012	12:24.0		06/2012
352522201	S	3584	BL	SDM	06/2012	30	1	43	-2.16700006	28.32999992	06/2012	55:24.0		06/2012
352528901	S	3627	BL	SDM	05/2012	52	1	59	0.5	55	06/2012	53:45.0		06/2012
352538001	S	3565	V04	SDM	06/2012	45	2	55	-0.30000001	47	06/2012	13:17.0		06/2012
352551401	S	3957	BL	SDM	06/2012	32	1	68	-1	40	06/2012	18:10.0		06/2012
352562401	S	3609	V04	SDM	06/2012	38	2	69	-0.5	45	06/2012	46:09.0		06/2012
352565401	S	3606	V04	SDM	06/2012	50	2	51	-0.25	47.5	06/2012	46:09.0		06/2012
352574501	S	3612	V04	SDM	06/2012	44	2	68	0	50	06/2012	46:09.0		06/2012
352595001	S	3775	BL	SDM	05/2012	37	1	62	-1.25	37.5	06/2012	00:10.0		06/2012
352601101	S	3776	BL	SDM	05/2012	27	1	62	-2.5	25	06/2012	00:10.0		06/2012
352613601	S	3778	BL	SDM	05/2012	36	1	51	-1.20000005	38	06/2012	00:23.0		06/2012
352654901	S	3363	V04	SDM	06/2012	50	2	65	0.583	55.83000183	06/2012	30:36.0		06/2012
352745301	S	3350	V04	SDM	04/2012	51	2	79	0.667	56.66999817	06/2012	24:48.0		06/2012
352796701	S	3321	BL	SDM	06/2012	58	1	70	1.29999995	63	06/2012	01:19.0		06/2012
352803001	S	3354	V04	SDM	04/2012	47	2	70	0.30000001	53	06/2012	42:51.0		06/2012
353119801	S	4053	BL	SDM	06/2012	60	1	48	0.875	58.75	07/2012	27:17.0		07/2012
353143501	S	3229	BL	SDM	07/2012	31	1	72	-1.10000002	39	07/2012	12:25.0		07/2012
353304201	S	3124	BL	SDM	06/2012	36	1	57	-1.375	36.25	07/2012	55:14.0		07/2012
353315701	S	3867	BL	SDM	07/2012	22	1	71	-1.25	37.5	07/2012	29:40.0		07/2012
353324701	S	3361	V04	SDM	07/2012	52	2	57	0.5	55	07/2012	16:14.0		07/2012
353327701	S	3123	BL	SDM	06/2012	41	1	69	-0.25	47.5	07/2012	28:30.0		07/2012
353507701	S	3613	V04	SDM	07/2012	44	2	56	-0.40000001	46	07/2012	46:10.0		07/2012
353746501	S	3780	BL	SDM	06/2012	38	1	70	0.5	55	07/2012	00:10.0		07/2012
353942001	S	3080	BL	SDM	07/2012	27	1	80	-1.5	35	07/2012	33:52.0		07/2012
354047501	S	3868	BL	SDM	07/2012	26	1	69	-0.80000001	42	07/2012	30:20.0		07/2012
354197501	S	3212	V04	SDM	06/2012	47	2	56	-0.1	49	07/2012	47:11.0		07/2012
354227501	S	3422	V04	SDM	07/2012	40	2	58	-0.875	41.25	07/2012	46:13.0		07/2012
354442501	S	3400	V06	SDM	07/2012	47	1	41	-0.667	43.33000183	07/2012	40:04.0		07/2012
354609501	S	3403	V06	SDM	07/2012	35	1	70	-0.75	42.5	07/2012	40:47.0		07/2012
354738601	S	3125	BL	SDM	07/2012	53	1	46	0.1	51	07/2012	05:05.0		07/2012
354784101	S	3231	BL	SDM	07/2012	49	1	55	0.125	51.25	07/2012	12:27.0		07/2012
354902601	S	3567	V04	SDM	06/2012	43	2	66	-0.083	49.16999817	07/2012	13:46.0		07/2012
354992101	S	3323	BL	SDM	07/2012	39	1	69	-0.417	45.83000183	07/2012	21:59.0		07/2012
355010301	S	4001	V04	SDM	07/2012	50	2	50	-0.25	47.5	07/2012	37:25.0		07/2012
355150601	S	3866	BL	SDM	07/2012	41	1	52	-0.625	43.75	07/2012	30:01.0		07/2012
355331501	S	3179	BL	SDM	07/2012	45	1	51	-0.2	48	07/2012	47:27.0		07/2012
355394601	S	3230	BL	SDM	07/2012	43	1	69	-0.083	49.16999817	07/2012	12:27.0		07/2012
355429101	S	3009	V04	SDM	07/2012	34	2	84	-0.833	41.66999817	07/2012	25:29.0		07/2012
355474401	S	3700	BL	SDM	07/2012	15	1	62	-3	20	07/2012	43:45.0		10/2012
355478701	S	3855	V04	SDM	07/2012	49	2	49	0.2	52	07/2012	17:45.0		07/2012
355843101	S	3701	BL	SDM	07/2012	50	1	46	-0.25	47.5	07/2012	03:09.0		10/2012
355896501	S	3115	V04	SDM	07/2012	39	2	62	-1	40	07/2012	44:34.0		07/2012
355916801	S	3126	BL	SDM	07/2012	46	1	64	-0.2	48	07/2012	52:02.0		07/2012
355932101	S	3113	V04	SDM	07/2012	46	2	60	-0.2	48	07/2012	53:27.0		07/2012
355952601	S	3404	V06	SDM	07/2012	46	1	57	-0.2	48	07/2012	41:44.0		07/2012
356200401	S	3586	BL	SDM	07/2012	47	1	62	-0.1	49	07/2012	36:25.0		07/2012
356364601	S	3180	BL	SDM	07/2012	44	1	60	-0.40000001	46	07/2012	47:42.0		07/2012
356436601	S	3537	BL	SDM	07/2012	46	1	42	-0.625	43.75	08/2012	29:37.0		08/2012
356537701	S	3702	BL	SDM	08/2012	15	1	71	-2	30	08/2012	03:13.0		10/2012
356609401	S	4052	BL	SDM	07/2012	36	1	66	-0.667	43.33000183	08/2012	26:21.0		08/2012
356636601	S	4055	BL	SDM	07/2012	37	1	69	-0.583	44.16999817	08/2012	31:27.0		08/2012
356809701	S	4056	BL	SDM	07/2012	38	1	64	-1.125	38.75	08/2012	31:57.0		08/2012
357034601	S	3825	BL	SDM	08/2012	37	1	58	-0.75	42.5	08/2012	21:18.0		08/2012
357044801	S	3804	V04	SDM	08/2012	48	2	61	0.625	56.25	08/2012	06:36.0		08/2012
357059201	S	3359	V04	SDM	05/2012	34	2	73	-0.833	41.66999817	08/2012	47:12.0		08/2012
357082601	S	3358	V04	SDM	04/2012	52	2	49	0	50	08/2012	56:50.0		08/2012
357143901	S	4057	BL	SDM	07/2012	50	1	61	0.25	52.5	08/2012	32:12.0		08/2012
357200101	S	4058	BL	SDM	07/2012	33	1	62	-1.75	32.5	08/2012	32:27.0		08/2012
357354101	S	3903	BL	SDM	07/2012	41	1	71	-0.25	47.5	08/2012	41:59.0		08/2012
357399701	S	4059	BL	SDM	07/2012	43	1	46	-1.125	38.75	08/2012	32:40.0		08/2012
357436801	S	4090	BL	SDM	07/2012	53	1	57	0.625	56.25	08/2012	32:55.0		08/2012
357562901	S	3374	BL	SDM	04/2012	34	1	70	-0.833	41.66999817	08/2012	34:24.0		08/2012
357572101	S	4091	BL	SDM	08/2012	46	1	68	0.2	52	08/2012	33:23.0		08/2012
357669301	S	3380	BL	SDM	08/2012	41	1	70	-0.25	47.5	08/2012	35:51.0		08/2012
357682701	S	4092	BL	SDM	07/2012	35	1	77	-0.75	42.5	08/2012	40:38.0		08/2012
357722401	S	3614	V04	SDM	07/2012	38	2	63	-1.125	38.75	08/2012	46:11.0		08/2012
357748301	S	4024	BL	SDM	08/2012	34	1	72	-0.833	41.66999817	08/2012	52:25.0		08/2012
357752001	S	3429	V04	SDM	08/2012	32	2	66	-1	40	08/2012	54:42.0		08/2012
357767801	S	4093	BL	SDM	08/2012	57	1	51	0.5	55	08/2012	55:26.0		08/2012
357812401	S	4070	BL	SDM	07/2012	26	1	79	-1.58299994	34.16999817	08/2012	00:54.0		08/2012
357875701	S	3378	BL	SDM	07/2012	51	1	48	-0.125	48.75	08/2012	35:24.0		08/2012
357926401	S	3268	V04	SDM	07/2012	45	2	62	-0.30000001	47	08/2012	32:12.0		08/2012
358004401	S	4025	BL	SDM	08/2012	53	1	49	0.1	51	08/2012	53:50.0		08/2012
358067001	S	3536	BL	SDM	08/2012	41	2	59	-0.75	42.5	08/2012	16:01.0		08/2012
358087401	S	3262	V04	SDM	07/2012	40	2	68	-0.333	46.66999817	08/2012	20:36.0		08/2012
358530701	S	4094	BL	SDM	08/2012	33	1	77	-0.917	40.83000183	08/2012	35:52.0		08/2012
358537901	S	3570	V04	SDM	08/2012	49	2	73	0.5	55	08/2012	14:24.0		08/2012
358566901	S	3069	V04	SDM	08/2012	51	2	55	0.375	53.75	08/2012	33:53.0		08/2012
358601501	S	3751	V04	SDM	08/2012	35	1	69	0.2	52	08/2012	00:13.0		08/2012
358796901	S	3428	V04	SDM	08/2012	50	2	59	0.25	52.5	08/2012	53:52.0		08/2012
358825201	S	3114	V04	SDM	08/2012	43	2	64	-0.5	45	08/2012	15:58.0		08/2012
358862301	S	3587	BL	SDM	08/2012	50	1	52	-0.25	47.5	08/2012	36:39.0		08/2012
359215901	S	3806	V04	SDM	08/2012	28	2	60	-1.875	31.25	08/2012	06:54.0		08/2012
359221301	S	3805	V04	SDM	08/2012	61	2	57	1.625	66.25	08/2012	42:20.0		08/2012
359315301	S	3260	V04	SDM	08/2012	36	2	64	-1.375	36.25	08/2012	59:39.0		08/2012
359514201	S	3101	BL	SDM	08/2012	51	1	50	-0.125	48.75	08/2012	12:02.0		08/2012
359891301	S	3958	BL	SDM	08/2012	45	1	75	0.1	51	08/2012	23:36.0		08/2012
360143601	S	3181	BL	SDM	08/2012	45	1	67	0.1	51	08/2012	48:00.0		08/2012
360205001	S	3656	V04	SDM	08/2012	29	2	80	-1.29999995	37	08/2012	53:30.0		08/2012
360206201	S	3211	V04	SDM	08/2012	41	2	62	-0.25	47.5	08/2012	39:29.0		08/2012
360317101	S	3571	V04	SDM	08/2012	51	2	46	-0.125	48.75	08/2012	14:41.0		08/2012
360329601	S	3322	BL	SDM	08/2012	50	1	60	0.25	52.5	08/2012	07:52.0		08/2012
360398801	S	3803	V04	SDM	08/2012	50	2	70	0.583	55.83000183	08/2012	37:24.0		08/2012
360558101	S	3615	V04	SDM	08/2012	49	2	67	0.5	55	08/2012	46:11.0		08/2012
360711601	S	3213	V04	SDM	08/2012	37	2	64	-1.25	37.5	08/2012	46:26.0		08/2012
360855101	S	3563	V04	SDM	08/2012	35	2	61	-1.5	35	08/2012	12:39.0		08/2012
360870001	S	3661	BL	SDM	08/2012	44	1	60	-0.40000001	46	08/2012	30:15.0		08/2012
360942101	S	3856	V04	SDM	08/2012	48	2	68	1.625	66.25	09/2012	17:46.0		09/2012
361038901	S	3025	BL	SDM	09/2012	38	1	67	-0.5	45	09/2012	48:54.0		09/2012
361185001	S	3161	V04	SDM	09/2012	26	2	45	-3	20	09/2012	20:29.0		09/2012
361284201	S	3824	BL	SDM	09/2012	40	1	55	-0.375	46.25	09/2012	46:08.0		09/2012
361304201	S	4096	BL	SDM	09/2012	27	1	49	-3	20	09/2012	36:17.0		09/2012
361324901	S	3473	BL	SDM	08/2012	43	1	55	-0.5	45	09/2012	04:56.0		09/2012
361334801	S	3475	BL	SDM	09/2012	51	1	48	-0.125	48.75	09/2012	05:14.0		09/2012
361348301	S	4071	BL	SDM	07/2012	53	1	58	0.625	56.25	09/2012	57:18.0		09/2012
361404901	S	3182	BL	SDM	09/2012	50	1	54	-0.25	47.5	09/2012	31:22.0		09/2012
361420601	S	4072	BL	SDM	08/2012	47	1	57	0.5	55	09/2012	17:11.0		09/2012
361427401	S	4004	V04	SDM	09/2012	47	2	65	0.30000001	53	09/2012	22:08.0		09/2012
361432501	S	4005	V04	SDM	09/2012	35	2	73	-0.75	42.5	09/2012	53:18.0		09/2012
361520301	S	3406	V06	SDM	09/2012	46	1	36	-0.75	42.5	09/2012	42:12.0		09/2012
361552601	S	3216	V04	SDM	09/2012	61	2	53	1	60	09/2012	12:28.0		09/2012
361568301	S	3272	V04	SDM	09/2012	52	2	40	-0.2	48	09/2012	07:57.0		09/2012
361627101	S	3827	BL	SDM	08/2012	35	1	75	0.2	52	09/2012	21:37.0		09/2012
361633201	S	3807	V04	SDM	09/2012	37	2	74	-0.583	44.16999817	09/2012	42:41.0		09/2012
361668501	S	3904	BL	SDM	09/2012	7	1	71	-2.9000001	21	09/2012	42:14.0		09/2012
361789901	S	3826	BL	SDM	09/2012	23	1	77	-1.83299994	31.67000008	09/2012	22:32.0		09/2012
361931301	S	3183	BL	SDM	09/2012	56	1	63	1	60	09/2012	29:01.0		09/2012
361940901	S	3808	V04	SDM	09/2012	34	2	58	-1.625	33.75	09/2012	08:04.0		09/2012
362027201	S	3462	V04	SDM	09/2012	35	2	45	-2	30	09/2012	16:15.0		09/2012
362367601	S	3631	BL	SDM	09/2012	44	1	68	0	50	09/2012	00:17.0		09/2012
362452101	S	3781	BL	SDM	07/2012	48	1	72	0.40000001	54	09/2012	00:13.0		09/2012
362638001	S	3828	BL	SDM	09/2012	39	1	77	-0.417	45.83000183	09/2012	23:27.0		09/2012
362661101	S	3305	V04	SDM	09/2012	70	2	65	2.33299994	73.33000183	09/2012	27:35.0		09/2012
362729901	S	3011	V04	SDM	09/2012	60	2	33	0.25	52.5	09/2012	45:37.0		09/2012
362795301	S	3432	ST	SDM	08/2012	38	2	64	-1.125	38.75	09/2012	06:18.0		09/2012
362803801	S	3430	V04	SDM	09/2012	51	2	54	-0.125	48.75	09/2012	06:56.0		09/2012
362867301	S	3325	BL	SDM	09/2012	43	1	66	-0.083	49.16999817	09/2012	47:25.0		09/2012
362957201	S	3364	V04	SDM	08/2012	60	2	40	0.5	55	09/2012	23:49.0		09/2012
362961301	S	3127	BL	SDM	09/2012	66	1	49	1.625	66.25	09/2012	59:40.0		09/2012
362970701	S	4026	BL	SDM	09/2012	23	1	75	-1.83299994	31.67000008	09/2012	54:38.0		09/2012
363240701	S	3217	V04	SDM	09/2012	50	2	70	0.583	55.83000183	09/2012	12:29.0		09/2012
363377801	S	3128	BL	SDM	09/2012	54	1	60	0.75	57.5	09/2012	09:13.0		09/2012
363400401	S	3569	V04	SDM	09/2012	61	2	41	0.60000002	56	09/2012	53:46.0		09/2012
363415701	S	4073	BL	SDM	09/2012	45	1	47	-0.2	48	09/2012	28:45.0		11/2012
363428601	S	3476	BL	SDM	09/2012	46	1	65	0.2	52	09/2012	53:44.0		09/2012
363493501	S	3950	V04	SDM	09/2012	66	2	44	1.08299994	60.83000183	09/2012	08:48.0		09/2012
363732101	S	3377	BL	SDM	07/2012	56	1	53	0.40000001	54	09/2012	35:06.0		09/2012
363916501	S	3379	BL	SDM	08/2012	43	1	51	-1.125	38.75	09/2012	51:35.0		09/2012
364049001	S	3859	V04	SDM	09/2012	53	2	60	1.25	62.5	09/2012	43:57.0		09/2012
364086201	S	3657	V04	SDM	09/2012	41	2	70	-0.25	47.5	09/2012	36:24.0		09/2012
364116401	S	3433	V04	SDM	09/2012	37	2	82	-0.583	44.16999817	09/2012	06:57.0		09/2012
364169801	S	3616	V04	SDM	09/2012	35	2	78	-0.75	42.5	09/2012	46:12.0		09/2012
364214001	S	3270	V04	SDM	09/2012	36	2	55	-1.375	36.25	09/2012	32:27.0		09/2012
364258901	S	3282	BL	SDM	09/2012	82	1	62	3	80	09/2012	01:52.0		09/2012
364296101	S	3407	V06	SDM	09/2012	49	1	67	0.5	55	09/2012	43:09.0		09/2012
364325701	S	3068	V04	SDM	09/2012	40	2	71	-0.333	46.66999817	09/2012	33:54.0		09/2012
364409901	S	3517	V04	SDM	09/2012	56	2	46	0.40000001	54	09/2012	24:34.0		09/2012
364462501	S	3209	V04	SDM	09/2012	26	2	69	-1.58299994	34.16999817	09/2012	12:29.0		09/2012
364472801	S	3215	V04	SDM	09/2012	40	2	70	-0.333	46.66999817	09/2012	12:29.0		09/2012
364800501	S	3951	ST	SDM	10/2012	50	2	58	0.25	52.5	10/2012	40:53.0		10/2012
364946001	S	3538	BL	SDM	09/2012	34	1	70	-0.833	41.66999817	10/2012	29:50.0		10/2012
364962101	S	3431	V04	SDM	10/2012	52	2	62	0.5	55	10/2012	55:12.0		10/2012
364965801	S	3588	BL	SDM	09/2012	38	1	49	-1	40	10/2012	36:57.0		10/2012
365087301	S	3572	V04	SDM	10/2012	52	2	58	0.5	55	10/2012	14:57.0		10/2012
365177301	S	3166	V04	SDM	10/2012	48	2	60	0	50	10/2012	34:50.0		10/2012
365274801	S	4027	BL	SDM	09/2012	34	1	66	-0.833	41.66999817	10/2012	55:05.0		10/2012
365321301	S	3784	BL	SDM	09/2012	49	1	54	-0.375	46.25	10/2012	00:14.0		10/2012
365418801	S	3574	ST	SDM	10/2012	35	1	66	-0.75	42.5	10/2012	15:29.0		10/2012
365440701	S	3653	ST	SDM	10/2012	46	2	81	0.2	52	10/2012	27:11.0		10/2012
365479201	S	3753	V04	SDM	09/2012	42	2	69	1	60	10/2012	18:01.0		10/2012
365498401	S	4010	V04	SDM	09/2012	34	2	43	-2.125	28.75	10/2012	39:10.0		10/2012
365667401	S	3754	V04	SDM	09/2012	38	2	72	-0.5	45	10/2012	20:54.0		10/2012
365674601	S	3755	V04	SDM	10/2012	56	1	49	0.40000001	54	10/2012	00:14.0		10/2012
366196501	S	3782	BL	SDM	08/2012	33	1	70	-0.917	40.83000183	10/2012	48:36.0		10/2012
366200401	S	3750	V04	SDM	10/2012	49	2	54	-0.375	46.25	10/2012	11:42.0		10/2012
366260901	S	3129	BL	SDM	10/2012	40	1	56	-0.875	41.25	10/2012	41:54.0		10/2012
366376401	S	3519	V04	SDM	10/2012	34	2	74	-0.833	41.66999817	10/2012	25:02.0		10/2012
366465001	S	3269	V04	SDM	10/2012	51	2	61	1	60	10/2012	00:09.0		10/2012
366515701	S	4074	BL	SDM	09/2012	37	1	59	-1.25	37.5	10/2012	23:13.0		10/2012
366568601	S	3409	V06	SDM	10/2012	44	1	65	0	50	10/2012	43:40.0		10/2012
366574701	S	4076	BL	SDM	09/2012	44	1	73	0	50	10/2012	58:09.0		11/2012
366637301	S	3082	BL	SDM	10/2012	46	1	65	0.2	52	10/2012	33:55.0		10/2012
366668901	S	3072	V04	SDM	10/2012	60	2	48	1.29999995	63	10/2012	33:56.0		10/2012
366714201	S	3752	V04	SDM	10/2012	50	2	53	-0.25	47.5	10/2012	00:15.0		10/2012
366874701	S	3829	BL	SDM	10/2012	45	1	67	1.29999995	63	10/2012	24:20.0		10/2012
366879601	S	3812	V04	SDM	10/2012	41	2	65	0.875	58.75	10/2012	37:11.0		10/2012
366888001	S	3811	V04	SDM	10/2012	44	2	68	1.20000005	62	10/2012	09:28.0		10/2012
366904401	S	3434	V04	SDM	10/2012	24	2	54	-3	20	10/2012	07:33.0		10/2012
367117901	S	3264	V04	SDM	10/2012	55	2	61	0.875	58.75	10/2012	59:49.0		10/2012
367317401	S	3551	V06	SDM	10/2012	42	1	65	-0.167	48.33000183	10/2012	10:07.0		10/2012
367319601	S	3539	BL	SDM	10/2012	50	1	55	0.25	52.5	10/2012	30:04.0		10/2012
367569301	S	3952	V04	SDM	10/2012	53	2	70	0.833	58.33000183	10/2012	23:59.0		10/2012
367697801	S	3168	V04	SDM	10/2012	31	2	64	-2	30	10/2012	45:20.0		10/2012
368072301	S	4012	V04	SDM	10/2012	44	2	51	-1	40	10/2012	51:47.0		10/2012
368359001	S	4029	BL	SDM	10/2012	42	1	48	-1.25	37.5	10/2012	56:19.0		10/2012
368811401	S	3271	V04	SDM	10/2012	54	2	58	0.75	57.5	10/2012	47:04.0		10/2012
368839401	S	3410	V06	SDM	10/2012	33	1	76	-0.917	40.83000183	10/2012	44:01.0		10/2012
369143501	S	3162	V04	SDM	10/2012	38	2	62	-1.125	38.75	10/2012	48:12.0		10/2012
369159801	S	3959	BL	SDM	10/2012	39	1	73	-0.417	45.83000183	10/2012	12:10.0		10/2012
369460401	S	3435	V04	SDM	10/2012	29	2	55	-2.25	27.5	10/2012	12:40.0		10/2012
369482001	S	3426	V04	SDM	10/2012	42	2	69	-0.167	48.33000183	10/2012	53:24.0		10/2012
369543101	S	3785	BL	SDM	10/2012	44	1	56	-0.40000001	46	10/2012	08:23.0		10/2012
369745501	S	3284	BL	SDM	10/2012	45	1	64	-0.30000001	47	10/2012	51:05.0		10/2012
369756101	S	3662	BL	SDM	10/2012	58	1	57	1.25	62.5	10/2012	17:12.0		10/2012
369780401	S	3704	BL	SDM	10/2012	33	1	62	-1.75	32.5	10/2012	47:55.0		11/2012
369919501	S	3540	BL	SDM	10/2012	45	1	64	-0.30000001	47	10/2012	30:20.0		10/2012
369923201	S	3514	V04	SDM	10/2012	35	2	72	-0.75	42.5	10/2012	08:45.0		10/2012
369932901	S	3500	V06	SDM	10/2012	60	1	50	0.875	58.75	10/2012	30:04.0		10/2012
370032901	S	3575	V04	SDM	10/2012	29	2	62	-2.25	27.5	11/2012	15:45.0		11/2012
370041301	S	3905	BL	SDM	10/2012	44	1	71	0	50	11/2012	43:07.0		11/2012
370181401	S	3953	V04	SDM	11/2012	37	2	54	-1.79999995	32	11/2012	09:18.0		11/2012
370304101	S	3632	BL	SDM	10/2012	25	1	54	-3	20	11/2012	37:39.0		11/2012
370359601	S	3857	V04	SDM	10/2012	59	2	41	0.875	58.75	11/2012	17:47.0		11/2012
370447001	S	3233	BL	SDM	10/2012	44	1	37	-0.917	40.83000183	11/2012	47:25.0		11/2012
370501001	S	3617	V04	SDM	10/2012	40	2	63	-0.875	41.25	11/2012	55:17.0		11/2012
370546001	S	3275	V04	SDM	11/2012	45	2	70	0.1	51	11/2012	56:41.0		11/2012
370632501	S	3381	BL	SDM	09/2012	29	1	51	-2.75	22.5	11/2012	33:09.0		11/2012
370726001	S	3520	V04	SDM	11/2012	21	2	72	-1.375	36.25	11/2012	25:18.0		11/2012
370734901	S	3541	BL	SDM	11/2012	44	1	65	0	50	11/2012	36:28.0		11/2012
370842001	S	4064	BL	SDM	10/2012	35	1	72	-0.75	42.5	11/2012	29:32.0		11/2012
370853201	S	3026	BL	SDM	11/2012	36	1	56	-1.375	36.25	11/2012	14:12.0		11/2012
370911801	S	3464	V04	SDM	11/2012	50	2	52	-0.25	47.5	11/2012	01:21.0		11/2012
370991701	S	3813	V04	SDM	11/2012	45	2	66	0.1	51	11/2012	10:41.0		11/2012
371273501	S	3502	V06	SDM	11/2012	34	1	71	-0.833	41.66999817	11/2012	11:28.0		11/2012
371422701	S	3411	V06	SDM	11/2012	69	1	42	1.33299994	63.33000183	11/2012	44:57.0		11/2012
371875001	S	3277	V04	SDM	11/2012	57	2	66	1.20000005	62	11/2012	00:38.0		11/2012
372036401	S	3815	V04	SDM	11/2012	27	2	63	-2	30	11/2012	19:12.0		11/2012
372166701	S	3518	V04	SDM	11/2012	56	2	73	1.10000002	61	11/2012	30:16.0		11/2012
372271001	S	3450	V06	SDM	11/2012	59	1	53	0.75	57.5	11/2012	11:31.0		11/2012
372343501	S	3960	BL	SDM	11/2012	49	1	52	-0.375	46.25	11/2012	07:11.0		11/2012
372350101	S	4098	BL	SDM	11/2012	42	1	58	-0.625	43.75	11/2012	31:29.0		11/2012
372398101	S	3869	BL	SDM	11/2012	49	1	38	-0.30000001	47	11/2012	30:07.0		11/2012
372502401	S	3425	V04	SDM	11/2012	40	2	66	-0.333	46.66999817	11/2012	52:53.0		11/2012
372515601	S	3116	V04	SDM	11/2012	19	2	66	-2.16700006	28.32999992	11/2012	41:48.0		11/2012
372567701	S	3402	V04	SDM	11/2012	50	2	48	-0.25	47.5	11/2012	49:47.0		11/2012
372599801	S	3100	V06	SDM	11/2012	49	1	69	0.5	55	11/2012	13:27.0		11/2012
372626201	S	3465	V04	SDM	11/2012	51	2	64	0.375	53.75	11/2012	23:09.0		11/2012
372629201	S	3218	V04	SDM	11/2012	32	2	65	-1	40	11/2012	12:31.0		11/2012
372631801	S	3453	V06	SDM	11/2012	57	1	61	1.125	61.25	11/2012	54:49.0		11/2012
373351401	S	3408	V04	SDM	11/2012	53	2	40	-0.1	49	11/2012	35:23.0		11/2012
373678001	S	3130	BL	SDM	11/2012	46	1	43	-0.75	42.5	11/2012	15:23.0		11/2012
373764901	S	3765	V04	SDM	11/2012	44	2	69	1.20000005	62	11/2012	00:16.0		11/2012
373767901	S	3756	V04	SDM	11/2012	29	2	66	-0.5	45	11/2012	26:20.0		11/2012
373806501	S	3759	V04	SDM	11/2012	48	2	55	0	50	11/2012	57:32.0		11/2012
373814401	S	3783	BL	SDM	10/2012	42	1	51	-1.25	37.5	11/2012	00:16.0		11/2012
373923301	S	3705	BL	SDM	11/2012	31	1	65	-0.25	47.5	11/2012	50:54.0		11/2012
374026101	S	3436	V04	SDM	11/2012	39	2	51	-0.875	41.25	11/2012	13:42.0		11/2012
374375301	S	3633	BL	SDM	11/2012	46	1	68	0.2	52	11/2012	48:25.0		11/2012
374512301	S	3907	BL	SDM	11/2012	40	1	69	0.75	57.5	11/2012	43:07.0		11/2012
374609801	S	3650	V06	SDM	11/2012	36	1	69	-0.667	43.33000183	11/2012	49:50.0		11/2012
374643101	S	3073	V04	SDM	11/2012	41	2	49	-1.375	36.25	11/2012	51:50.0		11/2012
374651201	S	3184	BL	SDM	11/2012	46	1	59	-0.2	48	11/2012	48:30.0		11/2012
374676601	S	3169	V04	SDM	11/2012	42	2	57	-0.625	43.75	11/2012	45:37.0		11/2012
374694901	S	3831	BL	SDM	11/2012	39	1	75	-0.417	45.83000183	11/2012	25:51.0		11/2012
375143901	S	3274	V04	SDM	11/2012	46	2	82	0.2	52	11/2012	58:36.0		11/2012
375413301	S	3787	BL	SDM	11/2012	53	1	48	0.1	51	11/2012	00:16.0		11/2012
375426001	S	3788	BL	SDM	11/2012	43	1	60	-0.5	45	11/2012	27:26.0		11/2012
375447401	S	4101	BL	SDM	11/2012	47	1	66	1.5	65	11/2012	26:23.0		11/2012
375517901	S	3620	V04	SDM	11/2012	51	2	70	0.667	56.66999817	11/2012	46:13.0		11/2012
375521301	S	3522	V04	SDM	11/2012	33	2	55	-1.75	32.5	11/2012	26:10.0		11/2012
375568101	S	3384	BL	SDM	11/2012	31	1	66	-0.25	47.5	11/2012	36:42.0		11/2012
375625301	S	3478	BL	SDM	11/2012	35	1	76	-0.75	42.5	11/2012	12:59.0		11/2012
375630001	S	3466	V04	SDM	11/2012	54	2	49	0.2	52	11/2012	01:37.0		11/2012
375759901	S	4075	BL	SDM	09/2012	35	1	59	-1.5	35	12/2012	56:26.0		12/2012
375788701	S	3279	ST	SDM	11/2012	25	1	64	-2.75	22.5	12/2012	53:53.0		12/2012
375820201	S	3285	BL	SDM	11/2012	41	1	68	0.875	58.75	12/2012	02:03.0		12/2012
375824301	S	3071	V04	SDM	11/2012	57	2	72	2.625	76.25	12/2012	33:56.0		12/2012
376182401	S	3760	V04	SDM	12/2012	33	2	69	-0.917	40.83000183	12/2012	00:17.0		12/2012
376232601	S	4077	BL	SDM	10/2012	44	1	48	-1	40	12/2012	11:24.0		12/2012
376234601	S	4120	BL	SDM	11/2012	28	1	65	-1.39999998	36	12/2012	40:33.0		12/2012
376400601	S	3830	BL	SDM	12/2012	45	1	51	-0.875	41.25	12/2012	25:09.0		12/2012
376495601	S	3201	V06	SDM	12/2012	50	1	66	0.583	55.83000183	12/2012	12:32.0		12/2012
376512401	S	3451	V06	SDM	12/2012	42	1	56	-0.625	43.75	12/2012	53:54.0		12/2012
376590801	S	3150	V06	SDM	12/2012	32	1	59	-1.875	31.25	12/2012	43:51.0		12/2012
376757701	S	3151	V06	SDM	12/2012	47	1	59	-0.1	49	12/2012	44:06.0		12/2012
376773101	S	3557	V06	SDM	12/2012	35	1	60	-1.5	35	12/2012	11:29.0		12/2012
376829101	S	3326	BL	SDM	11/2012	45	1	68	0.1	51	12/2012	54:06.0		12/2012
376838701	S	3327	BL	SDM	11/2012	64	1	54	1.375	63.75	12/2012	57:38.0		12/2012
377022801	S	3452	V06	SDM	12/2012	36	1	66	0.30000001	53	12/2012	54:25.0		12/2012
377383601	S	3527	V04	SDM	12/2012	34	2	62	-1.625	33.75	12/2012	36:18.0		12/2012
377428001	S	3278	V04	SDM	12/2012	48	2	66	0.40000001	54	12/2012	01:16.0		12/2012
377436701	S	3528	ST	SDM	11/2012	58	2	60	1.25	62.5	12/2012	27:36.0		12/2012
377539601	S	3832	BL	SDM	12/2012	41	1	64	-0.25	47.5	12/2012	26:25.0		12/2012
377883201	S	3467	V04	SDM	12/2012	27	2	67	-1.5	35	12/2012	02:22.0		12/2012
377936601	S	3789	BL	SDM	11/2012	33	1	57	-1.75	32.5	12/2012	12:58.0		12/2012
377941301	S	4102	BL	SDM	12/2012	53	1	68	0.833	58.33000183	12/2012	25:53.0		12/2012
377962301	S	3768	V04	SDM	12/2012	41	2	60	-0.75	42.5	12/2012	00:17.0		12/2012
377993401	S	3503	V06	SDM	12/2012	54	1	33	-0.40000001	46	12/2012	20:43.0		12/2012
378043501	S	3203	ST	SDM	12/2012	40	1	58	-0.375	46.25	12/2012	12:32.0		12/2012
378187201	S	3814	V04	SDM	12/2012	42	2	68	-0.167	48.33000183	12/2012	11:08.0		12/2012
378246401	S	3870	BL	SDM	12/2012	51	1	41	-0.30000001	47	12/2012	17:49.0		12/2012
378324901	S	3634	BL	SDM	12/2012	53	1	43	-0.1	49	12/2012	46:14.0		12/2012
378367901	S	3585	ST	SDM	12/2012	45	2	49	-0.875	41.25	12/2012	36:09.0		12/2012
378380701	S	3013	V04	SDM	11/2012	34	2	80	-0.833	41.66999817	12/2012	25:31.0		12/2012
378420701	S	4080	BL	SDM	12/2012	42	1	72	-0.167	48.33000183	12/2012	03:35.0		12/2012
378832701	S	3414	V06	SDM	12/2012	70	1	39	1.41700006	64.16999817	12/2012	45:35.0		12/2012
378855101	S	4011	V04	SDM	12/2012	39	2	52	-1.60000002	34	12/2012	43:17.0		12/2012
378921601	S	3051	V06	SDM	11/2012	39	1	73	-0.417	45.83000183	12/2012	33:57.0		12/2012
378950601	S	3220	V04	SDM	12/2012	53	2	74	0.833	58.33000183	12/2012	12:33.0		12/2012
378995501	S	3817	V04	SDM	12/2012	42	2	74	-0.167	48.33000183	12/2012	13:15.0		12/2012
379002401	S	4065	BL	SDM	12/2012	55	1	62	1.5	65	12/2012	27:58.0		12/2012
379016201	S	3221	V04	SDM	12/2012	44	2	68	0	50	12/2012	12:33.0		12/2012
379027201	S	3219	V04	SDM	12/2012	44	2	71	0	50	12/2012	12:33.0		12/2012
379038401	S	3200	V06	SDM	12/2012	50	1	57	0.875	58.75	12/2012	12:34.0		12/2012
379118401	S	4105	BL	SDM	12/2012	46	1	66	0.2	52	12/2012	50:00.0		12/2012
379168701	S	4100	BL	SDM	12/2012	50	1	58	0.875	58.75	12/2012	29:21.0		12/2012
379196801	S	3052	V06	SDM	12/2012	33	1	67	-0.917	40.83000183	12/2012	33:58.0		12/2012
379239201	S	3053	V06	SDM	12/2012	35	1	70	-0.75	42.5	12/2012	33:58.0		12/2012
379308801	S	3055	V06	SDM	12/2012	54	1	70	0.917	59.16999817	12/2012	33:59.0		12/2012
379342701	S	3908	BL	SDM	12/2012	45	1	64	-0.30000001	47	12/2012	43:09.0		12/2012
379470401	S	3577	V04	SDM	12/2012	32	2	68	-1	40	12/2012	34:39.0		12/2012
379532201	S	3961	BL	SDM	12/2012	49	1	36	-0.30000001	47	12/2012	17:58.0		12/2012
379679301	S	3658	V04	SDM	12/2012	49	2	59	0.125	51.25	12/2012	15:50.0		12/2012
379759401	S	4067	BL	SDM	12/2012	48	1	61	0	50	12/2012	31:16.0		12/2012
379777301	S	3603	V04	SDM	10/2012	31	2	59	-2	30	12/2012	44:46.0		12/2012
379952001	S	3619	V04	SDM	10/2012	67	2	33	1	60	12/2012	46:15.0		12/2012
379992701	S	3276	V04	SDM	12/2012	54	2	56	0.75	57.5	01/2013	32:39.0		01/2013
379995701	S	4099	BL	SDM	12/2012	49	1	59	0.125	51.25	01/2013	30:59.0		01/2013
380038701	S	4103	BL	SDM	12/2012	50	1	58	0.25	52.5	01/2013	39:47.0		01/2013
380073801	S	3479	BL	SDM	01/2013	57	1	57	1.125	61.25	01/2013	05:53.0		01/2013
380269301	S	4030	BL	SDM	01/2013	41	1	74	-0.25	47.5	01/2013	57:01.0		01/2013
380303301	S	3505	V06	SDM	01/2013	26	1	74	-1.58299994	34.16999817	01/2013	32:13.0		01/2013
380341501	S	4104	BL	SDM	01/2013	39	1	66	-0.417	45.83000183	01/2013	22:42.0		01/2013
380364101	S	4066	BL	SDM	01/2013	30	1	60	-2.125	28.75	01/2013	28:11.0		01/2013
380498101	S	3910	BL	SDM	01/2013	45	1	58	-0.30000001	47	01/2013	43:09.0		01/2013
380539001	S	4013	V04	SDM	12/2012	36	2	66	0.30000001	53	01/2013	26:46.0		01/2013
380565001	S	3367	V04	SDM	08/2012	40	2	46	-1.5	35	01/2013	31:46.0		01/2013
380808701	S	3523	V04	SDM	01/2013	51	2	64	0.375	53.75	01/2013	26:27.0		01/2013
380830801	S	3542	BL	SDM	01/2013	40	1	67	-0.333	46.66999817	01/2013	30:49.0		01/2013
380910701	S	3552	V06	SDM	01/2013	21	1	61	-3	20	01/2013	10:22.0		01/2013
381042801	S	3439	V04	SDM	01/2013	53	2	58	0.625	56.25	01/2013	14:51.0		01/2013
381088801	S	4107	BL	SDM	01/2013	19	1	70	-2.16700006	28.32999992	01/2013	47:58.0		01/2013
381386401	S	3521	V04	SDM	01/2013	54	2	65	0.917	59.16999817	01/2013	25:32.0		01/2013
381391201	S	3543	BL	SDM	01/2013	31	1	65	-0.25	47.5	01/2013	35:35.0		01/2013
381434201	S	3707	BL	SDM	01/2013	26	1	61	-2.625	23.75	01/2013	57:30.0		01/2013
381520901	S	3365	V04	SDM	08/2012	59	2	49	0.75	57.5	01/2013	31:02.0		01/2013
381672001	S	3556	V06	SDM	01/2013	39	1	67	-0.417	45.83000183	01/2013	11:11.0		01/2013
381713401	S	3369	V04	SDM	08/2012	51	2	44	-0.30000001	47	01/2013	32:26.0		01/2013
381830201	S	4106	BL	SDM	01/2013	46	1	72	0.2	52	01/2013	22:10.0		01/2013
381850701	S	3762	V04	SDM	01/2013	33	2	71	0	50	01/2013	00:18.0		01/2013
381869201	S	3766	V04	SDM	12/2012	43	2	64	-0.5	45	01/2013	40:58.0		01/2013
381912001	S	3300	V06	SDM	01/2013	68	1	54	1.875	68.75	01/2013	36:43.0		01/2013
381957301	S	3954	V04	SDM	01/2013	47	2	65	1.5	65	01/2013	09:37.0		01/2013
381980201	S	3834	BL	SDM	01/2013	32	1	68	-0.125	48.75	01/2013	20:59.0		01/2013
382077301	S	3308	V04	SDM	01/2013	34	2	68	-0.833	41.66999817	01/2013	40:21.0		01/2013
382143701	S	3223	V04	SDM	01/2013	43	2	67	-0.083	49.16999817	01/2013	12:35.0		01/2013
382218001	S	3767	V04	SDM	01/2012	40	2	52	-1.5	35	01/2013	00:18.0		01/2013
382297601	S	3027	BL	SDM	01/2013	41	1	69	-0.25	47.5	01/2013	25:32.0		01/2013
382320601	S	3104	V06	SDM	01/2013	38	1	73	-0.5	45	01/2013	54:44.0		01/2013
382342601	S	3525	V04	SDM	01/2013	44	2	56	-0.40000001	46	01/2013	26:55.0		01/2013
382345201	S	3544	BL	SDM	01/2013	63	1	69	1.75	67.5	01/2013	31:17.0		01/2013
382346801	S	3501	V06	SDM	01/2013	49	1	48	-0.375	46.25	01/2013	31:31.0		01/2013
382471601	S	3014	V04	SDM	12/2012	33	2	68	-0.917	40.83000183	01/2013	55:29.0		01/2013
382529201	S	3816	V04	SDM	01/2013	40	2	65	-0.333	46.66999817	01/2013	12:52.0		01/2013
382587701	S	4110	BL	SDM	01/2013	36	1	70	0.30000001	53	01/2013	54:05.0		01/2013
382649801	S	3790	BL	SDM	01/2013	38	1	77	0.5	55	01/2013	00:19.0		01/2013
382652701	S	3281	ST	SDM	01/2013	30	2	57	-2.125	28.75	01/2013	32:53.0		01/2013
382711201	S	4108	BL	SDM	01/2013	35	1	65	-0.75	42.5	01/2013	21:18.0		01/2013
382757801	S	3054	V06	SDM	12/2012	44	1	76	0	50	01/2013	34:00.0		01/2013
382767901	S	4083	BL	SDM	01/2013	50	1	45	0.30000001	53	01/2013	29:39.0		01/2013
382873301	S	3012	V04	SDM	01/2013	42	2	59	-0.625	43.75	01/2013	25:32.0		01/2013
382995001	S	3911	BL	SDM	01/2013	50	1	52	-0.25	47.5	01/2013	43:10.0		01/2013
383169501	S	4109	BL	SDM	01/2013	31	1	67	-0.25	47.5	01/2013	44:58.0		01/2013
383217301	S	3118	V04	SDM	01/2013	29	2	61	-2.25	27.5	01/2013	51:03.0		01/2013
383299501	S	3589	BL	SDM	01/2013	39	1	74	-0.417	45.83000183	01/2013	52:06.0		01/2013
383500901	S	3170	V04	SDM	01/2013	59	2	60	1.375	63.75	01/2013	29:02.0		01/2013
383651701	S	3057	V06	SDM	01/2013	38	1	61	-1.125	38.75	01/2013	34:00.0		01/2013
383681901	S	4082	BL	SDM	01/2013	36	1	65	-0.667	43.33000183	01/2013	29:35.0		01/2013
383862701	S	3056	V06	SDM	01/2013	39	1	57	-1	40	02/2013	34:01.0		02/2013
383870101	S	3963	BL	SDM	01/2013	46	1	58	-0.2	48	02/2013	33:50.0		02/2013
383905601	S	3964	BL	SDM	01/2013	53	1	39	-0.1	49	02/2013	19:46.0		02/2013
383980201	S	3504	V06	SDM	01/2013	42	1	63	-0.625	43.75	02/2013	20:21.0		02/2013
383982801	S	3529	V04	SDM	01/2013	19	2	65	-2.16700006	28.32999992	02/2013	40:09.0		02/2013
384108601	S	3172	V04	SDM	01/2013	32	2	71	-1	40	02/2013	31:44.0		02/2013
384323101	S	3550	V04	SDM	02/2013	43	2	51	-0.40000001	46	02/2013	09:44.0		02/2013
384406401	S	3769	V04	SDM	01/2013	34	1	71	-0.833	41.66999817	02/2013	00:19.0		02/2013
384416401	S	3791	BL	SDM	02/2013	29	1	75	-1.29999995	37	02/2013	00:20.0		02/2013
384588901	S	3062	ST	SDM	01/2013	50	1	62	0.25	52.5	02/2013	34:02.0		02/2013
384615301	S	4032	BL	SDM	02/2013	46	1	68	0.2	52	02/2013	58:44.0		02/2013
384632101	S	3480	BL	SDM	02/2013	46	1	72	0.2	52	02/2013	18:23.0		02/2013
384674101	S	4111	BL	SDM	02/2013	24	1	73	-1.75	32.5	02/2013	20:48.0		02/2013
384751601	S	3580	V04	SDM	02/2013	34	2	70	-0.833	41.66999817	02/2013	35:15.0		02/2013
384765101	S	3962	BL	SDM	02/2013	39	1	68	0.625	56.25	02/2013	02:33.0		02/2013
384810401	S	3330	BL	SDM	01/2013	42	1	50	-0.5	45	02/2013	20:15.0		02/2013
384890801	S	3861	V04	SDM	02/2013	34	2	70	0.1	51	02/2013	17:49.0		02/2013
384945501	S	3454	V06	SDM	01/2013	53	1	59	0.625	56.25	02/2013	55:06.0		02/2013
385012201	S	3000	V06	SDM	02/2013	51	1	71	0.667	56.66999817	02/2013	02:22.0		02/2013
385144901	S	3507	ST	SDM	02/2013	54	1	63	0.75	57.5	02/2013	34:45.0		02/2013
385217701	S	3469	V04	SDM	02/2013	43	2	57	-0.5	45	02/2013	03:24.0		02/2013
385249801	S	3154	V06	SDM	01/2013	57	1	75	1.20000005	62	02/2013	25:37.0		02/2013
385262401	S	3967	BL	SDM	02/2013	39	1	56	-1	40	02/2013	31:51.0		02/2013
385322401	S	3157	V06	SDM	02/2013	44	1	66	0	50	02/2013	44:38.0		02/2013
385324101	S	4079	BL	SDM	01/2013	47	1	63	-0.1	49	02/2013	57:50.0		02/2013
385329901	S	4078	BL	SDM	01/2013	36	1	70	-0.667	43.33000183	02/2013	00:36.0		02/2013
385350601	S	3102	V06	SDM	02/2013	24	1	65	-1.75	32.5	02/2013	27:13.0		02/2013
385364101	S	3566	V04	SDM	02/2013	46	2	50	-0.75	42.5	02/2013	13:32.0		02/2013
385378501	S	4018	V04	SDM	02/2013	33	2	64	-1.75	32.5	02/2013	44:07.0		02/2013
385392601	S	3440	V04	SDM	02/2013	45	2	60	-0.30000001	47	02/2013	40:05.0		02/2013
385397901	S	3635	BL	SDM	02/2013	55	1	56	0.875	58.75	02/2013	46:16.0		02/2013
385550801	S	3481	BL	SDM	02/2013	45	1	62	-0.30000001	47	02/2013	06:09.0		02/2013
385615401	S	3965	BL	SDM	02/2013	33	1	82	-0.917	40.83000183	02/2013	35:30.0		02/2013
385690701	S	3966	BL	SDM	02/2013	58	1	59	1.25	62.5	02/2013	20:13.0		02/2013
385810301	S	4081	BL	SDM	02/2013	20	1	71	-1.5	35	02/2013	29:30.0		02/2013
385915701	S	4084	BL	SDM	02/2013	49	1	58	0.125	51.25	02/2013	29:43.0		02/2013
386018701	S	3441	V04	SDM	02/2013	27	2	75	-1.5	35	02/2013	17:51.0		02/2013
386060301	S	3581	V04	SDM	02/2013	49	1	53	-0.375	46.25	02/2013	35:26.0		02/2013
386095101	S	3554	V06	SDM	02/2013	29	1	77	-1.29999995	37	02/2013	10:47.0		02/2013
386123401	S	3757	V04	SDM	02/2013	23	2	71	-1.125	38.75	02/2013	00:21.0		02/2013
386168401	S	3526	V04	SDM	02/2013	25	2	62	-2.75	22.5	02/2013	12:43.0		02/2013
386270201	S	3835	BL	SDM	02/2013	41	1	71	0.875	58.75	02/2013	26:57.0		02/2013
386336101	S	3222	V04	SDM	02/2013	51	2	58	1	60	02/2013	12:37.0		02/2013
386433601	S	3836	BL	SDM	02/2013	25	1	58	-2.25	27.5	02/2013	31:07.0		02/2013
386472201	S	4020	V04	SDM	02/2013	56	2	61	1	60	02/2013	45:04.0		02/2013
386493201	S	4021	V04	SDM	02/2013	32	2	73	-1	40	02/2013	50:24.0		02/2013
386511101	S	3119	V04	SDM	02/2013	49	2	65	0.5	55	02/2013	20:21.0		02/2013
386535501	S	3076	V04	SDM	02/2013	21	2	76	-2	30	02/2013	20:13.0		02/2013
386538401	S	3468	V04	SDM	02/2013	51	2	58	0.375	53.75	02/2013	02:57.0		02/2013
386542401	S	3443	V04	SDM	02/2013	41	2	54	-1.375	36.25	02/2013	19:41.0		02/2013
386931201	S	4121	BL	SDM	02/2013	48	1	65	0.40000001	54	02/2013	55:37.0		02/2013
387095001	S	4036	BL	SDM	02/2013	62	1	49	1.125	61.25	02/2013	05:13.0		02/2013
387141901	S	3171	V04	SDM	02/2013	46	2	62	-0.2	48	02/2013	45:53.0		02/2013
387154201	S	3309	V04	SDM	02/2013	58	2	55	1.25	62.5	02/2013	46:44.0		02/2013
387263201	S	4122	BL	SDM	02/2013	43	1	63	-0.5	45	02/2013	30:32.0		02/2013
387282901	S	3506	ST	SDM	02/2013	46	1	68	0.2	52	02/2013	58:14.0		02/2013
387356201	S	3471	V04	SDM	02/2013	26	2	74	-0.80000001	42	02/2013	28:38.0		02/2013
387363501	S	3530	V04	SDM	02/2013	37	2	65	-0.583	44.16999817	02/2013	28:08.0		02/2013
387413201	S	3085	BL	SDM	02/2013	53	1	56	0.625	56.25	02/2013	34:03.0		02/2013
387689701	S	3770	V04	SDM	02/2013	49	2	55	0.75	57.5	03/2013	00:22.0		03/2013
387715801	S	4019	V04	SDM	02/2013	58	2	55	1.25	62.5	03/2013	44:35.0		03/2013
387984101	S	3758	V04	SDM	03/2013	38	2	70	-0.5	45	03/2013	00:22.0		03/2013
388070701	S	3955	V04	SDM	03/2013	42	2	54	-1.25	37.5	03/2013	10:55.0		03/2013
388092701	S	3709	BL	SDM	03/2013	20	1	68	-1.5	35	03/2013	03:18.0		03/2013
388144601	S	4031	BL	SDM	02/2013	53	1	62	0.625	56.25	03/2013	58:26.0		03/2013
388279001	S	3860	V04	SDM	03/2013	29	2	47	-1.89999998	31	03/2013	17:50.0		03/2013
388287301	S	4123	BL	SDM	03/2013	45	1	60	-0.30000001	47	03/2013	50:01.0		03/2013
388330401	S	3442	V04	SDM	03/2013	53	2	64	0.625	56.25	03/2013	52:19.0		03/2013
388355301	S	3059	V06	SDM	03/2013	22	1	85	-1.91700006	30.82999992	03/2013	16:06.0		03/2013
388404801	S	3968	BL	SDM	03/2013	31	1	56	-2	30	03/2013	21:26.0		03/2013
388421201	S	3173	V04	SDM	02/2013	31	2	63	-2	30	03/2013	46:18.0		03/2013
388449601	S	4112	BL	SDM	03/2013	53	1	53	0.1	51	03/2013	16:51.0		03/2013
388488901	S	3470	V04	SDM	03/2013	41	2	58	-0.75	42.5	03/2013	03:59.0		03/2013
388503001	S	3456	V06	SDM	03/2013	38	1	67	-0.5	45	03/2013	55:25.0		03/2013
388554601	S	3708	BL	SDM	03/2013	25	1	71	-1.66700006	33.33000183	03/2013	43:26.0		03/2013
388670401	S	3207	V06	SDM	02/2013	40	1	60	-0.875	41.25	03/2013	12:38.0		03/2013
388686901	S	4113	BL	SDM	03/2013	49	1	33	-1	40	03/2013	16:19.0		03/2013
388743101	S	3482	BL	SDM	03/2013	45	1	53	-0.875	41.25	03/2013	38:37.0		03/2013
388748501	S	3324	BL	SDM	11/2012	38	1	54	-1.70000005	33	03/2013	05:47.0		03/2013
388843101	S	3915	BL	SDM	03/2013	19	1	52	-3	20	03/2013	54:34.0		03/2013
388854401	S	3591	BL	SDM	03/2013	42	1	62	-0.625	43.75	03/2013	39:51.0		03/2013
389090701	S	3058	V06	SDM	03/2013	21	1	81	-2	30	03/2013	34:04.0		03/2013
389102801	S	3559	V06	SDM	03/2013	40	1	39	-1.25	37.5	03/2013	11:55.0		03/2013
389160501	S	3969	BL	SDM	03/2013	42	1	80	1	60	03/2013	21:59.0		03/2013
389167401	S	3970	BL	SDM	03/2013	39	1	66	0.625	56.25	03/2013	22:26.0		03/2013
389189201	S	4022	V04	SDM	03/2013	43	2	48	-1.125	38.75	03/2013	50:52.0		03/2013
389318901	S	3083	BL	SDM	11/2012	37	1	65	-0.583	44.16999817	03/2013	34:04.0		03/2013
389345701	S	3074	V04	SDM	11/2012	83	2	32	2.79999995	78	03/2013	34:05.0		03/2013
389360101	S	3075	V04	SDM	11/2012	38	2	76	-0.5	45	03/2013	34:05.0		03/2013
389425301	S	3444	V04	SDM	03/2013	39	2	69	-0.417	45.83000183	03/2013	21:01.0		03/2013
389513001	S	3131	BL	SDM	03/2013	40	1	71	-0.333	46.66999817	03/2013	30:37.0		03/2013
389629601	S	3160	V06	SDM	03/2013	29	1	81	-1.29999995	37	03/2013	25:54.0		03/2013
389685801	S	3637	BL	SDM	03/2013	33	1	57	-1.25	37.5	03/2013	46:18.0		03/2013
389736701	S	3234	BL	SDM	03/2013	32	1	69	-0.125	48.75	03/2013	12:38.0		03/2013
389740101	S	3235	BL	SDM	03/2013	51	1	62	1	60	03/2013	14:35.0		03/2013
389831301	S	4033	BL	SDM	03/2013	60	1	49	0.875	58.75	03/2013	59:11.0		03/2013
389854801	S	4035	BL	SDM	03/2013	49	1	60	0.125	51.25	03/2013	02:41.0		03/2013
389881301	S	3558	V06	SDM	03/2013	31	1	65	-0.25	47.5	03/2013	54:12.0		03/2013
389942501	S	3624	V04	SDM	02/2013	53	2	62	0.625	56.25	03/2013	46:18.0		03/2013
389999201	S	3186	BL	SDM	03/2013	46	1	61	0.375	53.75	03/2013	53:31.0		03/2013
390004701	S	3077	V04	SDM	03/2013	37	2	63	-1.25	37.5	03/2013	34:05.0		03/2013
390021901	S	3622	V04	SDM	02/2013	35	2	63	-1.5	35	03/2013	46:18.0		03/2013
390061101	S	3793	BL	SDM	03/2013	30	1	67	-1.20000005	38	03/2013	00:23.0		03/2013
390067901	S	3773	V04	SDM	03/2013	52	2	51	0.5	55	03/2013	00:24.0		03/2013
390164201	S	3621	V04	SDM	02/2013	50	2	54	-0.25	47.5	03/2013	56:54.0		03/2013
390200601	S	3605	V06	SDM	03/2013	36	1	76	-0.667	43.33000183	03/2013	46:59.0		03/2013
390298501	S	4115	BL	SDM	03/2013	47	1	66	0.30000001	53	03/2013	14:58.0		03/2013
390309301	S	3328	BL	SDM	12/2012	43	1	63	-0.5	45	03/2013	03:22.0		03/2013
390330001	S	3818	V04	SDM	03/2013	14	2	73	-2.125	28.75	03/2013	16:44.0		03/2013
390353101	S	3862	V04	SDM	03/2013	30	2	62	-1.625	33.75	03/2013	17:50.0		03/2013
390418901	S	3132	BL	SDM	03/2013	70	1	49	2.125	71.25	03/2013	25:58.0		03/2013
390436501	S	3455	V06	SDM	03/2013	18	1	69	-2.25	27.5	03/2013	24:36.0		03/2013
390440901	S	3050	V04	SDM	03/2013	50	2	52	-0.25	47.5	03/2013	34:06.0		03/2013
390448801	S	3636	BL	SDM	02/2013	52	1	64	0.5	55	03/2013	46:19.0		03/2013
390588001	S	3028	BL	SDM	03/2013	41	1	75	-0.25	47.5	03/2013	25:33.0		03/2013
390694601	S	3863	V04	SDM	03/2013	31	2	65	-0.25	47.5	03/2013	30:41.0		03/2013
390777101	S	3387	BL	SDM	01/2013	45	1	56	-0.30000001	47	03/2013	37:19.0		03/2013
390793401	S	3060	V06	SDM	03/2013	34	1	77	-0.833	41.66999817	03/2013	34:06.0		03/2013
390802401	S	3304	V04	SDM	03/2013	57	2	39	0.625	56.25	03/2013	23:27.0		03/2013
390821701	S	3307	V04	SDM	11/2012	39	2	67	-0.417	45.83000183	03/2013	21:28.0		03/2013
391025801	S	3185	BL	SDM	03/2013	38	1	54	-1.70000005	33	03/2013	48:49.0		03/2013
391051901	S	3417	V06	SDM	03/2013	48	1	58	0	50	03/2013	39:50.0		03/2013
391075801	S	3800	V06	SDM	03/2013	57	1	42	0.25	52.5	03/2013	05:31.0		03/2013
391095001	S	4126	BL	SDM	03/2013	46	1	55	0.375	53.75	03/2013	09:53.0		03/2013
391122001	S	3593	BL	SDM	03/2013	31	1	55	-2	30	03/2013	40:19.0		03/2013
391566701	S	3251	V06	SDM	01/2013	44	1	61	-0.40000001	46	03/2013	58:47.0		05/2013
391588201	S	3125	ST	SDM	03/2013	53	2	46	0.1	51	03/2013	09:34.0		03/2013
391594401	S	3156	V06	SDM	03/2013	63	1	71	1.75	67.5	03/2013	31:24.0		03/2013
391601301	S	3665	BL	SDM	03/2013	39	1	77	0.625	56.25	03/2013	27:25.0		03/2013
391680801	S	3086	BL	SDM	03/2013	35	1	56	-1.5	35	03/2013	34:07.0		03/2013
391704101	S	3087	BL	SDM	03/2013	42	1	56	-0.625	43.75	03/2013	17:47.0		03/2013
391768701	S	4135	BL	SDM	03/2013	32	1	66	-1	40	03/2013	28:53.0		06/2013
392009501	S	4114	BL	SDM	04/2013	21	1	66	-2	30	04/2013	50:32.0		04/2013
392048201	S	4038	BL	SDM	04/2013	49	1	70	0.5	55	04/2013	05:18.0		04/2013
392131701	S	4034	BL	SDM	04/2013	42	1	54	-1.25	37.5	04/2013	00:09.0		04/2013
392195201	S	3252	V06	SDM	02/2013	63	1	49	1.25	62.5	04/2013	59:25.0		05/2013
392551401	S	3914	BL	SDM	04/2013	42	1	57	-0.625	43.75	04/2013	43:12.0		04/2013
392577501	S	3916	BL	SDM	04/2013	32	1	69	-1	40	04/2013	43:12.0		04/2013
392604401	S	3651	V06	SDM	03/2013	35	1	78	-0.75	42.5	04/2013	30:50.0		04/2013
392668101	S	3711	BL	SDM	03/2013	53	1	37	-0.1	49	04/2013	03:23.0		04/2013
392942001	S	3771	V04	SDM	03/2013	23	2	75	-1.83299994	31.67000008	04/2013	52:42.0		04/2013
392987501	S	3419	V06	SDM	04/2013	43	1	69	-0.083	49.16999817	04/2013	45:37.0		04/2013
393048701	S	3838	BL	SDM	04/2013	37	1	60	-1.25	37.5	04/2013	27:32.0		04/2013
393130801	S	3972	BL	SDM	04/2013	32	1	65	-0.125	48.75	04/2013	24:15.0		04/2013
393212701	S	3189	BL	SDM	04/2013	58	1	70	1.29999995	63	04/2013	49:15.0		04/2013
393221701	S	4085	BL	SDM	04/2013	38	1	66	-0.5	45	04/2013	29:46.0		04/2013
393374301	S	3188	BL	SDM	04/2013	36	1	70	-0.667	43.33000183	04/2013	31:04.0		04/2013
393401401	S	3851	V06	SDM	04/2013	64	1	56	2.625	76.25	04/2013	17:50.0		04/2013
393484701	S	3415	V06	SDM	04/2013	35	1	63	-1.5	35	04/2013	39:11.0		04/2013
393548901	S	3386	BL	SDM	12/2012	31	1	71	-1.10000002	39	04/2013	37:01.0		04/2013
393585001	S	3174	V04	SDM	04/2013	41	2	51	-1.375	36.25	04/2013	46:36.0		04/2013
393659501	S	3710	BL	SDM	04/2013	31	1	55	-1.5	35	04/2013	38:14.0		04/2013
393779301	S	3078	V04	SDM	04/2013	39	2	61	-1	40	04/2013	34:08.0		04/2013
393902801	S	3592	BL	SDM	04/2013	50	1	62	0.25	52.5	04/2013	40:06.0		04/2013
393964201	S	3445	V04	SDM	04/2013	61	2	49	1	60	04/2013	22:23.0		04/2013
393974901	S	3088	BL	SDM	04/2013	53	1	55	0.625	56.25	04/2013	34:08.0		04/2013
394077501	S	3310	V04	SDM	02/2013	45	2	65	0.1	51	04/2013	53:00.0		04/2013
394266601	S	3446	V04	SDM	04/2013	37	2	76	-0.583	44.16999817	04/2013	45:39.0		04/2013
394522301	S	3532	V04	SDM	04/2013	45	2	62	-0.30000001	47	04/2013	28:40.0		04/2013
394591501	S	3016	V04	SDM	04/2013	45	2	58	-0.30000001	47	04/2013	25:34.0		04/2013
394679601	S	3458	V06	SDM	04/2013	40	1	62	-0.875	41.25	04/2013	59:24.0		04/2013
394766901	S	4136	BL	SDM	03/2013	19	1	55	-3	20	04/2013	36:18.0		06/2013
394836401	S	3120	V04	SDM	04/2013	51	2	50	-0.125	48.75	04/2013	47:43.0		04/2013
394866401	S	3105	V06	SDM	04/2013	27	1	70	-1.5	35	04/2013	14:45.0		04/2013
394908501	S	3106	V06	SDM	04/2013	48	1	72	0.40000001	54	04/2013	29:35.0		04/2013
394932801	S	4139	BL	SDM	04/2013	42	1	80	-0.167	48.33000183	04/2013	28:25.0		06/2013
394938601	S	3089	BL	SDM	04/2013	42	1	56	-0.625	43.75	04/2013	34:09.0		04/2013
395057801	S	3794	BL	SDM	04/2013	40	1	70	0.75	57.5	04/2013	00:26.0		04/2013
395179601	S	3061	V06	SDM	04/2013	16	1	55	-3	20	04/2013	34:09.0		04/2013
395287501	S	3237	BL	SDM	04/2013	45	1	70	0.1	51	04/2013	12:39.0		04/2013
395307701	S	3659	V04	SDM	04/2013	45	2	72	0.1	51	04/2013	20:37.0		04/2013
395367801	S	3664	BL	SDM	02/2013	47	1	61	0.5	55	04/2013	53:32.0		04/2013
395375901	S	3666	BL	SDM	03/2013	53	1	52	0.1	51	04/2013	53:33.0		04/2013
395476901	S	3134	BL	SDM	04/2013	50	1	38	-0.40000001	46	04/2013	32:13.0		04/2013
395513501	S	3224	V04	SDM	04/2013	26	2	85	-0.80000001	42	04/2013	12:39.0		04/2013
395529801	S	4116	BL	SDM	04/2013	48	1	64	0	50	04/2013	13:59.0		04/2013
395533501	S	3029	BL	SDM	04/2013	28	1	66	-1.39999998	36	04/2013	25:34.0		04/2013
395534901	S	3638	BL	SDM	04/2013	45	1	66	0.1	51	04/2013	46:20.0		04/2013
395598501	S	3600	V06	SDM	04/2013	52	1	57	0.5	55	04/2013	46:21.0		04/2013
395639701	S	3819	V04	SDM	04/2013	36	2	53	-1.20000005	38	04/2013	17:10.0		04/2013
395643501	S	3795	BL	SDM	04/2013	37	1	73	-0.583	44.16999817	04/2013	00:26.0		04/2013
395729101	S	3190	BL	SDM	04/2013	37	1	82	-0.583	44.16999817	04/2013	49:28.0		04/2013
395789401	S	3625	V04	SDM	04/2013	32	2	68	-1	40	04/2013	46:20.0		04/2013
395803501	S	3601	V06	SDM	04/2013	39	1	65	-0.417	45.83000183	04/2013	46:20.0		04/2013
395806701	S	3608	V06	SDM	04/2013	42	1	48	-1.25	37.5	04/2013	36:45.0		04/2013
395880901	S	4117	BL	SDM	04/2013	53	1	59	0.625	56.25	04/2013	13:23.0		04/2013
395939001	S	4124	BL	SDM	04/2013	33	1	71	-0.917	40.83000183	04/2013	55:56.0		04/2013
395944701	S	4127	BL	SDM	04/2013	56	1	67	1.10000002	61	04/2013	14:38.0		06/2013
396119001	S	3573	V04	SDM	04/2013	35	2	53	-2	30	05/2013	15:17.0		05/2013
396285201	S	3460	V06	SDM	04/2013	46	1	72	1.39999998	64	05/2013	00:20.0		05/2013
396331001	S	3852	V06	SDM	05/2013	38	1	78	0.5	55	05/2013	17:52.0		05/2013
396331201	S	3002	V06	SDM	04/2013	30	1	69	-1.20000005	38	05/2013	33:46.0		05/2013
396389901	S	3607	V06	SDM	04/2013	53	1	57	0.625	56.25	05/2013	46:21.0		05/2013
396435201	S	3191	BL	SDM	05/2013	59	1	66	1.39999998	64	05/2013	49:44.0		05/2013
396450001	S	3332	BL	SDM	04/2013	33	1	74	-0.917	40.83000183	05/2013	08:49.0		05/2013
396467701	S	3333	BL	SDM	05/2013	21	1	66	-2	30	05/2013	14:33.0		05/2013
396595601	S	3459	V06	SDM	04/2013	42	1	53	-1.25	37.5	05/2013	59:43.0		05/2013
396616201	S	4118	BL	SDM	05/2013	44	1	68	0	50	05/2013	12:24.0		05/2013
396634001	S	3109	V06	SDM	04/2013	43	1	54	-1.125	38.75	05/2013	28:16.0		05/2013
396663001	S	3108	V06	SDM	04/2013	48	1	51	-0.5	45	05/2013	05:43.0		05/2013
396691901	S	4086	BL	SDM	04/2013	40	1	73	-0.333	46.66999817	05/2013	29:49.0		05/2013
396860901	S	3390	BL	SDM	03/2013	59	1	65	1.39999998	64	05/2013	51:52.0		05/2013
396966601	S	3385	BL	SDM	12/2012	35	1	51	-2	30	05/2013	24:05.0		05/2013
397097801	S	3389	BL	SDM	02/2013	47	1	71	0.30000001	53	05/2013	26:32.0		05/2013
397249901	S	4125	BL	SDM	04/2013	45	1	64	-0.30000001	47	05/2013	02:01.0		05/2013
397256201	S	3383	BL	SDM	10/2012	50	1	48	-0.25	47.5	05/2013	36:24.0		05/2013
397276501	S	3418	V06	SDM	05/2013	52	1	56	0.5	55	05/2013	41:40.0		05/2013
397401301	S	3392	BL	SDM	04/2013	48	1	50	-0.5	45	05/2013	38:28.0		05/2013
397471501	S	3457	V06	SDM	05/2013	43	2	65	-0.083	49.16999817	05/2013	25:11.0		05/2013
397543501	S	3871	BL	SDM	05/2013	48	1	56	0.625	56.25	05/2013	17:52.0		05/2013
397593801	S	3288	BL	SDM	04/2013	59	1	46	0.75	57.5	05/2013	52:58.0		05/2013
397635101	S	3570	V06	SDM	05/2013	41	1	74	-0.25	47.5	05/2013	14:25.0		05/2013
397687401	S	4037	BL	SDM	04/2013	50	1	52	0.30000001	53	05/2013	04:37.0		05/2013
398049401	S	3175	V04	SDM	05/2013	56	2	58	1	60	05/2013	46:54.0		05/2013
398053401	S	3668	BL	SDM	05/2013	49	1	75	0.5	55	05/2013	25:15.0		05/2013
398124801	S	4051	V04	SDM	05/2013	43	2	54	-1.125	38.75	05/2013	25:52.0		05/2013
398125601	S	3917	BL	SDM	05/2013	40	1	69	0.75	57.5	05/2013	54:45.0		05/2013
398147301	S	3004	V06	SDM	04/2013	50	1	61	0.25	52.5	05/2013	25:35.0		05/2013
398164001	S	3290	BL	SDM	05/2013	35	1	63	-1.5	35	05/2013	08:32.0		05/2013
398175401	S	3003	V06	SDM	04/2013	39	1	58	-1	40	05/2013	06:26.0		05/2013
398182001	S	3301	V06	SDM	04/2013	73	2	54	2.5	75	05/2013	12:48.0		05/2013
398201101	S	3604	V06	SDM	05/2013	33	1	71	-0.917	40.83000183	05/2013	46:21.0		05/2013
398207901	S	3001	V06	SDM	05/2013	42	1	67	-0.167	48.33000183	05/2013	04:34.0		05/2013
398250501	S	3900	V04	SDM	05/2013	27	2	72	-1.5	35	05/2013	32:19.0		05/2013
398293201	S	3901	V04	SDM	05/2013	38	2	69	-0.5	45	05/2013	43:13.0		05/2013
398359101	S	3565	V06	SDM	05/2013	44	1	55	-0.40000001	46	05/2013	13:17.0		05/2013
398363601	S	3653	V06	SDM	04/2013	50	1	81	0.583	55.83000183	05/2013	27:13.0		05/2013
398380601	S	3225	V04	SDM	05/2013	48	2	70	0.40000001	54	05/2013	12:40.0		05/2013
398499901	S	3226	ST	SDM	05/2013	46	2	34	-1.29999995	37	05/2013	19:14.0		05/2013
398505301	S	3564	V06	SDM	05/2013	46	1	71	0.2	52	05/2013	12:58.0		05/2013
398538201	S	3107	V06	SDM	05/2013	29	1	71	-1.29999995	37	05/2013	25:30.0		05/2013
398647601	S	4036	PW	SDM	05/2013	62	2	49	1.125	61.25	05/2013	05:14.0		05/2013
398678401	S	3448	V04	SDM	05/2013	48	2	57	0.625	56.25	05/2013	21:37.0		05/2013
398836901	S	3821	V04	SDM	05/2013	16	2	67	-1.89999998	31	05/2013	17:45.0		05/2013
398848601	S	3312	V04	SDM	05/2013	39	2	79	-0.417	45.83000183	05/2013	12:46.0		05/2013
398942201	S	3018	V04	SDM	05/2013	42	2	61	-0.625	43.75	05/2013	25:36.0		05/2013
398982101	S	3660	V04	SDM	04/2013	28	2	77	-1.39999998	36	05/2013	40:48.0		05/2013
398991601	S	3820	V04	SDM	05/2013	31	1	77	-0.25	47.5	05/2013	42:04.0		05/2013
399000901	S	3902	V04	SDM	05/2013	28	2	79	-1.39999998	36	05/2013	43:13.0		05/2013
399071501	S	3110	V06	SDM	05/2013	35	1	64	-1.5	35	05/2013	04:11.0		05/2013
399089301	S	3122	V04	SDM	05/2013	45	2	63	-0.30000001	47	05/2013	09:35.0		05/2013
399214201	S	3314	V04	SDM	05/2013	22	2	78	-1.25	37.5	05/2013	38:55.0		05/2013
399406601	S	3796	BL	SDM	05/2013	39	1	64	-1	40	05/2013	00:02.0		05/2013
399462601	S	3792	V01	SDM	05/2013	47	1	57	0.5	55	05/2013	00:27.0		05/2013
399562601	S	3066	V06	SDM	05/2013	46	1	65	0.2	52	05/2013	28:45.0		05/2013
399615501	S	3112	V06	SDM	05/2013	45	2	64	-0.30000001	47	05/2013	11:24.0		05/2013
399626701	S	3111	V06	SDM	05/2013	24	1	66	-1.75	32.5	05/2013	31:09.0		05/2013
399676001	S	4023	V04	SDM	05/2013	37	2	64	-1.25	37.5	05/2013	52:03.0		05/2013
399777801	S	3512	V06	SDM	05/2013	45	1	68	0.1	51	05/2013	23:09.0		05/2013
399797401	S	3611	V06	SDM	05/2013	56	1	43	0.167	51.66999817	05/2013	45:56.0		05/2013
399849701	S	3609	V06	SDM	05/2013	40	1	70	-0.333	46.66999817	05/2013	46:22.0		05/2013
400253901	S	3854	V06	SDM	05/2013	69	1	32	1.25	62.5	06/2013	23:52.0		06/2013
400336601	S	3654	V06	SDM	05/2013	55	1	49	0.30000001	53	06/2013	53:33.0		06/2013
400412501	S	3420	V06	SDM	06/2013	46	1	52	-0.75	42.5	06/2013	20:42.0		06/2013
400520301	S	3260	V06	SDM	06/2013	41	1	65	-0.25	47.5	06/2013	59:39.0		06/2013
400594001	S	3021	V04	SDM	06/2013	42	2	65	1	60	06/2013	25:36.0		06/2013
400681501	S	3822	V04	SDM	06/2013	48	2	57	0.625	56.25	06/2013	18:37.0		06/2013
400783501	S	4094	ST	SDM	06/2013	26	2	77	-1.58299994	34.16999817	06/2013	35:53.0		06/2013
401148101	S	3067	V06	SDM	06/2013	37	1	76	-0.583	44.16999817	06/2013	40:03.0		06/2013
401185801	S	3064	V06	SDM	06/2013	36	1	62	-1.375	36.25	06/2013	34:11.0		06/2013
401203001	S	3777	V04	SDM	06/2013	48	2	63	0.625	56.25	06/2013	00:27.0		06/2013
401206501	S	3776	V04	SDM	06/2013	31	2	64	-2	30	06/2013	00:28.0		06/2013
401214901	S	3850	V06	SDM	04/2013	57	1	52	1	60	06/2013	30:59.0		06/2013
401289101	S	3375	V04	SDM	06/2013	45	2	51	-0.875	41.25	06/2013	21:57.0		06/2013
401310501	S	3371	V04	SDM	02/2013	27	2	69	-1.5	35	06/2013	33:26.0		06/2013
401492101	S	4056	V04	SDM	06/2013	25	2	65	-1.66700006	33.33000183	06/2013	32:00.0		06/2013
401541801	S	3079	V04	SDM	06/2013	37	2	69	0.40000001	54	06/2013	34:11.0		06/2013
401739701	S	3206	V06	SDM	06/2013	67	1	33	1	60	06/2013	12:40.0		06/2013
402005101	S	3775	V04	SDM	05/2013	46	1	63	-0.2	48	06/2013	00:28.0		06/2013
402038501	S	3853	V06	SDM	06/2013	51	1	48	0.40000001	54	06/2013	21:30.0		06/2013
402241501	S	3606	V06	SDM	05/2013	63	1	52	1.25	62.5	06/2013	46:22.0		06/2013
402263001	S	3627	V04	SDM	05/2013	53	2	60	0.625	56.25	06/2013	53:47.0		06/2013
402306901	S	3472	V04	SDM	06/2013	47	2	62	-0.1	49	06/2013	04:19.0		06/2013
402351001	S	3956	V04	SDM	06/2013	49	2	64	0.125	51.25	06/2013	11:18.0		06/2013
402440701	S	3356	V06	SDM	06/2013	47	1	77	0.30000001	53	06/2013	45:14.0		06/2013
402483301	S	3320	V04	SDM	05/2013	62	2	56	1.75	67.5	06/2013	52:47.0		04/2014
402509001	S	3123	ST	SDM	06/2013	39	1	70	-0.417	45.83000183	06/2013	35:03.0		06/2013
402513301	S	3319	V04	SDM	05/2013	43	2	54	-1.125	38.75	06/2013	12:26.0		04/2014
402548601	S	3823	V04	SDM	06/2013	43	2	58	0	50	06/2013	20:29.0		06/2013
402745001	S	3400	V08	SDM	06/2013	47	2	42	-0.667	43.33000183	06/2013	40:04.0		06/2013
402812801	S	3802	V06	SDM	06/2013	7	1	72	-2.9000001	21	06/2013	21:21.0		06/2013
402851601	S	3461	V06	SDM	06/2013	43	1	64	-0.5	45	06/2013	00:49.0		06/2013
402853801	S	3422	V06	SDM	06/2013	45	1	59	-0.30000001	47	06/2013	46:14.0		06/2013
403066901	S	3178	V04	SDM	06/2013	35	2	72	-0.75	42.5	06/2013	29:03.0		06/2013
403176801	S	3865	V04	SDM	06/2013	26	2	78	-0.80000001	42	06/2013	17:53.0		06/2013
403177401	S	3779	V04	SDM	06/2013	59	2	57	1.375	63.75	06/2013	05:43.0		06/2013
403208901	S	3354	V06	SDM	03/2013	42	1	71	-0.167	48.33000183	06/2013	42:51.0		06/2013
403253001	S	4054	V04	SDM	06/2013	28	2	63	-1.875	31.25	06/2013	28:34.0		06/2013
403324801	S	3421	V06	SDM	06/2013	51	1	41	-0.30000001	47	06/2013	54:52.0		06/2013
403467501	S	3778	V04	SDM	06/2013	49	2	53	0.2	52	06/2013	00:25.0		06/2013
403484901	S	3751	V06	SDM	06/2013	33	1	70	0	50	06/2013	00:28.0		06/2013
403526201	S	3629	V04	SDM	06/2013	37	2	54	-1.79999995	32	06/2013	46:23.0		06/2013
403540901	S	3020	V04	SDM	05/2013	40	2	75	-0.333	46.66999817	06/2013	25:36.0		06/2013
403578101	S	3008	V06	SDM	06/2013	35	1	83	-0.75	42.5	06/2013	25:37.0		06/2013
403588501	S	3358	V06	SDM	03/2013	48	1	50	-0.5	45	06/2013	56:50.0		06/2013
403603201	S	3165	V06	SDM	06/2013	48	1	60	0	50	06/2013	45:03.0		06/2013
403857801	S	3318	V04	SDM	04/2013	74	2	65	2.70000005	77	07/2013	58:15.0		04/2014
403975401	S	3855	V06	SDM	07/2013	43	1	50	-0.40000001	46	07/2013	17:53.0		07/2013
404153901	S	3428	V06	SDM	07/2013	57	1	60	1.125	61.25	07/2013	53:52.0		07/2013
404187601	S	4058	V04	SDM	07/2013	35	2	63	-1.5	35	07/2013	32:29.0		07/2013
404252001	S	3804	V06	SDM	07/2013	43	1	62	0	50	07/2013	06:36.0		07/2013
404262201	S	3430	V06	SDM	07/2013	58	1	55	1.25	62.5	07/2013	06:56.0		07/2013
404352101	S	3614	V06	SDM	07/2013	41	1	64	-0.75	42.5	07/2013	46:23.0		07/2013
404521301	S	3361	V06	SDM	07/2013	55	1	58	0.875	58.75	07/2013	16:14.0		07/2013
404536101	S	3515	V06	SDM	07/2013	36	1	75	-0.667	43.33000183	07/2013	24:21.0		07/2013
404555501	S	3351	V06	SDM	03/2013	46	1	69	0.2	52	07/2013	23:28.0		07/2013
404629801	S	3378	V04	SDM	07/2013	37	2	49	-1.79999995	32	07/2013	35:26.0		07/2013
404657901	S	3372	V04	SDM	02/2013	50	2	72	0.583	55.83000183	07/2013	33:46.0		07/2013
404768401	S	3585	V04	SDM	07/2013	46	2	50	-0.75	42.5	07/2013	36:10.0		07/2013
404820801	S	60015	BL	SDM	07/2013	29	1	80	-1.29999995	37	07/2013	32:44.0		07/2013
404834901	S	3227	V04	SDM	07/2013	52	2	51	0	50	07/2013	12:41.0		07/2013
404859201	S	3582	V04	SDM	07/2013	58	2	64	1.25	62.5	07/2013	35:36.0		07/2013
404904001	S	3567	V06	SDM	07/2013	35	1	67	-0.75	42.5	07/2013	13:47.0		07/2013
404907801	S	3403	V08	SDM	07/2013	36	2	71	-0.667	43.33000183	07/2013	40:47.0		07/2013
405015101	S	3424	V06	SDM	07/2013	50	1	66	0.583	55.83000183	07/2013	47:19.0		07/2013
405080501	S	3176	V04	SDM	07/2013	46	2	62	-0.2	48	07/2013	47:10.0		07/2013
405135301	S	3867	V04	SDM	07/2013	22	2	72	-1.25	37.5	07/2013	29:42.0		07/2013
405154301	S	3423	V06	SDM	07/2013	24	1	71	-1.75	32.5	07/2013	46:49.0		07/2013
405200701	S	3228	V04	SDM	07/2013	48	2	68	0.40000001	54	07/2013	12:42.0		07/2013
405211401	S	3230	V04	SDM	07/2013	45	2	70	0.1	51	07/2013	12:42.0		07/2013
405353501	S	3613	V06	SDM	07/2013	48	1	57	0	50	07/2013	46:23.0		07/2013
405435301	S	3404	V08	SDM	07/2013	47	2	58	-0.1	49	07/2013	41:44.0		07/2013
405514701	S	3700	V04	SDM	07/2013	15	2	63	-3	20	07/2013	43:48.0		07/2013
405533101	S	3212	V06	SDM	07/2013	47	1	58	-0.1	49	07/2013	47:12.0		07/2013
405579801	S	4052	V04	SDM	07/2013	41	2	67	-0.25	47.5	07/2013	26:23.0		07/2013
405649101	S	3537	V04	SDM	07/2013	58	2	43	0.75	57.5	07/2013	29:38.0		07/2013
405656101	S	3313	V04	SDM	07/2013	42	2	70	-0.167	48.33000183	07/2013	41:32.0		04/2014
405868201	S	3080	V04	SDM	07/2013	30	2	81	-1.20000005	38	07/2013	34:12.0		07/2013
405900301	S	3182	ST	SDM	07/2013	51	2	55	0.375	53.75	07/2013	31:24.0		07/2013
405935201	S	4055	V04	SDM	07/2013	35	2	70	-0.75	42.5	07/2013	31:30.0		07/2013
405968201	S	3406	V08	SDM	07/2013	48	2	37	-0.583	44.16999817	07/2013	42:13.0		07/2013
406066601	S	3701	V04	SDM	07/2013	46	2	47	-0.75	42.5	07/2013	03:10.0		07/2013
406114301	S	4053	V04	SDM	07/2013	53	2	49	0.1	51	07/2013	27:19.0		07/2013
406130901	S	3264	V06	SDM	07/2013	59	1	62	1.375	63.75	07/2013	59:49.0		07/2013
406133101	S	3957	V04	SDM	07/2013	27	2	69	-1.5	35	07/2013	18:13.0		07/2013
406149501	S	3612	V06	SDM	07/2013	45	1	69	0.1	51	07/2013	46:24.0		07/2013
406149701	S	4092	V04	SDM	07/2013	29	2	78	-1.29999995	37	07/2013	40:41.0		07/2013
406339901	S	3702	V04	SDM	07/2013	6	2	72	-3	20	07/2013	03:15.0		07/2013
406414501	S	3401	V08	SDM	07/2013	60	2	59	1.5	65	07/2013	40:27.0		07/2013
406626801	S	3215	V06	SDM	07/2013	45	1	71	0.1	51	07/2013	12:43.0		07/2013
406639201	S	3068	V06	SDM	07/2013	50	1	72	0.583	55.83000183	07/2013	34:13.0		07/2013
406893201	S	3124	V04	SDM	07/2013	38	2	58	-1.125	38.75	08/2013	56:21.0		08/2013
406896801	S	3231	V04	SDM	08/2013	49	2	56	0.125	51.25	08/2013	12:43.0		08/2013
406898401	S	3125	V04	SDM	07/2013	56	2	47	0.40000001	54	08/2013	05:46.0		08/2013
406902001	S	3115	V06	SDM	07/2013	41	1	63	-0.75	42.5	08/2013	44:35.0		08/2013
406906301	S	3113	V06	SDM	07/2013	42	1	61	-0.625	43.75	08/2013	53:27.0		08/2013
406924601	S	3069	V06	SDM	08/2013	51	1	55	0.375	53.75	08/2013	34:13.0		08/2013
406960201	S	3217	V06	SDM	08/2013	49	1	71	0.5	55	08/2013	12:43.0		08/2013
406991001	S	3586	V04	SDM	08/2013	34	2	63	-1.625	33.75	08/2013	36:27.0		08/2013
407079401	S	4001	V06	SDM	06/2013	50	1	51	-0.25	47.5	08/2013	37:25.0		08/2013
407110401	S	3572	V06	SDM	07/2013	54	1	59	0.75	57.5	08/2013	14:57.0		08/2013
407176501	S	3180	V04	SDM	07/2013	41	2	61	-0.75	42.5	08/2013	47:45.0		08/2013
407320701	S	3868	V04	SDM	08/2013	21	2	70	-1.375	36.25	08/2013	30:22.0		08/2013
407328401	S	3211	V06	SDM	08/2013	41	1	63	-0.25	47.5	08/2013	39:30.0		08/2013
407358401	S	3429	V06	SDM	08/2013	32	1	67	-1	40	08/2013	54:43.0		08/2013
407391201	S	3781	V04	SDM	07/2013	50	2	73	0.583	55.83000183	08/2013	00:29.0		08/2013
407400601	S	4057	V04	SDM	08/2013	50	2	62	0.25	52.5	08/2013	32:15.0		08/2013
407406701	S	3780	V04	SDM	07/2013	35	2	71	0.2	52	08/2013	00:29.0		08/2013
407415201	S	3209	V06	SDM	07/2013	26	1	70	-1.58299994	34.16999817	08/2013	12:45.0		08/2013
407480801	S	3023	V04	SDM	07/2013	53	2	72	0.833	58.33000183	08/2013	25:37.0		08/2013
407644701	S	3825	V04	SDM	08/2013	36	2	59	-0.875	41.25	08/2013	21:20.0		08/2013
407750301	S	4093	V04	SDM	08/2013	51	2	52	-0.125	48.75	08/2013	55:29.0		08/2013
407800401	S	4091	V04	SDM	08/2013	51	2	69	0.667	56.66999817	08/2013	33:26.0		08/2013
407842401	S	3569	V06	SDM	08/2013	59	1	42	0.417	54.16999817	08/2013	53:46.0		08/2013
407876701	S	3805	V06	SDM	08/2013	56	1	58	1	60	08/2013	42:20.0		08/2013
407893001	S	3806	V06	SDM	08/2013	38	1	61	-0.625	43.75	08/2013	06:54.0		08/2013
407945201	S	3571	V06	SDM	08/2013	47	1	47	-0.625	43.75	08/2013	14:42.0		08/2013
408100801	S	3181	V04	SDM	08/2013	43	2	68	-0.083	49.16999817	08/2013	48:02.0		08/2013
408172301	S	3179	V04	SDM	08/2013	38	2	52	-1	40	08/2013	47:29.0		08/2013
408286101	S	3788	V03	SDM	08/2013	32	2	61	-1.875	31.25	08/2013	27:28.0		01/2015
408311601	S	3789	V03	SDM	08/2013	33	2	58	-1.75	32.5	08/2013	13:00.0		01/2015
408879001	S	4070	V04	SDM	08/2013	39	2	80	-0.417	45.83000183	08/2013	00:56.0		08/2013
408887101	S	3584	V04	SDM	08/2013	35	1	44	-1.70000005	33	08/2013	55:26.0		08/2013
409260501	S	3229	V04	SDM	08/2013	30	2	74	-1.20000005	38	08/2013	12:45.0		08/2013
409464501	S	3953	ST	SDM	08/2013	32	1	55	-1.875	31.25	08/2013	26:32.0		08/2013
409474201	S	3808	V06	SDM	08/2013	34	1	59	-1.625	33.75	08/2013	08:04.0		08/2013
409496401	S	4071	V04	SDM	08/2013	48	2	59	0	50	08/2013	58:43.0		09/2013
409671201	S	4024	V04	SDM	08/2013	43	2	73	-0.083	49.16999817	09/2013	52:27.0		09/2013
410790701	S	3380	V04	SDM	08/2013	39	2	71	-0.417	45.83000183	09/2013	35:53.0		09/2013
410913401	S	3856	V06	SDM	09/2013	48	1	69	1.625	66.25	09/2013	17:54.0		09/2013
410919901	S	3866	V04	SDM	09/2013	29	2	54	-1.89999998	31	09/2013	30:03.0		09/2013
410942101	S	3473	V04	SDM	09/2013	45	2	56	-0.30000001	47	09/2013	04:59.0		09/2013
410946001	S	3903	ST	SDM	08/2013	48	2	72	0.40000001	54	09/2013	42:01.0		09/2013
411017301	S	3516	V06	SDM	09/2013	37	1	80	-0.583	44.16999817	09/2013	24:17.0		09/2013
411083501	S	4090	V04	SDM	09/2013	58	2	58	1.25	62.5	09/2013	32:57.0		09/2013
411091701	S	4025	V04	SDM	08/2013	57	2	50	0.5	55	09/2013	53:52.0		09/2013
411103201	S	4059	V04	SDM	09/2013	41	2	47	-1.375	36.25	09/2013	32:43.0		09/2013
411108101	S	4096	V04	SDM	09/2013	24	2	50	-3	20	09/2013	36:20.0		09/2013
411127101	S	3161	V06	SDM	08/2013	37	1	46	-1.79999995	32	09/2013	20:30.0		09/2013
411141101	S	3114	V06	SDM	08/2013	42	1	65	-0.167	48.33000183	09/2013	15:59.0		09/2013
411286401	S	3168	V06	SDM	08/2013	40	1	65	-0.333	46.66999817	09/2013	45:21.0		09/2013
411497101	S	3661	V04	SDM	08/2013	46	2	61	-0.2	48	09/2013	30:18.0		09/2013
411546501	S	4005	V06	SDM	09/2013	39	1	74	-0.417	45.83000183	09/2013	53:19.0		09/2013
411559301	S	4004	V06	SDM	09/2013	50	1	66	0.583	55.83000183	09/2013	22:09.0		09/2013
411560301	S	90456	BL	SDM	09/2013	27	1	82	-1.5	35	09/2013	10:24.0		09/2013
411655801	S	3615	V06	SDM	08/2013	35	1	68	-0.75	42.5	09/2013	46:24.0		09/2013
411933001	S	3752	V06	SDM	08/2013	45	1	54	-0.875	41.25	09/2013	00:31.0		09/2013
411949301	S	3755	V06	SDM	09/2013	54	1	50	0.2	52	09/2013	00:31.0		09/2013
412008801	S	3366	V04	SDM	09/2012	34	2	62	-1.125	38.75	09/2013	31:25.0		09/2013
412031901	S	3859	V06	SDM	09/2013	50	1	61	0.875	58.75	09/2013	43:58.0		09/2013
412040401	S	3824	V04	SDM	09/2013	37	2	56	-0.75	42.5	09/2013	46:10.0		09/2013
412099401	S	3475	V04	SDM	09/2013	50	2	49	-0.25	47.5	09/2013	05:16.0		09/2013
412104701	S	3366	V06	SDM	09/2013	44	1	63	0.125	51.25	09/2013	31:25.0		09/2013
412197601	S	3803	V06	SDM	09/2013	51	1	71	0.667	56.66999817	09/2013	37:25.0		09/2013
412221901	S	60002	BL	SDM	09/2013	37	1	77	-0.583	44.16999817	09/2013	12:45.0		09/2013
412246501	S	3024	V04	SDM	08/2013	50	2	53	-0.25	47.5	09/2013	25:38.0		09/2013
412259401	S	3011	V06	SDM	09/2013	72	1	34	1.60000002	66	09/2013	45:37.0		09/2013
412262701	S	3009	V06	SDM	07/2013	25	1	85	-1.66700006	33.33000183	09/2013	25:38.0		09/2013
412275401	S	3022	V04	SDM	07/2013	37	2	59	-0.75	42.5	09/2013	52:25.0		09/2013
412343701	S	4026	V04	SDM	09/2013	34	2	76	-0.833	41.66999817	09/2013	54:40.0		09/2013
412395501	S	3462	V06	SDM	09/2013	48	1	46	-0.5	45	09/2013	16:15.0		09/2013
412431601	S	3563	V06	SDM	09/2013	33	1	62	-1.75	32.5	09/2013	12:39.0		09/2013
412466301	S	3587	V04	SDM	09/2013	33	2	53	-2.25	27.5	09/2013	36:41.0		09/2013
412615801	S	3128	ST	SDM	09/2013	59	2	61	1.375	63.75	09/2013	13:13.0		09/2013
412691101	S	3216	V06	SDM	09/2013	68	1	54	1.875	68.75	09/2013	12:46.0		09/2013
412728401	S	3166	V06	SDM	09/2013	47	1	61	-0.1	49	09/2013	34:50.0		09/2013
412806301	S	3826	V04	SDM	08/2013	26	2	78	-1.58299994	34.16999817	09/2013	22:35.0		09/2013
412816201	S	3828	V04	SDM	09/2013	43	2	78	-0.083	49.16999817	09/2013	23:29.0		09/2013
412864901	S	3214	V06	SDM	09/2013	40	1	80	0.75	57.5	09/2013	12:46.0		09/2013
412931801	S	3476	V04	SDM	09/2013	46	2	66	0.2	52	09/2013	53:47.0		09/2013
412938201	S	3162	V06	SDM	09/2013	35	1	63	-1.5	35	09/2013	48:12.0		09/2013
412957401	S	3656	V06	SDM	08/2013	29	1	81	-1.29999995	37	09/2013	53:34.0		09/2013
412981001	S	4010	V06	SDM	09/2013	41	1	44	-1.25	37.5	09/2013	39:10.0		09/2013
412998001	S	3126	ST	SDM	09/2013	39	2	65	-0.417	45.83000183	09/2013	57:24.0		09/2013
413013001	S	3410	V08	SDM	09/2013	38	2	76	-0.5	45	09/2013	44:01.0		09/2013
413199101	S	3757	V06	SDM	09/2013	22	1	72	-1.25	37.5	09/2013	00:31.0		09/2013
413211801	S	3807	V06	SDM	09/2013	39	1	75	-0.417	45.83000183	09/2013	42:41.0		09/2013
413244601	S	3904	ST	SDM	09/2013	5	2	72	-3	20	09/2013	42:16.0		09/2013
413342201	S	3433	V06	SDM	09/2013	26	1	83	-1.58299994	34.16999817	10/2013	06:58.0		10/2013
413352401	S	3359	V06	SDM	09/2013	31	1	74	-1.10000002	39	10/2013	47:13.0		10/2013
413375101	S	3665	ST	SDM	08/2013	39	2	77	0.625	56.25	10/2013	27:26.0		10/2013
413426701	S	3010	V06	SDM	07/2013	61	1	49	1	60	10/2013	25:38.0		10/2013
413456401	S	3407	V08	SDM	10/2013	45	2	68	0.1	51	10/2013	43:10.0		10/2013
413567701	S	3377	V04	SDM	08/2013	62	2	54	1.125	61.25	10/2013	35:09.0		10/2013
413715701	S	3432	V06	SDM	10/2013	33	1	65	-0.917	40.83000183	10/2013	06:20.0		10/2013
413832501	S	3829	V04	SDM	10/2013	32	2	68	-0.125	48.75	10/2013	24:22.0		10/2013
413940101	S	3811	V06	SDM	10/2013	31	1	69	-0.25	47.5	10/2013	09:29.0		10/2013
414025601	S	3367	V06	SDM	08/2013	42	1	47	-1.25	37.5	10/2013	31:47.0		10/2013
414108701	S	3325	V04	SDM	10/2013	43	2	67	-0.083	49.16999817	10/2013	48:00.0		10/2013
414238101	S	3072	V06	SDM	10/2013	55	2	49	0.80000001	58	10/2013	34:16.0		10/2013
414316001	S	4027	V04	SDM	09/2013	30	2	67	-1.20000005	38	10/2013	55:07.0		10/2013
414323801	S	3101	V04	SDM	09/2013	59	2	51	0.75	57.5	10/2013	13:31.0		10/2013
414376001	S	3784	V04	SDM	10/2013	50	1	55	0.25	52.5	10/2013	00:32.0		10/2013
414400301	S	3431	V06	SDM	10/2013	48	1	63	0	50	10/2013	55:12.0		10/2013
414501001	S	3758	V06	SDM	10/2013	41	1	71	-0.25	47.5	10/2013	00:32.0		10/2013
414533801	S	3950	V06	SDM	08/2013	59	1	45	0.75	57.5	10/2013	08:48.0		10/2013
414644001	S	3082	V04	SDM	10/2013	47	2	66	0.30000001	53	10/2013	34:16.0		10/2013
414717001	S	3365	V06	SDM	10/2013	48	1	51	-0.5	45	10/2013	31:03.0		10/2013
414842801	S	3409	V08	SDM	10/2013	50	2	66	0.583	55.83000183	10/2013	43:41.0		10/2013
414871001	S	3952	V06	SDM	10/2013	52	1	71	0.75	57.5	10/2013	24:00.0		10/2013
414901101	S	4029	V04	SDM	10/2013	27	2	49	-3	20	10/2013	56:21.0		10/2013
414931301	S	3364	V06	SDM	07/2013	53	1	41	-0.1	49	10/2013	23:50.0		10/2013
415019701	S	3538	ST	SDM	10/2013	28	2	71	-1.39999998	36	10/2013	29:52.0		10/2013
415055301	S	3434	V06	SDM	10/2013	29	1	55	-2.25	27.5	10/2013	07:34.0		10/2013
415298301	S	3464	V06	SDM	10/2013	52	1	53	0	50	10/2013	01:21.0		10/2013
415509101	S	3129	V04	SDM	10/2013	39	2	57	-1	40	10/2013	41:56.0		10/2013
415625901	S	3272	V06	SDM	10/2013	54	1	41	0	50	10/2013	07:58.0		12/2013
415640701	S	3282	V04	SDM	09/2013	40	2	63	-0.875	41.25	10/2013	01:54.0		10/2013
415693401	S	3270	V06	SDM	10/2013	31	1	56	-2	30	10/2013	32:27.0		10/2013
415698701	S	3408	V06	SDM	10/2013	49	1	41	-0.5	45	10/2013	35:23.0		10/2013
415750201	S	3603	V06	SDM	10/2013	40	1	60	-0.875	41.25	10/2013	44:47.0		10/2013
415779201	S	3381	V04	SDM	08/2013	22	2	52	-3	20	10/2013	33:12.0		10/2013
415866901	S	3756	V06	SDM	10/2013	26	1	67	-0.80000001	42	10/2013	24:34.0		10/2013
415905501	S	3619	V06	SDM	10/2013	73	1	34	1.70000005	67	10/2013	46:25.0		10/2013
415945201	S	3705	V04	SDM	10/2013	43	2	66	1.10000002	61	10/2013	50:56.0		10/2013
416029901	S	3788	V04	SDM	10/2013	48	2	61	0	50	10/2013	27:28.0		10/2013
416213701	S	12224	BL	SDM	10/2013	49	1	66	0.5	55	10/2013	12:48.0		10/2013
416268101	S	3218	V06	SDM	10/2013	16	1	65	-2.41700006	25.82999992	10/2013	12:49.0		10/2013
416357601	S	3574	V06	SDM	10/2013	43	1	67	-0.083	49.16999817	10/2013	15:31.0		10/2013
416486001	S	3960	ST	SDM	11/2013	46	2	53	-0.75	42.5	11/2013	07:13.0		11/2013
416548301	S	3269	ST	SDM	10/2013	61	1	62	2.25	72.5	11/2013	00:08.0		11/2013
416561501	S	3540	V04	SDM	10/2013	33	2	65	-0.917	40.83000183	11/2013	30:22.0		11/2013
416745701	S	4078	ST	SDM	10/2013	36	2	70	-0.667	43.33000183	11/2013	00:38.0		11/2013
416756701	S	3517	V06	SDM	11/2013	55	2	47	0.30000001	53	11/2013	24:35.0		11/2013
416758901	S	4073	V04	SDM	09/2013	40	2	48	-0.75	42.5	11/2013	27:58.0		11/2013
416822001	S	3183	V04	SDM	10/2013	50	2	65	0.583	55.83000183	11/2013	29:04.0		11/2013
416837201	S	3704	V04	SDM	11/2013	37	2	63	-1.25	37.5	11/2013	47:57.0		11/2013
416841901	S	3812	V06	SDM	10/2013	37	1	66	0.40000001	54	11/2013	37:11.0		11/2013
416865201	S	3426	V06	SDM	11/2013	1	2	70	-3	20	11/2013	53:24.0		11/2013
416983101	S	3813	V06	SDM	10/2013	39	1	67	-0.417	45.83000183	11/2013	10:42.0		11/2013
416992201	S	3831	V04	SDM	11/2013	43	2	76	-0.083	49.16999817	11/2013	25:53.0		11/2013
416998201	S	4072	V04	SDM	08/2013	49	2	58	0.75	57.5	11/2013	18:00.0		11/2013
417072201	S	4064	V04	SDM	10/2013	24	2	73	-1.75	32.5	11/2013	29:34.0		11/2013
417147401	S	4012	V06	SDM	11/2013	46	1	52	-0.75	42.5	11/2013	51:48.0		11/2013
417211701	S	3951	V06	SDM	10/2013	43	1	59	-0.5	45	11/2013	40:55.0		11/2013
417245101	S	3502	V08	SDM	11/2013	26	2	72	-1.58299994	34.16999817	11/2013	11:29.0		11/2013
417298101	S	3411	V08	SDM	11/2013	75	2	43	1.83299994	68.33000183	11/2013	44:58.0		11/2013
417298301	S	3201	V08	SDM	11/2013	44	2	67	0	50	11/2013	12:50.0		11/2013
417317001	S	3051	V08	SDM	11/2013	42	2	74	-0.167	48.33000183	11/2013	34:17.0		11/2013
417798601	S	3539	V04	SDM	11/2013	52	2	56	0.5	55	11/2013	30:06.0		11/2013
417826101	S	3857	V06	SDM	11/2013	53	1	42	0.125	51.25	11/2013	17:55.0		11/2013
417856601	S	3907	V04	SDM	11/2013	43	2	70	1.10000002	61	11/2013	43:15.0		11/2013
417858601	S	3221	V06	SDM	11/2013	41	1	69	-0.25	47.5	11/2013	12:50.0		11/2013
417907001	S	4098	V04	SDM	11/2013	42	2	59	-0.625	43.75	11/2013	31:32.0		11/2013
417965101	S	3815	V06	SDM	11/2013	23	1	64	-2.5	25	11/2013	18:46.0		11/2013
418032401	S	3631	V04	SDM	11/2013	44	2	69	0	50	11/2013	00:19.0		11/2013
418037801	S	3959	V04	SDM	11/2013	37	2	74	-0.583	44.16999817	11/2013	12:11.0		11/2013
418145401	S	3520	V06	SDM	11/2013	16	2	73	-1.89999998	31	11/2013	25:19.0		11/2013
418310201	S	3402	V06	SDM	11/2013	51	1	49	-0.125	48.75	11/2013	49:48.0		11/2013
418321901	S	3184	V04	SDM	11/2013	52	2	60	0.5	55	11/2013	48:33.0		11/2013
418377401	S	3435	V06	SDM	11/2013	22	1	56	-3	20	11/2013	12:40.0		11/2013
418550601	S	4101	V04	SDM	11/2013	48	2	67	1.625	66.25	11/2013	26:25.0		11/2013
418671601	S	3074	V06	SDM	11/2013	80	2	33	2.5	75	11/2013	34:18.0		11/2013
418683501	S	3220	ST	SDM	11/2013	46	1	75	0.2	52	11/2013	12:52.0		11/2013
418764801	S	3436	V06	SDM	11/2013	32	1	52	-1.60000002	34	11/2013	13:42.0		11/2013
418856301	S	3130	V04	SDM	11/2013	45	2	44	-0.833	41.66999817	11/2013	16:02.0		11/2013
418863601	S	4076	V04	SDM	11/2013	47	2	74	0.30000001	53	11/2013	42:04.0		11/2013
418998701	S	3219	V06	SDM	11/2013	42	1	71	-0.167	48.33000183	11/2013	12:51.0		11/2013
419011701	S	3073	V06	SDM	11/2013	40	2	50	-1.5	35	11/2013	51:50.0		11/2013
419037201	S	3100	V08	SDM	11/2013	63	2	70	1.75	67.5	11/2013	14:51.0		11/2013
419170401	S	3071	V06	SDM	11/2013	54	2	73	2.29999995	73	11/2013	34:18.0		11/2013
419243901	S	3908	V04	SDM	11/2013	50	2	65	0.583	55.83000183	11/2013	43:16.0		11/2013
419255001	S	3465	V06	SDM	11/2013	54	1	65	0.917	59.16999817	11/2013	23:10.0		11/2013
419291901	S	3200	V08	SDM	11/2013	53	2	58	1.25	62.5	11/2013	12:52.0		11/2013
419389601	S	3905	ST	SDM	11/2013	31	2	72	-1.10000002	39	11/2013	43:16.0		11/2013
419456701	S	3817	V06	SDM	11/2013	45	1	75	0.1	51	12/2013	13:15.0		12/2013
419472801	S	3374	V04	SDM	07/2013	34	2	71	-0.833	41.66999817	12/2013	34:27.0		12/2013
419474601	S	3285	ST	SDM	11/2013	47	2	69	1.5	65	12/2013	02:05.0		12/2013
419485801	S	3500	V08	SDM	11/2013	58	2	52	0.625	56.25	12/2013	30:04.0		12/2013
419495501	S	3352	V06	SDM	03/2013	10	1	53	-3	20	12/2013	22:37.0		12/2013
419553101	S	3478	V04	SDM	11/2013	33	2	77	-0.917	40.83000183	12/2013	13:01.0		12/2013
419577501	S	3765	V06	SDM	11/2013	41	1	70	0.875	58.75	12/2013	00:33.0		12/2013
419655901	S	3075	V06	SDM	12/2013	34	2	77	-0.833	41.66999817	12/2013	34:19.0		12/2013
419742901	S	4065	V04	SDM	11/2013	43	2	63	0	50	12/2013	28:00.0		12/2013
419817601	S	3816	V06	SDM	12/2013	52	1	66	0.75	57.5	12/2013	12:52.0		12/2013
419841301	S	3452	V08	SDM	12/2013	30	2	67	-0.375	46.25	12/2013	54:26.0		12/2013
419872401	S	3233	V04	SDM	12/2013	48	2	38	-0.583	44.16999817	12/2013	47:28.0		12/2013
420058301	S	3650	V08	SDM	11/2013	32	2	70	-1	40	12/2013	49:51.0		12/2013
420084901	S	3787	V04	SDM	10/2013	51	2	49	-0.125	48.75	12/2013	00:34.0		12/2013
420091101	S	3759	V06	SDM	11/2013	48	1	56	0	50	12/2013	57:32.0		12/2013
420096201	S	3762	V06	SDM	11/2013	37	1	72	0.40000001	54	12/2013	00:34.0		12/2013
420100901	S	3768	V06	SDM	12/2013	39	1	61	-1	40	12/2013	00:34.0		12/2013
420222201	S	3527	V06	SDM	12/2013	30	2	63	-2.125	28.75	12/2013	36:18.0		12/2013
420295401	S	4099	V04	SDM	12/2013	48	2	60	0	50	12/2013	31:01.0		12/2013
420311901	S	4100	V04	SDM	12/2013	51	2	59	1	60	12/2013	29:22.0		12/2013
420315001	S	3505	V08	SDM	12/2013	34	2	75	-0.833	41.66999817	12/2013	31:42.0		12/2013
420345701	S	3577	V06	SDM	12/2013	39	1	69	-0.417	45.83000183	12/2013	34:40.0		12/2013
420365201	S	3763	V06	SDM	11/2013	38	1	61	-0.625	43.75	12/2013	36:10.0		12/2013
420371701	S	3792	V04	SDM	02/2014	48	2	58	0.625	56.25	12/2013	00:35.0		02/2015
420379101	S	3783	V04	SDM	11/2013	51	2	52	-0.125	48.75	12/2013	00:35.0		12/2013
420387201	S	3760	V06	SDM	12/2013	36	1	70	-0.667	43.33000183	12/2013	00:35.0		12/2013
420416001	S	3116	V06	SDM	11/2013	13	1	67	-2.70000005	23	12/2013	43:01.0		12/2013
420443801	S	3102	V08	SDM	11/2013	31	2	66	-1.10000002	39	12/2013	27:14.0		12/2013
420472701	S	3789	V04	SDM	12/2013	35	2	58	-1.5	35	12/2013	13:01.0		12/2013
420529501	S	3453	V08	SDM	12/2013	65	2	62	2.125	71.25	12/2013	54:50.0		12/2013
420599901	S	3451	V08	SDM	12/2013	44	2	57	-0.40000001	46	12/2013	53:54.0		12/2013
420647201	S	3785	V04	SDM	11/2013	46	2	57	-0.2	48	12/2013	08:25.0		01/2015
420691601	S	3150	V08	SDM	12/2013	24	2	60	-2.875	21.25	12/2013	43:52.0		12/2013
420741301	S	4102	V04	SDM	12/2013	58	2	69	1.29999995	63	12/2013	25:56.0		12/2013
420749501	S	3961	V04	SDM	12/2013	57	2	37	0.625	56.25	12/2013	18:01.0		12/2013
420790001	S	3466	V06	SDM	12/2013	49	1	50	-0.375	46.25	12/2013	01:37.0		12/2013
420914601	S	3467	V06	SDM	12/2013	29	1	68	-1.29999995	37	12/2013	02:23.0		12/2013
421061101	S	60035	BL	SDM	12/2013	24	1	66	-1.75	32.5	12/2013	28:08.0		12/2013
421142201	S	3172	V06	SDM	12/2013	41	1	71	-0.25	47.5	12/2013	31:45.0		12/2013
421158501	S	3588	V04	SDM	12/2013	45	2	50	-0.2	48	12/2013	37:00.0		12/2013
421192001	S	3830	V04	SDM	12/2013	49	2	52	-0.375	46.25	12/2013	25:11.0		12/2013
421201001	S	3832	V04	SDM	12/2013	39	2	65	0.625	56.25	12/2013	26:27.0		12/2013
421207901	S	3814	V06	SDM	12/2013	32	1	69	-1	40	12/2013	11:09.0		12/2013
421213001	S	4074	V04	SDM	12/2013	48	2	60	0	50	12/2013	40:38.0		12/2013
421219401	S	4120	V04	SDM	12/2013	28	2	66	-1.39999998	36	12/2013	41:11.0		01/2014
421222001	S	4077	V04	SDM	12/2013	34	2	49	-2.125	28.75	12/2013	09:51.0		12/2013
421277601	S	4106	V04	SDM	12/2013	52	2	72	0.75	57.5	12/2013	22:12.0		12/2013
421319201	S	4105	V04	SDM	12/2013	41	2	67	-0.25	47.5	12/2013	50:02.0		12/2013
421402301	S	3414	V08	SDM	12/2013	75	2	40	1.83299994	68.33000183	12/2013	45:35.0		12/2013
421413101	S	3368	V04	SDM	01/2013	44	2	54	-1	40	12/2013	32:10.0		12/2013
421516801	S	3083	V04	SDM	12/2013	42	2	66	-0.167	48.33000183	12/2013	34:20.0		12/2013
421578901	S	4104	V04	SDM	12/2013	44	2	67	0	50	12/2013	22:44.0		12/2013
421584901	S	3519	V06	SDM	12/2013	32	2	75	-1	40	12/2013	25:02.0		12/2013
421723601	S	14281	BL	SDM	12/2013	55	1	62	0.875	58.75	12/2013	34:19.0		12/2013
421726601	S	3658	V06	SDM	12/2013	47	1	60	-0.1	49	12/2013	15:51.0		12/2013
421750201	S	3575	V06	SDM	12/2013	41	1	63	-0.75	42.5	12/2013	15:46.0		12/2013
421760401	S	3551	V08	SDM	12/2013	50	2	67	0.583	55.83000183	12/2013	10:07.0		12/2013
421897001	S	3557	V08	SDM	12/2013	44	2	62	-0.40000001	46	12/2013	11:29.0		12/2013
421974601	S	3151	V08	SDM	12/2013	45	2	60	-0.30000001	47	12/2013	44:06.0		12/2013
422122801	S	3327	V04	SDM	12/2013	58	2	55	1.25	62.5	12/2013	58:13.0		12/2013
422629601	S	3357	V06	SDM	07/2013	43	1	46	-1.125	38.75	01/2014	23:15.0		01/2014
422654801	S	3617	V06	SDM	10/2013	31	1	64	-2	30	01/2014	55:17.0		01/2014
422810901	S	3053	V08	SDM	01/2014	39	2	71	-0.417	45.83000183	01/2014	34:20.0		01/2014
422827301	S	3360	V06	SDM	07/2013	27	1	69	-1.5	35	01/2014	19:48.0		01/2014
422878701	S	3052	V08	SDM	01/2014	29	2	69	-1.29999995	37	01/2014	34:21.0		01/2014
423285201	S	3309	V06	SDM	01/2014	68	1	56	2.5	75	01/2014	47:15.0		01/2014
423473901	S	3369	V06	SDM	10/2013	50	2	46	-0.25	47.5	01/2014	32:26.0		01/2014
423586101	S	4103	V04	SDM	01/2014	49	2	60	0.125	51.25	01/2014	39:49.0		01/2014
423651701	S	3528	V06	SDM	01/2014	66	2	61	2.25	72.5	01/2014	27:37.0		01/2014
423654301	S	3541	V04	SDM	01/2014	46	2	66	0.2	52	01/2014	36:30.0		01/2014
423660101	S	3439	V06	SDM	01/2014	54	1	59	0.75	57.5	01/2014	14:51.0		01/2014
423669001	S	3544	V04	SDM	01/2014	57	2	70	1.20000005	62	01/2014	31:19.0		01/2014
423680301	S	3055	V08	SDM	01/2014	45	2	71	0.1	51	01/2014	34:21.0		01/2014
423685101	S	3054	V08	SDM	01/2014	43	2	77	-0.083	49.16999817	01/2014	34:21.0		01/2014
423909901	S	3503	V08	SDM	01/2014	57	2	34	-0.1	49	01/2014	20:43.0		01/2014
423920101	S	4083	V04	SDM	01/2014	43	2	46	-0.40000001	46	01/2014	29:41.0		01/2014
424071001	S	3965	V04	SDM	01/2014	38	2	83	-0.5	45	01/2014	35:32.0		01/2014
424083401	S	3954	V06	SDM	01/2014	48	1	66	1.625	66.25	01/2014	09:37.0		01/2014
424083801	S	3523	V06	SDM	01/2014	59	2	65	1.39999998	64	01/2014	26:28.0		01/2014
424150701	S	3556	V08	SDM	01/2014	36	2	68	-0.667	43.33000183	01/2014	11:12.0		01/2014
424166001	S	3707	V04	SDM	01/2014	24	2	62	-2.875	21.25	01/2014	57:32.0		01/2014
424270801	S	3328	V04	SDM	01/2014	51	2	64	0.375	53.75	01/2014	04:04.0		01/2014
424321701	S	3525	V06	SDM	01/2014	50	2	57	0.25	52.5	01/2014	26:56.0		01/2014
424444401	S	3169	V06	SDM	01/2014	46	1	59	-0.2	48	01/2014	45:37.0		01/2014
424495801	S	4108	V04	SDM	01/2014	38	2	66	-0.5	45	01/2014	21:20.0		01/2014
424541501	S	4109	V04	SDM	01/2014	42	2	68	1	60	01/2014	45:00.0		01/2014
424596401	S	3223	ST	SDM	01/2014	37	1	68	-0.583	44.16999817	01/2014	12:54.0		01/2014
424821401	S	3454	V08	SDM	01/2014	57	2	60	1.125	61.25	01/2014	55:07.0		01/2014
424834701	S	3479	V04	SDM	01/2014	47	2	58	-0.1	49	01/2014	05:55.0		01/2014
425213601	S	60023	BL	SDM	01/2014	42	1	63	-0.625	43.75	01/2014	42:45.0		01/2014
425238301	S	3203	V08	SDM	01/2014	48	2	59	0.625	56.25	01/2014	12:54.0		01/2014
425376801	S	3171	V06	SDM	01/2014	49	1	63	0.125	51.25	01/2014	45:53.0		01/2014
425507701	S	3911	ST	SDM	01/2014	48	2	53	-0.5	45	01/2014	43:17.0		01/2014
425599801	S	3522	ST	SDM	11/2013	28	2	56	-2.375	26.25	01/2014	26:09.0		01/2014
425621401	S	3058	V08	SDM	01/2014	21	2	82	-2	30	01/2014	34:22.0		01/2014
425739201	S	3526	V06	SDM	01/2014	26	2	63	-2.625	23.75	01/2014	12:43.0		01/2014
425771901	S	3767	V06	SDM	12/2013	38	1	54	-1.70000005	33	01/2014	00:36.0		01/2014
425816501	S	3860	V06	SDM	01/2014	31	1	48	-1.70000005	33	01/2014	17:56.0		01/2014
425974001	S	3154	V08	SDM	01/2014	48	2	76	0.40000001	54	01/2014	25:37.0		01/2014
426043601	S	4079	V04	SDM	01/2014	46	2	64	-0.2	48	01/2014	57:51.0		01/2014
426044801	S	65000	BL	SDM	09/2013	45	1	80	0.1	51	01/2014	27:44.0		07/2014
426135001	S	3870	V04	SDM	01/2014	54	2	42	0	50	01/2014	17:56.0		01/2014
426232901	S	4013	V06	SDM	12/2013	37	1	67	0.40000001	54	01/2014	26:46.0		01/2014
426275901	S	3085	V04	SDM	01/2014	62	2	57	1.75	67.5	01/2014	34:22.0		01/2014
426289101	S	3834	V04	SDM	01/2014	37	2	69	0.40000001	54	01/2014	21:01.0		01/2014
426299601	S	4030	V04	SDM	01/2014	38	2	75	-0.5	45	01/2014	57:03.0		01/2014
426518301	S	3307	V06	SDM	11/2013	58	1	68	1.29999995	63	02/2014	21:29.0		02/2014
426563901	S	3300	V08	SDM	01/2014	73	2	55	3	80	02/2014	36:44.0		02/2014
426666101	S	3963	V04	SDM	02/2014	52	2	59	0.5	55	02/2014	33:52.0		02/2014
426720701	S	3790	V04	SDM	02/2014	51	2	78	2	70	02/2014	00:36.0		02/2014
426979501	S	3013	V06	SDM	12/2013	35	1	81	-0.75	42.5	02/2014	25:40.0		02/2014
427130501	S	3769	V06	SDM	01/2014	31	1	72	-1.10000002	39	02/2014	00:36.0		02/2014
427163701	S	3766	V06	SDM	12/2013	41	1	65	-0.25	47.5	02/2014	40:59.0		02/2014
427361901	S	3835	V04	SDM	02/2014	46	2	72	1.39999998	64	02/2014	27:00.0		02/2014
427450601	S	3056	V08	SDM	02/2014	41	2	58	-0.75	42.5	02/2014	34:22.0		02/2014
427458401	S	3057	V08	SDM	02/2014	46	2	62	-0.2	48	02/2014	34:23.0		02/2014
427531001	S	4111	V04	SDM	02/2014	37	2	74	-0.583	44.16999817	02/2014	20:51.0		02/2014
427601201	S	3869	V04	SDM	02/2014	55	2	39	0.375	53.75	02/2014	30:10.0		01/2014
427620701	S	3480	V04	SDM	01/2014	50	2	73	0.583	55.83000183	02/2014	18:25.0		02/2014
427672501	S	3469	V06	SDM	02/2014	39	1	58	-1	40	02/2014	03:24.0		02/2014
427716101	S	3791	V04	SDM	01/2014	38	2	76	-0.5	45	02/2014	00:37.0		02/2014
427835201	S	3836	V04	SDM	02/2014	31	2	59	-1.5	35	02/2014	31:09.0		02/2014
427913101	S	3308	V06	SDM	02/2014	53	1	69	0.833	58.33000183	02/2014	40:22.0		02/2014
427961801	S	3910	V04	SDM	02/2014	39	2	59	-1	40	02/2014	43:17.0		02/2014
428148701	S	4067	V04	SDM	12/2013	37	2	62	-1.25	37.5	02/2014	31:17.0		02/2014
428172001	S	4107	V04	SDM	02/2014	19	2	71	-2.16700006	28.32999992	02/2014	48:00.0		02/2014
428183401	S	4081	V04	SDM	02/2014	26	2	72	-0.80000001	42	02/2014	29:32.0		02/2014
428390601	S	3222	V06	SDM	02/2014	46	1	59	0.375	53.75	02/2014	12:55.0		02/2014
428407101	S	4135	V04	SDM	02/2014	33	2	67	-0.917	40.83000183	02/2014	28:55.0		02/2014
428439701	S	3504	V08	SDM	02/2014	41	2	64	-0.75	42.5	02/2014	20:21.0		02/2014
428479001	S	3012	V06	SDM	01/2014	33	1	60	-1.75	32.5	02/2014	25:40.0		02/2014
428536401	S	3059	V08	SDM	02/2014	14	2	85	-2.5999999	24	02/2014	16:07.0		02/2014
428596601	S	65002	BL	SDM	10/2013	35	1	61	-1.5	35	02/2014	45:29.0		02/2014
428674201	S	4011	V06	SDM	01/2014	43	1	53	-1.125	38.75	02/2014	43:17.0		02/2014
428689301	S	4031	V04	SDM	02/2014	47	2	63	-0.1	49	02/2014	58:28.0		02/2014
428699901	S	65003	BL	SDM	10/2013	58	1	60	1.25	62.5	02/2014	27:45.0		07/2014
428841001	S	3507	V08	SDM	02/2014	43	2	64	-0.5	45	02/2014	34:48.0		02/2014
428851501	S	3530	V06	SDM	02/2014	42	2	66	-0.167	48.33000183	02/2014	28:09.0		02/2014
429075401	S	4084	V04	SDM	02/2014	49	2	59	0.125	51.25	02/2014	29:45.0		02/2014
429146801	S	3501	V08	SDM	02/2014	40	2	50	-1.5	35	02/2014	31:31.0		02/2014
429153801	S	3521	V06	SDM	02/2014	45	2	66	0.1	51	02/2014	25:32.0		02/2014
429179601	S	3481	V04	SDM	02/2014	51	2	63	0.375	53.75	02/2014	06:11.0		02/2014
429182201	S	65006	BL	SDM	02/2014	55	1	53	0.30000001	53	02/2014	27:46.0		07/2014
429207401	S	3468	V06	SDM	02/2014	41	1	59	-0.75	42.5	02/2014	02:57.0		02/2014
429210301	S	60024	BL	SDM	02/2014	33	1	66	-0.917	40.83000183	02/2014	43:04.0		02/2014
429215101	S	3118	V06	SDM	02/2014	30	1	62	-2.125	28.75	02/2014	52:53.0		02/2014
429224101	S	3543	V04	SDM	02/2014	21	2	66	-1.375	36.25	02/2014	35:37.0		02/2014
429344901	S	4032	V04	SDM	02/2014	48	2	69	0.40000001	54	02/2014	58:46.0		02/2014
429377801	S	12593	BL	SDM	02/2014	44	1	67	0	50	02/2014	12:56.0		02/2014
429391401	S	3050	V06	SDM	02/2014	53	1	53	0.1	51	02/2014	34:24.0		02/2014
429437101	S	4018	V06	SDM	02/2014	39	1	65	-0.417	45.83000183	02/2014	44:08.0		02/2014
429476201	S	3552	V08	SDM	02/2014	18	2	62	-3	20	02/2014	10:23.0		02/2014
429800301	S	91837	BL	SDM	03/2014	41	1	73	-0.25	47.5	03/2014	59:21.0		03/2014
429810701	S	3964	V04	SDM	02/2014	54	2	40	0	50	03/2014	19:48.0		03/2014
429817901	S	3967	V04	SDM	03/2014	49	2	57	0.125	51.25	03/2014	31:53.0		03/2014
429842201	S	3550	V06	SDM	03/2014	46	1	53	-0.1	49	03/2014	09:45.0		03/2014
429846701	S	3157	V08	SDM	02/2014	56	2	67	1.10000002	61	03/2014	44:38.0		03/2014
429881901	S	3651	V08	SDM	02/2014	38	2	79	-0.5	45	03/2014	30:50.0		03/2014
429895701	S	14426	BL	SDM	02/2014	31	1	60	-2	30	03/2014	05:48.0		03/2014
429921701	S	3665	V04	SDM	02/2014	47	2	78	1.5	65	03/2014	27:28.0		03/2014
429954401	S	3444	V06	SDM	02/2014	37	1	70	-0.583	44.16999817	03/2014	21:02.0		03/2014
429974101	S	3441	V06	SDM	03/2014	32	1	76	-1	40	03/2014	17:51.0		03/2014
429986701	S	4110	V04	SDM	03/2014	38	2	72	0.5	55	03/2014	54:07.0		03/2014
430044501	S	4022	V06	SDM	02/2014	41	1	49	-1.375	36.25	03/2014	50:52.0		03/2014
430067801	S	3316	V06	SDM	03/2014	47	1	76	0.30000001	53	03/2014	49:51.0		03/2014
430124701	S	3077	V06	SDM	03/2014	36	1	64	-1.375	36.25	03/2014	34:24.0		03/2014
430130501	S	3653	V08	SDM	03/2014	48	1	82	0.40000001	54	03/2014	27:14.0		03/2014
430540901	S	3301	V08	SDM	02/2014	59	2	55	1.375	63.75	03/2014	13:25.0		03/2014
430576901	S	3443	V06	SDM	03/2014	32	1	55	-1.875	31.25	03/2014	19:42.0		03/2014
430578401	S	3186	V04	SDM	02/2014	51	2	62	1	60	03/2014	53:35.0		03/2014
430630101	S	3076	V06	SDM	03/2014	2	1	77	-3	20	03/2014	20:14.0		03/2014
430657601	S	4115	V04	SDM	03/2014	45	2	67	0.1	51	03/2014	15:01.0		03/2014
430709001	S	3542	V04	SDM	03/2014	36	2	68	-0.667	43.33000183	03/2014	30:51.0		03/2014
430723601	S	3529	V06	SDM	03/2014	7	2	66	-3	20	03/2014	41:13.0		03/2014
430831801	S	3968	V04	SDM	03/2014	35	2	57	-1.5	35	03/2014	21:27.0		03/2014
430833001	S	3955	V06	SDM	03/2014	44	1	55	-0.40000001	46	03/2014	10:55.0		03/2014
430902001	S	3554	V08	SDM	02/2014	38	2	78	-0.5	45	03/2014	10:48.0		03/2014
430910701	S	3591	V04	SDM	03/2014	43	2	63	-0.5	45	03/2014	39:53.0		03/2014
430950901	S	4019	V06	SDM	02/2014	59	1	56	1.375	63.75	03/2014	44:35.0		03/2014
430979301	S	3062	V08	SDM	03/2014	54	2	64	0.75	57.5	03/2014	34:24.0		03/2014
431059601	S	3471	V06	SDM	03/2014	38	1	75	0.5	55	03/2014	28:38.0		03/2014
431132901	S	3156	V08	SDM	03/2014	67	2	72	2.08299994	70.83000183	03/2014	31:24.0		03/2014
431147301	S	3966	V04	SDM	03/2014	60	2	60	1.5	65	03/2014	20:14.0		03/2014
431311701	S	4082	V04	SDM	03/2014	39	2	67	-0.417	45.83000183	03/2014	29:37.0		03/2014
431375701	S	3442	V06	SDM	03/2014	48	1	65	0.40000001	54	03/2014	52:20.0		03/2014
431402001	S	3323	V04	SDM	08/2013	26	2	70	-1.58299994	34.16999817	03/2014	22:02.0		03/2014
431464801	S	3131	V04	SDM	03/2014	39	2	72	-0.417	45.83000183	03/2014	30:39.0		03/2014
431525901	S	4020	V06	SDM	02/2014	42	1	62	-0.625	43.75	03/2014	45:04.0		03/2014
431540801	S	60045	BL	SDM	03/2014	29	1	72	-0.5	45	03/2014	55:38.0		03/2014
431555901	S	3185	V04	SDM	03/2014	50	2	55	0.25	52.5	03/2014	48:51.0		03/2014
431602201	S	4112	V04	SDM	03/2014	54	2	54	0.2	52	03/2014	16:54.0		03/2014
431620101	S	4139	V04	SDM	03/2014	35	2	81	-0.75	42.5	03/2014	28:26.0		03/2014
431839101	S	3119	ST	SDM	03/2014	51	1	66	0.667	56.66999817	03/2014	43:28.0		03/2014
431949101	S	4113	V04	SDM	03/2014	48	2	34	-1.10000002	39	03/2014	16:22.0		03/2014
431950101	S	3573	V06	SDM	03/2014	24	1	54	-3	20	03/2014	15:17.0		03/2014
432034601	S	3970	V04	SDM	03/2014	30	2	67	-0.375	46.25	03/2014	22:29.0		03/2014
432134801	S	3580	V06	SDM	03/2014	31	1	71	-1.10000002	39	03/2014	35:16.0		03/2014
432205401	S	3581	V06	SDM	03/2014	50	1	54	-0.25	47.5	03/2014	35:27.0		03/2014
432216901	S	3207	V08	SDM	03/2014	46	2	61	-0.2	48	03/2014	12:57.0		03/2014
432226201	S	3160	V08	SDM	03/2014	30	2	82	-1.20000005	38	03/2014	25:54.0		03/2014
432358001	S	4033	V04	SDM	03/2014	59	2	50	0.75	57.5	03/2014	59:14.0		03/2014
432430501	S	3312	V06	SDM	03/2014	39	1	80	-0.417	45.83000183	03/2014	13:17.0		03/2014
432522401	S	3800	V08	SDM	03/2014	58	2	43	0.333	53.33000183	03/2014	05:32.0		03/2014
432541101	S	3417	V08	SDM	03/2014	53	2	59	0.625	56.25	03/2014	39:50.0		03/2014
432808401	S	3818	V06	SDM	03/2014	15	1	74	-2	30	03/2014	16:45.0		03/2014
432888101	S	3915	V04	SDM	03/2014	22	2	53	-3	20	03/2014	54:36.0		03/2014
432918801	S	3532	V06	SDM	03/2014	39	2	63	-1	40	03/2014	28:41.0		03/2014
433035701	S	3773	V06	SDM	03/2014	47	1	52	0	50	03/2014	00:38.0		03/2014
433045901	S	3793	V04	SDM	03/2014	31	2	68	-1.10000002	39	03/2014	00:38.0		03/2014
433060701	S	3794	V04	SDM	03/2014	40	2	71	0.75	57.5	03/2014	00:39.0		03/2014
433072601	S	3770	V06	SDM	02/2014	38	1	56	-0.625	43.75	03/2014	00:39.0		03/2014
433093101	S	3132	V04	SDM	03/2014	60	2	50	0.875	58.75	03/2014	26:38.0		03/2014
433095801	S	3482	V04	SDM	03/2014	45	2	54	-0.875	41.25	03/2014	38:41.0		03/2014
433112901	S	3173	V06	SDM	03/2014	28	1	64	-2.375	26.25	03/2014	46:19.0		03/2014
433127101	S	3621	V06	SDM	03/2014	57	1	55	1.125	61.25	03/2014	56:55.0		03/2014
433148001	S	3600	V08	SDM	03/2014	47	2	58	-0.1	49	03/2014	46:27.0		03/2014
433160201	S	3622	V06	SDM	03/2014	35	1	64	-1.5	35	03/2014	46:26.0		03/2014
433169501	S	3624	V06	SDM	03/2014	58	1	63	1.25	62.5	03/2014	46:27.0		03/2014
433199501	S	3708	V04	SDM	03/2014	31	2	72	-1.10000002	39	03/2014	43:28.0		03/2014
433248301	S	3455	V08	SDM	03/2014	10	2	70	-3	20	03/2014	24:36.0		03/2014
433300601	S	3559	V08	SDM	03/2014	42	2	41	-1.08299994	39.16999817	03/2014	11:56.0		03/2014
433377101	S	60059	BL	SDM	04/2014	16	1	70	-1.89999998	31	04/2014	56:44.0		04/2014
433473301	S	4085	V04	SDM	04/2014	35	2	67	-0.75	42.5	04/2014	29:47.0		04/2014
433492201	S	3916	ST	SDM	03/2014	27	2	70	-1.5	35	04/2014	43:18.0		04/2014
433521401	S	60060	BL	SDM	04/2014	23	1	65	-1.125	38.75	04/2014	56:45.0		04/2014
433536201	S	4021	V06	SDM	02/2014	39	1	74	-0.417	45.83000183	04/2014	50:25.0		04/2014
433594801	S	60036	BL	SDM	04/2014	29	1	70	-0.5	45	04/2014	28:45.0		04/2014
433694401	S	3969	V04	SDM	03/2014	42	2	81	1	60	04/2014	22:01.0		04/2014
433732101	S	3566	V06	SDM	04/2014	36	1	51	-1.89999998	31	04/2014	13:33.0		04/2014
433895301	S	3251	V08	SDM	01/2014	30	2	62	-2.125	28.75	04/2014	58:47.0		04/2014
434015101	S	3819	V06	SDM	04/2014	50	1	54	0.30000001	53	04/2014	17:10.0		04/2014
434157501	S	3446	V06	SDM	04/2014	27	1	77	-1.5	35	04/2014	45:40.0		04/2014
434227601	S	3838	V04	SDM	04/2014	40	2	61	-0.875	41.25	04/2014	27:34.0		04/2014
434324301	S	3470	V06	SDM	04/2014	46	1	59	-0.2	48	04/2014	04:00.0		04/2014
434423201	S	3871	V04	SDM	04/2014	43	2	57	0	50	04/2014	17:57.0		04/2014
434581401	S	3086	V04	SDM	04/2014	46	2	57	-0.2	48	04/2014	34:25.0		04/2014
434582601	S	3087	V04	SDM	04/2014	65	2	57	2.125	71.25	04/2014	17:49.0		04/2014
434585001	S	3865	V06	SDM	04/2014	23	1	78	-1.125	38.75	04/2014	17:57.0		04/2014
434630501	S	3373	V04	SDM	08/2013	56	2	62	1	60	04/2014	34:09.0		04/2014
434633201	S	3914	V04	SDM	04/2014	35	2	58	-1.5	35	04/2014	43:18.0		04/2014
434709101	S	3709	V04	SDM	04/2014	12	2	69	-2.375	26.25	04/2014	03:20.0		04/2014
434715801	S	40591	BL	SDM	01/2014	50	2	62	0.875	58.75	04/2014	53:55.0		04/2014
434720101	S	40593	BL	SDM	01/2014	49	2	54	-0.375	46.25	04/2014	54:28.0		04/2014
434728401	S	3389	V04	SDM	02/2014	45	2	72	0.1	51	04/2014	26:34.0		04/2014
434730201	S	3386	V04	SDM	02/2014	32	2	72	-1	40	04/2014	37:04.0		04/2014
434744901	S	3061	V08	SDM	04/2014	20	2	56	-3	20	04/2014	34:25.0		04/2014
434751801	S	3387	V04	SDM	03/2014	51	2	57	0.375	53.75	04/2014	37:22.0		04/2014
434783801	S	3383	ST	SDM	11/2013	47	2	49	-0.625	43.75	04/2014	36:25.0		04/2014
434928901	S	4086	V04	SDM	04/2014	39	2	74	-0.417	45.83000183	04/2014	29:51.0		04/2014
434944701	S	60057	BL	SDM	04/2014	22	1	61	-2.625	23.75	04/2014	56:45.0		04/2014
434980701	S	3415	V08	SDM	04/2014	42	2	64	-0.625	43.75	04/2014	39:12.0		04/2014
435014201	S	3318	V06	SDM	04/2014	45	1	66	0.1	51	04/2014	58:55.0		04/2014
435021001	S	3385	V04	SDM	01/2014	37	2	52	-1.79999995	32	04/2014	24:07.0		04/2014
435088201	S	3060	V08	SDM	04/2014	37	2	78	-0.583	44.16999817	04/2014	34:26.0		04/2014
435157001	S	4035	V04	SDM	03/2014	50	2	61	0.25	52.5	04/2014	02:43.0		04/2014
435359301	S	4136	V04	SDM	04/2014	23	2	56	-3	20	04/2014	36:20.0		04/2014
435411901	S	3089	V04	SDM	04/2014	48	2	57	0	50	04/2014	34:26.0		04/2014
435488001	S	4034	V04	SDM	03/2014	46	2	55	-0.2	48	04/2014	00:11.0		04/2014
435543601	S	3175	V06	SDM	04/2014	48	1	59	0	50	04/2014	46:54.0		04/2014
435547901	S	3620	V06	SDM	04/2014	53	1	71	0.833	58.33000183	04/2014	46:28.0		04/2014
435554901	S	3972	V04	SDM	04/2014	29	2	66	-0.5	45	04/2014	24:17.0		04/2014
435639801	S	3224	V06	SDM	04/2014	24	1	86	-1	40	04/2014	12:58.0		04/2014
435648601	S	3654	V08	SDM	03/2014	48	2	50	-0.5	45	04/2014	53:36.0		04/2014
435663901	S	3666	V04	SDM	03/2014	53	2	53	0.1	51	04/2014	53:36.0		04/2014
435718201	S	3445	V06	SDM	04/2014	75	1	50	2.70000005	77	04/2014	22:23.0		04/2014
435751801	S	3088	V04	SDM	04/2014	58	2	56	1.25	62.5	04/2014	34:27.0		04/2014
435778601	S	3225	V06	SDM	04/2014	46	1	71	0.2	52	04/2014	12:59.0		04/2014
435866801	S	60046	BL	SDM	04/2014	42	1	73	-0.167	48.33000183	04/2014	56:46.0		04/2014
435985901	S	3664	V04	SDM	03/2014	45	2	62	0.25	52.5	04/2014	53:37.0		04/2014
436084401	S	4114	V04	SDM	04/2014	11	2	67	-2.9000001	21	04/2014	50:34.0		04/2014
436161101	S	3852	V08	SDM	04/2014	46	2	79	1.39999998	64	04/2014	17:58.0		04/2014
436266101	S	13424	BL	SDM	04/2014	50	1	75	1.875	68.75	04/2014	20:45.0		04/2014
436338701	S	3593	V04	SDM	04/2014	38	2	56	-1.125	38.75	04/2014	40:21.0		04/2014
436385801	S	3107	V08	SDM	04/2014	31	2	72	-1.10000002	39	04/2014	27:09.0		04/2014
436398201	S	3105	V08	SDM	04/2014	19	2	71	-2.16700006	28.32999992	04/2014	14:46.0		04/2014
436409201	S	3277	V06	SDM	04/2014	53	1	68	0.833	58.33000183	04/2014	00:38.0		07/2014
436424501	S	4117	V04	SDM	04/2014	50	2	60	0.25	52.5	04/2014	13:25.0		04/2014
436465801	S	3234	ST	SDM	04/2014	36	2	70	0.30000001	53	04/2014	12:59.0		04/2014
436468801	S	3106	V08	SDM	04/2014	43	2	73	-0.083	49.16999817	04/2014	29:35.0		04/2014
436517001	S	60003	BL	SDM	04/2014	47	1	70	0.30000001	53	04/2014	12:59.0		04/2014
436558501	S	4116	V04	SDM	04/2014	45	2	65	0.1	51	04/2014	14:01.0		04/2014
436600601	S	3226	V06	SDM	04/2014	45	1	35	-0.833	41.66999817	04/2014	19:16.0		04/2014
436628401	S	3659	V06	SDM	03/2014	38	1	73	-0.5	45	04/2014	20:38.0		04/2014
436682501	S	3668	V04	SDM	04/2014	46	2	76	0.2	52	04/2014	25:17.0		04/2014
436709301	S	3660	V06	SDM	04/2014	21	1	78	-2	30	04/2014	40:49.0		04/2014
436761001	S	16785	BL	SDM	04/2014	24	1	81	-1.75	32.5	04/2014	44:01.0		04/2014
436805601	S	3027	V04	SDM	03/2014	35	2	70	-0.75	42.5	04/2014	25:41.0		04/2014
436813101	S	3419	V08	SDM	04/2014	37	2	70	-0.583	44.16999817	04/2014	45:37.0		04/2014
436832901	S	3174	V06	SDM	04/2014	51	1	52	-0.125	48.75	04/2014	46:37.0		04/2014
436842801	S	3002	V08	SDM	03/2014	44	2	70	0	50	04/2014	33:47.0		05/2014
436920201	S	4038	V04	SDM	04/2014	46	2	71	0.2	52	05/2014	05:21.0		05/2014
436955401	S	4037	V04	SDM	04/2014	49	2	53	0.2	52	05/2014	04:39.0		05/2014
437133201	S	3000	V08	SDM	03/2014	53	2	72	0.833	58.33000183	05/2014	02:22.0		05/2014
437151001	S	3016	V06	SDM	03/2014	47	1	59	-0.1	49	05/2014	25:41.0		05/2014
437200001	S	3634	V04	SDM	04/2014	59	2	44	0.417	54.16999817	05/2014	46:28.0		05/2014
437230101	S	40560	BL	SDM	04/2014	35	1	66	-0.75	42.5	05/2014	06:03.0		07/2014
437258001	S	4051	V06	SDM	05/2014	53	1	54	0.1	51	05/2014	25:53.0		05/2014
437264901	S	3418	V08	SDM	05/2014	51	2	57	0.375	53.75	05/2014	41:40.0		05/2014
437346201	S	3448	V06	SDM	05/2014	47	1	58	0.5	55	05/2014	21:37.0		05/2014
437645101	S	3229	V06	SDM	05/2014	39	1	74	-0.417	45.83000183	05/2014	13:00.0		05/2014
437773101	S	3861	V06	SDM	04/2014	32	1	71	-0.125	48.75	05/2014	17:58.0		05/2014
437825601	S	3637	V04	SDM	04/2014	42	2	58	-0.125	48.75	05/2014	46:29.0		05/2014
438258601	S	60063	BL	SDM	05/2014	15	1	71	-2	30	05/2014	49:21.0		05/2014
438300301	S	3078	V06	SDM	05/2014	31	1	62	-2	30	05/2014	34:28.0		05/2014
438332701	S	3853	V08	SDM	05/2014	72	2	49	2.5999999	76	05/2014	21:31.0		05/2014
438527701	S	3710	V04	SDM	05/2014	28	2	56	-1.875	31.25	05/2014	38:16.0		05/2014
438554301	S	40451	BL	SDM	05/2014	53	1	54	0.1	51	05/2014	24:55.0		05/2014
438772001	S	3902	V06	SDM	05/2014	30	1	80	-1.20000005	38	05/2014	43:19.0		05/2014
438870101	S	3134	V04	SDM	05/2014	45	2	39	-0.833	41.66999817	05/2014	32:48.0		05/2014
438958101	S	3460	V08	SDM	05/2014	48	2	73	1.625	66.25	05/2014	00:20.0		05/2014
438966801	S	3592	V04	SDM	05/2014	49	2	63	0.125	51.25	05/2014	40:09.0		05/2014
438979601	S	3189	V04	SDM	05/2014	45	2	71	0.1	51	05/2014	49:17.0		05/2014
439014401	S	3589	ST	SDM	05/2014	34	2	76	-0.833	41.66999817	05/2014	52:08.0		05/2014
439037401	S	3851	V08	SDM	05/2014	60	2	57	2.125	71.25	05/2014	17:59.0		05/2014
439038601	S	3854	V08	SDM	05/2014	82	2	33	2.70000005	77	05/2014	23:52.0		05/2014
439181601	S	4023	V06	SDM	05/2014	38	1	65	-0.5	45	05/2014	52:03.0		05/2014
439269301	S	3850	V08	SDM	05/2014	62	2	53	1.5	65	05/2014	30:59.0		05/2014
439313801	S	3188	V04	SDM	05/2014	42	2	71	-0.167	48.33000183	05/2014	31:06.0		05/2014
439335301	S	4121	V04	SDM	03/2014	51	2	66	0.667	56.66999817	05/2014	55:40.0		05/2014
439417501	S	4126	V04	SDM	04/2014	49	2	56	0.75	57.5	05/2014	08:55.0		05/2014
439531701	S	3064	V08	SDM	05/2014	51	2	63	0.375	53.75	05/2014	34:28.0		05/2014
439652501	S	3459	V08	SDM	05/2014	43	2	54	-1.125	38.75	05/2014	59:43.0		05/2014
439690001	S	3821	V06	SDM	05/2014	25	1	68	-0.89999998	41	05/2014	17:46.0		05/2014
439691201	S	3457	V08	SDM	05/2014	42	2	66	-0.167	48.33000183	05/2014	25:12.0		05/2014
439709101	S	3458	V08	SDM	05/2014	51	2	63	0.375	53.75	05/2014	59:24.0		05/2014
439737501	S	3900	V06	SDM	05/2014	34	1	73	-0.833	41.66999817	05/2014	32:19.0		05/2014
439746301	S	3820	V06	SDM	05/2014	22	1	78	-1.25	37.5	05/2014	42:05.0		05/2014
439786501	S	60095	BL	SDM	05/2014	37	1	73	-0.583	44.16999817	05/2014	56:46.0		05/2014
439955001	S	3170	V06	SDM	04/2014	59	1	62	1.375	63.75	05/2014	29:04.0		05/2014
440012401	S	40553	BL	SDM	05/2014	37	1	68	0.40000001	54	05/2014	07:42.0		05/2014
440046401	S	3564	V08	SDM	05/2014	34	2	72	-0.833	41.66999817	05/2014	12:58.0		06/2014
440053101	S	40916	BL	SDM	05/2014	33	1	77	-0.917	40.83000183	05/2014	27:55.0		05/2014
440069001	S	60065	BL	SDM	05/2014	30	1	65	-0.375	46.25	05/2014	56:46.0		05/2014
440147901	S	3254	V08	SDM	05/2014	44	2	54	-1	40	05/2014	54:13.0		05/2014
440180001	S	3227	ST	SDM	05/2014	48	1	52	-0.5	45	05/2014	13:01.0		05/2014
440180801	S	4118	V04	SDM	05/2014	40	2	69	-0.333	46.66999817	05/2014	12:25.0		05/2014
440536001	S	3260	V08	SDM	05/2014	46	2	66	0.2	52	05/2014	59:39.0		05/2014
440579301	S	3067	V08	SDM	05/2014	39	2	76	-0.417	45.83000183	05/2014	41:31.0		05/2014
440679901	S	3795	V04	SDM	04/2014	42	2	74	-0.167	48.33000183	05/2014	00:40.0		05/2014
440948601	S	41381	BL	SDM	06/2014	29	1	60	-1.75	32.5	06/2014	07:03.0		06/2014
441183901	S	3237	V04	SDM	05/2014	52	2	71	0.75	57.5	06/2014	13:01.0		06/2014
441234601	S	3066	V08	SDM	06/2014	40	2	66	-0.333	46.66999817	06/2014	28:46.0		06/2014
441381101	S	3917	V04	SDM	05/2014	24	2	70	-1	40	06/2014	54:47.0		06/2014
441534501	S	60004	BL	SDM	06/2014	23	1	70	-1.83299994	31.67000008	06/2014	44:57.0		06/2014
441641901	S	3822	V06	SDM	05/2014	46	1	57	0.375	53.75	06/2014	18:38.0		06/2014
441695501	S	40587	BL	SDM	06/2014	45	1	64	0.25	52.5	06/2014	07:43.0		06/2014
441746901	S	3420	V08	SDM	06/2014	42	2	53	-1.25	37.5	06/2014	20:43.0		06/2014
441901501	S	3956	V06	SDM	06/2014	49	1	65	0.5	55	06/2014	11:18.0		06/2014
441974001	S	3582	V06	SDM	06/2014	48	1	65	0.40000001	54	06/2014	35:37.0		06/2014
442076301	S	40586	BL	SDM	06/2014	56	1	38	0.167	51.66999817	06/2014	04:37.0		07/2014
442081701	S	60044	BL	SDM	06/2014	21	1	73	-2	30	06/2014	29:19.0		06/2014
442112401	S	3771	V06	SDM	04/2014	31	1	76	-1.10000002	39	06/2014	52:42.0		06/2014
442127101	S	3775	V06	SDM	05/2014	40	1	64	-0.875	41.25	06/2014	00:41.0		06/2014
442228101	S	4092	V06	SDM	06/2014	39	1	78	-0.417	45.83000183	06/2014	40:41.0		06/2014
442342101	S	3191	V04	SDM	05/2014	56	2	67	1.10000002	61	06/2014	49:46.0		06/2014
442394501	S	3779	V06	SDM	05/2014	52	1	57	0.5	55	06/2014	05:43.0		06/2014
442400601	S	3778	V06	SDM	05/2014	43	1	53	-0.40000001	46	06/2014	00:26.0		06/2014
442409101	S	3776	V06	SDM	05/2014	32	1	64	-1.875	31.25	06/2014	00:41.0		06/2014
442451201	S	3763	V04	SDM	02/2013	39	2	60	-0.5	45	06/2014	36:10.0		02/2013
442526701	S	3108	V08	SDM	05/2014	54	2	52	0.2	52	06/2014	07:06.0		06/2014
442685201	S	3109	V08	SDM	05/2014	38	2	55	-1.125	38.75	06/2014	29:47.0		06/2014
442715801	S	3120	V06	SDM	05/2014	50	1	51	-0.25	47.5	06/2014	49:00.0		06/2014
443217901	S	3392	V04	SDM	05/2014	47	2	51	-0.625	43.75	06/2014	38:30.0		06/2014
443489301	S	3079	V06	SDM	06/2014	41	1	70	0.875	58.75	06/2014	34:29.0		06/2014
443587901	S	3711	V04	SDM	06/2014	41	2	38	-1.16700006	38.33000183	06/2014	03:24.0		06/2014
443598401	S	3901	V06	SDM	05/2014	37	1	70	-0.583	44.16999817	06/2014	43:19.0		06/2014
443631401	S	3378	V06	SDM	06/2014	46	1	49	-0.75	42.5	06/2014	35:26.0		06/2014
443686101	S	3357	V08	SDM	06/2014	39	2	47	-1.60000002	34	06/2014	23:15.0		06/2014
443713901	S	3350	V08	SDM	04/2014	49	2	81	0.5	55	06/2014	24:49.0		06/2014
443746201	S	3280	V06	SDM	05/2014	42	1	50	-1.25	37.5	06/2014	01:30.0		06/2014
443775701	S	3350	V06	SDM	03/2013	53	2	80	0.833	58.33000183	06/2014	24:48.0		06/2014
444332201	S	3123	V06	SDM	05/2014	48	1	71	0.40000001	54	06/2014	31:31.0		06/2014
444389301	S	3112	V08	SDM	05/2014	40	2	65	-0.333	46.66999817	06/2014	13:02.0		06/2014
444416001	S	14331	BL	SDM	06/2014	50	1	62	0.25	52.5	06/2014	34:29.0		06/2014
444500301	S	3111	V08	SDM	05/2014	22	2	67	-1.91700006	30.82999992	06/2014	32:32.0		06/2014
444534701	S	3110	V08	SDM	06/2014	27	2	65	-1.5	35	06/2014	05:29.0		06/2014
444573301	S	40690	BL	SDM	05/2014	31	2	72	-1.10000002	39	06/2014	21:23.0		06/2014
444891901	S	40585	BL	SDM	06/2014	60	1	52	0.875	58.75	06/2014	08:42.0		06/2014
445043301	S	3124	V06	SDM	05/2014	36	1	59	-1.375	36.25	06/2014	57:30.0		06/2014
445176101	S	3114	V08	SDM	06/2014	45	2	66	0.1	51	06/2014	15:59.0		06/2014
445246601	S	3609	V08	SDM	05/2014	34	2	71	-0.833	41.66999817	06/2014	46:29.0		06/2014
445310101	S	60043	BL	SDM	06/2014	43	1	68	-0.083	49.16999817	06/2014	32:55.0		06/2014
445341901	S	3461	V08	SDM	06/2014	47	2	65	0.30000001	53	06/2014	00:50.0		06/2014
445386201	S	3422	V08	SDM	06/2014	35	2	60	-1.5	35	06/2014	46:14.0		06/2014
445612601	S	40694	BL	SDM	06/2014	24	2	70	-1	40	06/2014	21:24.0		06/2014
445809301	S	40693	BL	SDM	06/2014	15	2	71	-2	30	06/2014	21:25.0		06/2014
445885401	S	4054	V06	SDM	06/2014	37	1	64	-0.75	42.5	06/2014	28:35.0		06/2014
445911901	S	3424	V08	SDM	06/2014	56	2	67	1.10000002	61	06/2014	47:20.0		06/2014
445965001	S	3423	V08	SDM	06/2014	27	2	72	-1.5	35	06/2014	46:49.0		06/2014
446046301	S	40555	BL	SDM	06/2014	35	1	57	-1	40	06/2014	08:42.0		06/2014
446125201	S	3607	V08	SDM	05/2014	49	2	58	0.125	51.25	06/2014	46:29.0		06/2014
446143301	S	3604	V08	SDM	05/2014	31	2	72	-1.10000002	39	06/2014	46:29.0		06/2014
446192701	S	3957	V06	SDM	06/2014	26	1	70	-1.58299994	34.16999817	06/2014	18:14.0		06/2014
446194501	S	3190	V04	SDM	05/2014	35	2	83	-0.75	42.5	06/2014	49:31.0		06/2014
446204201	S	3176	V06	SDM	05/2014	44	1	63	-0.40000001	46	06/2014	47:10.0		06/2014
446288501	S	3165	V08	SDM	06/2014	43	2	61	-0.5	45	06/2014	45:03.0		06/2014
446299001	S	3178	V06	SDM	06/2014	32	1	73	-1	40	06/2014	29:05.0		06/2014
446304101	S	3823	V06	SDM	06/2014	33	1	59	-1.25	37.5	06/2014	20:30.0		06/2014
446323501	S	40692	BL	SDM	06/2014	40	2	64	-0.875	41.25	06/2014	21:26.0		06/2014
446325301	S	40691	BL	SDM	06/2014	30	2	74	-1.20000005	38	06/2014	21:26.0		06/2014
446400401	S	65004	BL	SDM	11/2013	36	1	69	-0.667	43.33000183	06/2014	27:57.0		07/2014
446440101	S	40800	BL	SDM	03/2014	31	1	78	-1.10000002	39	06/2014	45:24.0		07/2014
446501001	S	3284	V04	SDM	06/2014	52	2	65	0.75	57.5	06/2014	51:07.0		05/2014
446525501	S	3264	V08	SDM	06/2014	61	2	63	1.625	66.25	06/2014	59:50.0		06/2014
446527501	S	3281	V06	SDM	06/2014	31	1	59	-2	30	06/2014	32:54.0		06/2014
446538501	S	3268	V08	SDM	06/2014	63	2	64	1.875	68.75	06/2014	32:13.0		06/2014
446555901	S	3701	V06	SDM	06/2014	41	1	48	-1.375	36.25	07/2014	03:11.0		07/2014
446621401	S	3421	V08	SDM	07/2014	57	2	42	0.25	52.5	07/2014	54:52.0		07/2014
446693401	S	3205	V08	SDM	06/2014	32	1	75	-1	40	07/2014	13:02.0		07/2014
446744301	S	41400	BL	SDM	07/2014	10	1	49	-3	20	07/2014	08:44.0		07/2014
446776601	S	3390	V04	SDM	06/2014	45	2	67	0.1	51	07/2014	51:54.0		07/2014
446782401	S	3028	V04	SDM	06/2014	33	2	76	-0.917	40.83000183	07/2014	25:41.0		07/2014
446836001	S	3565	V08	SDM	06/2014	52	2	57	0.5	55	07/2014	13:18.0		07/2014
446953201	S	3472	V06	SDM	06/2014	47	1	63	-0.1	49	07/2014	04:20.0		07/2014
447032301	S	3802	V08	SDM	07/2014	3	2	73	-3	20	07/2014	21:21.0		07/2014
447139901	S	4055	V06	SDM	07/2014	36	1	71	-0.667	43.33000183	07/2014	31:31.0		07/2014
447197001	S	3702	V06	SDM	06/2014	10	1	73	-2.5999999	24	07/2014	03:15.0		07/2014
447429901	S	41401	BL	SDM	07/2014	59	1	38	0.417	54.16999817	07/2014	08:43.0		07/2014
447679501	S	3400	V10	SDM	07/2014	51	1	43	-0.30000001	47	07/2014	40:05.0		07/2014
447771401	S	3855	V08	SDM	06/2014	49	2	51	0.2	52	07/2014	17:59.0		07/2014
447798701	S	3585	V06	SDM	07/2014	32	1	51	-2.375	26.25	07/2014	36:11.0		07/2014
447869101	S	3614	V08	SDM	06/2014	44	1	65	0	50	07/2014	46:30.0		07/2014
447899601	S	3613	V08	SDM	06/2014	49	1	58	0.125	51.25	07/2014	46:30.0		07/2014
447911601	S	4090	V06	SDM	07/2014	46	1	59	-0.2	48	07/2014	32:58.0		07/2014
447985501	S	3777	V06	SDM	06/2014	47	1	64	0.5	55	07/2014	00:42.0		07/2014
447992301	S	3780	V06	SDM	06/2014	37	1	72	0.40000001	54	07/2014	00:42.0		07/2014
447998201	S	3781	V06	SDM	06/2014	42	1	74	-0.167	48.33000183	07/2014	00:42.0		07/2014
448182901	S	3401	V10	SDM	07/2014	60	1	60	1.5	65	07/2014	40:28.0		07/2014
448250101	S	3068	V08	SDM	07/2014	51	2	73	0.667	56.66999817	07/2014	34:31.0		07/2014
448295901	S	3700	V06	SDM	07/2014	7	1	64	-3	20	07/2014	43:48.0		07/2014
448337601	S	4001	V08	SDM	07/2014	53	2	52	0.1	51	07/2014	37:26.0		07/2014
448354201	S	4059	V06	SDM	07/2014	47	1	48	-0.625	43.75	07/2014	32:43.0		07/2014
448378001	S	40754	BL	SDM	07/2014	49	1	55	0.75	57.5	07/2014	19:09.0		07/2014
448484301	S	41382	BL	SDM	07/2014	21	1	59	-2.75	22.5	07/2014	10:00.0		07/2014
448536801	S	3515	V08	SDM	07/2014	41	2	76	-0.25	47.5	07/2014	24:21.0		07/2014
448657701	S	3004	V08	SDM	04/2014	46	2	62	-0.2	48	07/2014	25:42.0		07/2014
448682501	S	3003	V08	SDM	04/2014	49	2	59	0.125	51.25	07/2014	06:27.0		07/2014
448718501	S	3001	V08	SDM	04/2014	48	2	68	0.40000001	54	07/2014	04:34.0		07/2014
449165401	S	3125	V06	SDM	07/2014	52	1	48	0	50	07/2014	06:22.0		07/2014
449183901	S	3276	V06	SDM	07/2014	54	1	57	0.75	57.5	07/2014	32:39.0		07/2014
449246101	S	3252	V08	SDM	06/2014	57	2	50	0.5	55	07/2014	59:26.0		07/2014
449291001	S	91097	BL	SDM	07/2014	45	1	67	0.1	51	07/2014	24:05.0		07/2014
712977101	S	52543	V04	SDM	10/2018	47	2	59	-0.1	49	10/2018	06:42.0		10/2018
449301601	S	60048	BL	SDM	07/2014	20	1	74	-2.08299994	29.17000008	07/2014	34:06.0		07/2014
449311301	S	60107	BL	SDM	07/2014	32	1	67	-0.125	48.75	07/2014	56:49.0		07/2014
449312301	S	3279	V06	SDM	07/2014	11	1	65	-2.9000001	21	07/2014	53:54.0		07/2014
449342601	S	3014	V06	SDM	05/2014	27	1	69	-1.5	35	07/2014	55:30.0		07/2014
449353801	S	60109	BL	SDM	07/2014	35	1	71	0.2	52	07/2014	56:50.0		07/2014
449471701	S	41399	BL	SDM	07/2014	28	1	48	-2.875	21.25	07/2014	10:00.0		07/2014
449480701	S	60101	BL	SDM	07/2014	26	1	67	-0.80000001	42	07/2014	56:50.0		07/2014
449552101	S	3305	V08	SDM	07/2014	38	2	67	-0.5	45	07/2014	28:46.0		07/2014
449705701	S	3320	V06	SDM	07/2014	46	1	58	-0.2	48	07/2014	53:21.0		07/2014
449797401	S	3404	V10	SDM	07/2014	46	1	59	-0.2	48	07/2014	41:44.0		07/2014
449844501	S	4056	V06	SDM	07/2014	36	1	66	-0.667	43.33000183	07/2014	32:00.0		07/2014
449931501	S	3332	V04	SDM	06/2014	32	2	75	-1	40	07/2014	09:25.0		07/2014
449972901	S	4053	V06	SDM	07/2014	59	1	50	0.75	57.5	07/2014	27:19.0		07/2014
450127501	S	3333	V04	SDM	05/2014	25	2	67	-1.66700006	33.33000183	07/2014	15:12.0		07/2014
450171401	S	3570	V08	SDM	07/2014	53	2	75	0.833	58.33000183	07/2014	14:25.0		07/2014
450201301	S	3567	V08	SDM	07/2014	47	2	68	0.30000001	53	07/2014	13:47.0		08/2014
450218801	S	3428	V08	SDM	07/2014	51	2	61	0.375	53.75	07/2014	53:53.0		07/2014
450237401	S	3537	V06	SDM	07/2014	48	2	44	-0.40000001	46	07/2014	29:39.0		07/2014
450295401	S	3029	V04	SDM	07/2014	43	2	67	-0.083	49.16999817	07/2014	25:42.0		07/2014
450394001	S	3228	V06	SDM	07/2014	42	1	69	-0.167	48.33000183	07/2014	13:03.0		07/2014
450509201	S	3616	V06	SDM	04/2014	35	1	80	-0.75	42.5	07/2014	46:30.0		07/2014
450618601	S	3212	V08	SDM	07/2014	39	2	59	-1	40	08/2014	47:12.0		08/2014
450686401	S	4094	V06	SDM	07/2014	30	1	79	-1.20000005	38	08/2014	35:54.0		08/2014
450723201	S	3805	V08	SDM	07/2014	56	2	59	1	60	08/2014	42:21.0		08/2014
450723401	S	3804	V08	SDM	07/2014	50	2	63	0.875	58.75	08/2014	06:37.0		08/2014
450780001	S	3429	V08	SDM	07/2014	25	2	68	-1.66700006	33.33000183	08/2014	54:43.0		08/2014
450786901	S	4122	V04	SDM	03/2014	43	2	65	-0.083	49.16999817	08/2014	18:19.0		08/2014
450832201	S	4123	V04	SDM	03/2014	44	2	61	-0.40000001	46	08/2014	49:16.0		08/2014
450853301	S	3304	V06	SDM	05/2014	54	2	40	0.25	52.5	08/2014	24:02.0		08/2014
450918901	S	3825	V06	SDM	08/2014	30	1	60	-1.625	33.75	08/2014	21:21.0		08/2014
450964101	S	3319	V06	SDM	06/2014	30	1	55	-2.125	28.75	08/2014	13:00.0		08/2014
450980801	S	4124	V04	SDM	05/2014	35	2	72	-0.75	42.5	08/2014	55:14.0		08/2014
451095901	S	4127	V04	SDM	04/2014	45	2	68	0.1	51	08/2014	13:58.0		08/2014
451101701	S	3080	V06	SDM	08/2014	19	1	82	-2.16700006	28.32999992	08/2014	34:31.0		08/2014
451115901	S	3806	V08	SDM	07/2014	37	1	62	-0.75	42.5	08/2014	06:55.0		08/2014
451197501	S	3403	V10	SDM	08/2014	41	1	72	-0.25	47.5	08/2014	40:48.0		08/2014
451320801	S	50175	BL	SDM	07/2014	33	1	62	-1.75	32.5	08/2014	08:03.0		08/2014
451326801	S	3430	V08	SDM	08/2014	52	2	56	0.5	55	08/2014	06:57.0		08/2014
451505101	S	4025	V06	SDM	08/2014	54	1	51	0.2	52	08/2014	53:52.0		08/2014
451515901	S	3122	V06	SDM	07/2014	44	1	64	-0.40000001	46	08/2014	11:31.0		08/2014
451540501	S	4091	V06	SDM	07/2014	46	1	70	0.2	52	08/2014	33:26.0		08/2014
451576401	S	3069	V08	SDM	08/2014	46	2	56	-0.2	48	08/2014	34:32.0		08/2014
451630201	S	4052	V06	SDM	07/2014	35	1	68	-0.75	42.5	08/2014	26:23.0		08/2014
451690501	S	3321	V06	SDM	08/2014	18	1	72	-2.25	27.5	08/2014	02:26.0		08/2014
451703901	S	3361	V08	SDM	06/2014	51	2	59	0.375	53.75	08/2014	16:15.0		08/2014
451716601	S	3355	V06	SDM	05/2013	37	1	34	-2.29999995	27	08/2014	44:05.0		08/2014
451725401	S	3355	V08	SDM	07/2014	41	2	35	-1.16700006	38.33000183	08/2014	44:05.0		08/2014
451733601	S	4093	V06	SDM	08/2014	53	2	53	0.1	51	08/2014	55:29.0		08/2014
451740001	S	3519	V08	SDM	08/2014	32	2	76	-1	40	08/2014	25:03.0		08/2014
451789201	S	3358	V08	SDM	07/2014	50	2	52	-0.25	47.5	08/2014	56:51.0		08/2014
452027701	S	3323	V06	SDM	06/2014	19	1	71	-2.16700006	28.32999992	08/2014	22:02.0		08/2014
452466301	S	3215	V08	SDM	08/2014	34	2	72	-0.833	41.66999817	08/2014	13:05.0		08/2014
452540401	S	3230	V06	SDM	08/2014	44	1	71	0	50	08/2014	13:05.0		08/2014
452568101	S	50143	BL	SDM	08/2014	46	1	64	-0.2	48	08/2014	15:09.0		08/2014
452599301	S	3211	V08	SDM	08/2014	42	2	64	-0.125	48.75	08/2014	39:31.0		08/2014
452694801	S	3903	V06	SDM	07/2014	42	1	73	-0.167	48.33000183	08/2014	42:03.0		08/2014
452804601	S	3209	V08	SDM	08/2014	25	2	71	-1.66700006	33.33000183	08/2014	13:04.0		08/2014
453065301	S	3950	V08	SDM	08/2014	64	2	46	1.375	63.75	08/2014	08:49.0		08/2014
453130401	S	3586	V06	SDM	08/2014	43	1	64	-0.5	45	08/2014	36:28.0		08/2014
453292101	S	50028	BL	SDM	07/2014	40	1	63	-0.875	41.25	08/2014	52:04.0		08/2014
453314101	S	50222	BL	SDM	08/2014	50	1	51	-0.25	47.5	08/2014	16:00.0		08/2014
453352101	S	3161	V08	SDM	08/2014	46	2	47	-0.75	42.5	08/2014	20:30.0		08/2014
453356701	S	50328	BL	SDM	07/2014	54	1	53	0.2	52	08/2014	27:23.0		08/2014
453385501	S	3862	V06	SDM	08/2014	28	1	64	-1.875	31.25	08/2014	17:59.0		08/2014
453392601	S	3362	V08	SDM	07/2014	61	2	44	0.60000002	56	08/2014	30:25.0		08/2014
453402501	S	3362	V06	SDM	05/2013	65	1	43	1	60	08/2014	30:25.0		08/2014
453414001	S	50225	BL	SDM	08/2014	45	1	52	-0.875	41.25	08/2014	16:16.0		08/2014
453662701	S	4057	V06	SDM	08/2014	37	1	63	-1.25	37.5	08/2014	32:15.0		08/2014
453760701	S	3371	V06	SDM	03/2014	24	1	70	-1.75	32.5	08/2014	33:26.0		08/2014
453779901	S	3231	V06	SDM	08/2014	50	1	57	0.25	52.5	08/2014	13:06.0		08/2014
453799301	S	3179	V06	SDM	07/2014	47	1	53	0	50	08/2014	47:30.0		08/2014
453805401	S	3113	V08	SDM	07/2014	35	2	62	-1.5	35	08/2014	53:28.0		08/2014
453834401	S	3115	V08	SDM	07/2014	44	2	64	-0.40000001	46	08/2014	44:35.0		08/2014
453872801	S	12499	BL	SDM	08/2014	44	1	64	-0.40000001	46	08/2014	43:40.0		08/2014
453915901	S	3351	V08	SDM	02/2014	43	2	70	-0.083	49.16999817	08/2014	23:28.0		08/2014
453942501	S	3365	V08	SDM	08/2014	54	2	51	0.2	52	08/2014	31:03.0		08/2014
453962001	S	4058	V06	SDM	07/2014	28	1	64	-2.375	26.25	08/2014	32:30.0		08/2014
454225501	S	41471	BL	SDM	08/2014	54	1	50	0.2	52	08/2014	17:31.0		08/2014
454300901	S	3126	V06	SDM	07/2014	45	1	66	0.1	51	08/2014	53:20.0		08/2014
454330801	S	3101	V06	SDM	08/2014	53	1	52	0.1	51	08/2014	14:43.0		08/2014
454385101	S	41405	BL	SDM	08/2014	22	1	63	-2.625	23.75	08/2014	10:44.0		08/2014
454401101	S	3325	V06	SDM	08/2014	45	1	68	0.1	51	08/2014	48:32.0		08/2014
454523901	S	3367	V08	SDM	08/2014	41	2	48	-1.375	36.25	08/2014	31:47.0		08/2014
454606401	S	41280	BL	SDM	08/2014	48	1	61	0	50	08/2014	12:34.0		09/2014
454613801	S	4024	V06	SDM	08/2014	45	1	74	0.1	51	08/2014	52:27.0		08/2014
454623701	S	3359	V08	SDM	08/2014	30	2	75	-1.20000005	38	08/2014	47:13.0		08/2014
454672801	S	3018	V06	SDM	07/2014	35	1	62	-1.5	35	08/2014	25:43.0		08/2014
454675801	S	3021	V06	SDM	07/2014	37	1	66	0.40000001	54	08/2014	25:43.0		08/2014
454680401	S	3020	V06	SDM	07/2014	39	1	76	-0.417	45.83000183	08/2014	25:43.0		08/2014
454707601	S	16644	BL	SDM	08/2014	47	1	64	-0.1	49	08/2014	57:05.0		09/2014
454857901	S	3803	V08	SDM	08/2014	54	2	72	0.917	59.16999817	08/2014	37:25.0		08/2014
454862201	S	3826	V06	SDM	08/2014	23	1	79	-1.83299994	31.67000008	08/2014	22:35.0		08/2014
454910201	S	3859	V08	SDM	09/2014	46	2	62	0.375	53.75	09/2014	43:58.0		09/2014
454939301	S	3807	V08	SDM	09/2014	38	2	76	-0.5	45	09/2014	42:41.0		09/2014
455124201	S	90456	V04	SDM	08/2014	21	2	83	-2	30	09/2014	10:26.0		09/2014
455307101	S	3322	V06	SDM	09/2014	49	1	62	0.125	51.25	09/2014	06:49.0		09/2014
455428301	S	3857	V08	SDM	09/2014	59	2	43	0.875	58.75	09/2014	18:00.0		09/2014
455736601	S	3808	V08	SDM	09/2014	39	2	60	-1	40	09/2014	08:05.0		09/2014
455824001	S	3514	V08	SDM	09/2014	22	2	74	-1.91700006	30.82999992	09/2014	08:46.0		09/2014
456168101	S	10874	BL	SDM	09/2014	47	1	73	0.30000001	53	09/2014	13:07.0		09/2014
456303901	S	3214	V08	SDM	09/2014	40	2	81	0.75	57.5	09/2014	13:07.0		09/2014
456314901	S	4004	V08	SDM	09/2014	51	2	67	0.667	56.66999817	09/2014	22:09.0		09/2014
456327601	S	3431	V08	SDM	09/2014	49	2	64	0.125	51.25	09/2014	55:13.0		09/2014
456345901	S	4005	V08	SDM	09/2014	39	2	75	-0.417	45.83000183	09/2014	53:19.0		09/2014
456458701	S	3406	V10	SDM	09/2014	44	1	38	-0.917	40.83000183	09/2014	42:14.0		09/2014
456662501	S	3216	V08	SDM	09/2014	65	2	55	2.125	71.25	09/2014	13:08.0		09/2014
457078301	S	3752	V08	SDM	07/2014	44	2	55	-0.40000001	46	09/2014	00:43.0		09/2014
457483401	S	3181	V06	SDM	08/2014	36	1	69	-0.667	43.33000183	09/2014	48:03.0		09/2014
457540501	S	60100	BL	SDM	09/2014	22	1	65	-1.25	37.5	09/2014	56:51.0		09/2014
457863801	S	50192	BL	SDM	06/2014	45	1	62	-0.30000001	47	09/2014	25:31.0		09/2014
457896301	S	3828	V06	SDM	09/2014	31	1	79	-1.10000002	39	09/2014	23:30.0		09/2014
457997601	S	3587	V06	SDM	09/2014	48	1	54	-0.5	45	09/2014	36:42.0		09/2014
458051001	S	3182	V06	SDM	09/2014	48	1	56	0	50	09/2014	31:25.0		09/2014
458088501	S	50275	BL	SDM	04/2014	45	1	54	-0.875	41.25	09/2014	25:31.0		09/2014
458145801	S	3571	V08	SDM	09/2014	37	2	48	-1.79999995	32	09/2014	14:42.0		09/2014
458184901	S	3569	V08	SDM	09/2014	58	2	43	0.333	53.33000183	09/2014	53:47.0		09/2014
458203001	S	3433	V08	SDM	09/2014	35	2	84	-0.75	42.5	09/2014	06:58.0		09/2014
458209601	S	3563	V08	SDM	09/2014	27	2	63	-2.5	25	09/2014	12:40.0		09/2014
458282301	S	4026	V06	SDM	09/2014	33	1	77	-0.917	40.83000183	09/2014	54:41.0		09/2014
458382301	S	3352	V08	SDM	08/2014	16	2	55	-3	20	09/2014	22:38.0		09/2014
458449401	S	3353	V08	SDM	08/2014	40	2	59	-0.875	41.25	09/2014	22:57.0		09/2014
458558101	S	40600	BL	SDM	02/2014	36	2	64	-0.875	41.25	09/2014	57:17.0		09/2014
458586301	S	40606	BL	SDM	05/2014	45	2	66	1.29999995	63	09/2014	26:11.0		09/2014
458785901	S	3180	V06	SDM	08/2014	34	1	62	-1.625	33.75	09/2014	47:45.0		09/2014
458968601	S	40610	BL	SDM	09/2014	42	2	56	-0.125	48.75	09/2014	26:12.0		09/2014
459355901	S	50572	BL	SDM	09/2014	59	1	62	1.375	63.75	09/2014	54:34.0		09/2014
459416301	S	40611	BL	SDM	09/2014	37	2	65	0.40000001	54	09/2014	26:12.0		09/2014
459451901	S	3824	V06	SDM	09/2014	42	1	57	-0.125	48.75	09/2014	46:11.0		09/2014
459708301	S	3410	V10	SDM	09/2014	38	1	77	-0.5	45	09/2014	44:02.0		09/2014
[truncated: 4,987 more rows]
